# Supplementary material for: Extracellular matrix-related genes-based prognostic signature for cervical cancer: association of LAMA4 expression with prognosis and response to immunotherapy
Source: Front Oncol. 2025 Aug 13;15:1562115. doi: 10.3389/fonc.2025.1562115 (PMC12380540; doi:10.3389/fonc.2025.1562115)
Supplement: Supplementary file 1 [file Table1.xls]

Id	futime	fustat	Age	Gender	Grade	Stage	T	M	N
TCGA-VS-A959	1561	0	76	FEMALE	G3	unknow	T2b	MX	NX
TCGA-VS-A957	1688	0	64	FEMALE	G3	unknow	T1b1	MX	NX
TCGA-R2-A69V	596	0	42	FEMALE	G3	unknow	T1b	M0	N0
TCGA-ZJ-AAXA	43	0	64	FEMALE	G2	unknow	T1b	MX	N0
TCGA-C5-A1MF	1617	0	49	FEMALE	G2	unknow	T1b2	MX	N0
TCGA-C5-A1M6	955	1	55	FEMALE	G3	unknow	unknow	unknow	unknow
TCGA-VS-A950	1221	0	42	FEMALE	G3	unknow	T3a	MX	NX
TCGA-VS-A9UY	555	1	29	FEMALE	G2	unknow	T1b2	MX	NX
TCGA-EA-A5ZF	828	0	56	FEMALE	G2	unknow	T1b1	M0	NX
TCGA-PN-A8MA	90	0	43	FEMALE	G3	unknow	T2b	M0	N0
TCGA-EK-A2PG	46	0	88	FEMALE	G3	unknow	unknow	unknow	unknow
TCGA-MA-AA43	346	0	48	FEMALE	G3	unknow	T3b	MX	NX
TCGA-VS-A9UC	825	0	32	FEMALE	G2	unknow	T2b	MX	NX
TCGA-EK-A2PL	13	0	36	FEMALE	unknow	unknow	unknow	unknow	unknow
TCGA-EX-A69M	253	1	62	FEMALE	G3	unknow	T1b2	M0	N0
TCGA-VS-A9U5	1535	0	57	FEMALE	G3	unknow	T2b	MX	NX
TCGA-JX-A3Q8	1357	0	40	FEMALE	G3	unknow	T1b1	MX	N0
TCGA-ZJ-AAXN	0	0	34	FEMALE	unknow	unknow	T1b2	M0	N1
TCGA-ZJ-A8QO	0	0	73	FEMALE	unknow	unknow	unknow	unknow	unknow
TCGA-C5-A1MQ	1031	0	35	FEMALE	G2	unknow	T2b	M0	N0
TCGA-C5-A1MH	1186	1	71	FEMALE	G3	unknow	unknow	unknow	unknow
TCGA-IR-A3LF	2949	0	64	FEMALE	G2	unknow	T1b1	M0	N0
TCGA-VS-A8EI	729	0	38	FEMALE	GX	unknow	T3b	M0	NX
TCGA-EK-A2RB	9	0	48	FEMALE	G3	unknow	unknow	unknow	unknow
TCGA-EA-A43B	791	0	43	FEMALE	G2	unknow	T1b1	M0	N0
TCGA-VS-A9UU	442	0	42	FEMALE	G1	unknow	T2b	MX	NX
TCGA-EK-A2H0	1847	0	24	FEMALE	G3	unknow	unknow	unknow	unknow
TCGA-C5-A7CJ	3097	1	42	FEMALE	G2	unknow	T2a	MX	N1
TCGA-EA-A3HR	940	0	57	FEMALE	G2	unknow	T2a	M0	N0
TCGA-EA-A5O9	788	0	39	FEMALE	G2	unknow	T1b2	M0	N0
TCGA-MA-AA3Y	542	0	48	FEMALE	G3	unknow	T1b1	M0	N0
TCGA-UC-A7PG	370	1	44	FEMALE	G1	unknow	T3b	MX	N1
TCGA-VS-A9UO	1456	0	43	FEMALE	G2	unknow	T2b	MX	N0
TCGA-VS-A9UT	482	0	72	FEMALE	G3	unknow	T1b1	MX	N1
TCGA-C5-A1BJ	4385	0	34	FEMALE	G2	unknow	unknow	unknow	unknow
TCGA-Q1-A6DT	275	1	55	FEMALE	GX	unknow	TX	MX	NX
TCGA-VS-A94X	506	1	40	FEMALE	G2	unknow	T2b	MX	NX
TCGA-HM-A3JJ	659	1	40	FEMALE	G3	unknow	T1b1	MX	N1
TCGA-RA-A741	444	0	34	FEMALE	GX	unknow	unknow	unknow	unknow
TCGA-C5-A0TN	348	1	21	FEMALE	G3	unknow	T1b	MX	N1
TCGA-MY-A5BD	1667	0	62	FEMALE	G1	unknow	T2b	M0	N0
TCGA-ZJ-AAXF	0	0	62	FEMALE	G3	unknow	T2b	M0	N0
TCGA-LP-A5U3	25	0	40	FEMALE	G3	unknow	T1b1	M0	N0
TCGA-EK-A2RA	1246	0	74	FEMALE	G3	unknow	T2a2	MX	N0
TCGA-VS-A9V0	573	0	58	FEMALE	G3	unknow	T1b	MX	NX
TCGA-VS-A8EJ	607	1	60	FEMALE	G3	unknow	T2b	M1	NX
TCGA-FU-A3HY	954	0	47	FEMALE	G2	unknow	T1b2	MX	N1
TCGA-LP-A4AW	27	0	52	FEMALE	G1	unknow	T1b	M0	N0
TCGA-FU-A23L	725	0	60	FEMALE	G3	unknow	T2a1	MX	N0
TCGA-JW-AAVH	552	0	46	FEMALE	G2	unknow	T1b1	M0	N0
TCGA-DG-A2KL	1367	0	53	FEMALE	G1	unknow	T2a	M0	N0
TCGA-C5-A7UC	523	1	48	FEMALE	G3	unknow	T1b	M0	N0
TCGA-C5-A2M1	1169	0	37	FEMALE	G2	unknow	T1b1	MX	N0
TCGA-DS-A7WI	252	1	43	FEMALE	G2	unknow	T2a2	MX	N1
TCGA-EA-A50E	227	1	45	FEMALE	G2	unknow	T4	M0	N1
TCGA-C5-A1M5	2052	1	53	FEMALE	G2	unknow	T1b	M0	N0
TCGA-LP-A4AV	0	0	63	FEMALE	G2	unknow	T1b	M0	N0
TCGA-DS-A1OC	376	0	47	FEMALE	G2	unknow	T1b1	M0	N1
TCGA-Q1-A73S	688	0	33	FEMALE	G2	unknow	T1b1	MX	N1
TCGA-Q1-A5R1	474	0	32	FEMALE	G2	unknow	T1b1	MX	N0
TCGA-JX-A5QV	636	0	37	FEMALE	G3	unknow	T1b1	M0	N0
TCGA-JW-A5VJ	652	0	56	FEMALE	G3	unknow	T2b	MX	NX
TCGA-VS-A9U6	1320	0	52	FEMALE	GX	unknow	T4	M1	NX
TCGA-EX-A69L	602	0	41	FEMALE	G3	unknow	T1b1	M0	N0
TCGA-C5-A1ML	636	1	49	FEMALE	G3	unknow	unknow	unknow	unknow
TCGA-EA-A3QE	761	0	45	FEMALE	G2	unknow	T1b	M0	N0
TCGA-FU-A40J	426	0	38	FEMALE	G3	unknow	T2a1	MX	N1
TCGA-C5-A901	518	0	44	FEMALE	G2	unknow	TX	MX	N1
TCGA-C5-A2LV	2234	0	36	FEMALE	G3	unknow	T1b	MX	N1
TCGA-HG-A9SC	504	0	49	FEMALE	G3	unknow	T2b	MX	N0
TCGA-VS-A8EH	986	0	56	FEMALE	G2	unknow	T3b	M0	NX
TCGA-JW-A5VG	834	0	35	FEMALE	G3	unknow	T2a	MX	NX
TCGA-Q1-A73Q	284	0	46	FEMALE	GX	unknow	TX	MX	NX
TCGA-DG-A2KJ	2893	0	50	FEMALE	G3	unknow	T1b	M0	N1
TCGA-VS-A8QF	1800	0	42	FEMALE	G2	unknow	TX	MX	NX
TCGA-EX-A449	447	0	42	FEMALE	G1	unknow	T1b1	M1	NX
TCGA-DS-A1OA	879	1	77	FEMALE	G3	unknow	T1b1	M0	N1
TCGA-FU-A770	34	0	33	FEMALE	G2	unknow	T2a2	MX	N1
TCGA-JW-A69B	863	0	44	FEMALE	GX	unknow	T1b2	MX	NX
TCGA-IR-A3LK	908	1	69	FEMALE	G3	unknow	T1b2	M0	N0
TCGA-2W-A8YY	533	0	51	FEMALE	G3	unknow	T2a2	M0	N0
TCGA-4J-AA1J	542	0	31	FEMALE	G3	unknow	T1b2	M0	N0
TCGA-EX-A8YF	473	0	44	FEMALE	G3	unknow	T2a1	M0	N0
TCGA-EA-A4BA	755	0	49	FEMALE	G2	unknow	T1b2	M0	N0
TCGA-DG-A2KM	1946	0	46	FEMALE	G2	unknow	T1b1	M0	N1
TCGA-VS-A8EC	1415	0	55	FEMALE	G2	unknow	T3b	M0	NX
TCGA-EA-A3QD	397	0	59	FEMALE	G3	unknow	T1b1	M0	N1
TCGA-JW-A852	252	1	42	FEMALE	G2	unknow	T2b	MX	N1
TCGA-UC-A7PI	2114	0	44	FEMALE	G1	unknow	T1b1	MX	N0
TCGA-EK-A2PK	12	0	43	FEMALE	G3	unknow	unknow	unknow	unknow
TCGA-VS-A9V3	540	0	62	FEMALE	G3	unknow	T4	MX	NX
TCGA-FU-A23K	372	0	28	FEMALE	G3	unknow	T1b1	MX	N1
TCGA-MY-A5BE	1066	0	42	FEMALE	G3	unknow	T1b1	MX	N0
TCGA-MA-AA3Z	595	0	43	FEMALE	GX	unknow	T1b2	M0	N0
TCGA-ZJ-AAXJ	0	0	43	FEMALE	unknow	unknow	T2b	MX	N0
TCGA-C5-A7CK	4086	1	58	FEMALE	G2	unknow	unknow	unknow	unknow
TCGA-EA-A5ZD	830	0	40	FEMALE	G2	unknow	T1b1	M0	N0
TCGA-ZJ-AAXB	0	0	42	FEMALE	G3	unknow	T1b2	M0	N0
TCGA-EA-A411	747	0	50	FEMALE	G2	unknow	T1b1	M0	N0
TCGA-EA-A410	803	0	51	FEMALE	G2	unknow	T2a2	M0	N0
TCGA-C5-A2LT	2226	0	38	FEMALE	G3	unknow	T1b	M0	N0
TCGA-EK-A3GM	0	0	65	FEMALE	G2	unknow	unknow	unknow	unknow
TCGA-EK-A2RO	2	0	59	FEMALE	G1	unknow	unknow	unknow	unknow
TCGA-EK-A2RJ	53	0	51	FEMALE	G3	unknow	T1b2	MX	N0
TCGA-VS-A9UL	442	1	79	FEMALE	G3	unknow	T3b	MX	NX
TCGA-BI-A20A	720	0	49	FEMALE	G3	unknow	T1b1	M0	N0
TCGA-EK-A2R7	27	0	45	FEMALE	G3	unknow	T1b1	M0	N1
TCGA-EA-A3Y4	1122	0	40	FEMALE	G3	unknow	T1b	M0	N0
TCGA-VS-A94W	1243	0	39	FEMALE	G2	unknow	T2b	MX	N1
TCGA-Q1-A73R	567	0	45	FEMALE	GX	unknow	TX	MX	NX
TCGA-EK-A2GZ	383	0	64	FEMALE	G2	unknow	unknow	unknow	unknow
TCGA-BI-A0VS	1735	0	48	FEMALE	G3	unknow	T1b1	M0	N0
TCGA-VS-A9UM	829	1	39	FEMALE	G2	unknow	T3b	MX	NX
TCGA-C5-A1BN	166	1	26	FEMALE	G3	unknow	unknow	unknow	unknow
TCGA-FU-A3WB	491	0	43	FEMALE	G2	unknow	T2a2	MX	N0
TCGA-C5-A3HL	621	0	76	FEMALE	G2	unknow	T1b2	MX	N0
TCGA-FU-A2QG	579	0	29	FEMALE	G2	unknow	T1b1	unknow	N0
TCGA-MU-A8JM	607	0	46	FEMALE	G2	unknow	T1b	MX	N0
TCGA-EK-A2RN	71	0	45	FEMALE	G2	unknow	T2b	MX	N1
TCGA-C5-A7CO	4482	0	68	FEMALE	G2	unknow	unknow	unknow	unknow
TCGA-MA-AA3W	685	0	54	FEMALE	G3	unknow	T1b1	M0	N1
TCGA-C5-A7UH	3988	0	55	FEMALE	G3	unknow	unknow	unknow	unknow
TCGA-LP-A5U2	9	0	30	FEMALE	G3	unknow	T2a	MX	N1
TCGA-C5-A7XC	1551	0	26	FEMALE	G2	unknow	T1b	M0	N0
TCGA-FU-A3EO	490	0	55	FEMALE	G2	unknow	T2b	MX	N0
TCGA-VS-A9UJ	52	1	55	FEMALE	GX	unknow	T2b	MX	NX
TCGA-JW-A5VK	623	0	43	FEMALE	G3	unknow	T1b2	MX	NX
TCGA-C5-A7CM	619	0	35	FEMALE	G2	unknow	unknow	unknow	unknow
TCGA-DS-A0VN	3609	0	47	FEMALE	G2	unknow	T1b2	M0	N0
TCGA-C5-A1MJ	14	1	61	FEMALE	G2	unknow	T1b1	MX	N0
TCGA-FU-A3YQ	861	0	35	FEMALE	G1	unknow	T1b1	MX	N0
TCGA-C5-A907	448	0	47	FEMALE	G2	unknow	unknow	unknow	unknow
TCGA-Q1-A6DV	491	0	36	FEMALE	G2	unknow	T1b1	M0	N0
TCGA-MU-A5YI	1053	0	60	FEMALE	G2	unknow	T1a1	MX	NX
TCGA-C5-A1BL	5271	0	32	FEMALE	G2	unknow	unknow	unknow	unknow
TCGA-HM-A6W2	287	0	34	FEMALE	G3	unknow	T2a	M1	N0
TCGA-C5-A902	149	0	35	FEMALE	G3	unknow	unknow	unknow	unknow
TCGA-C5-A7X3	284	1	70	FEMALE	G2	unknow	unknow	unknow	unknow
TCGA-EA-A78R	410	0	54	FEMALE	G2	unknow	T1b1	M0	NX
TCGA-EK-A2R8	44	0	48	FEMALE	G3	unknow	T1b2	MX	N1
TCGA-HM-A4S6	454	0	51	FEMALE	G3	unknow	T1b2	MX	N1
TCGA-VS-A8QH	1210	1	76	FEMALE	G2	unknow	TX	MX	NX
TCGA-EK-A2IP	202	0	28	FEMALE	G3	unknow	T1b1	MX	N0
TCGA-DS-A7WH	533	0	34	FEMALE	G2	unknow	T1b1	MX	N0
TCGA-ZJ-AAX8	0	0	58	FEMALE	G2	unknow	T3b	M0	N1
TCGA-DR-A0ZM	1791	0	61	FEMALE	G2	unknow	T2b	M0	N0
TCGA-EX-A1H5	619	0	58	FEMALE	G3	unknow	T2b	MX	N1
TCGA-C5-A8YQ	715	1	79	FEMALE	G2	unknow	unknow	unknow	unknow
TCGA-VS-A9UI	1372	1	76	FEMALE	GX	unknow	T2b	MX	NX
TCGA-VS-A9UA	867	0	60	FEMALE	G3	unknow	T3	MX	NX
TCGA-VS-A9UB	911	0	54	FEMALE	G3	unknow	T2b	MX	N0
TCGA-DS-A0VM	3589	0	51	FEMALE	G3	unknow	T1b1	M0	N1
TCGA-VS-A8QM	951	1	47	FEMALE	GX	unknow	TX	M1	NX
TCGA-FU-A3HZ	1103	0	64	FEMALE	G3	unknow	T2a2	M0	N0
TCGA-EK-A2RM	50	0	40	FEMALE	G3	unknow	unknow	unknow	unknow
TCGA-VS-A9UV	104	1	74	FEMALE	GX	unknow	T4	MX	NX
TCGA-C5-A2LS	1345	0	37	FEMALE	G1	unknow	T1b2	M0	N0
TCGA-EA-A556	453	0	38	FEMALE	G3	unknow	T1b1	M0	N0
TCGA-C5-A905	4879	0	37	FEMALE	G2	unknow	T1b	MX	N0
TCGA-EA-A3HU	1013	0	43	FEMALE	G2	unknow	T2a2	M0	N0
TCGA-C5-A1BE	2094	1	64	FEMALE	G2	unknow	T1b	MX	N1
TCGA-C5-A7CH	4694	0	43	FEMALE	G2	unknow	unknow	unknow	unknow
TCGA-DS-A7WF	492	1	41	FEMALE	G3	unknow	T1b2	MX	N0
TCGA-ZJ-AB0H	0	0	48	FEMALE	unknow	unknow	T3b	M0	N1
TCGA-DG-A2KH	34	0	25	FEMALE	GX	unknow	T1b1	M0	N0
TCGA-C5-A1BI	1112	0	31	FEMALE	G2	unknow	unknow	unknow	unknow
TCGA-ZJ-AAX4	21	0	85	FEMALE	G3	unknow	T2	M0	N0
TCGA-EA-A97N	11	0	38	FEMALE	G2	unknow	T1b2	M0	N0
TCGA-IR-A3LC	3935	0	40	FEMALE	G3	unknow	T1b1	M0	N0
TCGA-C5-A2LY	2383	0	30	FEMALE	G2	unknow	T1b1	M0	N0
TCGA-VS-A8EG	1386	0	36	FEMALE	GX	unknow	T1b1	M0	NX
TCGA-EK-A2RD	2	0	47	FEMALE	G2	unknow	T1b1	MX	N0
TCGA-MA-AA41	279	0	33	FEMALE	G2	unknow	T2	M1	N1
TCGA-C5-A8XK	3039	0	30	FEMALE	G3	unknow	unknow	unknow	unknow
TCGA-VS-A9V5	494	1	50	FEMALE	G2	unknow	T2b	MX	NX
TCGA-C5-A1M9	1065	1	46	FEMALE	G3	unknow	T3b	M0	N1
TCGA-C5-A1MN	1245	1	42	FEMALE	G2	unknow	unknow	unknow	unknow
TCGA-VS-AA62	469	1	51	FEMALE	G2	unknow	T2b	MX	NX
TCGA-Q1-A6DW	534	0	44	FEMALE	GX	unknow	TX	MX	NX
TCGA-VS-A94Z	1015	0	38	FEMALE	G2	unknow	T2b	MX	NX
TCGA-C5-A8XI	254	0	69	FEMALE	G3	unknow	T1b2	MX	N0
TCGA-C5-A1M8	919	0	43	FEMALE	G2	unknow	T1b	MX	N0
TCGA-DS-A3LQ	699	0	46	FEMALE	G3	unknow	T3b	M0	N1
TCGA-IR-A3LL	1106	0	60	FEMALE	G2	unknow	T1b1	M0	N0
TCGA-C5-A8YR	837	1	56	FEMALE	G3	unknow	T1b	M0	N0
TCGA-EK-A2RE	57	0	26	FEMALE	G2	unknow	T2a2	MX	N0
TCGA-IR-A3L7	4483	0	37	FEMALE	G3	unknow	T1b1	M0	N0
TCGA-HG-A2PA	773	0	38	FEMALE	G2	unknow	T1b2	M0	N0
TCGA-C5-A7UE	4738	0	45	FEMALE	G2	unknow	unknow	unknow	unknow
TCGA-C5-A1MI	1083	1	50	FEMALE	G2	unknow	T1b1	M0	N1
TCGA-EK-A3GJ	3	0	51	FEMALE	G3	unknow	T1b1	unknow	N0
TCGA-EA-A5FO	815	0	59	FEMALE	G2	unknow	T1b1	M0	N0
TCGA-JX-A3Q0	6375	0	63	FEMALE	G2	unknow	T3	M0	N0
TCGA-Q1-A5R2	499	0	64	FEMALE	G3	unknow	TX	MX	NX
TCGA-UC-A7PF	2859	1	44	FEMALE	G2	unknow	T1b1	M0	N1
TCGA-UC-A7PD	355	1	21	FEMALE	G2	unknow	T1b	M0	N0
TCGA-DG-A2KK	2496	0	51	FEMALE	G3	unknow	T1b1	M0	N1
TCGA-MA-AA42	259	0	75	FEMALE	G3	unknow	T2b	M0	N0
TCGA-EA-A3HS	959	0	35	FEMALE	G1	unknow	T1b	M0	N0
TCGA-C5-A1BF	570	1	46	FEMALE	G1	unknow	TX	MX	N0
TCGA-C5-A1ME	1756	0	40	FEMALE	G1	unknow	T1b1	M0	N0
TCGA-ZJ-A8QR	582	1	38	FEMALE	GX	unknow	TX	MX	NX
TCGA-MU-A51Y	854	0	27	FEMALE	G2	unknow	T2a1	MX	N0
TCGA-FU-A5XV	321	0	32	FEMALE	G3	unknow	T1b2	MX	N1
TCGA-C5-A3HE	548	0	44	FEMALE	G3	unknow	T1b2	M0	N0
TCGA-C5-A2M2	1011	1	56	FEMALE	G2	unknow	unknow	unknow	unknow
TCGA-EX-A1H6	241	0	38	FEMALE	G1	unknow	T1b1	MX	N0
TCGA-EK-A3GK	15	0	33	FEMALE	G3	unknow	T1b1	MX	N0
TCGA-VS-A8Q8	978	1	26	FEMALE	G2	unknow	T1b	MX	N0
TCGA-FU-A3TX	45	0	78	FEMALE	G3	unknow	T1b2	M0	N0
TCGA-IR-A3LA	4172	0	60	FEMALE	G3	unknow	T1b1	M0	N0
TCGA-ZJ-AAXT	0	0	54	FEMALE	G2	unknow	T3b	M0	N1
TCGA-EA-A44S	369	0	31	FEMALE	G2	unknow	T2a2	M0	N1
TCGA-VS-A9U7	1472	0	30	FEMALE	G3	unknow	T1b	M0	N1
TCGA-EK-A2RC	129	0	33	FEMALE	G3	unknow	unknow	unknow	unknow
TCGA-EK-A2H1	799	0	20	FEMALE	G3	unknow	unknow	unknow	unknow
TCGA-EA-A1QS	1203	0	46	FEMALE	G2	unknow	T1b1	M0	N0
TCGA-VS-A8EL	1992	0	38	FEMALE	G3	unknow	T2b	M0	NX
TCGA-DS-A0VK	1118	1	45	FEMALE	G3	unknow	T1b1	M0	N1
TCGA-DS-A0VL	1692	1	25	FEMALE	G2	unknow	T1b1	M0	N0
TCGA-ZJ-AAXU	5	0	51	FEMALE	G2	unknow	T2b	M0	N0
TCGA-C5-A8YT	633	1	36	FEMALE	G3	unknow	unknow	unknow	unknow
TCGA-C5-A1M7	1409	0	37	FEMALE	G2	unknow	T1b	MX	N0
TCGA-C5-A8XH	1394	1	39	FEMALE	unknow	unknow	T1b1	MX	N0
TCGA-EK-A2R9	4	0	58	FEMALE	G3	unknow	T1b1	unknow	N0
TCGA-EA-A439	965	0	50	FEMALE	G3	unknow	T2a1	M0	N0
TCGA-C5-A8ZZ	636	0	41	FEMALE	G2	unknow	unknow	unknow	unknow
TCGA-C5-A1BQ	604	1	65	FEMALE	G2	unknow	unknow	unknow	unknow
TCGA-EA-A5ZE	829	0	54	FEMALE	G3	unknow	T1b1	M0	N0
TCGA-EK-A2RK	13	0	67	FEMALE	G3	unknow	T1b1	MX	N0
TCGA-C5-A1BM	2520	1	78	FEMALE	G2	unknow	T2	MX	N1
TCGA-C5-A7X5	414	1	72	FEMALE	G3	unknow	unknow	unknow	unknow
TCGA-MY-A5BF	634	0	68	FEMALE	G1	unknow	T2a2	MX	N0
TCGA-C5-A2LX	2526	0	54	FEMALE	G2	unknow	T2	MX	N1
TCGA-C5-A8XJ	4467	0	74	FEMALE	unknow	unknow	unknow	unknow	unknow
TCGA-VS-A8QA	1099	0	44	FEMALE	GX	unknow	T1b1	MX	N0
TCGA-IR-A3LB	2032	1	53	FEMALE	G3	unknow	T1b1	M0	N0
TCGA-XS-A8TJ	890	0	41	FEMALE	G2	unknow	T1b1	M0	N1
TCGA-JW-A5VI	747	0	45	FEMALE	G3	unknow	T2b	MX	NX
TCGA-VS-A9UR	793	0	53	FEMALE	GX	unknow	T2a	MX	NX
TCGA-C5-A7X8	83	0	35	FEMALE	G2	unknow	T2a	M0	N1
TCGA-VS-A8Q9	1630	0	79	FEMALE	G2	unknow	TX	MX	NX
TCGA-DS-A1OB	861	1	45	FEMALE	G2	unknow	T1b2	M0	N1
TCGA-DS-A1O9	266	1	75	FEMALE	G3	unknow	T4	M0	N0
TCGA-EK-A2IR	3442	0	48	FEMALE	G3	unknow	T1b	MX	N0
TCGA-EA-A1QT	1243	0	47	FEMALE	G2	unknow	T1b	M0	N0
TCGA-VS-A8QC	350	1	51	FEMALE	G2	unknow	TX	MX	NX
TCGA-EA-A6QX	730	0	49	FEMALE	G3	unknow	T1b1	M0	N1
TCGA-LP-A7HU	406	0	53	FEMALE	G3	unknow	T2	M0	N0
TCGA-EK-A3GN	27	0	47	FEMALE	G3	unknow	TX	unknow	NX
TCGA-C5-A1BK	5385	0	36	FEMALE	G2	unknow	T1b	MX	N0
TCGA-FU-A3NI	638	1	45	FEMALE	G2	unknow	T1b1	MX	N1
TCGA-MA-AA3X	617	0	50	FEMALE	G2	unknow	T3b	MX	NX
TCGA-VS-A954	1714	0	67	FEMALE	G2	unknow	T3b	MX	NX
TCGA-HM-A3JK	632	0	64	FEMALE	G3	unknow	T2b	MX	N1
TCGA-VS-A9UP	1444	0	43	FEMALE	G3	unknow	T2a	MX	NX
TCGA-IR-A3LI	2493	0	48	FEMALE	G2	unknow	T2b	M1	N1
TCGA-VS-A953	477	1	63	FEMALE	GX	unknow	T4	MX	NX
TCGA-EK-A2PI	586	0	44	FEMALE	G2	unknow	unknow	unknow	unknow
TCGA-EA-A3HT	954	0	68	FEMALE	G1	unknow	T1b	M0	N0
TCGA-C5-A7CL	471	1	48	FEMALE	G2	unknow	unknow	unknow	unknow
TCGA-VS-A9UH	1427	0	53	FEMALE	GX	unknow	T4	MX	NX
TCGA-C5-A1MK	74	1	79	FEMALE	G3	unknow	unknow	unknow	unknow
TCGA-Q1-A73P	483	0	45	FEMALE	G1	unknow	T1b	MX	N0
TCGA-EA-A3HQ	1136	0	60	FEMALE	G2	unknow	T2a	M0	N0
TCGA-VS-A9V1	157	1	46	FEMALE	G2	unknow	T3b	MX	NX
TCGA-VS-A8EK	829	1	65	FEMALE	G2	unknow	T4	M0	NX
TCGA-WL-A834	791	0	57	FEMALE	G3	unknow	T1b1	unknow	N1
TCGA-VS-A8EB	305	1	41	FEMALE	GX	unknow	T3b	M1	NX
TCGA-Q1-A73O	428	0	37	FEMALE	GX	unknow	TX	MX	NX
TCGA-ZJ-A8QQ	2056	0	24	FEMALE	GX	unknow	T1b2	M0	N0
TCGA-VS-A9UQ	1263	0	32	FEMALE	G2	unknow	T1b	MX	N0
TCGA-C5-A3HF	543	1	24	FEMALE	G2	unknow	unknow	unknow	unknow
TCGA-VS-A9V4	132	1	63	FEMALE	G2	unknow	T4	MX	NX
TCGA-FU-A3TQ	795	0	55	FEMALE	G2	unknow	T2b	MX	N1
TCGA-JW-A5VH	100	1	53	FEMALE	G2	unknow	T4	M1	NX
TCGA-VS-A958	1525	0	46	FEMALE	G2	unknow	T2b	MX	NX
TCGA-LP-A4AU	343	0	35	FEMALE	G3	unknow	T2	M0	N1
TCGA-EX-A3L1	463	0	32	FEMALE	G3	unknow	T2a1	M0	N0
TCGA-DS-A1OD	3874	0	49	FEMALE	G3	unknow	T1b1	M0	N0
TCGA-LP-A4AX	380	0	45	FEMALE	G3	unknow	T1b1	M0	N0
TCGA-C5-A3HD	1582	0	51	FEMALE	G2	unknow	unknow	unknow	unknow
TCGA-DR-A0ZL	2669	0	53	FEMALE	G3	unknow	T1b1	M0	N0
TCGA-BI-A0VR	1505	0	53	FEMALE	G3	unknow	T2b	M0	N1
TCGA-EK-A2RL	1453	1	32	FEMALE	G2	unknow	T1b1	MX	N1
TCGA-Q1-A5R3	485	0	56	FEMALE	G2	unknow	TX	MX	NX
TCGA-JW-A5VL	474	0	37	FEMALE	G1	unknow	T1b2	MX	NX
TCGA-VS-A952	1778	0	66	FEMALE	G2	unknow	T1b	MX	N0
TCGA-VS-A9UD	739	0	73	FEMALE	G2	unknow	T3a	MX	NX
TCGA-C5-A7CG	6408	0	55	FEMALE	G2	unknow	T1b	MX	N0
TCGA-ZJ-AB0I	0	0	25	FEMALE	unknow	unknow	T2b	MX	N1
TCGA-DS-A5RQ	512	0	80	FEMALE	G2	unknow	T1b1	MX	N0
TCGA-C5-A1MP	109	0	34	FEMALE	G3	unknow	T1b2	MX	N1
TCGA-ZJ-AAXI	0	0	67	FEMALE	G2	unknow	T2b	M0	NX
TCGA-FU-A57G	1078	0	49	FEMALE	G2	unknow	T1b2	MX	N0
TCGA-VS-A9V2	555	0	29	FEMALE	G2	unknow	T1b	MX	N0
TCGA-GH-A9DA	540	0	27	FEMALE	G3	unknow	T1b	MX	N0
TCGA-EK-A2PM	18	0	81	FEMALE	G3	unknow	unknow	unknow	unknow
TCGA-VS-A94Y	144	1	47	FEMALE	GX	unknow	T2b	MX	NX
TCGA-ZJ-AAXD	0	0	35	FEMALE	G2	unknow	T3b	M0	N0
TCGA-ZX-AA5X	119	0	64	FEMALE	G2	unknow	TX	MX	NX
TCGA-VS-A9UZ	2044	0	61	FEMALE	G2	unknow	T1b	MX	N0
TCGA-C5-A7UI	2888	1	42	FEMALE	G3	unknow	T1b1	MX	N0
TCGA-C5-A2LZ	3046	1	65	FEMALE	G2	unknow	unknow	unknow	unknow
TCGA-MY-A913	524	0	28	FEMALE	G3	unknow	Tis	M1	N0
TCGA-IR-A3LH	2394	0	49	FEMALE	G4	unknow	T2a1	M0	N0
TCGA-JX-A3PZ	642	1	25	FEMALE	G2	unknow	T1b	M0	N0
