# Supplementary material for: Extracellular matrix-related genes-based prognostic signature for cervical cancer: association of LAMA4 expression with prognosis and response to immunotherapy
Source: Front Oncol. 2025 Aug 13;15:1562115. doi: 10.3389/fonc.2025.1562115 (PMC12380540; doi:10.3389/fonc.2025.1562115)
Supplement: Supplementary file 2 [file Table2.xlsx]

## Sheet: Sheet1
ID	Age	Gender	Stat(1:Dead; 0:Alive)	OS/Mon	T	N	M	FIGO staging	LAMA4 IHC score	IHC
P1	78	female	1	4	3	1	0	Ⅲ C1	12	positive
P2	71	female	1	10	2	0	0	Ⅱ B	8	positive
P3	61	female	1	12	4	0	0	Ⅳ A	8	positive
P4	68	female	1	12	2	0	0	Ⅱ B	8	positive
P5	62	female	1	8	2	1	0	Ⅲ C1	8	positive
P6	73	female	0	50	2	0	0	Ⅱ B	8	positive
P7	51	female	1	3	3	0	0	Ⅲ B	12	positive
P8	80	female	1	8	3	0	0	Ⅲ A	8	positive
P9	67	female	1	27	3	0	0	Ⅲ A	8	positive
P10	61	female	1	6	2	0	0	Ⅱ B	12	positive
P11	64	female	1	28	3	0	0	Ⅲ A	8	positive
P12	65	female	1	3	3	1	1	Ⅳ B	8	positive
P13	69	female	1	16	2	1	0	Ⅲ C1	8	positive
P14	70	female	0	2	3	0	0	Ⅲ A	9	positive
P15	73	female	1	6	3	1	1	Ⅳ B	8	positive
P16	80	female	1	10	2	0	0	Ⅱ B	8	positive
P17	66	female	1	5	2	0	1	Ⅳ B	8	positive
P18	50	female	1	4	2	0	1	Ⅳ B	9	positive
P19	60	female	0	70	4	0	0	Ⅳ A	8	positive
P20	74	female	1	26	3	0	0	Ⅲ A	8	positive
P21	73	female	1	8	4	1	0	Ⅲ C1	8	positive
P22	64	female	0	56	3	0	0	Ⅲ A	8	positive
P23	64	female	0	3	1	0	0	Ⅰ B3	12	positive
P24	67	female	0	54	2	0	0	Ⅱ A2	8	positive
P25	51	female	0	3	2	0	0	Ⅱ A1	12	positive
P26	62	female	0	53	1	0	0	Ⅰ A1	8	positive
P27	62	female	0	47	1	0	0	Ⅰ A1	8	positive
P28	61	female	0	52	2	0	0	Ⅱ B	8	positive
P29	41	female	1	35	4	0	0	Ⅳ A	9	positive
P30	64	female	0	3	1	0	0	Ⅰ A1	12	positive
P31	65	female	0	53	1	0	0	Ⅰ A1	8	positive
P32	67	female	0	6	1	0	0	Ⅰ A1	12	positive
P33	48	female	0	64	1	0	0	Ⅰ B2	8	positive
P34	62	female	0	70	1	0	0	Ⅰ B2	8	positive
P35	57	female	1	3	2	0	0	Ⅱ A1	8	positive
P36	82	female	0	43	1	0	0	Ⅰ A2	8	positive
P37	54	female	0	46	1	0	0	Ⅰ A2	8	positive
P38	85	female	1	39	1	0	0	Ⅰ B2	8	positive
P39	40	female	1	3	3	1	1	Ⅳ B	8	positive
P40	61	female	1	4	2	0	0	Ⅱ B	12	positive
P41	66	female	1	4	3	1	1	Ⅳ B	8	positive
P42	69	female	0	42	2	1	0	Ⅲ C1	8	positive
P43	71	female	1	4	3	1	1	Ⅳ B	8	positive
P44	71	female	1	26	2	0	0	Ⅱ A1	8	positive
P45	61	female	1	22	4	0	0	Ⅳ A	8	positive
P46	51	female	1	17	2	0	0	Ⅱ B	8	positive
P47	62	female	1	8	3	1	0	Ⅲ C1	8	positive
P48	77	female	0	72	2	0	0	Ⅱ B	8	positive
P49	51	female	1	3	2	0	0	Ⅱ A1	12	positive
P50	74	female	1	8	3	0	0	Ⅲ A	8	positive
P51	59	female	0	72	1	0	0	Ⅰ A1	4	negative
P52	65	female	0	72	1	0	0	Ⅰ B2	6	negative
P53	78	female	1	70	3	1	1	Ⅳ B	6	negative
P54	62	female	0	72	1	0	0	Ⅰ A1	3	negative
P55	72	female	0	46	2	0	0	Ⅱ B	6	negative
P56	67	female	1	72	3	0	0	Ⅲ A	6	negative
P57	58	female	0	69	3	0	0	Ⅲ A	6	negative
P58	70	female	1	11	3	0	0	Ⅲ A	6	negative
P59	64	female	1	20	1	0	0	Ⅰ A1	4	negative
P60	51	female	0	72	2	0	0	Ⅱ A1	3	negative
P61	62	female	0	39	1	0	0	Ⅰ B2	4	negative
P62	62	female	0	42	1	0	0	Ⅰ B2	4	negative
P63	61	female	1	72	2	0	0	Ⅱ A1	4	negative
P64	64	female	1	72	1	0	0	Ⅰ A1	1	negative
P65	65	female	1	72	1	0	0	Ⅰ A2	0	negative
P66	67	female	1	70	1	0	0	Ⅰ B2	3	negative
P67	48	female	1	8	1	0	0	Ⅰ A1	6	negative
P68	62	female	1	72	1	0	0	Ⅰ B1	4	negative
P69	64	female	1	72	1	0	0	Ⅰ A1	1	negative
P70	65	female	1	72	1	0	0	Ⅰ B1	0	negative
P71	67	female	1	70	1	0	0	Ⅰ A2	3	negative
P72	48	female	1	8	1	0	0	Ⅰ A2	6	negative
P73	62	female	1	72	1	0	0	Ⅰ A1	4	negative
