# Supplementary material for: Extracellular matrix-related genes-based prognostic signature for cervical cancer: association of LAMA4 expression with prognosis and response to immunotherapy
Source: Front Oncol. 2025 Aug 13;15:1562115. doi: 10.3389/fonc.2025.1562115 (PMC12380540; doi:10.3389/fonc.2025.1562115)
Supplement: Supplementary file 3 [file Table3.xlsx]

## Sheet: Sheet1
ID	Age	Gender	Efficacy	T	N	M	FIGO staging	LAMA4 IHC score	IHC
P1	68	female	SD	4	0	0	Ⅳ A	8	positive
P2	52	female	SD	4	0	0	Ⅳ A	8	positive
P3	77	female	SD	3	0	0	Ⅲ A	8	positive
P4	81	female	SD	3	0	0	Ⅲ A	8	positive
P5	49	female	SD	3	1	0	Ⅲ C1	8	positive
P6	63	female	PR	4	0	0	Ⅳ A	8	positive
P7	55	female	SD	3	0	0	Ⅲ A	8	positive
P8	72	female	SD	3	1	1	Ⅳ B	8	positive
P9	84	female	SD	4	0	0	Ⅳ A	8	positive
P10	60	female	SD	3	0	0	Ⅲ A	12	positive
P11	47	female	PR	3	0	0	Ⅲ A	3	negative
P12	75	female	PR	3	1	1	Ⅳ B	3	negative
P13	58	female	PR	3	1	0	Ⅲ C1	3	negative
P14	66	female	PR	3	0	0	Ⅲ A	6	negative
P15	80	female	SD	3	0	0	Ⅲ A	12	positive
P16	51	female	SD	4	0	0	Ⅳ A	12	positive
P17	73	female	SD	4	0	0	Ⅳ A	12	positive
P18	46	female	PR	3	0	0	Ⅲ A	1	negative
P19	69	female	SD	4	1	0	Ⅲ C1	8	positive
P20	85	female	SD	4	0	0	Ⅳ A	8	positive
P21	54	female	SD	3	0	0	Ⅲ A	8	positive
P22	62	female	SD	3	0	0	Ⅲ A	8	positive
P23	78	female	SD	3	1	0	Ⅲ C1	8	positive
P24	50	female	SD	3	1	0	Ⅲ C1	8	positive
P25	67	female	SD	3	0	0	Ⅲ A	8	positive
P26	83	female	SD	3	1	1	Ⅳ B	8	positive
P27	56	female	SD	3	0	0	Ⅲ A	8	positive
P28	71	female	SD	3	0	0	Ⅲ A	8	positive
P29	48	female	SD	3	0	0	Ⅲ A	8	positive
P30	64	female	SD	3	1	1	Ⅳ B	8	positive
P31	79	female	SD	3	1	0	Ⅲ C1	8	positive
P32	53	female	SD	3	0	0	Ⅲ A	8	positive
P33	70	female	PR	3	1	0	Ⅲ C1	8	positive
P34	82	female	SD	3	0	0	Ⅲ A	8	positive
P35	59	female	SD	3	1	0	Ⅲ C1	8	positive
P36	65	female	SD	4	0	0	Ⅳ A	8	positive
P37	76	female	SD	3	0	0	Ⅲ A	8	positive
P38	45	female	SD	4	1	0	Ⅲ C1	8	positive
P39	61	female	SD	3	0	0	Ⅲ A	8	positive
P40	74	female	PR	3	0	0	Ⅲ A	9	positive
P41	57	female	SD	4	0	0	Ⅳ A	9	positive
P42	85	female	CR	3	0	0	Ⅲ A	12	positive
P43	50	female	SD	4	0	0	Ⅳ A	12	positive
P44	68	female	SD	3	0	0	Ⅲ A	12	positive
P45	72	female	SD	3	1	1	Ⅳ B	12	positive
P46	49	female	SD	4	0	0	Ⅳ A	12	positive
P47	63	female	PR	3	0	0	Ⅲ A	1	negative
P48	77	female	PR	4	1	0	Ⅲ C1	3	negative
P49	55	female	PR	3	0	0	Ⅲ A	3	negative
P50	81	female	PR	3	0	0	Ⅲ A	3	negative
P51	60	female	CR	3	0	0	Ⅲ A	4	negative
P52	46	female	PD	3	0	0	Ⅲ A	4	negative
P53	73	female	PR	4	0	0	Ⅳ A	4	negative
P54	69	female	PR	3	0	0	Ⅲ A	6	negative
P55	52	female	PR	4	0	0	Ⅳ A	6	negative
