# Supplementary material for: Extracellular matrix-related genes-based prognostic signature for cervical cancer: association of LAMA4 expression with prognosis and response to immunotherapy
Source: Front Oncol. 2025 Aug 13;15:1562115. doi: 10.3389/fonc.2025.1562115 (PMC12380540; doi:10.3389/fonc.2025.1562115)
Supplement: Supplementary file 5 [file Table5.xlsx]

## Sheet: Sheet1
id	logFC	AveExpr	t	P.Value	adj.P.Val	B
KEGG_FOCAL_ADHESION	-0.300066	-0.0105628	-14.0151	6.98682e-35	1.27859e-32	68.5215
KEGG_ECM_RECEPTOR_INTERACTION	-0.373595	0.000792342	-13.6633	1.4324e-33	1.31064e-31	65.5366
KEGG_PATHWAYS_IN_CANCER	-0.140521	-0.00634305	-9.89442	3.12408e-20	1.90569e-18	35.2163
KEGG_REGULATION_OF_ACTIN_CYTOSKELETON	-0.141815	-0.001407	-8.6821	2.28146e-16	1.04377e-14	26.4604
KEGG_TGF_BETA_SIGNALING_PATHWAY	-0.169992	-0.00714995	-8.6447	2.97085e-16	1.08733e-14	26.2008
KEGG_SMALL_CELL_LUNG_CANCER	-0.172814	-0.0113567	-8.20902	6.1224e-15	1.86733e-13	23.2287
KEGG_HYPERTROPHIC_CARDIOMYOPATHY_HCM	-0.158618	0.00756742	-7.76796	1.18639e-13	3.10156e-12	20.321
KEGG_ARRHYTHMOGENIC_RIGHT_VENTRICULAR_CARDIOMYOPATHY_ARVC	-0.155228	0.0123129	-7.44254	9.87658e-13	2.25927e-11	18.2449
KEGG_BUTANOATE_METABOLISM	0.185423	-0.0182847	7.27804	2.81789e-12	5.72971e-11	17.2189
KEGG_GAP_JUNCTION	-0.122353	-0.000721723	-7.21102	4.29974e-12	7.26167e-11	16.8055
KEGG_PEROXISOME	0.157718	-0.0218775	7.20863	4.36494e-12	7.26167e-11	16.7908
KEGG_ADHERENS_JUNCTION	-0.156861	-0.0144152	-7.09666	8.78978e-12	1.34044e-10	16.1064
KEGG_FATTY_ACID_METABOLISM	0.16308	-0.0116214	6.66711	1.20093e-10	1.69054e-09	13.5533
KEGG_DILATED_CARDIOMYOPATHY	-0.133765	0.0133781	-6.5673	2.16873e-10	2.65263e-09	12.9771
KEGG_VALINE_LEUCINE_AND_ISOLEUCINE_DEGRADATION	0.173358	-0.0262248	6.56687	2.17428e-10	2.65263e-09	12.9746
KEGG_AXON_GUIDANCE	-0.11119	-0.000224852	-6.32862	8.68535e-10	9.3435e-09	11.6257
KEGG_ALANINE_ASPARTATE_AND_GLUTAMATE_METABOLISM	0.135683	0.00167452	6.32547	8.84345e-10	9.3435e-09	11.6081
KEGG_GLYCINE_SERINE_AND_THREONINE_METABOLISM	0.166404	-0.0103675	6.269	1.22118e-09	1.17619e-08	11.2941
KEGG_MELANOMA	-0.102094	0.0068189	-6.10098	3.15007e-09	2.88232e-08	10.3728
KEGG_LINOLEIC_ACID_METABOLISM	0.199232	0.0209832	6.06694	3.80799e-09	3.31839e-08	10.1886
KEGG_PROPANOATE_METABOLISM	0.162674	-0.0270028	5.97167	6.44807e-09	5.36362e-08	9.67715
KEGG_GLYCOSAMINOGLYCAN_BIOSYNTHESIS_CHONDROITIN_SULFATE	-0.186411	-0.0245364	-5.91864	8.62113e-09	6.85942e-08	9.39529
KEGG_BLADDER_CANCER	-0.125827	-0.0245519	-5.67252	3.23572e-08	2.46724e-07	8.11338
KEGG_ALPHA_LINOLENIC_ACID_METABOLISM	0.155912	0.00635436	5.44727	1.04565e-07	7.65415e-07	6.979
KEGG_HISTIDINE_METABOLISM	0.124102	-0.00998392	5.17295	4.15219e-07	2.71375e-06	5.64885
KEGG_LEUKOCYTE_TRANSENDOTHELIAL_MIGRATION	-0.113295	-2.44855e-05	-4.98633	1.02784e-06	6.48603e-06	4.77695
KEGG_RENAL_CELL_CARCINOMA	-0.128531	-0.0155531	-4.92546	1.37359e-06	8.3789e-06	4.49848
KEGG_BETA_ALANINE_METABOLISM	0.115398	-0.00938968	4.88016	1.7014e-06	1.00437e-05	4.29308
KEGG_PATHOGENIC_ESCHERICHIA_COLI_INFECTION	-0.110807	-0.0191123	-4.81735	2.28319e-06	1.3057e-05	4.01104
KEGG_ARACHIDONIC_ACID_METABOLISM	0.140282	0.00938266	4.79802	2.49799e-06	1.38525e-05	3.92487
KEGG_OXIDATIVE_PHOSPHORYLATION	0.171292	-0.0336267	4.77335	2.80059e-06	1.50738e-05	3.81532
KEGG_PYRUVATE_METABOLISM	0.113843	-0.022372	4.66104	4.68552e-06	2.44986e-05	3.32278
KEGG_ETHER_LIPID_METABOLISM	0.10574	0.00607393	4.34153	1.92016e-05	9.49702e-05	1.97768
KEGG_NOD_LIKE_RECEPTOR_SIGNALING_PATHWAY	-0.127968	-0.0140102	-4.31127	2.18552e-05	0.000102551	1.85464
KEGG_PRIMARY_BILE_ACID_BIOSYNTHESIS	0.125068	0.00755504	4.29161	2.37638e-05	0.000108719	1.7751
KEGG_RENIN_ANGIOTENSIN_SYSTEM	-0.128205	0.00729151	-4.21944	3.22269e-05	0.000140417	1.48593
KEGG_METABOLISM_OF_XENOBIOTICS_BY_CYTOCHROME_P450	0.136692	0.0314931	4.09576	5.37955e-05	0.000218769	1.00059
KEGG_DRUG_METABOLISM_CYTOCHROME_P450	0.126128	0.0349876	3.89982	0.000118136	0.000459976	0.258193
KEGG_PARKINSONS_DISEASE	0.138482	-0.0326232	3.78686	0.000183308	0.000670908	-0.154804
KEGG_SELENOAMINO_ACID_METABOLISM	0.115114	-0.0372142	3.6321	0.000329031	0.00115794	-0.702656
KEGG_RETINOL_METABOLISM	0.108081	0.0429007	3.42976	0.000686204	0.00220307	-1.38718
KEGG_O_GLYCAN_BIOSYNTHESIS	-0.106759	0.00048766	-3.32729	0.000982863	0.00281037	-1.72001
KEGG_PRIMARY_IMMUNODEFICIENCY	0.149445	0.000334344	3.22771	0.00138191	0.00383166	-2.03442
KEGG_CITRATE_CYCLE_TCA_CYCLE	0.103818	-0.0249606	3.09921	0.00211887	0.00561962	-2.42692
KEGG_DNA_REPLICATION	0.119009	-0.0206975	2.90731	0.00390929	0.00953868	-2.98515
KEGG_MISMATCH_REPAIR	0.101026	-0.023957	2.59878	0.0098042	0.0203883	-3.81162
KEGG_INTESTINAL_IMMUNE_NETWORK_FOR_IGA_PRODUCTION	0.111998	0.000779043	2.49909	0.01297	0.0266686	-4.05973
KEGG_ASTHMA	0.112506	0.00634647	2.38647	0.0176127	0.035419	-4.32881
KEGG_ALLOGRAFT_REJECTION	0.126829	-0.00428743	2.3593	0.0189312	0.0372516	-4.39192
