# Supplementary material for: Extracellular matrix-related genes-based prognostic signature for cervical cancer: association of LAMA4 expression with prognosis and response to immunotherapy
Source: Front Oncol. 2025 Aug 13;15:1562115. doi: 10.3389/fonc.2025.1562115 (PMC12380540; doi:10.3389/fonc.2025.1562115)
Supplement: Supplementary file 6 [file Table6.xlsx]

## Sheet: Sheet1
id	coef
ANGPTL6	-1.42155
LAMA4	0.409738
POMZP3	-0.650673
RELN	-0.501208
