# Supplementary material for: Extracellular matrix-related genes-based prognostic signature for cervical cancer: association of LAMA4 expression with prognosis and response to immunotherapy
Source: Front Oncol. 2025 Aug 13;15:1562115. doi: 10.3389/fonc.2025.1562115 (PMC12380540; doi:10.3389/fonc.2025.1562115)
Supplement: Supplementary file 7 [file Table7.xlsx]

## Sheet: Sheet1
Top 20 in network string_interactions_short.tsv ranked by MCC method
Rank	Name	Score
1	COL3A1	120565262666
2	DCN	120427037966
3	MMP2	111135481911
4	FBN1	106763828681
5	LUM	93776322280
6	COL6A1	92518124874
7	THBS1	89745202742
8	SPARC	89492604717
9	COL6A2	79562971656
10	CCN2	68901747994
11	ELN	65239648596
12	COL6A3	63847643184
13	FBLN1	62651543819
14	MMP9	56073020116
15	TIMP3	53963555850
16	COL4A2	53302755266
17	TGFB3	52150071609
18	MMP3	40565481150
19	LAMA4	31743547215
20	FMOD	30574599869
