# Supplementary material for: Extracellular matrix-related genes-based prognostic signature for cervical cancer: association of LAMA4 expression with prognosis and response to immunotherapy
Source: Front Oncol. 2025 Aug 13;15:1562115. doi: 10.3389/fonc.2025.1562115 (PMC12380540; doi:10.3389/fonc.2025.1562115)
Supplement: Supplementary file 8 [file DataSheet1.zip]

Archive with 85 entries (78 files):
- original data/
- original data/1.statistical programs (R)/
- original data/1.statistical programs (R)/Anoikis10.diff.R
- original data/1.statistical programs (R)/Anoikis13.ARGsur.R
- original data/1.statistical programs (R)/Anoikis14.network.R
- original data/1.statistical programs (R)/Anoikis19.cluster.R
- original data/1.statistical programs (R)/Anoikis20.clusterSur.R
- original data/1.statistical programs (R)/Anoikis21.PCA.R
- original data/1.statistical programs (R)/Anoikis22.clusterdiff.R
- original data/1.statistical programs (R)/Anoikis28.survial.R
- original data/1.statistical programs (R)/Anoikis29.ROC.R
- original data/2.source data (public datasets)/
- original data/2.source data (public datasets)/B.csv
- original data/2.source data (public datasets)/CD4T.csv
- original data/2.source data (public datasets)/CD8T.csv
- original data/2.source data (public datasets)/corMatrix.csv
- original data/2.source data (public datasets)/corTab.csv
- original data/2.source data (public datasets)/DC.csv
- original data/2.source data (public datasets)/easy_input_limma_LAMA4_GSE14404_0.3.csv
- original data/2.source data (public datasets)/easy_input_limma_LAMA4_GSE44001_0.3.csv
- original data/2.source data (public datasets)/easy_input_limma_LAMA4_GSE56303_0.3.csv
- original data/2.source data (public datasets)/easy_input_limma_LAMA4_GSE56363_0.3.csv
- original data/2.source data (public datasets)/easy_input_limma_LAMA4_TCGA_0.3.csv
- original data/2.source data (public datasets)/Endo.csv
- original data/2.source data (public datasets)/Eosino.csv
- original data/2.source data (public datasets)/Fibro.csv
- original data/2.source data (public datasets)/GO.txt
- original data/2.source data (public datasets)/KEGG.txt
- original data/2.source data (public datasets)/LAMA4_CESC_GSE14404_oncosignature_gsva_zscore.csv
- original data/2.source data (public datasets)/LAMA4_CESC_GSE151666_oncosignature_gsva_zscore.csv
- original data/2.source data (public datasets)/LAMA4_CESC_GSE26511_oncosignature_gsva_zscore.csv
- original data/2.source data (public datasets)/LAMA4_CESC_GSE27469_oncosignature_gsva_zscore.csv
- original data/2.source data (public datasets)/LAMA4_CESC_GSE30155_oncosignature_gsva_zscore.csv
- original data/2.source data (public datasets)/LAMA4_CESC_GSE38964_oncosignature_gsva_zscore.csv
- original data/2.source data (public datasets)/LAMA4_CESC_GSE44001_oncosignature_gsva_zscore.csv
- original data/2.source data (public datasets)/LAMA4_CESC_GSE56303_oncosignature_gsva_zscore.csv
- original data/2.source data (public datasets)/LAMA4_CESC_GSE56363_oncosignature_gsva_zscore.csv
- original data/2.source data (public datasets)/LAMA4_CESC_GSE63514_oncosignature_gsva_zscore.csv
- original data/2.source data (public datasets)/LAMA4_CESC_TCGA_oncosignature_gsva_zscore.csv
- original data/2.source data (public datasets)/M0.csv
- original data/2.source data (public datasets)/M1.csv
- original data/2.source data (public datasets)/M2.csv
- original data/2.source data (public datasets)/Macro.csv
- original data/2.source data (public datasets)/Mast.csv
- original data/2.source data (public datasets)/Mono.csv
- original data/2.source data (public datasets)/Neu.csv
- original data/2.source data (public datasets)/NK.csv
- original data/2.source data (public datasets)/output_table_Down_count.csv
- original data/2.source data (public datasets)/output_table_draw_final.csv
- original data/2.source data (public datasets)/output_table_Up_count.csv
- original data/2.source data (public datasets)/Plasma.csv
- original data/2.source data (public datasets)/Progenitor.csv
- original data/2.source data (public datasets)/pTab.csv
- original data/2.source data (public datasets)/Tc.csv
- original data/2.source data (public datasets)/TCGA-clinical.xls
- original data/2.source data (public datasets)/Tgd.csv
- original data/2.source data (public datasets)/TME.csv
- original data/2.source data (public datasets)/Treg.csv
- original data/3.qPCR+IHC+Clinical data from our hospital/
- original data/3.qPCR+IHC+Clinical data from our hospital/1qPCR/
- original data/3.qPCR+IHC+Clinical data from our hospital/1qPCR/LAMA4-PCR.xlsx
- original data/3.qPCR+IHC+Clinical data from our hospital/2IHC (Due to ethical requirements, only partial data can be presented)/
- original data/3.qPCR+IHC+Clinical data from our hospital/2IHC (Due to ethical requirements, only partial data can be presented)/C10WH LAMA4_2.42X.jpg
- original data/3.qPCR+IHC+Clinical data from our hospital/2IHC (Due to ethical requirements, only partial data can be presented)/C10WH LAMA4_7.70X.jpg
- original data/3.qPCR+IHC+Clinical data from our hospital/2IHC (Due to ethical requirements, only partial data can be presented)/C11ZWH LAMA4_0.73X.jpg
- original data/3.qPCR+IHC+Clinical data from our hospital/2IHC (Due to ethical requirements, only partial data can be presented)/C11ZWH LAMA4_3.67X.jpg
- original data/3.qPCR+IHC+Clinical data from our hospital/2IHC (Due to ethical requirements, only partial data can be presented)/C1ZXL LAMA4_0.83X-02.jpg
- original data/3.qPCR+IHC+Clinical data from our hospital/2IHC (Due to ethical requirements, only partial data can be presented)/C1ZXL LAMA4_5.27X.jpg
- original data/3.qPCR+IHC+Clinical data from our hospital/2IHC (Due to ethical requirements, only partial data can be presented)/C3ZJH LAMA4_12.61X.jpg
- original data/3.qPCR+IHC+Clinical data from our hospital/2IHC (Due to ethical requirements, only partial data can be presented)/C3ZJH LAMA4_2.50X.jpg
- original data/3.qPCR+IHC+Clinical data from our hospital/2IHC (Due to ethical requirements, only partial data can be presented)/C4LYL LAMA4_2.44X.jpg
- original data/3.qPCR+IHC+Clinical data from our hospital/2IHC (Due to ethical requirements, only partial data can be presented)/C4LYL LAMA4_9.75X.jpg
- original data/3.qPCR+IHC+Clinical data from our hospital/2IHC (Due to ethical requirements, only partial data can be presented)/C6WJ LAMA4_0.68X.jpg
- original data/3.qPCR+IHC+Clinical data from our hospital/2IHC (Due to ethical requirements, only partial data can be presented)/C6WJ LAMA4_5.41X.jpg
- original data/3.qPCR+IHC+Clinical data from our hospital/2IHC (Due to ethical requirements, only partial data can be presented)/FC1LLJ LAMA4_0.80X.jpg
- original data/3.qPCR+IHC+Clinical data from our hospital/2IHC (Due to ethical requirements, only partial data can be presented)/FC1LLJ LAMA4_5.06X.jpg
- original data/3.qPCR+IHC+Clinical data from our hospital/2IHC (Due to ethical requirements, only partial data can be presented)/FC1LLJZ LAMA4_0.76X.jpg
- original data/3.qPCR+IHC+Clinical data from our hospital/2IHC (Due to ethical requirements, only partial data can be presented)/FC1LLJZ LAMA4_3.82X.jpg
- original data/3.qPCR+IHC+Clinical data from our hospital/2IHC (Due to ethical requirements, only partial data can be presented)/FC2WXC-15 LAMA4_0.83X.jpg
- original data/3.qPCR+IHC+Clinical data from our hospital/2IHC (Due to ethical requirements, only partial data can be presented)/FC2WXC-15 LAMA4_4.19X.jpg
- original data/3.qPCR+IHC+Clinical data from our hospital/2IHC (Due to ethical requirements, only partial data can be presented)/FC2WXC-2 LAMA4_0.83X.jpg
- original data/3.qPCR+IHC+Clinical data from our hospital/2IHC (Due to ethical requirements, only partial data can be presented)/FC2WXC-2 LAMA4_4.19X.jpg
- original data/3.qPCR+IHC+Clinical data from our hospital/3Clinical data from our hospital/
- original data/3.qPCR+IHC+Clinical data from our hospital/3Clinical data from our hospital/1.Survival data for patients in our hospital.xlsx
- original data/3.qPCR+IHC+Clinical data from our hospital/3Clinical data from our hospital/2.LAMA4 protein expression in 55 patients receiving ICI therapy.xlsx
