# Supplementary material for: Extracellular matrix-related genes-based prognostic signature for cervical cancer: association of LAMA4 expression with prognosis and response to immunotherapy
Source: Front Oncol. 2025 Aug 13;15:1562115. doi: 10.3389/fonc.2025.1562115 (PMC12380540; doi:10.3389/fonc.2025.1562115)
Supplement: Supplementary file 8 [file DataSheet1.zip › original data/1.statistical programs (R)/Anoikis19.cluster.R]

######Video source: https://ke.biowolf.cn
######ÉúÐÅ×ÔÑ§Íø: https://www.biowolf.cn/
######Î¢ÐÅ¹«ÖÚºÅ£ºbiowolf_cn
######ºÏ×÷ÓÊÏä£ºbiowolf@foxmail.com
######´ðÒÉÎ¢ÐÅ: 18520221056

#install.packages("survival")

#if (!requireNamespace("BiocManager", quietly = TRUE))
#    install.packages("BiocManager")
#BiocManager::install("limma")

#if (!requireNamespace("BiocManager", quietly = TRUE))
#    install.packages("BiocManager")
#BiocManager::install("ConsensusClusterPlus")


#ÒýÓÃ°ü
library(limma)
library(survival)
library(ConsensusClusterPlus)

expFile="uniSigExp.txt"      #±í´ïÊý¾ÝÎÄ¼þ
workDir="C:\\biowolf\\Anoikis\\19.cluster"     #¹¤×÷Ä¿Â¼
setwd(workDir)       #ÉèÖÃ¹¤×÷Ä¿Â¼

#¶ÁÈ¡ÊäÈëÎÄ¼þ
data=read.table(expFile, header=T, sep="\t", check.names=F, row.names=1)
data=as.matrix(data)

#¶ÔÑùÆ·½øÐÐ·ÖÐÍ
maxK=9      #×î´óµÄkÖµ(×î¶à¿ÉÒÔ½«ÑùÆ··Ö³É¼¸¸ö×é)
results=ConsensusClusterPlus(data,
              maxK=maxK,
              reps=50,
              pItem=0.8,
              pFeature=1,
              title=workDir,
              clusterAlg="km",
              distance="euclidean",
              seed=123,
              plot="png")


#Êä³ö·ÖÐÍ½á¹û
clusterNum=2      #·Ö³É¼¸¸öÑÇÐÍ
cluster=results[[clusterNum]][["consensusClass"]]
cluster=as.data.frame(cluster)
colnames(cluster)=c("ARGcluster")
letter=c("A","B","C","D","E","F","G")
uniqClu=levels(factor(cluster$ARGcluster))
cluster$ARGcluster=letter[match(cluster$ARGcluster, uniqClu)]
clusterOut=rbind(ID=colnames(cluster), cluster)
write.table(clusterOut, file="ARGcluster.txt", sep="\t", quote=F, col.names=F)


######Video source: https://ke.biowolf.cn
######ÉúÐÅ×ÔÑ§Íø: https://www.biowolf.cn/
######Î¢ÐÅ¹«ÖÚºÅ£ºbiowolf_cn
######ºÏ×÷ÓÊÏä£ºbiowolf@foxmail.com
######´ðÒÉÎ¢ÐÅ: 18520221056
