# Supplementary material for: Extracellular matrix-related genes-based prognostic signature for cervical cancer: association of LAMA4 expression with prognosis and response to immunotherapy
Source: Front Oncol. 2025 Aug 13;15:1562115. doi: 10.3389/fonc.2025.1562115 (PMC12380540; doi:10.3389/fonc.2025.1562115)
Supplement: Supplementary file 8 [file DataSheet1.zip › original data/1.statistical programs (R)/Anoikis22.clusterdiff.R]

######Video source: https://ke.biowolf.cn
######ÉúÐÅ×ÔÑ§Íø: https://www.biowolf.cn/
######Î¢ÐÅ¹«ÖÚºÅ£ºbiowolf_cn
######ºÏ×÷ÓÊÏä£ºbiowolf@foxmail.com
######´ðÒÉÎ¢ÐÅ: 18520221056

#if (!requireNamespace("BiocManager", quietly = TRUE))
#    install.packages("BiocManager")
#BiocManager::install("limma")

#install.packages("reshape2")
#install.packages("ggpubr")


#ÒýÓÃ°ü
library(limma)
library(reshape2)
library(ggpubr)

expFile="uniSigExp.txt"      #±í´ïÊý¾ÝÎÄ¼þ
cluFile="ARGcluster.txt"     #·ÖÐÍµÄ½á¹ûÎÄ¼þ
setwd("C:\\biowolf\\Anoikis\\22.clusterDiff")       #ÉèÖÃ¹¤×÷Ä¿Â¼

#¶ÁÈ¡±í´ïÊý¾ÝÎÄ¼þ
rt=read.table(expFile, header=T, sep="\t", check.names=F)
rt=as.matrix(rt)
rownames(rt)=rt[,1]
exp=rt[,2:ncol(rt)]
dimnames=list(rownames(exp),colnames(exp))
data=matrix(as.numeric(as.matrix(exp)),nrow=nrow(exp),dimnames=dimnames)
data=avereps(data)
data=t(data)

#¶ÁÈ¡·ÖÐÍµÄ½á¹ûÎÄ¼þ
cluster=read.table(cluFile, header=T, sep="\t", check.names=F, row.names=1)

#ºÏ²¢Êý¾Ý
sameSample=intersect(row.names(data), row.names(cluster))
expClu=cbind(data[sameSample,,drop=F], cluster[sameSample,,drop=F])

#ÌáÈ¡²îÒìÏÔÖøµÄ»ùÒò
sigGene=c()
for(i in colnames(expClu)[1:(ncol(expClu)-1)]){
	if(sd(expClu[,i])<0.001){next}
	if(length(levels(factor(expClu[,"ARGcluster"])))>2){
		test=kruskal.test(expClu[,i] ~ expClu[,"ARGcluster"])
	}else{
		test=wilcox.test(expClu[,i] ~ expClu[,"ARGcluster"])
	}
	pvalue=test$p.value
	if(pvalue<0.05){
		sigGene=c(sigGene, i)
	}
}
sigGene=c(sigGene, "ARGcluster")
expClu=expClu[,sigGene]

#°ÑÊý¾Ý×ª»»³Éggplot2ÊäÈëÎÄ¼þ
data=melt(expClu, id.vars=c("ARGcluster"))
colnames(data)=c("ARGcluster", "Gene", "Expression")

#ÉèÖÃÍ¼ÐÎÑÕÉ«
bioCol=c("#0066FF","#FF9900","#FF0000","#6E568C","#7CC767","#223D6C","#D20A13","#FFD121","#088247","#11AA4D")
bioCol=bioCol[1:length(levels(factor(data[,"ARGcluster"])))]

#»æÖÆÏäÏßÍ¼
p=ggboxplot(data, x="Gene", y="Expression", color="ARGcluster",
	     xlab="",
	     ylab="Gene expression",
	     legend.title="ARGcluster",
	     palette = bioCol,
	     width=1)
p=p+rotate_x_text(60)
p1=p+stat_compare_means(aes(group=ARGcluster),
	      symnum.args=list(cutpoints = c(0, 0.001, 0.01, 0.05, 1), symbols = c("***", "**", "*", " ")),
	      label = "p.signif")

#Êä³öÏäÏßÍ¼
pdf(file="boxplot.pdf", width=9, height=6)
print(p1)
dev.off()


######Video source: https://ke.biowolf.cn
######ÉúÐÅ×ÔÑ§Íø: https://www.biowolf.cn/
######Î¢ÐÅ¹«ÖÚºÅ£ºbiowolf_cn
######ºÏ×÷ÓÊÏä£ºbiowolf@foxmail.com
######´ðÒÉÎ¢ÐÅ: 18520221056
