# Supplementary material for: Extracellular matrix-related genes-based prognostic signature for cervical cancer: association of LAMA4 expression with prognosis and response to immunotherapy
Source: Front Oncol. 2025 Aug 13;15:1562115. doi: 10.3389/fonc.2025.1562115 (PMC12380540; doi:10.3389/fonc.2025.1562115)
Supplement: Supplementary file 8 [file DataSheet1.zip › original data/2.source data (public datasets)/B.csv]

dataset	gene	immune_cells	cor	p.value	p_value
GSE14404	LAMA4	B_cells_naive_CIBERSORT	-0.491886281211597	0.00784609725315564	p<0.05
GSE14404	LAMA4	B_cells_naive_CIBERSORT_ABS	-0.489402007064064	0.00821356214206884	p<0.05
GSE14404	LAMA4	naive_B-cells_xCell	-0.100368405191808	0.611332689547586	p>=0.05
GSE14404	LAMA4	B_cell_TIMER	-0.0547345374931582	0.781671049561142	p>=0.05
GSE14404	LAMA4	B_cells_quantiseq	-0.0596606458675424	0.762468145978638	p>=0.05
GSE14404	LAMA4	B_lineage_MCPcounter	-0.119868637110016	0.541945837578487	p>=0.05
GSE14404	LAMA4	Bcells_EPIC	-0.0530925013683634	0.788101062156482	p>=0.05
GSE14404	LAMA4	B-cells_xCell	0.478982947699479	0.00991638046063542	p<0.05
GSE14404	LAMA4	B_cells_memory_CIBERSORT	0.620851253784315	0.000423048235587164	p<0.05
GSE14404	LAMA4	B_cells_memory_CIBERSORT_ABS	0.625982255881706	0.000366659926513336	p<0.05
GSE14404	LAMA4	Class-switched_memory_B-cells_xCell	0.527993206560476	0.0038789919031899	p<0.05
GSE14404	LAMA4	Memory_B-cells_xCell	0.0322805142818892	0.870465767046879	p>=0.05
GSE151666	LAMA4	B_cells_naive_CIBERSORT	0.122730458666826	0.318728798803762	p>=0.05
GSE151666	LAMA4	B_cells_naive_CIBERSORT_ABS	0.134411348321831	0.274480286005603	p>=0.05
GSE151666	LAMA4	naive_B-cells_xCell	0.176665624809797	0.149535002137701	p>=0.05
GSE151666	LAMA4	B_cell_TIMER	0.230369889682025	0.0589434467692083	p>=0.05
GSE151666	LAMA4	B_cells_quantiseq	-0.0584799786235065	0.634965335561659	p>=0.05
GSE151666	LAMA4	B_lineage_MCPcounter	0.283925640340497	0.0192526018855967	p<0.05
GSE151666	LAMA4	Bcells_EPIC	0.0235523151505898	0.848520733085854	p>=0.05
GSE151666	LAMA4	B-cells_xCell	0.138015759513381	0.261697449605075	p>=0.05
GSE151666	LAMA4	B_cells_memory_CIBERSORT	0.167334131127833	0.172590027955244	p>=0.05
GSE151666	LAMA4	B_cells_memory_CIBERSORT_ABS	0.166611998699087	0.174476804240664	p>=0.05
GSE151666	LAMA4	Class-switched_memory_B-cells_xCell	0.114936016497335	0.350658512326895	p>=0.05
GSE151666	LAMA4	Memory_B-cells_xCell	0.362585532589673	0.00237640318635669	p<0.05
GSE26511	LAMA4	B_cells_naive_CIBERSORT	-0.254053601110352	0.118600451647764	p>=0.05
GSE26511	LAMA4	B_cells_naive_CIBERSORT_ABS	-0.248178271577179	0.127660491591785	p>=0.05
GSE26511	LAMA4	naive_B-cells_xCell	-0.0972988022276526	0.555685383883792	p>=0.05
GSE26511	LAMA4	B_cell_TIMER	0.19412955465587	0.235433650469297	p>=0.05
GSE26511	LAMA4	B_cells_quantiseq	-0.00728744939271255	0.96519687860163	p>=0.05
GSE26511	LAMA4	B_lineage_MCPcounter	0.217813765182186	0.18226388966228	p>=0.05
GSE26511	LAMA4	Bcells_EPIC	-0.230566801619433	0.157502613384396	p>=0.05
GSE26511	LAMA4	B-cells_xCell	-0.0399206470161613	0.809330970368675	p>=0.05
GSE26511	LAMA4	B_cells_memory_CIBERSORT	0.266450446130421	0.101080428139082	p>=0.05
GSE26511	LAMA4	B_cells_memory_CIBERSORT_ABS	0.272692015547046	0.093044161178129	p>=0.05
GSE26511	LAMA4	Class-switched_memory_B-cells_xCell	0.146007834414888	0.375122767483204	p>=0.05
GSE26511	LAMA4	Memory_B-cells_xCell	-0.233240046434161	0.153007566301461	p>=0.05
GSE27469	LAMA4	B_cells_naive_CIBERSORT	-0.0589531916848924	0.598814378814994	p>=0.05
GSE27469	LAMA4	B_cells_naive_CIBERSORT_ABS	-0.048435393128914	0.665653079130543	p>=0.05
GSE27469	LAMA4	naive_B-cells_xCell	-0.112783122136741	0.313051852448059	p>=0.05
GSE27469	LAMA4	B_cell_TIMER	-0.303512151587379	0.00574657453331086	p<0.05
GSE27469	LAMA4	B_cells_quantiseq	-0.146570019917067	0.188480503285256	p>=0.05
GSE27469	LAMA4	B_lineage_MCPcounter	-0.198006116607351	0.0746297765611994	p>=0.05
GSE27469	LAMA4	Bcells_EPIC	-0.204362164103569	0.065638727862867	p>=0.05
GSE27469	LAMA4	B-cells_xCell	-0.331172054459218	0.0023728316199119	p<0.05
GSE27469	LAMA4	B_cells_memory_CIBERSORT	-0.0561313078543026	0.6164537738147	p>=0.05
GSE27469	LAMA4	B_cells_memory_CIBERSORT_ABS	-0.0422402850815323	0.706323611592357	p>=0.05
GSE27469	LAMA4	Class-switched_memory_B-cells_xCell	-0.312910880344948	0.00420605246421062	p<0.05
GSE27469	LAMA4	Memory_B-cells_xCell	-0.143527411111791	0.198298213413853	p>=0.05
GSE30155	LAMA4	B_cells_naive_CIBERSORT	-0.392792202424786	0.441112809121304	p>=0.05
GSE30155	LAMA4	B_cells_naive_CIBERSORT_ABS	-0.392792202424786	0.441112809121304	p>=0.05
GSE30155	LAMA4	naive_B-cells_xCell	0.637748139217693	0.17307111024126	p>=0.05
GSE30155	LAMA4	B_cell_TIMER	-0.428571428571429	0.419444444444444	p>=0.05
GSE30155	LAMA4	B_cells_quantiseq	-0.542857142857143	0.297222222222222	p>=0.05
GSE30155	LAMA4	B_lineage_MCPcounter	-0.257142857142857	0.658333333333333	p>=0.05
GSE30155	LAMA4	Bcells_EPIC	0.371428571428571	0.497222222222222	p>=0.05
GSE30155	LAMA4	B-cells_xCell	0.579771035652448	0.227783956715016	p>=0.05
GSE30155	LAMA4	B_cells_memory_CIBERSORT	0.371428571428571	0.497222222222222	p>=0.05
GSE30155	LAMA4	B_cells_memory_CIBERSORT_ABS	0.371428571428571	0.497222222222222	p>=0.05
GSE30155	LAMA4	Class-switched_memory_B-cells_xCell	-0.333947207395404	0.51770020830544	p>=0.05
GSE30155	LAMA4	Memory_B-cells_xCell	0.492805380304581	0.320632582865828	p>=0.05
GSE38964	LAMA4	B_cells_naive_CIBERSORT	0.0504460384002188	0.533047065267464	p>=0.05
GSE38964	LAMA4	B_cells_naive_CIBERSORT_ABS	0.0337590003842073	0.676668942433756	p>=0.05
GSE38964	LAMA4	naive_B-cells_xCell	-0.179745887597515	0.0252234286745831	p<0.05
GSE38964	LAMA4	B_cell_TIMER	-0.163555930807899	0.0420033930742852	p<0.05
GSE38964	LAMA4	B_cells_quantiseq	-0.0728049080152138	0.367975414136772	p>=0.05
GSE38964	LAMA4	B_lineage_MCPcounter	-0.170832531043634	0.0335632273673208	p<0.05
GSE38964	LAMA4	Bcells_EPIC	0.0509265338907499	0.529148382703871	p>=0.05
GSE38964	LAMA4	B-cells_xCell	-0.158211618118736	0.0492782579576534	p<0.05
GSE38964	LAMA4	B_cells_memory_CIBERSORT	-0.217394048746675	0.00658365371931953	p<0.05
GSE38964	LAMA4	B_cells_memory_CIBERSORT_ABS	-0.210080732800393	0.00869909776723105	p<0.05
GSE38964	LAMA4	Class-switched_memory_B-cells_xCell	-0.207740577714136	0.0094928810168446	p<0.05
GSE38964	LAMA4	Memory_B-cells_xCell	-0.107162989806718	0.184444473024651	p>=0.05
GSE44001	LAMA4	B_cells_naive_CIBERSORT	0.0920444450521699	0.111614049716409	p>=0.05
GSE44001	LAMA4	B_cells_naive_CIBERSORT_ABS	0.0934590913298619	0.106194035309171	p>=0.05
GSE44001	LAMA4	naive_B-cells_xCell	-0.085557458541534	0.139294244577972	p>=0.05
GSE44001	LAMA4	B_cell_TIMER	0.000613785756993714	0.991553192672157	p>=0.05
GSE44001	LAMA4	B_cells_quantiseq	-0.0295662765356724	0.609997799629825	p>=0.05
GSE44001	LAMA4	B_lineage_MCPcounter	0.0260892280489001	0.652660791522087	p>=0.05
GSE44001	LAMA4	Bcells_EPIC	0.0611199056699939	0.291336060261851	p>=0.05
GSE44001	LAMA4	B-cells_xCell	-0.105672427412982	0.0675825885218586	p>=0.05
GSE44001	LAMA4	B_cells_memory_CIBERSORT	-0.0302886010512707	0.601291776360402	p>=0.05
GSE44001	LAMA4	B_cells_memory_CIBERSORT_ABS	-0.0287183957281474	0.620287550960722	p>=0.05
GSE44001	LAMA4	Class-switched_memory_B-cells_xCell	-0.0943555422497567	0.102868330623655	p>=0.05
GSE44001	LAMA4	Memory_B-cells_xCell	-0.0746632655038697	0.197186911112371	p>=0.05
GSE56303	LAMA4	B_cells_naive_CIBERSORT	0.171813394841928	0.107405003054167	p>=0.05
GSE56303	LAMA4	B_cells_naive_CIBERSORT_ABS	0.147349275094446	0.168211418680554	p>=0.05
GSE56303	LAMA4	naive_B-cells_xCell	0.00430801192669708	0.968039433628277	p>=0.05
GSE56303	LAMA4	B_cell_TIMER	0.112445150005913	0.294113268789635	p>=0.05
GSE56303	LAMA4	B_cells_quantiseq	-0.167663294448635	0.116296150220111	p>=0.05
GSE56303	LAMA4	B_lineage_MCPcounter	-0.0750343676988738	0.484644515613591	p>=0.05
GSE56303	LAMA4	Bcells_EPIC	0.118965436524045	0.266826391510741	p>=0.05
GSE56303	LAMA4	B-cells_xCell	0.200845186947784	0.05912486335315	p>=0.05
GSE56303	LAMA4	B_cells_memory_CIBERSORT	-0.0892085157089978	0.405773931760633	p>=0.05
GSE56303	LAMA4	B_cells_memory_CIBERSORT_ABS	-0.0831617305979105	0.43845851611274	p>=0.05
GSE56303	LAMA4	Class-switched_memory_B-cells_xCell	0.071219763777355	0.507182810858143	p>=0.05
GSE56303	LAMA4	Memory_B-cells_xCell	-0.0578770879856214	0.590063113704419	p>=0.05
GSE56363	LAMA4	B_cells_naive_CIBERSORT	0.0577254831505002	0.80371652029878	p>=0.05
GSE56363	LAMA4	B_cells_naive_CIBERSORT_ABS	0.105830052442584	0.647984752445542	p>=0.05
GSE56363	LAMA4	naive_B-cells_xCell	0.222226968886801	0.332947785977513	p>=0.05
GSE56363	LAMA4	B_cell_TIMER	0.0909090909090909	0.694558387114644	p>=0.05
GSE56363	LAMA4	B_cells_quantiseq	0.131168831168831	0.569525808515804	p>=0.05
GSE56363	LAMA4	B_lineage_MCPcounter	-0.0805194805194805	0.728317273411297	p>=0.05
GSE56363	LAMA4	Bcells_EPIC	0.192207792207792	0.402154354511406	p>=0.05
GSE56363	LAMA4	B-cells_xCell	0.0403910937580287	0.861997820514487	p>=0.05
GSE56363	LAMA4	B_cells_memory_CIBERSORT	0.284504166956036	0.211315602622813	p>=0.05
GSE56363	LAMA4	B_cells_memory_CIBERSORT_ABS	0.255641425380786	0.263364527131918	p>=0.05
GSE56363	LAMA4	Class-switched_memory_B-cells_xCell	-0.150048725029708	0.516211347572303	p>=0.05
GSE56363	LAMA4	Memory_B-cells_xCell	0.0377975709077218	0.870784946589995	p>=0.05
GSE63514	LAMA4	B_cells_naive_CIBERSORT	0.159614613979016	0.417184777705447	p>=0.05
GSE63514	LAMA4	B_cells_naive_CIBERSORT_ABS	0.158993545442132	0.419023122454311	p>=0.05
GSE63514	LAMA4	naive_B-cells_xCell	0.350782092817426	0.067221759274811	p>=0.05
GSE63514	LAMA4	B_cell_TIMER	-0.337164750957854	0.0798426807516922	p>=0.05
GSE63514	LAMA4	B_cells_quantiseq	-0.0311986863711002	0.874997280481864	p>=0.05
GSE63514	LAMA4	B_lineage_MCPcounter	-0.184455391351943	0.345837535984154	p>=0.05
GSE63514	LAMA4	Bcells_EPIC	-0.0941434044882321	0.632506964365071	p>=0.05
GSE63514	LAMA4	B-cells_xCell	-0.157141303603294	0.424532249433961	p>=0.05
GSE63514	LAMA4	B_cells_memory_CIBERSORT	0.0651175891548453	0.741997082700966	p>=0.05
GSE63514	LAMA4	B_cells_memory_CIBERSORT_ABS	0.0812578462957899	0.681033324494163	p>=0.05
GSE63514	LAMA4	Class-switched_memory_B-cells_xCell	-0.178376083297458	0.363795018155721	p>=0.05
GSE63514	LAMA4	Memory_B-cells_xCell	0.234912622820362	0.228861985671028	p>=0.05
TCGA_CESC	LAMA4	B_cells_naive_CIBERSORT	-0.0233230100327635	0.684469595881952	p>=0.05
TCGA_CESC	LAMA4	B_cells_naive_CIBERSORT_ABS	0.00244886072088676	0.965970723534272	p>=0.05
TCGA_CESC	LAMA4	naive_B-cells_xCell	-0.110273722267374	0.0539810937725569	p>=0.05
TCGA_CESC	LAMA4	B_cell_TIMER	0.0727361249407116	0.204377644221312	p>=0.05
TCGA_CESC	LAMA4	B_cells_quantiseq	0.036348821217877	0.526438676719272	p>=0.05
TCGA_CESC	LAMA4	B_lineage_MCPcounter	0.160207187483313	0.00500907010386229	p<0.05
TCGA_CESC	LAMA4	Bcells_EPIC	0.154709410864255	0.00674394158094171	p<0.05
TCGA_CESC	LAMA4	B-cells_xCell	-0.21110656735724	0.000199419980360461	p<0.05
TCGA_CESC	LAMA4	B_cells_memory_CIBERSORT	0.0382108177451034	0.505459706707046	p>=0.05
TCGA_CESC	LAMA4	B_cells_memory_CIBERSORT_ABS	0.0584946699927917	0.307764219411886	p>=0.05
TCGA_CESC	LAMA4	Class-switched_memory_B-cells_xCell	-0.258710077370216	4.5321074029173e-06	p<0.05
TCGA_CESC	LAMA4	Memory_B-cells_xCell	-0.0669075140094845	0.243242094575439	p>=0.05
