# Supplementary material for: Extracellular matrix-related genes-based prognostic signature for cervical cancer: association of LAMA4 expression with prognosis and response to immunotherapy
Source: Front Oncol. 2025 Aug 13;15:1562115. doi: 10.3389/fonc.2025.1562115 (PMC12380540; doi:10.3389/fonc.2025.1562115)
Supplement: Supplementary file 8 [file DataSheet1.zip › original data/2.source data (public datasets)/CD4T.csv]

dataset	gene	immune_cells	cor	p.value	p_value
GSE14404	LAMA4	CD4+_naive_T-cells_xCell	-0.0569317098529761	0.773535969757553	p>=0.05
GSE14404	LAMA4	T_cells_CD4_naive_CIBERSORT	-0.0605671410640218	0.759482493348471	p>=0.05
GSE14404	LAMA4	T_cells_CD4_naive_CIBERSORT_ABS	-0.0403780940426812	0.838351605828704	p>=0.05
GSE14404	LAMA4	T_cell_CD4_TIMER	0.170771756978654	0.38328612428654	p>=0.05
GSE14404	LAMA4	T_cells_CD4_quantiseq	0.15898408505806	0.419051159536858	p>=0.05
GSE14404	LAMA4	CD4_Tcells_EPIC	0.0678708264915161	0.730777340545791	p>=0.05
GSE14404	LAMA4	T_cells_CD4_memory_activated_CIBERSORT	0.0311488154043541	0.874971212050069	p>=0.05
GSE14404	LAMA4	T_cells_CD4_memory_activated_CIBERSORT_ABS	0.042685413702263	0.829244920571758	p>=0.05
GSE14404	LAMA4	T_cells_CD4_memory_resting_CIBERSORT	0.177460259593607	0.366303584961011	p>=0.05
GSE14404	LAMA4	T_cells_CD4_memory_resting_CIBERSORT_ABS	0.175640154367006	0.371319139868163	p>=0.05
GSE14404	LAMA4	CD4+_memory_T-cells_xCell	0.39759042106749	0.0361543272769202	p<0.05
GSE14404	LAMA4	CD4+_T-cells_xCell	0.244663382594417	0.208730541787192	p>=0.05
GSE14404	LAMA4	CD4+_Tcm_xCell	0.135021500203684	0.493318779272378	p>=0.05
GSE14404	LAMA4	CD4+_Tem_xCell	-0.169194419684385	0.389400941580943	p>=0.05
GSE14404	LAMA4	T_cells_follicular_helper_CIBERSORT	0.224247143525215	0.251303712660618	p>=0.05
GSE14404	LAMA4	T_cells_follicular_helper_CIBERSORT_ABS	0.217704123422357	0.265762407931446	p>=0.05
GSE14404	LAMA4	Th1_cells_xCell	0.436567678920658	0.0201956238309417	p<0.05
GSE14404	LAMA4	Th2_cells_xCell	0.105637657361795	0.591278843588112	p>=0.05
GSE151666	LAMA4	CD4+_naive_T-cells_xCell	0.205503179189351	0.0927239816395654	p>=0.05
GSE151666	LAMA4	T_cells_CD4_naive_CIBERSORT	0.0134310041775604	0.913435373686786	p>=0.05
GSE151666	LAMA4	T_cells_CD4_naive_CIBERSORT_ABS	0.0168811703883098	0.89131967009632	p>=0.05
GSE151666	LAMA4	T_cell_CD4_TIMER	0.187158834981105	0.126283451909339	p>=0.05
GSE151666	LAMA4	T_cells_CD4_quantiseq	0.374178017497317	0.00167009180000251	p<0.05
GSE151666	LAMA4	CD4_Tcells_EPIC	-0.145932740390121	0.234455773340116	p>=0.05
GSE151666	LAMA4	T_cells_CD4_memory_activated_CIBERSORT	-0.0782448408509252	0.525927709234142	p>=0.05
GSE151666	LAMA4	T_cells_CD4_memory_activated_CIBERSORT_ABS	-0.0788609419599876	0.522664099310842	p>=0.05
GSE151666	LAMA4	T_cells_CD4_memory_resting_CIBERSORT	0.463423517693555	6.89781975125793e-05	p<0.05
GSE151666	LAMA4	T_cells_CD4_memory_resting_CIBERSORT_ABS	0.474384534490126	4.37331747008588e-05	p<0.05
GSE151666	LAMA4	CD4+_memory_T-cells_xCell	0.051296877357939	0.677822651308402	p>=0.05
GSE151666	LAMA4	CD4+_T-cells_xCell	0.129491709547857	0.292589553579176	p>=0.05
GSE151666	LAMA4	CD4+_Tcm_xCell	-0.0574921608097257	0.641438546267236	p>=0.05
GSE151666	LAMA4	CD4+_Tem_xCell	-0.233453668065855	0.0553672384467559	p>=0.05
GSE151666	LAMA4	T_cells_follicular_helper_CIBERSORT	-0.258477462776824	0.0333160133229062	p<0.05
GSE151666	LAMA4	T_cells_follicular_helper_CIBERSORT_ABS	-0.265787512110131	0.0284754988408426	p<0.05
GSE151666	LAMA4	Th1_cells_xCell	-0.420033019382216	0.000362588814308548	p<0.05
GSE151666	LAMA4	Th2_cells_xCell	0.224935152026979	0.0651562968524772	p>=0.05
GSE26511	LAMA4	CD4+_naive_T-cells_xCell	0.167499834493795	0.308095552393306	p>=0.05
GSE26511	LAMA4	T_cells_CD4_naive_CIBERSORT	0.111848865927813	0.497833837887135	p>=0.05
GSE26511	LAMA4	T_cells_CD4_naive_CIBERSORT_ABS	0.128604435337232	0.435242354532273	p>=0.05
GSE26511	LAMA4	T_cell_CD4_TIMER	0.159514170040486	0.330787040603407	p>=0.05
GSE26511	LAMA4	T_cells_CD4_quantiseq	0.123661699687235	0.453238508654658	p>=0.05
GSE26511	LAMA4	CD4_Tcells_EPIC	0.136032388663968	0.407564507288024	p>=0.05
GSE26511	LAMA4	T_cells_CD4_memory_activated_CIBERSORT	0.070979434513597	0.667641723639462	p>=0.05
GSE26511	LAMA4	T_cells_CD4_memory_activated_CIBERSORT_ABS	0.0846211276333274	0.608521270267032	p>=0.05
GSE26511	LAMA4	T_cells_CD4_memory_resting_CIBERSORT	-0.160410706220068	0.329308371112814	p>=0.05
GSE26511	LAMA4	T_cells_CD4_memory_resting_CIBERSORT_ABS	-0.138219501802272	0.401393529230563	p>=0.05
GSE26511	LAMA4	CD4+_memory_T-cells_xCell	0.0686373773939076	0.678006828598696	p>=0.05
GSE26511	LAMA4	CD4+_T-cells_xCell	0.00254119006147038	0.987750238111573	p>=0.05
GSE26511	LAMA4	CD4+_Tcm_xCell	-0.241209677368417	0.139063907386885	p>=0.05
GSE26511	LAMA4	CD4+_Tem_xCell	-0.112218953114532	0.496403584242522	p>=0.05
GSE26511	LAMA4	T_cells_follicular_helper_CIBERSORT	-0.100080337197614	0.544387359326469	p>=0.05
GSE26511	LAMA4	T_cells_follicular_helper_CIBERSORT_ABS	-0.0723161146202111	0.661753039484815	p>=0.05
GSE26511	LAMA4	Th1_cells_xCell	-0.426315789473684	0.00724051848060688	p<0.05
GSE26511	LAMA4	Th2_cells_xCell	0.419883318103317	0.00778858270025335	p<0.05
GSE27469	LAMA4	CD4+_naive_T-cells_xCell	-0.00397640954726514	0.971716720589412	p>=0.05
GSE27469	LAMA4	T_cells_CD4_naive_CIBERSORT	-0.114313541499488	0.306488291152292	p>=0.05
GSE27469	LAMA4	T_cells_CD4_naive_CIBERSORT_ABS	-0.111265875017674	0.319647878441841	p>=0.05
GSE27469	LAMA4	T_cell_CD4_TIMER	-0.0863834742765098	0.439545081590642	p>=0.05
GSE27469	LAMA4	T_cells_CD4_quantiseq	0.201775235528292	0.0690872775191546	p>=0.05
GSE27469	LAMA4	CD4_Tcells_EPIC	0.0141378522218957	0.899532812442672	p>=0.05
GSE27469	LAMA4	T_cells_CD4_memory_activated_CIBERSORT	-0.227821161257684	0.03954299779831	p<0.05
GSE27469	LAMA4	T_cells_CD4_memory_activated_CIBERSORT_ABS	-0.221023968582992	0.0459901609040925	p<0.05
GSE27469	LAMA4	T_cells_CD4_memory_resting_CIBERSORT	0.233288029696818	0.0349204520227334	p<0.05
GSE27469	LAMA4	T_cells_CD4_memory_resting_CIBERSORT_ABS	0.225539297574825	0.0416177701395155	p<0.05
GSE27469	LAMA4	CD4+_memory_T-cells_xCell	-0.322942969109245	0.00308435009605515	p<0.05
GSE27469	LAMA4	CD4+_T-cells_xCell	-0.305064269382999	0.00532270507145596	p<0.05
GSE27469	LAMA4	CD4+_Tcm_xCell	-0.147957503672674	0.184655007789647	p>=0.05
GSE27469	LAMA4	CD4+_Tem_xCell	-0.146644045204432	0.18862691439027	p>=0.05
GSE27469	LAMA4	T_cells_follicular_helper_CIBERSORT	-0.20431416601341	0.0655901327368435	p>=0.05
GSE27469	LAMA4	T_cells_follicular_helper_CIBERSORT_ABS	-0.199961298999823	0.0716766629200471	p>=0.05
GSE27469	LAMA4	Th1_cells_xCell	0.241320231663999	0.0289557337293507	p<0.05
GSE27469	LAMA4	Th2_cells_xCell	0.0556190968331996	0.619679402425646	p>=0.05
GSE30155	LAMA4	CD4+_naive_T-cells_xCell	-0.142857142857143	0.802777777777778	p>=0.05
GSE30155	LAMA4	T_cells_CD4_naive_CIBERSORT	0.130930734141595	0.804726162223106	p>=0.05
GSE30155	LAMA4	T_cells_CD4_naive_CIBERSORT_ABS	0.130930734141595	0.804726162223106	p>=0.05
GSE30155	LAMA4	T_cell_CD4_TIMER	0.142857142857143	0.802777777777778	p>=0.05
GSE30155	LAMA4	T_cells_CD4_quantiseq	-0.130930734141595	0.804726162223106	p>=0.05
GSE30155	LAMA4	CD4_Tcells_EPIC	-0.0285714285714286	1	p>=0.05
GSE30155	LAMA4	T_cells_CD4_memory_activated_CIBERSORT	-0.151794185179729	0.774057503165657	p>=0.05
GSE30155	LAMA4	T_cells_CD4_memory_activated_CIBERSORT_ABS	-0.394664881467296	0.438739251517016	p>=0.05
GSE30155	LAMA4	T_cells_CD4_memory_resting_CIBERSORT	0.428571428571429	0.419444444444444	p>=0.05
GSE30155	LAMA4	T_cells_CD4_memory_resting_CIBERSORT_ABS	0.428571428571429	0.419444444444444	p>=0.05
GSE30155	LAMA4	CD4+_memory_T-cells_xCell	-0.6	0.241666666666667	p>=0.05
GSE30155	LAMA4	CD4+_T-cells_xCell	-0.6	0.241666666666667	p>=0.05
GSE30155	LAMA4	CD4+_Tcm_xCell	-0.289885517826224	0.577351787034874	p>=0.05
GSE30155	LAMA4	CD4+_Tem_xCell	-0.828571428571429	0.0583333333333333	p>=0.05
GSE30155	LAMA4	T_cells_follicular_helper_CIBERSORT	-0.463816828521959	0.35416429843623	p>=0.05
GSE30155	LAMA4	T_cells_follicular_helper_CIBERSORT_ABS	-0.463816828521959	0.35416429843623	p>=0.05
GSE30155	LAMA4	Th1_cells_xCell	-0.0285714285714286	1	p>=0.05
GSE30155	LAMA4	Th2_cells_xCell	-0.405839724956714	0.424662507561365	p>=0.05
GSE38964	LAMA4	CD4+_naive_T-cells_xCell	0.00431430981636372	0.957510259539913	p>=0.05
GSE38964	LAMA4	T_cells_CD4_naive_CIBERSORT	0.0773846331427736	0.338532726901511	p>=0.05
GSE38964	LAMA4	T_cells_CD4_naive_CIBERSORT_ABS	0.0788038780331405	0.329721251721082	p>=0.05
GSE38964	LAMA4	T_cell_CD4_TIMER	-0.0771535538280952	0.339981438416402	p>=0.05
GSE38964	LAMA4	T_cells_CD4_quantiseq	0.0367861370033666	0.64951908846894	p>=0.05
GSE38964	LAMA4	CD4_Tcells_EPIC	0.0204247530088953	0.800844666229878	p>=0.05
GSE38964	LAMA4	T_cells_CD4_memory_activated_CIBERSORT	-0.103386830533834	0.20048532287608	p>=0.05
GSE38964	LAMA4	T_cells_CD4_memory_activated_CIBERSORT_ABS	-0.110966073794206	0.169260856372316	p>=0.05
GSE38964	LAMA4	T_cells_CD4_memory_resting_CIBERSORT	0.182657974118979	0.0229156190549638	p<0.05
GSE38964	LAMA4	T_cells_CD4_memory_resting_CIBERSORT_ABS	0.158972876856001	0.0481821175814122	p<0.05
GSE38964	LAMA4	CD4+_memory_T-cells_xCell	-0.130422066834483	0.105767223962512	p>=0.05
GSE38964	LAMA4	CD4+_T-cells_xCell	-0.124945809553186	0.121370212153466	p>=0.05
GSE38964	LAMA4	CD4+_Tcm_xCell	0.0437564655033941	0.588774359097381	p>=0.05
GSE38964	LAMA4	CD4+_Tem_xCell	0.0125181899996651	0.877140834096393	p>=0.05
GSE38964	LAMA4	T_cells_follicular_helper_CIBERSORT	-0.191992282856728	0.0167001032369586	p<0.05
GSE38964	LAMA4	T_cells_follicular_helper_CIBERSORT_ABS	-0.195547138448363	0.0147514458136114	p<0.05
GSE38964	LAMA4	Th1_cells_xCell	0.0493832044694492	0.54172156240594	p>=0.05
GSE38964	LAMA4	Th2_cells_xCell	0.171459565515619	0.032908446167326	p<0.05
GSE44001	LAMA4	CD4+_naive_T-cells_xCell	0.101391102828468	0.0795445107384164	p>=0.05
GSE44001	LAMA4	T_cells_CD4_naive_CIBERSORT	-0.110811763427857	0.0552110214709753	p>=0.05
GSE44001	LAMA4	T_cells_CD4_naive_CIBERSORT_ABS	-0.11217281430865	0.0522693217529588	p>=0.05
GSE44001	LAMA4	T_cell_CD4_TIMER	0.0566242916714483	0.328345631825056	p>=0.05
GSE44001	LAMA4	T_cells_CD4_quantiseq	0.124306609738198	0.0313642643888153	p<0.05
GSE44001	LAMA4	CD4_Tcells_EPIC	0.0236940858009355	0.682732138152614	p>=0.05
GSE44001	LAMA4	T_cells_CD4_memory_activated_CIBERSORT	-0.173763689011477	0.00252675648027972	p<0.05
GSE44001	LAMA4	T_cells_CD4_memory_activated_CIBERSORT_ABS	-0.175417478320383	0.00229364331340161	p<0.05
GSE44001	LAMA4	T_cells_CD4_memory_resting_CIBERSORT	0.271338823833789	1.84326117648415e-06	p<0.05
GSE44001	LAMA4	T_cells_CD4_memory_resting_CIBERSORT_ABS	0.272005054625824	1.73504766505228e-06	p<0.05
GSE44001	LAMA4	CD4+_memory_T-cells_xCell	-0.110505628168589	0.0558912627954955	p>=0.05
GSE44001	LAMA4	CD4+_T-cells_xCell	-0.0962206204740968	0.0962135087150728	p>=0.05
GSE44001	LAMA4	CD4+_Tcm_xCell	-0.102619503567334	0.075949132815582	p>=0.05
GSE44001	LAMA4	CD4+_Tem_xCell	-0.00178873559905505	0.97538717542868	p>=0.05
GSE44001	LAMA4	T_cells_follicular_helper_CIBERSORT	-0.10531343602447	0.0685254589642201	p>=0.05
GSE44001	LAMA4	T_cells_follicular_helper_CIBERSORT_ABS	-0.107245305930053	0.0635759089823379	p>=0.05
GSE44001	LAMA4	Th1_cells_xCell	-0.389788260837516	2.52261932185027e-12	p<0.05
GSE44001	LAMA4	Th2_cells_xCell	0.130072956127053	0.0242525532400462	p<0.05
GSE56303	LAMA4	CD4+_naive_T-cells_xCell	0.310559415857913	0.00305644501138205	p<0.05
GSE56303	LAMA4	T_cells_CD4_naive_CIBERSORT	-0.145946047416525	0.1723448742527	p>=0.05
GSE56303	LAMA4	T_cells_CD4_naive_CIBERSORT_ABS	-0.183169463725291	0.0857678295846601	p>=0.05
GSE56303	LAMA4	T_cell_CD4_TIMER	0.303227371586725	0.00387036448054212	p<0.05
GSE56303	LAMA4	T_cells_CD4_quantiseq	0.142427861502614	0.183035690067005	p>=0.05
GSE56303	LAMA4	CD4_Tcells_EPIC	-0.0166241769842201	0.877116353441884	p>=0.05
GSE56303	LAMA4	T_cells_CD4_memory_activated_CIBERSORT	-0.162841362003294	0.127328488882645	p>=0.05
GSE56303	LAMA4	T_cells_CD4_memory_activated_CIBERSORT_ABS	-0.161005903051502	0.131732040700368	p>=0.05
GSE56303	LAMA4	T_cells_CD4_memory_resting_CIBERSORT	0.304236591254212	0.00374791615302481	p<0.05
GSE56303	LAMA4	T_cells_CD4_memory_resting_CIBERSORT_ABS	0.284315372630976	0.00692818958112252	p<0.05
GSE56303	LAMA4	CD4+_memory_T-cells_xCell	0.213871221443212	0.0441689024931631	p<0.05
GSE56303	LAMA4	CD4+_T-cells_xCell	0.119690039815237	0.263903285769889	p>=0.05
GSE56303	LAMA4	CD4+_Tcm_xCell	-0.18815302040786	0.0774384572768965	p>=0.05
GSE56303	LAMA4	CD4+_Tem_xCell	-0.221872047959824	0.0366476255374512	p<0.05
GSE56303	LAMA4	T_cells_follicular_helper_CIBERSORT	0.00916429354469456	0.93207427953014	p>=0.05
GSE56303	LAMA4	T_cells_follicular_helper_CIBERSORT_ABS	0.0129703771670861	0.903978111799856	p>=0.05
GSE56303	LAMA4	Th1_cells_xCell	-0.0184798198836364	0.863525277082274	p>=0.05
GSE56303	LAMA4	Th2_cells_xCell	-0.226861086722507	0.0325243257037844	p<0.05
GSE56363	LAMA4	CD4+_naive_T-cells_xCell	0.175582285447907	0.446481851776993	p>=0.05
GSE56363	LAMA4	T_cells_CD4_naive_CIBERSORT	-0.0481045692920835	0.835960107983951	p>=0.05
GSE56363	LAMA4	T_cells_CD4_naive_CIBERSORT_ABS	-0.0645975644779407	0.780868698440628	p>=0.05
GSE56363	LAMA4	T_cell_CD4_TIMER	0.368831168831169	0.100603052566695	p>=0.05
GSE56363	LAMA4	T_cells_CD4_quantiseq	-0.524662617054951	0.0146117533315597	p<0.05
GSE56363	LAMA4	CD4_Tcells_EPIC	0.441558441558442	0.0464512911392257	p<0.05
GSE56363	LAMA4	T_cells_CD4_memory_activated_CIBERSORT	-0.279924217373917	0.219079667829565	p>=0.05
GSE56363	LAMA4	T_cells_CD4_memory_activated_CIBERSORT_ABS	-0.284241814557062	0.211755348910233	p>=0.05
GSE56363	LAMA4	T_cells_CD4_memory_resting_CIBERSORT	0.500974728770412	0.0207030281835803	p<0.05
GSE56363	LAMA4	T_cells_CD4_memory_resting_CIBERSORT_ABS	0.511970058894317	0.0176632667657299	p<0.05
GSE56363	LAMA4	CD4+_memory_T-cells_xCell	0.010403129732206	0.964302652602543	p>=0.05
GSE56363	LAMA4	CD4+_T-cells_xCell	0.153946094510999	0.505244359376066	p>=0.05
GSE56363	LAMA4	CD4+_Tcm_xCell	0.396742136975012	0.0749641513205235	p>=0.05
GSE56363	LAMA4	CD4+_Tem_xCell	0.358557992278783	0.110465424491274	p>=0.05
GSE56363	LAMA4	T_cells_follicular_helper_CIBERSORT	-0.144157654860569	0.533000675186784	p>=0.05
GSE56363	LAMA4	T_cells_follicular_helper_CIBERSORT_ABS	-0.141185332079938	0.541566767288404	p>=0.05
GSE56363	LAMA4	Th1_cells_xCell	-0.482445141331053	0.0267601102979147	p<0.05
GSE56363	LAMA4	Th2_cells_xCell	-0.0226778683805536	0.922272488634744	p>=0.05
GSE63514	LAMA4	CD4+_naive_T-cells_xCell	0.384715028075263	0.0432315549896691	p<0.05
GSE63514	LAMA4	T_cells_CD4_naive_CIBERSORT	0.517007615711223	0.00484496172001125	p<0.05
GSE63514	LAMA4	T_cells_CD4_naive_CIBERSORT_ABS	0.492361532188695	0.00777740186835953	p<0.05
GSE63514	LAMA4	T_cell_CD4_TIMER	0.362889983579639	0.058435207987348	p>=0.05
GSE63514	LAMA4	T_cells_CD4_quantiseq	-0.0815296176677156	0.68002217687627	p>=0.05
GSE63514	LAMA4	CD4_Tcells_EPIC	-0.249589490968801	0.199488762326781	p>=0.05
GSE63514	LAMA4	T_cells_CD4_memory_activated_CIBERSORT	-0.446918154626845	0.0171115310637204	p<0.05
GSE63514	LAMA4	T_cells_CD4_memory_activated_CIBERSORT_ABS	-0.425768852166297	0.0238851691582966	p<0.05
GSE63514	LAMA4	T_cells_CD4_memory_resting_CIBERSORT	0.160775961683097	0.413759256027834	p>=0.05
GSE63514	LAMA4	T_cells_CD4_memory_resting_CIBERSORT_ABS	0.168663084331702	0.390913583412923	p>=0.05
GSE63514	LAMA4	CD4+_memory_T-cells_xCell	-0.143483044517469	0.466364170432497	p>=0.05
GSE63514	LAMA4	CD4+_T-cells_xCell	0.114709542797442	0.561081345373264	p>=0.05
GSE63514	LAMA4	CD4+_Tcm_xCell	0.019167582282868	0.922877470866332	p>=0.05
GSE63514	LAMA4	CD4+_Tem_xCell	-0.0061221665017376	0.975334388680798	p>=0.05
GSE63514	LAMA4	T_cells_follicular_helper_CIBERSORT	-0.0299673970103472	0.879678667255557	p>=0.05
GSE63514	LAMA4	T_cells_follicular_helper_CIBERSORT_ABS	0.000840207392813472	0.996614388455853	p>=0.05
GSE63514	LAMA4	Th1_cells_xCell	-0.33720323364914	0.0792987728188529	p>=0.05
GSE63514	LAMA4	Th2_cells_xCell	-0.220336665536759	0.259881620276214	p>=0.05
TCGA_CESC	LAMA4	CD4+_naive_T-cells_xCell	0.0117791771801248	0.837403942204722	p>=0.05
TCGA_CESC	LAMA4	T_cells_CD4_naive_CIBERSORT	0.0837252337197277	0.143969903395819	p>=0.05
TCGA_CESC	LAMA4	T_cells_CD4_naive_CIBERSORT_ABS	0.0837252337197277	0.143969903395819	p>=0.05
TCGA_CESC	LAMA4	T_cell_CD4_TIMER	0.135474940763938	0.0177957434288172	p<0.05
TCGA_CESC	LAMA4	T_cells_CD4_quantiseq	0.063893331502662	0.265175639860351	p>=0.05
TCGA_CESC	LAMA4	CD4_Tcells_EPIC	0.0293096786960633	0.609355199865914	p>=0.05
TCGA_CESC	LAMA4	T_cells_CD4_memory_activated_CIBERSORT	-0.0334936650847041	0.559445216879754	p>=0.05
TCGA_CESC	LAMA4	T_cells_CD4_memory_activated_CIBERSORT_ABS	-0.0139510341212582	0.807961653577704	p>=0.05
TCGA_CESC	LAMA4	T_cells_CD4_memory_resting_CIBERSORT	0.14697836468288	0.0100371884827594	p<0.05
TCGA_CESC	LAMA4	T_cells_CD4_memory_resting_CIBERSORT_ABS	0.221251094644457	9.50266922861651e-05	p<0.05
TCGA_CESC	LAMA4	CD4+_memory_T-cells_xCell	0.0193902013985578	0.735488611120841	p>=0.05
TCGA_CESC	LAMA4	CD4+_T-cells_xCell	-0.0413700300622887	0.470892947623548	p>=0.05
TCGA_CESC	LAMA4	CD4+_Tcm_xCell	-0.163029657415497	0.00424528082665154	p<0.05
TCGA_CESC	LAMA4	CD4+_Tem_xCell	-0.0241171109374172	0.674330832367447	p>=0.05
TCGA_CESC	LAMA4	T_cells_follicular_helper_CIBERSORT	-0.307283496513894	4.81439379889855e-08	p<0.05
TCGA_CESC	LAMA4	T_cells_follicular_helper_CIBERSORT_ABS	-0.0224897050185482	0.695009868589398	p>=0.05
TCGA_CESC	LAMA4	Th1_cells_xCell	-0.220158762651683	0.000103093088707164	p<0.05
TCGA_CESC	LAMA4	Th2_cells_xCell	-0.021897357773189	0.702813436976895	p>=0.05
