# Supplementary material for: Extracellular matrix-related genes-based prognostic signature for cervical cancer: association of LAMA4 expression with prognosis and response to immunotherapy
Source: Front Oncol. 2025 Aug 13;15:1562115. doi: 10.3389/fonc.2025.1562115 (PMC12380540; doi:10.3389/fonc.2025.1562115)
Supplement: Supplementary file 8 [file DataSheet1.zip › original data/2.source data (public datasets)/CD8T.csv]

dataset	gene	immune_cells	cor	p.value	p_value
GSE14404	LAMA4	CD8+_naive_T-cells_xCell	0.106243170367897	0.590520682329341	p>=0.05
GSE14404	LAMA4	T_cell_CD8_TIMER	-0.336617405582923	0.0803565216471431	p>=0.05
GSE14404	LAMA4	T_cells_CD8_CIBERSORT	-0.223584673277999	0.252743646695692	p>=0.05
GSE14404	LAMA4	T_cells_CD8_CIBERSORT_ABS	-0.232279632794365	0.234272894063306	p>=0.05
GSE14404	LAMA4	T_cells_CD8_quantiseq	-0.0301204864445068	0.879068441115337	p>=0.05
GSE14404	LAMA4	CD8_T_cells_MCPcounter	-0.322386425834702	0.094637463598612	p>=0.05
GSE14404	LAMA4	CD8_Tcells_EPIC	0.0952380952380952	0.628530358442229	p>=0.05
GSE14404	LAMA4	CD8+_T-cells_xCell	-0.212085213178405	0.27860058967174	p>=0.05
GSE14404	LAMA4	CD8+_Tcm_xCell	-0.327960952328192	0.0884231949988347	p>=0.05
GSE14404	LAMA4	CD8+_Tem_xCell	0.0944018421147632	0.632776523550165	p>=0.05
GSE151666	LAMA4	CD8+_naive_T-cells_xCell	-0.429705691491392	0.000291114116036813	p<0.05
GSE151666	LAMA4	T_cell_CD8_TIMER	0.0621445203649273	0.613874427990196	p>=0.05
GSE151666	LAMA4	T_cells_CD8_CIBERSORT	-0.369099059793137	0.00195227185031169	p<0.05
GSE151666	LAMA4	T_cells_CD8_CIBERSORT_ABS	-0.3724464398153	0.00176188314440005	p<0.05
GSE151666	LAMA4	T_cells_CD8_quantiseq	-0.378400182898376	0.00146402867390309	p<0.05
GSE151666	LAMA4	CD8_T_cells_MCPcounter	-0.0998205901439096	0.417096238618352	p>=0.05
GSE151666	LAMA4	CD8_Tcells_EPIC	-0.132725121197084	0.279884468859444	p>=0.05
GSE151666	LAMA4	CD8+_T-cells_xCell	-0.112865972376015	0.359460253946526	p>=0.05
GSE151666	LAMA4	CD8+_Tcm_xCell	-0.165663724023369	0.176977235049265	p>=0.05
GSE151666	LAMA4	CD8+_Tem_xCell	-0.302592931705021	0.012138831534375	p<0.05
GSE26511	LAMA4	CD8+_naive_T-cells_xCell	0.321473759205166	0.045976528827315	p<0.05
GSE26511	LAMA4	T_cell_CD8_TIMER	-0.101619433198381	0.536858014327329	p>=0.05
GSE26511	LAMA4	T_cells_CD8_CIBERSORT	-0.0601677265156424	0.715968418299976	p>=0.05
GSE26511	LAMA4	T_cells_CD8_CIBERSORT_ABS	-0.0603853313131673	0.714984154121083	p>=0.05
GSE26511	LAMA4	T_cells_CD8_quantiseq	-0.0708537882379144	0.668196269670776	p>=0.05
GSE26511	LAMA4	CD8_T_cells_MCPcounter	-0.347773279352227	0.0306296245170727	p<0.05
GSE26511	LAMA4	CD8_Tcells_EPIC	-0.0945344129554656	0.565750246744354	p>=0.05
GSE26511	LAMA4	CD8+_T-cells_xCell	-0.274880027151917	0.0903465402876096	p>=0.05
GSE26511	LAMA4	CD8+_Tcm_xCell	-0.186047556384686	0.256794625768795	p>=0.05
GSE26511	LAMA4	CD8+_Tem_xCell	-0.215056362361814	0.18858515054612	p>=0.05
GSE27469	LAMA4	CD8+_naive_T-cells_xCell	0.0729461449118871	0.514863734064813	p>=0.05
GSE27469	LAMA4	T_cell_CD8_TIMER	-0.151010546250041	0.175329511696073	p>=0.05
GSE27469	LAMA4	T_cells_CD8_CIBERSORT	-0.159946152321169	0.15117376001375	p>=0.05
GSE27469	LAMA4	T_cells_CD8_CIBERSORT_ABS	-0.145609949079992	0.191797246966959	p>=0.05
GSE27469	LAMA4	T_cells_CD8_quantiseq	-0.155542014564629	0.162901765805865	p>=0.05
GSE27469	LAMA4	CD8_T_cells_MCPcounter	-0.228035328500718	0.0393527688144196	p<0.05
GSE27469	LAMA4	CD8_Tcells_EPIC	0.102099454729487	0.360654264997508	p>=0.05
GSE27469	LAMA4	CD8+_T-cells_xCell	-0.320158990187249	0.00336510869895212	p<0.05
GSE27469	LAMA4	CD8+_Tcm_xCell	-0.25655198492423	0.0199866917385522	p<0.05
GSE27469	LAMA4	CD8+_Tem_xCell	-0.206155017306231	0.0631451851536231	p>=0.05
GSE30155	LAMA4	CD8+_naive_T-cells_xCell	-0.151794185179729	0.774057503165657	p>=0.05
GSE30155	LAMA4	T_cell_CD8_TIMER	-0.314285714285714	0.563888888888889	p>=0.05
GSE30155	LAMA4	T_cells_CD8_CIBERSORT	-0.135224680756563	0.798399318803502	p>=0.05
GSE30155	LAMA4	T_cells_CD8_CIBERSORT_ABS	-0.135224680756563	0.798399318803502	p>=0.05
GSE30155	LAMA4	T_cells_CD8_quantiseq	0.314285714285714	0.563888888888889	p>=0.05
GSE30155	LAMA4	CD8_T_cells_MCPcounter	0.2	0.713888888888889	p>=0.05
GSE30155	LAMA4	CD8_Tcells_EPIC	0.2	0.713888888888889	p>=0.05
GSE30155	LAMA4	CD8+_T-cells_xCell	-0.142857142857143	0.802777777777778	p>=0.05
GSE30155	LAMA4	CD8+_Tcm_xCell	-0.405839724956714	0.424662507561365	p>=0.05
GSE30155	LAMA4	CD8+_Tem_xCell	-0.376851173174092	0.461482840350804	p>=0.05
GSE38964	LAMA4	CD8+_naive_T-cells_xCell	0.0189629937728138	0.814831736838325	p>=0.05
GSE38964	LAMA4	T_cell_CD8_TIMER	-0.272576030885357	0.000600732968915924	p<0.05
GSE38964	LAMA4	T_cells_CD8_CIBERSORT	-0.172603827734095	0.0317414446329135	p<0.05
GSE38964	LAMA4	T_cells_CD8_CIBERSORT_ABS	-0.176015783711121	0.0284681439268508	p<0.05
GSE38964	LAMA4	T_cells_CD8_quantiseq	-0.101310663562613	0.209722891836463	p>=0.05
GSE38964	LAMA4	CD8_T_cells_MCPcounter	-0.302012990256502	0.000133901596593243	p<0.05
GSE38964	LAMA4	CD8_Tcells_EPIC	0.171050055629954	0.0333348381275519	p<0.05
GSE38964	LAMA4	CD8+_T-cells_xCell	-0.347301902967351	9.53382172949615e-06	p<0.05
GSE38964	LAMA4	CD8+_Tcm_xCell	-0.257531022713014	0.00121631414716598	p<0.05
GSE38964	LAMA4	CD8+_Tem_xCell	-0.160947512581879	0.0454330346211229	p<0.05
GSE44001	LAMA4	CD8+_naive_T-cells_xCell	-0.111109049355113	0.0545570290126776	p>=0.05
GSE44001	LAMA4	T_cell_CD8_TIMER	-0.0338344398477784	0.559388273642792	p>=0.05
GSE44001	LAMA4	T_cells_CD8_CIBERSORT	-0.133803794226181	0.0204325481352385	p<0.05
GSE44001	LAMA4	T_cells_CD8_CIBERSORT_ABS	-0.128568906582914	0.0259585043293799	p<0.05
GSE44001	LAMA4	T_cells_CD8_quantiseq	-0.141683328319	0.0140420711778953	p<0.05
GSE44001	LAMA4	CD8_T_cells_MCPcounter	-0.15132095694208	0.00866113795765203	p<0.05
GSE44001	LAMA4	CD8_Tcells_EPIC	0.0647895089303984	0.263277460252385	p>=0.05
GSE44001	LAMA4	CD8+_T-cells_xCell	-0.0742169899717032	0.199885425465407	p>=0.05
GSE44001	LAMA4	CD8+_Tcm_xCell	-0.078786473349816	0.173500600797108	p>=0.05
GSE44001	LAMA4	CD8+_Tem_xCell	-0.201842318855808	0.000435320327990718	p<0.05
GSE56303	LAMA4	CD8+_naive_T-cells_xCell	-0.340891002127109	0.00107929785180761	p<0.05
GSE56303	LAMA4	T_cell_CD8_TIMER	-0.0225486148649253	0.833868510615421	p>=0.05
GSE56303	LAMA4	T_cells_CD8_CIBERSORT	-0.12213132278212	0.254215099551981	p>=0.05
GSE56303	LAMA4	T_cells_CD8_CIBERSORT_ABS	-0.146178044937002	0.171656381861446	p>=0.05
GSE56303	LAMA4	T_cells_CD8_quantiseq	-0.100460080270233	0.348906095421503	p>=0.05
GSE56303	LAMA4	CD8_T_cells_MCPcounter	-0.0829336182064807	0.43971993587469	p>=0.05
GSE56303	LAMA4	CD8_Tcells_EPIC	0.196987559533447	0.064273193711174	p>=0.05
GSE56303	LAMA4	CD8+_T-cells_xCell	-0.0547183459722725	0.610544615941479	p>=0.05
GSE56303	LAMA4	CD8+_Tcm_xCell	-0.0555842861244356	0.604898996854421	p>=0.05
GSE56303	LAMA4	CD8+_Tem_xCell	-0.0426654716778754	0.691370354210961	p>=0.05
GSE56363	LAMA4	CD8+_naive_T-cells_xCell	-0.492643382005396	0.0232738658217446	p<0.05
GSE56363	LAMA4	T_cell_CD8_TIMER	-0.122077922077922	0.596865468477752	p>=0.05
GSE56363	LAMA4	T_cells_CD8_CIBERSORT	-0.323819788735894	0.152147965963956	p>=0.05
GSE56363	LAMA4	T_cells_CD8_CIBERSORT_ABS	-0.335333381224281	0.137275419523103	p>=0.05
GSE56363	LAMA4	T_cells_CD8_quantiseq	-0.15524521767143	0.501613934701342	p>=0.05
GSE56363	LAMA4	CD8_T_cells_MCPcounter	0.0025974025974026	0.993247947351615	p>=0.05
GSE56363	LAMA4	CD8_Tcells_EPIC	0.0558441558441558	0.810404753550169	p>=0.05
GSE56363	LAMA4	CD8+_T-cells_xCell	0.0334997499763669	0.885378248959609	p>=0.05
GSE56363	LAMA4	CD8+_Tcm_xCell	0.141742642601307	0.539955830568554	p>=0.05
GSE56363	LAMA4	CD8+_Tem_xCell	0.0547611808433525	0.813620941786266	p>=0.05
GSE63514	LAMA4	CD8+_naive_T-cells_xCell	0.0813922386453994	0.680533239225038	p>=0.05
GSE63514	LAMA4	T_cell_CD8_TIMER	-0.184455391351943	0.345837535984154	p>=0.05
GSE63514	LAMA4	T_cells_CD8_CIBERSORT	-0.180381515460018	0.358337289530956	p>=0.05
GSE63514	LAMA4	T_cells_CD8_CIBERSORT_ABS	-0.189959295041965	0.332946349940587	p>=0.05
GSE63514	LAMA4	T_cells_CD8_quantiseq	-0.0465881500663902	0.813890950340589	p>=0.05
GSE63514	LAMA4	CD8_T_cells_MCPcounter	-0.0372194854953476	0.850911350247634	p>=0.05
GSE63514	LAMA4	CD8_Tcells_EPIC	0.0186097427476738	0.92569370226923	p>=0.05
GSE63514	LAMA4	CD8+_T-cells_xCell	0.0854326524607829	0.665561061359995	p>=0.05
GSE63514	LAMA4	CD8+_Tcm_xCell	0.0767775602039145	0.697779215884763	p>=0.05
GSE63514	LAMA4	CD8+_Tem_xCell	-0.111965295362097	0.570550146513493	p>=0.05
TCGA_CESC	LAMA4	CD8+_naive_T-cells_xCell	-0.226302702338852	6.48527486457585e-05	p<0.05
TCGA_CESC	LAMA4	T_cell_CD8_TIMER	0.050299002195221	0.380580443244435	p>=0.05
TCGA_CESC	LAMA4	T_cells_CD8_CIBERSORT	-0.254839253462329	6.35036821408319e-06	p<0.05
TCGA_CESC	LAMA4	T_cells_CD8_CIBERSORT_ABS	-0.0412409496637294	0.472279378197686	p>=0.05
TCGA_CESC	LAMA4	T_cells_CD8_quantiseq	-0.0275710245591507	0.63093345433606	p>=0.05
TCGA_CESC	LAMA4	CD8_T_cells_MCPcounter	-0.0260563284426282	0.649642966107485	p>=0.05
TCGA_CESC	LAMA4	CD8_Tcells_EPIC	-0.0511211137950134	0.372628345122752	p>=0.05
TCGA_CESC	LAMA4	CD8+_T-cells_xCell	-0.0997709184647262	0.0814235159712733	p>=0.05
TCGA_CESC	LAMA4	CD8+_Tcm_xCell	-0.117687477589124	0.0396458937194731	p<0.05
TCGA_CESC	LAMA4	CD8+_Tem_xCell	-0.118577789494686	0.0381635055481632	p<0.05
