# Supplementary material for: Extracellular matrix-related genes-based prognostic signature for cervical cancer: association of LAMA4 expression with prognosis and response to immunotherapy
Source: Front Oncol. 2025 Aug 13;15:1562115. doi: 10.3389/fonc.2025.1562115 (PMC12380540; doi:10.3389/fonc.2025.1562115)
Supplement: Supplementary file 8 [file DataSheet1.zip › original data/2.source data (public datasets)/corMatrix.csv]

	LAMA4	Step1 Release of cancer cell antigens	Step2 Cancer antigen presentation	Step3 Priming and activation	Step4 T cell recruiting	Step4 CD4 T cell recruiting	Step4 CD8 T cell recruiting	Step4 Th1 cell recruiting	Step4 Dendritic cell recruiting	Step4 Th22 cell recruiting	Step4 Macrophage recruiting	Step4 Monocyte recruiting	Step4 Neutrophil recruiting	Step4 NK cell recruiting	Step4 Eosinophil recruiting	Step4 Basophil recruiting	Step4 Th17 cell recruiting	Step4 B cell recruiting	Step4 Th2 cell recruiting	Step4 Treg cell recruiting	Step4 MDSC recruiting	Step5 Infiltration of immune cells into tumors	Step6 Recognition of cancer cells by T cells	Step7 Killing of cancer cells
LAMA4	1	0.104945144576653	-0.0202622767021937	0.0115735255916234	0.0613816991775322	-0.0149060404518735	-0.00246325921044516	-0.0024270312225323	0.098087042688356	0.015380572206405	0.0506897615007873	0.187421792848636	0.0769488823712793	0.00508483041299239	0.238932499165768	0.112980272642876	0.120020978464127	0.178472782678338	-0.0125602661905496	-0.0950264937394564	0.115049752611323	-0.0351846345212511	-0.0160772596350365	-0.025747066358523
Step1 Release of cancer cell antigens	0.104945144576653	1	0.246990359370787	0.319942391869043	0.32261164429946	0.0787552282648513	0.370519833399908	0.436988880961527	0.263077371854929	-0.00762382152888813	0.336226722608874	0.219958078593015	-0.0371169611364056	0.426720441248652	0.180812604023678	0.142176625655114	0.019131753326637	0.0893506756763377	0.0877428676881133	-0.0781605028898978	0.137367134460153	0.00999776771038802	0.122325845493202	0.112739235639738
Step2 Cancer antigen presentation	-0.0202622767021937	0.246990359370787	1	0.26695474887526	0.226781366270481	0.158920427334368	0.284993713578854	0.294787129717568	0.225699984660983	0.0304149430206053	0.267473500505093	0.104903599092854	0.0701939399663244	0.257044163261088	0.0542789411374372	0.142628259829381	0.0602273334080341	0.0144087279528848	0.0758242087311386	-0.00955476701781099	0.152250852237809	0.0105337354381776	0.153856664509779	0.0219635314160471
Step3 Priming and activation	0.0115735255916234	0.319942391869043	0.26695474887526	1	0.378283601662907	0.185672290517035	0.348436573698796	0.352765791524776	0.349800303745622	0.00799477066863497	0.3993442195897	0.0895108761092238	-0.0575436544296314	0.373102270250085	0.210116086183454	0.216396425826994	0.00630862111209022	0.0449629657318097	0.197610427499698	0.112979308409769	0.095698368337257	0.243905166430345	0.215397743632742	0.0582237983170199
Step4 T cell recruiting	0.0613816991775322	0.32261164429946	0.226781366270481	0.378283601662907	1	0.568093650436522	0.748946077864231	0.731270773881231	0.754021619654323	0.0816326103250005	0.697211645108375	0.361377207169875	-0.136584066504556	0.805033487935458	0.266522999036358	0.112539877804359	0.0728872394063809	0.0943022473213803	0.299958170802516	0.289914110311612	0.0509755938462333	0.438267164721698	-0.052246478260508	0.12608695652175
Step4 CD4 T cell recruiting	-0.0149060404518735	0.0787552282648513	0.158920427334368	0.185672290517035	0.568093650436522	1	0.518196372012681	0.404546992739455	0.378166387124968	0.0852235622814487	0.271042265354182	0.322355970936728	-0.205036151630066	0.444480276418092	0.171591326121688	0.130817038603201	0.116020168498101	-0.012858159232605	0.265220649872073	0.344322468970202	-0.0696667191582204	0.349118587453195	-0.0785744904115361	0.00370306113228632
Step4 CD8 T cell recruiting	-0.00246325921044516	0.370519833399908	0.284993713578854	0.348436573698796	0.748946077864231	0.518196372012681	1	0.815354892399089	0.586707247062094	0.0456756182583413	0.656592001722225	0.328351035960772	0.00128262218651606	0.862754262700989	0.231500321388505	0.0634720583896921	0.0992898140437963	0.0489936546324664	0.18350622736832	0.18950797310134	0.132012200931765	0.317490844437261	-0.0871908671446543	0.133253632777917
Step4 Th1 cell recruiting	-0.0024270312225323	0.436988880961527	0.294787129717568	0.352765791524776	0.731270773881231	0.404546992739455	0.815354892399089	1	0.594065704753188	0.0685008485727871	0.66302842140908	0.320212758160417	-0.0529990893908044	0.863232997101609	0.164301354794312	0.0162288995407913	0.0497130065315008	0.0757321755602827	0.120784177487354	0.126717929710336	0.0651303960695244	0.316537764090449	-0.00507352825694417	0.127600750977611
Step4 Dendritic cell recruiting	0.098087042688356	0.263077371854929	0.225699984660983	0.349800303745622	0.754021619654323	0.378166387124968	0.586707247062094	0.594065704753188	1	0.0485610437388389	0.698620852776417	0.268012383112607	-0.0950231332666488	0.663663378165055	0.334742053711461	0.133386851007191	-0.0514522488783963	0.0848911519809925	0.186285258375215	0.152556362392669	0.0767485517101643	0.361600531560245	0.00655425035251252	0.11791880218832
Step4 Th22 cell recruiting	0.015380572206405	-0.00762382152888813	0.0304149430206053	0.00799477066863497	0.0816326103250005	0.0852235622814487	0.0456756182583413	0.0685008485727871	0.0485610437388389	1	0.0617336134511734	0.0745846105908048	-0.0109713010599414	0.0170434943215514	0.0402305120778206	0.0613118770958513	-0.116398992453669	0.0124570504304614	0.106055001223472	0.0622350528917882	0.0184839177298945	0.0553195878016038	0.0183600490726577	-0.0290704236677938
Step4 Macrophage recruiting	0.0506897615007873	0.336226722608874	0.267473500505093	0.3993442195897	0.697211645108375	0.271042265354182	0.656592001722225	0.66302842140908	0.698620852776417	0.0617336134511734	1	0.358553127544428	0.0675979302570329	0.781222763936243	0.237725389343834	0.0565408425859435	0.060847104863793	0.101256121115547	0.161436884315366	0.0693422563399971	0.174609323875184	0.413042110283484	0.0427712917265722	0.113574919171325
Step4 Monocyte recruiting	0.187421792848636	0.219958078593015	0.104903599092854	0.0895108761092238	0.361377207169875	0.322355970936728	0.328351035960772	0.320212758160417	0.268012383112607	0.0745846105908048	0.358553127544428	1	-0.00388964502552317	0.362858909061395	0.236189477614465	0.0583499655628882	0.19592797789165	0.0943309855578781	0.0252916527933983	0.102396946664051	0.0623802841705925	0.14165059549793	0.0690551437668102	-0.05473039014234
Step4 Neutrophil recruiting	0.0769488823712793	-0.0371169611364056	0.0701939399663244	-0.0575436544296314	-0.136584066504556	-0.205036151630066	0.00128262218651606	-0.0529990893908044	-0.0950231332666488	-0.0109713010599414	0.0675979302570329	-0.00388964502552317	1	-0.0542355482770166	-0.0621957958868536	-0.0909781479599928	0.110249548385497	0.0429060904377901	-0.00982866352017416	-0.0432840076254025	0.37838362489361	-0.16528520389927	-0.0714777897384532	0.0621692927797052
Step4 NK cell recruiting	0.00508483041299239	0.426720441248652	0.257044163261088	0.373102270250085	0.805033487935458	0.444480276418092	0.862754262700989	0.863232997101609	0.663663378165055	0.0170434943215514	0.781222763936243	0.362858909061395	-0.0542355482770166	1	0.235464095112174	0.0328464669432181	0.0239489346268577	-0.018433217841497	0.173657151736093	0.142498726276594	0.109812154987705	0.365649465680764	-0.0343507126352856	0.127666950518756
Step4 Eosinophil recruiting	0.238932499165768	0.180812604023678	0.0542789411374372	0.210116086183454	0.266522999036358	0.171591326121688	0.231500321388505	0.164301354794312	0.334742053711461	0.0402305120778206	0.237725389343834	0.236189477614465	-0.0621957958868536	0.235464095112174	1	0.560758634965754	0.0114392267064788	0.0788701024485846	0.195087626203594	0.0831165524154379	0.0969984423198163	0.110121554902632	0.0828745993898071	-0.0148989439984993
Step4 Basophil recruiting	0.112980272642876	0.142176625655114	0.142628259829381	0.216396425826994	0.112539877804359	0.130817038603201	0.0634720583896921	0.0162288995407913	0.133386851007191	0.0613118770958513	0.0565408425859435	0.0583499655628882	-0.0909781479599928	0.0328464669432181	0.560758634965754	1	0.0407983729819854	0.0173678816065818	0.210220579997591	0.0688230546710385	0.0941748758105992	0.0587611196916552	0.11876867264868	-0.0432258878505449
Step4 Th17 cell recruiting	0.120020978464127	0.019131753326637	0.0602273334080341	0.00630862111209022	0.0728872394063809	0.116020168498101	0.0992898140437963	0.0497130065315008	-0.0514522488783963	-0.116398992453669	0.060847104863793	0.19592797789165	0.110249548385497	0.0239489346268577	0.0114392267064788	0.0407983729819854	1	0.0146187732397149	0.142780813613228	0.153777661253744	0.0613839860651734	0.0513959289215539	0.0518325607225865	-0.0373949230085681
Step4 B cell recruiting	0.178472782678338	0.0893506756763377	0.0144087279528848	0.0449629657318097	0.0943022473213803	-0.012858159232605	0.0489936546324664	0.0757321755602827	0.0848911519809925	0.0124570504304614	0.101256121115547	0.0943309855578781	0.0429060904377901	-0.018433217841497	0.0788701024485846	0.0173678816065818	0.0146187732397149	1	0.0441968940832768	0.0445168972894739	-0.00102337609197025	0.149398905593356	0.113016233396711	0.188967686705878
Step4 Th2 cell recruiting	-0.0125602661905496	0.0877428676881133	0.0758242087311386	0.197610427499698	0.299958170802516	0.265220649872073	0.18350622736832	0.120784177487354	0.186285258375215	0.106055001223472	0.161436884315366	0.0252916527933983	-0.00982866352017416	0.173657151736093	0.195087626203594	0.210220579997591	0.142780813613228	0.0441968940832768	1	0.532934550552785	0.18408263319547	0.251988771973096	-0.0561215151914979	0.0491305334319153
Step4 Treg cell recruiting	-0.0950264937394564	-0.0781605028898978	-0.00955476701781099	0.112979308409769	0.289914110311612	0.344322468970202	0.18950797310134	0.126717929710336	0.152556362392669	0.0622350528917882	0.0693422563399971	0.102396946664051	-0.0432840076254025	0.142498726276594	0.0831165524154379	0.0688230546710385	0.153777661253744	0.0445168972894739	0.532934550552785	1	0.0638837944568243	0.293824654579285	-0.070946693730594	0.0321312443492782
Step4 MDSC recruiting	0.115049752611323	0.137367134460153	0.152250852237809	0.095698368337257	0.0509755938462333	-0.0696667191582204	0.132012200931765	0.0651303960695244	0.0767485517101643	0.0184839177298945	0.174609323875184	0.0623802841705925	0.37838362489361	0.109812154987705	0.0969984423198163	0.0941748758105992	0.0613839860651734	-0.00102337609197025	0.18408263319547	0.0638837944568243	1	0.0184815948912911	0.0698494420642935	0.0680062273689107
Step5 Infiltration of immune cells into tumors	-0.0351846345212511	0.00999776771038802	0.0105337354381776	0.243905166430345	0.438267164721698	0.349118587453195	0.317490844437261	0.316537764090449	0.361600531560245	0.0553195878016038	0.413042110283484	0.14165059549793	-0.16528520389927	0.365649465680764	0.110121554902632	0.0587611196916552	0.0513959289215539	0.149398905593356	0.251988771973096	0.293824654579285	0.0184815948912911	1	-0.00564908692482406	0.0357474618741912
Step6 Recognition of cancer cells by T cells	-0.0160772596350365	0.122325845493202	0.153856664509779	0.215397743632742	-0.052246478260508	-0.0785744904115361	-0.0871908671446543	-0.00507352825694417	0.00655425035251252	0.0183600490726577	0.0427712917265722	0.0690551437668102	-0.0714777897384532	-0.0343507126352856	0.0828745993898071	0.11876867264868	0.0518325607225865	0.113016233396711	-0.0561215151914979	-0.070946693730594	0.0698494420642935	-0.00564908692482406	1	-0.00357061150726987
Step7 Killing of cancer cells	-0.025747066358523	0.112739235639738	0.0219635314160471	0.0582237983170199	0.12608695652175	0.00370306113228632	0.133253632777917	0.127600750977611	0.11791880218832	-0.0290704236677938	0.113574919171325	-0.05473039014234	0.0621692927797052	0.127666950518756	-0.0148989439984993	-0.0432258878505449	-0.0373949230085681	0.188967686705878	0.0491305334319153	0.0321312443492782	0.0680062273689107	0.0357474618741912	-0.00357061150726987	1
