# Supplementary material for: Extracellular matrix-related genes-based prognostic signature for cervical cancer: association of LAMA4 expression with prognosis and response to immunotherapy
Source: Front Oncol. 2025 Aug 13;15:1562115. doi: 10.3389/fonc.2025.1562115 (PMC12380540; doi:10.3389/fonc.2025.1562115)
Supplement: Supplementary file 8 [file DataSheet1.zip › original data/2.source data (public datasets)/corTab.csv]

i	j	cor
LAMA4	LAMA4	1
LAMA4	Step1 Release of cancer cell antigens	0.104945144576653
LAMA4	Step2 Cancer antigen presentation	-0.0202622767021937
LAMA4	Step3 Priming and activation	0.0115735255916234
LAMA4	Step4 T cell recruiting	0.0613816991775322
LAMA4	Step4 CD4 T cell recruiting	-0.0149060404518735
LAMA4	Step4 CD8 T cell recruiting	-0.00246325921044516
LAMA4	Step4 Th1 cell recruiting	-0.0024270312225323
LAMA4	Step4 Dendritic cell recruiting	0.098087042688356
LAMA4	Step4 Th22 cell recruiting	0.015380572206405
LAMA4	Step4 Macrophage recruiting	0.0506897615007873
LAMA4	Step4 Monocyte recruiting	0.187421792848636
LAMA4	Step4 Neutrophil recruiting	0.0769488823712793
LAMA4	Step4 NK cell recruiting	0.00508483041299239
LAMA4	Step4 Eosinophil recruiting	0.238932499165768
LAMA4	Step4 Basophil recruiting	0.112980272642876
LAMA4	Step4 Th17 cell recruiting	0.120020978464127
LAMA4	Step4 B cell recruiting	0.178472782678338
LAMA4	Step4 Th2 cell recruiting	-0.0125602661905496
LAMA4	Step4 Treg cell recruiting	-0.0950264937394564
LAMA4	Step4 MDSC recruiting	0.115049752611323
LAMA4	Step5 Infiltration of immune cells into tumors	-0.0351846345212511
LAMA4	Step6 Recognition of cancer cells by T cells	-0.0160772596350365
LAMA4	Step7 Killing of cancer cells	-0.025747066358523
Step1 Release of cancer cell antigens	LAMA4	0.104945144576653
Step1 Release of cancer cell antigens	Step1 Release of cancer cell antigens	1
Step1 Release of cancer cell antigens	Step2 Cancer antigen presentation	0.246990359370788
Step1 Release of cancer cell antigens	Step3 Priming and activation	0.319942391869043
Step1 Release of cancer cell antigens	Step4 T cell recruiting	0.32261164429946
Step1 Release of cancer cell antigens	Step4 CD4 T cell recruiting	0.0787552282648513
Step1 Release of cancer cell antigens	Step4 CD8 T cell recruiting	0.370519833399908
Step1 Release of cancer cell antigens	Step4 Th1 cell recruiting	0.436988880961527
Step1 Release of cancer cell antigens	Step4 Dendritic cell recruiting	0.263077371854929
Step1 Release of cancer cell antigens	Step4 Th22 cell recruiting	-0.00762382152888813
Step1 Release of cancer cell antigens	Step4 Macrophage recruiting	0.336226722608874
Step1 Release of cancer cell antigens	Step4 Monocyte recruiting	0.219958078593015
Step1 Release of cancer cell antigens	Step4 Neutrophil recruiting	-0.0371169611364056
Step1 Release of cancer cell antigens	Step4 NK cell recruiting	0.426720441248652
Step1 Release of cancer cell antigens	Step4 Eosinophil recruiting	0.180812604023678
Step1 Release of cancer cell antigens	Step4 Basophil recruiting	0.142176625655114
Step1 Release of cancer cell antigens	Step4 Th17 cell recruiting	0.019131753326637
Step1 Release of cancer cell antigens	Step4 B cell recruiting	0.0893506756763377
Step1 Release of cancer cell antigens	Step4 Th2 cell recruiting	0.0877428676881133
Step1 Release of cancer cell antigens	Step4 Treg cell recruiting	-0.0781605028898978
Step1 Release of cancer cell antigens	Step4 MDSC recruiting	0.137367134460153
Step1 Release of cancer cell antigens	Step5 Infiltration of immune cells into tumors	0.00999776771038802
Step1 Release of cancer cell antigens	Step6 Recognition of cancer cells by T cells	0.122325845493202
Step1 Release of cancer cell antigens	Step7 Killing of cancer cells	0.112739235639738
Step2 Cancer antigen presentation	LAMA4	-0.0202622767021937
Step2 Cancer antigen presentation	Step1 Release of cancer cell antigens	0.246990359370788
Step2 Cancer antigen presentation	Step2 Cancer antigen presentation	1
Step2 Cancer antigen presentation	Step3 Priming and activation	0.26695474887526
Step2 Cancer antigen presentation	Step4 T cell recruiting	0.226781366270481
Step2 Cancer antigen presentation	Step4 CD4 T cell recruiting	0.158920427334368
Step2 Cancer antigen presentation	Step4 CD8 T cell recruiting	0.284993713578854
Step2 Cancer antigen presentation	Step4 Th1 cell recruiting	0.294787129717568
Step2 Cancer antigen presentation	Step4 Dendritic cell recruiting	0.225699984660983
Step2 Cancer antigen presentation	Step4 Th22 cell recruiting	0.0304149430206053
Step2 Cancer antigen presentation	Step4 Macrophage recruiting	0.267473500505093
Step2 Cancer antigen presentation	Step4 Monocyte recruiting	0.104903599092854
Step2 Cancer antigen presentation	Step4 Neutrophil recruiting	0.0701939399663244
Step2 Cancer antigen presentation	Step4 NK cell recruiting	0.257044163261088
Step2 Cancer antigen presentation	Step4 Eosinophil recruiting	0.0542789411374372
Step2 Cancer antigen presentation	Step4 Basophil recruiting	0.142628259829382
Step2 Cancer antigen presentation	Step4 Th17 cell recruiting	0.0602273334080341
Step2 Cancer antigen presentation	Step4 B cell recruiting	0.0144087279528848
Step2 Cancer antigen presentation	Step4 Th2 cell recruiting	0.0758242087311387
Step2 Cancer antigen presentation	Step4 Treg cell recruiting	-0.009554767017811
Step2 Cancer antigen presentation	Step4 MDSC recruiting	0.152250852237809
Step2 Cancer antigen presentation	Step5 Infiltration of immune cells into tumors	0.0105337354381776
Step2 Cancer antigen presentation	Step6 Recognition of cancer cells by T cells	0.153856664509779
Step2 Cancer antigen presentation	Step7 Killing of cancer cells	0.0219635314160471
Step3 Priming and activation	LAMA4	0.0115735255916234
Step3 Priming and activation	Step1 Release of cancer cell antigens	0.319942391869043
Step3 Priming and activation	Step2 Cancer antigen presentation	0.26695474887526
Step3 Priming and activation	Step3 Priming and activation	1
Step3 Priming and activation	Step4 T cell recruiting	0.378283601662907
Step3 Priming and activation	Step4 CD4 T cell recruiting	0.185672290517035
Step3 Priming and activation	Step4 CD8 T cell recruiting	0.348436573698796
Step3 Priming and activation	Step4 Th1 cell recruiting	0.352765791524776
Step3 Priming and activation	Step4 Dendritic cell recruiting	0.349800303745622
Step3 Priming and activation	Step4 Th22 cell recruiting	0.00799477066863497
Step3 Priming and activation	Step4 Macrophage recruiting	0.3993442195897
Step3 Priming and activation	Step4 Monocyte recruiting	0.0895108761092238
Step3 Priming and activation	Step4 Neutrophil recruiting	-0.0575436544296314
Step3 Priming and activation	Step4 NK cell recruiting	0.373102270250085
Step3 Priming and activation	Step4 Eosinophil recruiting	0.210116086183454
Step3 Priming and activation	Step4 Basophil recruiting	0.216396425826994
Step3 Priming and activation	Step4 Th17 cell recruiting	0.00630862111209022
Step3 Priming and activation	Step4 B cell recruiting	0.0449629657318097
Step3 Priming and activation	Step4 Th2 cell recruiting	0.197610427499698
Step3 Priming and activation	Step4 Treg cell recruiting	0.112979308409769
Step3 Priming and activation	Step4 MDSC recruiting	0.095698368337257
Step3 Priming and activation	Step5 Infiltration of immune cells into tumors	0.243905166430345
Step3 Priming and activation	Step6 Recognition of cancer cells by T cells	0.215397743632742
Step3 Priming and activation	Step7 Killing of cancer cells	0.0582237983170199
Step4 T cell recruiting	LAMA4	0.0613816991775322
Step4 T cell recruiting	Step1 Release of cancer cell antigens	0.32261164429946
Step4 T cell recruiting	Step2 Cancer antigen presentation	0.226781366270481
Step4 T cell recruiting	Step3 Priming and activation	0.378283601662907
Step4 T cell recruiting	Step4 T cell recruiting	1
Step4 T cell recruiting	Step4 CD4 T cell recruiting	0.568093650436522
Step4 T cell recruiting	Step4 CD8 T cell recruiting	0.748946077864231
Step4 T cell recruiting	Step4 Th1 cell recruiting	0.731270773881231
Step4 T cell recruiting	Step4 Dendritic cell recruiting	0.754021619654323
Step4 T cell recruiting	Step4 Th22 cell recruiting	0.0816326103250005
Step4 T cell recruiting	Step4 Macrophage recruiting	0.697211645108375
Step4 T cell recruiting	Step4 Monocyte recruiting	0.361377207169875
Step4 T cell recruiting	Step4 Neutrophil recruiting	-0.136584066504556
Step4 T cell recruiting	Step4 NK cell recruiting	0.805033487935458
Step4 T cell recruiting	Step4 Eosinophil recruiting	0.266522999036358
Step4 T cell recruiting	Step4 Basophil recruiting	0.112539877804359
Step4 T cell recruiting	Step4 Th17 cell recruiting	0.0728872394063809
Step4 T cell recruiting	Step4 B cell recruiting	0.0943022473213803
Step4 T cell recruiting	Step4 Th2 cell recruiting	0.299958170802516
Step4 T cell recruiting	Step4 Treg cell recruiting	0.289914110311612
Step4 T cell recruiting	Step4 MDSC recruiting	0.0509755938462333
Step4 T cell recruiting	Step5 Infiltration of immune cells into tumors	0.438267164721698
Step4 T cell recruiting	Step6 Recognition of cancer cells by T cells	-0.052246478260508
Step4 T cell recruiting	Step7 Killing of cancer cells	0.12608695652175
Step4 CD4 T cell recruiting	LAMA4	-0.0149060404518735
Step4 CD4 T cell recruiting	Step1 Release of cancer cell antigens	0.0787552282648513
Step4 CD4 T cell recruiting	Step2 Cancer antigen presentation	0.158920427334368
Step4 CD4 T cell recruiting	Step3 Priming and activation	0.185672290517035
Step4 CD4 T cell recruiting	Step4 T cell recruiting	0.568093650436522
Step4 CD4 T cell recruiting	Step4 CD4 T cell recruiting	1
Step4 CD4 T cell recruiting	Step4 CD8 T cell recruiting	0.518196372012681
Step4 CD4 T cell recruiting	Step4 Th1 cell recruiting	0.404546992739455
Step4 CD4 T cell recruiting	Step4 Dendritic cell recruiting	0.378166387124968
Step4 CD4 T cell recruiting	Step4 Th22 cell recruiting	0.0852235622814487
Step4 CD4 T cell recruiting	Step4 Macrophage recruiting	0.271042265354182
Step4 CD4 T cell recruiting	Step4 Monocyte recruiting	0.322355970936728
Step4 CD4 T cell recruiting	Step4 Neutrophil recruiting	-0.205036151630066
Step4 CD4 T cell recruiting	Step4 NK cell recruiting	0.444480276418092
Step4 CD4 T cell recruiting	Step4 Eosinophil recruiting	0.171591326121688
Step4 CD4 T cell recruiting	Step4 Basophil recruiting	0.130817038603201
Step4 CD4 T cell recruiting	Step4 Th17 cell recruiting	0.116020168498101
Step4 CD4 T cell recruiting	Step4 B cell recruiting	-0.012858159232605
Step4 CD4 T cell recruiting	Step4 Th2 cell recruiting	0.265220649872073
Step4 CD4 T cell recruiting	Step4 Treg cell recruiting	0.344322468970202
Step4 CD4 T cell recruiting	Step4 MDSC recruiting	-0.0696667191582204
Step4 CD4 T cell recruiting	Step5 Infiltration of immune cells into tumors	0.349118587453195
Step4 CD4 T cell recruiting	Step6 Recognition of cancer cells by T cells	-0.0785744904115361
Step4 CD4 T cell recruiting	Step7 Killing of cancer cells	0.00370306113228632
Step4 CD8 T cell recruiting	LAMA4	-0.00246325921044516
Step4 CD8 T cell recruiting	Step1 Release of cancer cell antigens	0.370519833399908
Step4 CD8 T cell recruiting	Step2 Cancer antigen presentation	0.284993713578854
Step4 CD8 T cell recruiting	Step3 Priming and activation	0.348436573698796
Step4 CD8 T cell recruiting	Step4 T cell recruiting	0.748946077864231
Step4 CD8 T cell recruiting	Step4 CD4 T cell recruiting	0.518196372012681
Step4 CD8 T cell recruiting	Step4 CD8 T cell recruiting	1
Step4 CD8 T cell recruiting	Step4 Th1 cell recruiting	0.815354892399089
Step4 CD8 T cell recruiting	Step4 Dendritic cell recruiting	0.586707247062094
Step4 CD8 T cell recruiting	Step4 Th22 cell recruiting	0.0456756182583413
Step4 CD8 T cell recruiting	Step4 Macrophage recruiting	0.656592001722225
Step4 CD8 T cell recruiting	Step4 Monocyte recruiting	0.328351035960772
Step4 CD8 T cell recruiting	Step4 Neutrophil recruiting	0.00128262218651606
Step4 CD8 T cell recruiting	Step4 NK cell recruiting	0.862754262700989
Step4 CD8 T cell recruiting	Step4 Eosinophil recruiting	0.231500321388505
Step4 CD8 T cell recruiting	Step4 Basophil recruiting	0.0634720583896921
Step4 CD8 T cell recruiting	Step4 Th17 cell recruiting	0.0992898140437963
Step4 CD8 T cell recruiting	Step4 B cell recruiting	0.0489936546324664
Step4 CD8 T cell recruiting	Step4 Th2 cell recruiting	0.18350622736832
Step4 CD8 T cell recruiting	Step4 Treg cell recruiting	0.18950797310134
Step4 CD8 T cell recruiting	Step4 MDSC recruiting	0.132012200931765
Step4 CD8 T cell recruiting	Step5 Infiltration of immune cells into tumors	0.317490844437261
Step4 CD8 T cell recruiting	Step6 Recognition of cancer cells by T cells	-0.0871908671446543
Step4 CD8 T cell recruiting	Step7 Killing of cancer cells	0.133253632777917
Step4 Th1 cell recruiting	LAMA4	-0.0024270312225323
Step4 Th1 cell recruiting	Step1 Release of cancer cell antigens	0.436988880961527
Step4 Th1 cell recruiting	Step2 Cancer antigen presentation	0.294787129717568
Step4 Th1 cell recruiting	Step3 Priming and activation	0.352765791524776
Step4 Th1 cell recruiting	Step4 T cell recruiting	0.731270773881231
Step4 Th1 cell recruiting	Step4 CD4 T cell recruiting	0.404546992739455
Step4 Th1 cell recruiting	Step4 CD8 T cell recruiting	0.815354892399089
Step4 Th1 cell recruiting	Step4 Th1 cell recruiting	1
Step4 Th1 cell recruiting	Step4 Dendritic cell recruiting	0.594065704753188
Step4 Th1 cell recruiting	Step4 Th22 cell recruiting	0.0685008485727871
Step4 Th1 cell recruiting	Step4 Macrophage recruiting	0.66302842140908
Step4 Th1 cell recruiting	Step4 Monocyte recruiting	0.320212758160417
Step4 Th1 cell recruiting	Step4 Neutrophil recruiting	-0.0529990893908044
Step4 Th1 cell recruiting	Step4 NK cell recruiting	0.863232997101609
Step4 Th1 cell recruiting	Step4 Eosinophil recruiting	0.164301354794312
Step4 Th1 cell recruiting	Step4 Basophil recruiting	0.0162288995407913
Step4 Th1 cell recruiting	Step4 Th17 cell recruiting	0.0497130065315008
Step4 Th1 cell recruiting	Step4 B cell recruiting	0.0757321755602827
Step4 Th1 cell recruiting	Step4 Th2 cell recruiting	0.120784177487354
Step4 Th1 cell recruiting	Step4 Treg cell recruiting	0.126717929710336
Step4 Th1 cell recruiting	Step4 MDSC recruiting	0.0651303960695244
Step4 Th1 cell recruiting	Step5 Infiltration of immune cells into tumors	0.316537764090449
Step4 Th1 cell recruiting	Step6 Recognition of cancer cells by T cells	-0.00507352825694417
Step4 Th1 cell recruiting	Step7 Killing of cancer cells	0.127600750977611
Step4 Dendritic cell recruiting	LAMA4	0.098087042688356
Step4 Dendritic cell recruiting	Step1 Release of cancer cell antigens	0.263077371854929
Step4 Dendritic cell recruiting	Step2 Cancer antigen presentation	0.225699984660983
Step4 Dendritic cell recruiting	Step3 Priming and activation	0.349800303745622
Step4 Dendritic cell recruiting	Step4 T cell recruiting	0.754021619654323
Step4 Dendritic cell recruiting	Step4 CD4 T cell recruiting	0.378166387124968
Step4 Dendritic cell recruiting	Step4 CD8 T cell recruiting	0.586707247062094
Step4 Dendritic cell recruiting	Step4 Th1 cell recruiting	0.594065704753188
Step4 Dendritic cell recruiting	Step4 Dendritic cell recruiting	1
Step4 Dendritic cell recruiting	Step4 Th22 cell recruiting	0.0485610437388389
Step4 Dendritic cell recruiting	Step4 Macrophage recruiting	0.698620852776417
Step4 Dendritic cell recruiting	Step4 Monocyte recruiting	0.268012383112607
Step4 Dendritic cell recruiting	Step4 Neutrophil recruiting	-0.0950231332666488
Step4 Dendritic cell recruiting	Step4 NK cell recruiting	0.663663378165055
Step4 Dendritic cell recruiting	Step4 Eosinophil recruiting	0.334742053711461
Step4 Dendritic cell recruiting	Step4 Basophil recruiting	0.133386851007191
Step4 Dendritic cell recruiting	Step4 Th17 cell recruiting	-0.0514522488783963
Step4 Dendritic cell recruiting	Step4 B cell recruiting	0.0848911519809925
Step4 Dendritic cell recruiting	Step4 Th2 cell recruiting	0.186285258375215
Step4 Dendritic cell recruiting	Step4 Treg cell recruiting	0.152556362392669
Step4 Dendritic cell recruiting	Step4 MDSC recruiting	0.0767485517101643
Step4 Dendritic cell recruiting	Step5 Infiltration of immune cells into tumors	0.361600531560245
Step4 Dendritic cell recruiting	Step6 Recognition of cancer cells by T cells	0.00655425035251252
Step4 Dendritic cell recruiting	Step7 Killing of cancer cells	0.11791880218832
Step4 Th22 cell recruiting	LAMA4	0.015380572206405
Step4 Th22 cell recruiting	Step1 Release of cancer cell antigens	-0.00762382152888813
Step4 Th22 cell recruiting	Step2 Cancer antigen presentation	0.0304149430206053
Step4 Th22 cell recruiting	Step3 Priming and activation	0.00799477066863497
Step4 Th22 cell recruiting	Step4 T cell recruiting	0.0816326103250005
Step4 Th22 cell recruiting	Step4 CD4 T cell recruiting	0.0852235622814487
Step4 Th22 cell recruiting	Step4 CD8 T cell recruiting	0.0456756182583413
Step4 Th22 cell recruiting	Step4 Th1 cell recruiting	0.0685008485727871
Step4 Th22 cell recruiting	Step4 Dendritic cell recruiting	0.0485610437388389
Step4 Th22 cell recruiting	Step4 Th22 cell recruiting	1
Step4 Th22 cell recruiting	Step4 Macrophage recruiting	0.0617336134511734
Step4 Th22 cell recruiting	Step4 Monocyte recruiting	0.0745846105908048
Step4 Th22 cell recruiting	Step4 Neutrophil recruiting	-0.0109713010599414
Step4 Th22 cell recruiting	Step4 NK cell recruiting	0.0170434943215514
Step4 Th22 cell recruiting	Step4 Eosinophil recruiting	0.0402305120778206
Step4 Th22 cell recruiting	Step4 Basophil recruiting	0.0613118770958513
Step4 Th22 cell recruiting	Step4 Th17 cell recruiting	-0.116398992453669
Step4 Th22 cell recruiting	Step4 B cell recruiting	0.0124570504304614
Step4 Th22 cell recruiting	Step4 Th2 cell recruiting	0.106055001223472
Step4 Th22 cell recruiting	Step4 Treg cell recruiting	0.0622350528917882
Step4 Th22 cell recruiting	Step4 MDSC recruiting	0.0184839177298945
Step4 Th22 cell recruiting	Step5 Infiltration of immune cells into tumors	0.0553195878016038
Step4 Th22 cell recruiting	Step6 Recognition of cancer cells by T cells	0.0183600490726577
Step4 Th22 cell recruiting	Step7 Killing of cancer cells	-0.0290704236677938
Step4 Macrophage recruiting	LAMA4	0.0506897615007873
Step4 Macrophage recruiting	Step1 Release of cancer cell antigens	0.336226722608874
Step4 Macrophage recruiting	Step2 Cancer antigen presentation	0.267473500505093
Step4 Macrophage recruiting	Step3 Priming and activation	0.3993442195897
Step4 Macrophage recruiting	Step4 T cell recruiting	0.697211645108375
Step4 Macrophage recruiting	Step4 CD4 T cell recruiting	0.271042265354182
Step4 Macrophage recruiting	Step4 CD8 T cell recruiting	0.656592001722225
Step4 Macrophage recruiting	Step4 Th1 cell recruiting	0.66302842140908
Step4 Macrophage recruiting	Step4 Dendritic cell recruiting	0.698620852776417
Step4 Macrophage recruiting	Step4 Th22 cell recruiting	0.0617336134511734
Step4 Macrophage recruiting	Step4 Macrophage recruiting	1
Step4 Macrophage recruiting	Step4 Monocyte recruiting	0.358553127544428
Step4 Macrophage recruiting	Step4 Neutrophil recruiting	0.0675979302570329
Step4 Macrophage recruiting	Step4 NK cell recruiting	0.781222763936243
Step4 Macrophage recruiting	Step4 Eosinophil recruiting	0.237725389343834
Step4 Macrophage recruiting	Step4 Basophil recruiting	0.0565408425859435
Step4 Macrophage recruiting	Step4 Th17 cell recruiting	0.060847104863793
Step4 Macrophage recruiting	Step4 B cell recruiting	0.101256121115547
Step4 Macrophage recruiting	Step4 Th2 cell recruiting	0.161436884315366
Step4 Macrophage recruiting	Step4 Treg cell recruiting	0.0693422563399971
Step4 Macrophage recruiting	Step4 MDSC recruiting	0.174609323875184
Step4 Macrophage recruiting	Step5 Infiltration of immune cells into tumors	0.413042110283484
Step4 Macrophage recruiting	Step6 Recognition of cancer cells by T cells	0.0427712917265722
Step4 Macrophage recruiting	Step7 Killing of cancer cells	0.113574919171325
Step4 Monocyte recruiting	LAMA4	0.187421792848636
Step4 Monocyte recruiting	Step1 Release of cancer cell antigens	0.219958078593015
Step4 Monocyte recruiting	Step2 Cancer antigen presentation	0.104903599092854
Step4 Monocyte recruiting	Step3 Priming and activation	0.0895108761092238
Step4 Monocyte recruiting	Step4 T cell recruiting	0.361377207169875
Step4 Monocyte recruiting	Step4 CD4 T cell recruiting	0.322355970936728
Step4 Monocyte recruiting	Step4 CD8 T cell recruiting	0.328351035960772
Step4 Monocyte recruiting	Step4 Th1 cell recruiting	0.320212758160417
Step4 Monocyte recruiting	Step4 Dendritic cell recruiting	0.268012383112607
Step4 Monocyte recruiting	Step4 Th22 cell recruiting	0.0745846105908048
Step4 Monocyte recruiting	Step4 Macrophage recruiting	0.358553127544428
Step4 Monocyte recruiting	Step4 Monocyte recruiting	1
Step4 Monocyte recruiting	Step4 Neutrophil recruiting	-0.00388964502552317
Step4 Monocyte recruiting	Step4 NK cell recruiting	0.362858909061395
Step4 Monocyte recruiting	Step4 Eosinophil recruiting	0.236189477614465
Step4 Monocyte recruiting	Step4 Basophil recruiting	0.0583499655628882
Step4 Monocyte recruiting	Step4 Th17 cell recruiting	0.19592797789165
Step4 Monocyte recruiting	Step4 B cell recruiting	0.0943309855578781
Step4 Monocyte recruiting	Step4 Th2 cell recruiting	0.0252916527933983
Step4 Monocyte recruiting	Step4 Treg cell recruiting	0.102396946664051
Step4 Monocyte recruiting	Step4 MDSC recruiting	0.0623802841705925
Step4 Monocyte recruiting	Step5 Infiltration of immune cells into tumors	0.14165059549793
Step4 Monocyte recruiting	Step6 Recognition of cancer cells by T cells	0.0690551437668102
Step4 Monocyte recruiting	Step7 Killing of cancer cells	-0.05473039014234
Step4 Neutrophil recruiting	LAMA4	0.0769488823712793
Step4 Neutrophil recruiting	Step1 Release of cancer cell antigens	-0.0371169611364056
Step4 Neutrophil recruiting	Step2 Cancer antigen presentation	0.0701939399663244
Step4 Neutrophil recruiting	Step3 Priming and activation	-0.0575436544296314
Step4 Neutrophil recruiting	Step4 T cell recruiting	-0.136584066504556
Step4 Neutrophil recruiting	Step4 CD4 T cell recruiting	-0.205036151630066
Step4 Neutrophil recruiting	Step4 CD8 T cell recruiting	0.00128262218651606
Step4 Neutrophil recruiting	Step4 Th1 cell recruiting	-0.0529990893908044
Step4 Neutrophil recruiting	Step4 Dendritic cell recruiting	-0.0950231332666488
Step4 Neutrophil recruiting	Step4 Th22 cell recruiting	-0.0109713010599414
Step4 Neutrophil recruiting	Step4 Macrophage recruiting	0.0675979302570329
Step4 Neutrophil recruiting	Step4 Monocyte recruiting	-0.00388964502552317
Step4 Neutrophil recruiting	Step4 Neutrophil recruiting	1
Step4 Neutrophil recruiting	Step4 NK cell recruiting	-0.0542355482770166
Step4 Neutrophil recruiting	Step4 Eosinophil recruiting	-0.0621957958868536
Step4 Neutrophil recruiting	Step4 Basophil recruiting	-0.0909781479599928
Step4 Neutrophil recruiting	Step4 Th17 cell recruiting	0.110249548385497
Step4 Neutrophil recruiting	Step4 B cell recruiting	0.0429060904377901
Step4 Neutrophil recruiting	Step4 Th2 cell recruiting	-0.00982866352017416
Step4 Neutrophil recruiting	Step4 Treg cell recruiting	-0.0432840076254025
Step4 Neutrophil recruiting	Step4 MDSC recruiting	0.37838362489361
Step4 Neutrophil recruiting	Step5 Infiltration of immune cells into tumors	-0.16528520389927
Step4 Neutrophil recruiting	Step6 Recognition of cancer cells by T cells	-0.0714777897384532
Step4 Neutrophil recruiting	Step7 Killing of cancer cells	0.0621692927797052
Step4 NK cell recruiting	LAMA4	0.00508483041299239
Step4 NK cell recruiting	Step1 Release of cancer cell antigens	0.426720441248652
Step4 NK cell recruiting	Step2 Cancer antigen presentation	0.257044163261088
Step4 NK cell recruiting	Step3 Priming and activation	0.373102270250085
Step4 NK cell recruiting	Step4 T cell recruiting	0.805033487935458
Step4 NK cell recruiting	Step4 CD4 T cell recruiting	0.444480276418092
Step4 NK cell recruiting	Step4 CD8 T cell recruiting	0.862754262700989
Step4 NK cell recruiting	Step4 Th1 cell recruiting	0.863232997101609
Step4 NK cell recruiting	Step4 Dendritic cell recruiting	0.663663378165055
Step4 NK cell recruiting	Step4 Th22 cell recruiting	0.0170434943215514
Step4 NK cell recruiting	Step4 Macrophage recruiting	0.781222763936243
Step4 NK cell recruiting	Step4 Monocyte recruiting	0.362858909061395
Step4 NK cell recruiting	Step4 Neutrophil recruiting	-0.0542355482770166
Step4 NK cell recruiting	Step4 NK cell recruiting	1
Step4 NK cell recruiting	Step4 Eosinophil recruiting	0.235464095112174
Step4 NK cell recruiting	Step4 Basophil recruiting	0.0328464669432181
Step4 NK cell recruiting	Step4 Th17 cell recruiting	0.0239489346268577
Step4 NK cell recruiting	Step4 B cell recruiting	-0.018433217841497
Step4 NK cell recruiting	Step4 Th2 cell recruiting	0.173657151736093
Step4 NK cell recruiting	Step4 Treg cell recruiting	0.142498726276594
Step4 NK cell recruiting	Step4 MDSC recruiting	0.109812154987705
Step4 NK cell recruiting	Step5 Infiltration of immune cells into tumors	0.365649465680764
Step4 NK cell recruiting	Step6 Recognition of cancer cells by T cells	-0.0343507126352856
Step4 NK cell recruiting	Step7 Killing of cancer cells	0.127666950518756
Step4 Eosinophil recruiting	LAMA4	0.238932499165768
Step4 Eosinophil recruiting	Step1 Release of cancer cell antigens	0.180812604023678
Step4 Eosinophil recruiting	Step2 Cancer antigen presentation	0.0542789411374372
Step4 Eosinophil recruiting	Step3 Priming and activation	0.210116086183454
Step4 Eosinophil recruiting	Step4 T cell recruiting	0.266522999036358
Step4 Eosinophil recruiting	Step4 CD4 T cell recruiting	0.171591326121688
Step4 Eosinophil recruiting	Step4 CD8 T cell recruiting	0.231500321388505
Step4 Eosinophil recruiting	Step4 Th1 cell recruiting	0.164301354794312
Step4 Eosinophil recruiting	Step4 Dendritic cell recruiting	0.334742053711461
Step4 Eosinophil recruiting	Step4 Th22 cell recruiting	0.0402305120778206
Step4 Eosinophil recruiting	Step4 Macrophage recruiting	0.237725389343834
Step4 Eosinophil recruiting	Step4 Monocyte recruiting	0.236189477614465
Step4 Eosinophil recruiting	Step4 Neutrophil recruiting	-0.0621957958868536
Step4 Eosinophil recruiting	Step4 NK cell recruiting	0.235464095112174
Step4 Eosinophil recruiting	Step4 Eosinophil recruiting	1
Step4 Eosinophil recruiting	Step4 Basophil recruiting	0.560758634965754
Step4 Eosinophil recruiting	Step4 Th17 cell recruiting	0.0114392267064788
Step4 Eosinophil recruiting	Step4 B cell recruiting	0.0788701024485846
Step4 Eosinophil recruiting	Step4 Th2 cell recruiting	0.195087626203595
Step4 Eosinophil recruiting	Step4 Treg cell recruiting	0.0831165524154379
Step4 Eosinophil recruiting	Step4 MDSC recruiting	0.0969984423198163
Step4 Eosinophil recruiting	Step5 Infiltration of immune cells into tumors	0.110121554902632
Step4 Eosinophil recruiting	Step6 Recognition of cancer cells by T cells	0.0828745993898071
Step4 Eosinophil recruiting	Step7 Killing of cancer cells	-0.0148989439984993
Step4 Basophil recruiting	LAMA4	0.112980272642876
Step4 Basophil recruiting	Step1 Release of cancer cell antigens	0.142176625655114
Step4 Basophil recruiting	Step2 Cancer antigen presentation	0.142628259829382
Step4 Basophil recruiting	Step3 Priming and activation	0.216396425826994
Step4 Basophil recruiting	Step4 T cell recruiting	0.112539877804359
Step4 Basophil recruiting	Step4 CD4 T cell recruiting	0.130817038603201
Step4 Basophil recruiting	Step4 CD8 T cell recruiting	0.0634720583896921
Step4 Basophil recruiting	Step4 Th1 cell recruiting	0.0162288995407913
Step4 Basophil recruiting	Step4 Dendritic cell recruiting	0.133386851007191
Step4 Basophil recruiting	Step4 Th22 cell recruiting	0.0613118770958513
Step4 Basophil recruiting	Step4 Macrophage recruiting	0.0565408425859435
Step4 Basophil recruiting	Step4 Monocyte recruiting	0.0583499655628882
Step4 Basophil recruiting	Step4 Neutrophil recruiting	-0.0909781479599928
Step4 Basophil recruiting	Step4 NK cell recruiting	0.0328464669432181
Step4 Basophil recruiting	Step4 Eosinophil recruiting	0.560758634965754
Step4 Basophil recruiting	Step4 Basophil recruiting	1
Step4 Basophil recruiting	Step4 Th17 cell recruiting	0.0407983729819854
Step4 Basophil recruiting	Step4 B cell recruiting	0.0173678816065818
Step4 Basophil recruiting	Step4 Th2 cell recruiting	0.210220579997591
Step4 Basophil recruiting	Step4 Treg cell recruiting	0.0688230546710385
Step4 Basophil recruiting	Step4 MDSC recruiting	0.0941748758105992
Step4 Basophil recruiting	Step5 Infiltration of immune cells into tumors	0.0587611196916552
Step4 Basophil recruiting	Step6 Recognition of cancer cells by T cells	0.11876867264868
Step4 Basophil recruiting	Step7 Killing of cancer cells	-0.0432258878505449
Step4 Th17 cell recruiting	LAMA4	0.120020978464127
Step4 Th17 cell recruiting	Step1 Release of cancer cell antigens	0.019131753326637
Step4 Th17 cell recruiting	Step2 Cancer antigen presentation	0.0602273334080341
Step4 Th17 cell recruiting	Step3 Priming and activation	0.00630862111209022
Step4 Th17 cell recruiting	Step4 T cell recruiting	0.0728872394063809
Step4 Th17 cell recruiting	Step4 CD4 T cell recruiting	0.116020168498101
Step4 Th17 cell recruiting	Step4 CD8 T cell recruiting	0.0992898140437963
Step4 Th17 cell recruiting	Step4 Th1 cell recruiting	0.0497130065315008
Step4 Th17 cell recruiting	Step4 Dendritic cell recruiting	-0.0514522488783963
Step4 Th17 cell recruiting	Step4 Th22 cell recruiting	-0.116398992453669
Step4 Th17 cell recruiting	Step4 Macrophage recruiting	0.060847104863793
Step4 Th17 cell recruiting	Step4 Monocyte recruiting	0.19592797789165
Step4 Th17 cell recruiting	Step4 Neutrophil recruiting	0.110249548385497
Step4 Th17 cell recruiting	Step4 NK cell recruiting	0.0239489346268577
Step4 Th17 cell recruiting	Step4 Eosinophil recruiting	0.0114392267064788
Step4 Th17 cell recruiting	Step4 Basophil recruiting	0.0407983729819854
Step4 Th17 cell recruiting	Step4 Th17 cell recruiting	1
Step4 Th17 cell recruiting	Step4 B cell recruiting	0.0146187732397149
Step4 Th17 cell recruiting	Step4 Th2 cell recruiting	0.142780813613228
Step4 Th17 cell recruiting	Step4 Treg cell recruiting	0.153777661253744
Step4 Th17 cell recruiting	Step4 MDSC recruiting	0.0613839860651734
Step4 Th17 cell recruiting	Step5 Infiltration of immune cells into tumors	0.0513959289215539
Step4 Th17 cell recruiting	Step6 Recognition of cancer cells by T cells	0.0518325607225865
Step4 Th17 cell recruiting	Step7 Killing of cancer cells	-0.0373949230085681
Step4 B cell recruiting	LAMA4	0.178472782678338
Step4 B cell recruiting	Step1 Release of cancer cell antigens	0.0893506756763377
Step4 B cell recruiting	Step2 Cancer antigen presentation	0.0144087279528848
Step4 B cell recruiting	Step3 Priming and activation	0.0449629657318097
Step4 B cell recruiting	Step4 T cell recruiting	0.0943022473213803
Step4 B cell recruiting	Step4 CD4 T cell recruiting	-0.012858159232605
Step4 B cell recruiting	Step4 CD8 T cell recruiting	0.0489936546324664
Step4 B cell recruiting	Step4 Th1 cell recruiting	0.0757321755602827
Step4 B cell recruiting	Step4 Dendritic cell recruiting	0.0848911519809925
Step4 B cell recruiting	Step4 Th22 cell recruiting	0.0124570504304614
Step4 B cell recruiting	Step4 Macrophage recruiting	0.101256121115547
Step4 B cell recruiting	Step4 Monocyte recruiting	0.0943309855578781
Step4 B cell recruiting	Step4 Neutrophil recruiting	0.0429060904377901
Step4 B cell recruiting	Step4 NK cell recruiting	-0.018433217841497
Step4 B cell recruiting	Step4 Eosinophil recruiting	0.0788701024485846
Step4 B cell recruiting	Step4 Basophil recruiting	0.0173678816065818
Step4 B cell recruiting	Step4 Th17 cell recruiting	0.0146187732397149
Step4 B cell recruiting	Step4 B cell recruiting	1
Step4 B cell recruiting	Step4 Th2 cell recruiting	0.0441968940832768
Step4 B cell recruiting	Step4 Treg cell recruiting	0.0445168972894739
Step4 B cell recruiting	Step4 MDSC recruiting	-0.00102337609197025
Step4 B cell recruiting	Step5 Infiltration of immune cells into tumors	0.149398905593356
Step4 B cell recruiting	Step6 Recognition of cancer cells by T cells	0.113016233396711
Step4 B cell recruiting	Step7 Killing of cancer cells	0.188967686705878
Step4 Th2 cell recruiting	LAMA4	-0.0125602661905496
Step4 Th2 cell recruiting	Step1 Release of cancer cell antigens	0.0877428676881133
Step4 Th2 cell recruiting	Step2 Cancer antigen presentation	0.0758242087311387
Step4 Th2 cell recruiting	Step3 Priming and activation	0.197610427499698
Step4 Th2 cell recruiting	Step4 T cell recruiting	0.299958170802516
Step4 Th2 cell recruiting	Step4 CD4 T cell recruiting	0.265220649872073
Step4 Th2 cell recruiting	Step4 CD8 T cell recruiting	0.18350622736832
Step4 Th2 cell recruiting	Step4 Th1 cell recruiting	0.120784177487354
Step4 Th2 cell recruiting	Step4 Dendritic cell recruiting	0.186285258375215
Step4 Th2 cell recruiting	Step4 Th22 cell recruiting	0.106055001223472
Step4 Th2 cell recruiting	Step4 Macrophage recruiting	0.161436884315366
Step4 Th2 cell recruiting	Step4 Monocyte recruiting	0.0252916527933983
Step4 Th2 cell recruiting	Step4 Neutrophil recruiting	-0.00982866352017416
Step4 Th2 cell recruiting	Step4 NK cell recruiting	0.173657151736093
Step4 Th2 cell recruiting	Step4 Eosinophil recruiting	0.195087626203595
Step4 Th2 cell recruiting	Step4 Basophil recruiting	0.210220579997591
Step4 Th2 cell recruiting	Step4 Th17 cell recruiting	0.142780813613228
Step4 Th2 cell recruiting	Step4 B cell recruiting	0.0441968940832768
Step4 Th2 cell recruiting	Step4 Th2 cell recruiting	1
Step4 Th2 cell recruiting	Step4 Treg cell recruiting	0.532934550552785
Step4 Th2 cell recruiting	Step4 MDSC recruiting	0.18408263319547
Step4 Th2 cell recruiting	Step5 Infiltration of immune cells into tumors	0.251988771973096
Step4 Th2 cell recruiting	Step6 Recognition of cancer cells by T cells	-0.0561215151914979
Step4 Th2 cell recruiting	Step7 Killing of cancer cells	0.0491305334319153
Step4 Treg cell recruiting	LAMA4	-0.0950264937394564
Step4 Treg cell recruiting	Step1 Release of cancer cell antigens	-0.0781605028898978
Step4 Treg cell recruiting	Step2 Cancer antigen presentation	-0.009554767017811
Step4 Treg cell recruiting	Step3 Priming and activation	0.112979308409769
Step4 Treg cell recruiting	Step4 T cell recruiting	0.289914110311612
Step4 Treg cell recruiting	Step4 CD4 T cell recruiting	0.344322468970202
Step4 Treg cell recruiting	Step4 CD8 T cell recruiting	0.18950797310134
Step4 Treg cell recruiting	Step4 Th1 cell recruiting	0.126717929710336
Step4 Treg cell recruiting	Step4 Dendritic cell recruiting	0.152556362392669
Step4 Treg cell recruiting	Step4 Th22 cell recruiting	0.0622350528917882
Step4 Treg cell recruiting	Step4 Macrophage recruiting	0.0693422563399971
Step4 Treg cell recruiting	Step4 Monocyte recruiting	0.102396946664051
Step4 Treg cell recruiting	Step4 Neutrophil recruiting	-0.0432840076254025
Step4 Treg cell recruiting	Step4 NK cell recruiting	0.142498726276594
Step4 Treg cell recruiting	Step4 Eosinophil recruiting	0.0831165524154379
Step4 Treg cell recruiting	Step4 Basophil recruiting	0.0688230546710385
Step4 Treg cell recruiting	Step4 Th17 cell recruiting	0.153777661253744
Step4 Treg cell recruiting	Step4 B cell recruiting	0.0445168972894739
Step4 Treg cell recruiting	Step4 Th2 cell recruiting	0.532934550552785
Step4 Treg cell recruiting	Step4 Treg cell recruiting	1
Step4 Treg cell recruiting	Step4 MDSC recruiting	0.0638837944568243
Step4 Treg cell recruiting	Step5 Infiltration of immune cells into tumors	0.293824654579285
Step4 Treg cell recruiting	Step6 Recognition of cancer cells by T cells	-0.070946693730594
Step4 Treg cell recruiting	Step7 Killing of cancer cells	0.0321312443492782
Step4 MDSC recruiting	LAMA4	0.115049752611323
Step4 MDSC recruiting	Step1 Release of cancer cell antigens	0.137367134460153
Step4 MDSC recruiting	Step2 Cancer antigen presentation	0.152250852237809
Step4 MDSC recruiting	Step3 Priming and activation	0.095698368337257
Step4 MDSC recruiting	Step4 T cell recruiting	0.0509755938462333
Step4 MDSC recruiting	Step4 CD4 T cell recruiting	-0.0696667191582204
Step4 MDSC recruiting	Step4 CD8 T cell recruiting	0.132012200931765
Step4 MDSC recruiting	Step4 Th1 cell recruiting	0.0651303960695244
Step4 MDSC recruiting	Step4 Dendritic cell recruiting	0.0767485517101643
Step4 MDSC recruiting	Step4 Th22 cell recruiting	0.0184839177298945
Step4 MDSC recruiting	Step4 Macrophage recruiting	0.174609323875184
Step4 MDSC recruiting	Step4 Monocyte recruiting	0.0623802841705925
Step4 MDSC recruiting	Step4 Neutrophil recruiting	0.37838362489361
Step4 MDSC recruiting	Step4 NK cell recruiting	0.109812154987705
Step4 MDSC recruiting	Step4 Eosinophil recruiting	0.0969984423198163
Step4 MDSC recruiting	Step4 Basophil recruiting	0.0941748758105992
Step4 MDSC recruiting	Step4 Th17 cell recruiting	0.0613839860651734
Step4 MDSC recruiting	Step4 B cell recruiting	-0.00102337609197025
Step4 MDSC recruiting	Step4 Th2 cell recruiting	0.18408263319547
Step4 MDSC recruiting	Step4 Treg cell recruiting	0.0638837944568243
Step4 MDSC recruiting	Step4 MDSC recruiting	1
Step4 MDSC recruiting	Step5 Infiltration of immune cells into tumors	0.0184815948912911
Step4 MDSC recruiting	Step6 Recognition of cancer cells by T cells	0.0698494420642935
Step4 MDSC recruiting	Step7 Killing of cancer cells	0.0680062273689107
Step5 Infiltration of immune cells into tumors	LAMA4	-0.0351846345212511
Step5 Infiltration of immune cells into tumors	Step1 Release of cancer cell antigens	0.00999776771038802
Step5 Infiltration of immune cells into tumors	Step2 Cancer antigen presentation	0.0105337354381776
Step5 Infiltration of immune cells into tumors	Step3 Priming and activation	0.243905166430345
Step5 Infiltration of immune cells into tumors	Step4 T cell recruiting	0.438267164721698
Step5 Infiltration of immune cells into tumors	Step4 CD4 T cell recruiting	0.349118587453195
Step5 Infiltration of immune cells into tumors	Step4 CD8 T cell recruiting	0.317490844437261
Step5 Infiltration of immune cells into tumors	Step4 Th1 cell recruiting	0.316537764090449
Step5 Infiltration of immune cells into tumors	Step4 Dendritic cell recruiting	0.361600531560245
Step5 Infiltration of immune cells into tumors	Step4 Th22 cell recruiting	0.0553195878016038
Step5 Infiltration of immune cells into tumors	Step4 Macrophage recruiting	0.413042110283484
Step5 Infiltration of immune cells into tumors	Step4 Monocyte recruiting	0.14165059549793
Step5 Infiltration of immune cells into tumors	Step4 Neutrophil recruiting	-0.16528520389927
Step5 Infiltration of immune cells into tumors	Step4 NK cell recruiting	0.365649465680764
Step5 Infiltration of immune cells into tumors	Step4 Eosinophil recruiting	0.110121554902632
Step5 Infiltration of immune cells into tumors	Step4 Basophil recruiting	0.0587611196916552
Step5 Infiltration of immune cells into tumors	Step4 Th17 cell recruiting	0.0513959289215539
Step5 Infiltration of immune cells into tumors	Step4 B cell recruiting	0.149398905593356
Step5 Infiltration of immune cells into tumors	Step4 Th2 cell recruiting	0.251988771973096
Step5 Infiltration of immune cells into tumors	Step4 Treg cell recruiting	0.293824654579285
Step5 Infiltration of immune cells into tumors	Step4 MDSC recruiting	0.0184815948912911
Step5 Infiltration of immune cells into tumors	Step5 Infiltration of immune cells into tumors	1
Step5 Infiltration of immune cells into tumors	Step6 Recognition of cancer cells by T cells	-0.00564908692482406
Step5 Infiltration of immune cells into tumors	Step7 Killing of cancer cells	0.0357474618741912
Step6 Recognition of cancer cells by T cells	LAMA4	-0.0160772596350365
Step6 Recognition of cancer cells by T cells	Step1 Release of cancer cell antigens	0.122325845493202
Step6 Recognition of cancer cells by T cells	Step2 Cancer antigen presentation	0.153856664509779
Step6 Recognition of cancer cells by T cells	Step3 Priming and activation	0.215397743632742
Step6 Recognition of cancer cells by T cells	Step4 T cell recruiting	-0.052246478260508
Step6 Recognition of cancer cells by T cells	Step4 CD4 T cell recruiting	-0.0785744904115361
Step6 Recognition of cancer cells by T cells	Step4 CD8 T cell recruiting	-0.0871908671446543
Step6 Recognition of cancer cells by T cells	Step4 Th1 cell recruiting	-0.00507352825694417
Step6 Recognition of cancer cells by T cells	Step4 Dendritic cell recruiting	0.00655425035251252
Step6 Recognition of cancer cells by T cells	Step4 Th22 cell recruiting	0.0183600490726577
Step6 Recognition of cancer cells by T cells	Step4 Macrophage recruiting	0.0427712917265722
Step6 Recognition of cancer cells by T cells	Step4 Monocyte recruiting	0.0690551437668102
Step6 Recognition of cancer cells by T cells	Step4 Neutrophil recruiting	-0.0714777897384532
Step6 Recognition of cancer cells by T cells	Step4 NK cell recruiting	-0.0343507126352856
Step6 Recognition of cancer cells by T cells	Step4 Eosinophil recruiting	0.0828745993898071
Step6 Recognition of cancer cells by T cells	Step4 Basophil recruiting	0.11876867264868
Step6 Recognition of cancer cells by T cells	Step4 Th17 cell recruiting	0.0518325607225865
Step6 Recognition of cancer cells by T cells	Step4 B cell recruiting	0.113016233396711
Step6 Recognition of cancer cells by T cells	Step4 Th2 cell recruiting	-0.0561215151914979
Step6 Recognition of cancer cells by T cells	Step4 Treg cell recruiting	-0.070946693730594
Step6 Recognition of cancer cells by T cells	Step4 MDSC recruiting	0.0698494420642935
Step6 Recognition of cancer cells by T cells	Step5 Infiltration of immune cells into tumors	-0.00564908692482406
Step6 Recognition of cancer cells by T cells	Step6 Recognition of cancer cells by T cells	1
Step6 Recognition of cancer cells by T cells	Step7 Killing of cancer cells	-0.00357061150726987
Step7 Killing of cancer cells	LAMA4	-0.025747066358523
Step7 Killing of cancer cells	Step1 Release of cancer cell antigens	0.112739235639738
Step7 Killing of cancer cells	Step2 Cancer antigen presentation	0.0219635314160471
Step7 Killing of cancer cells	Step3 Priming and activation	0.0582237983170199
Step7 Killing of cancer cells	Step4 T cell recruiting	0.12608695652175
Step7 Killing of cancer cells	Step4 CD4 T cell recruiting	0.00370306113228632
Step7 Killing of cancer cells	Step4 CD8 T cell recruiting	0.133253632777917
Step7 Killing of cancer cells	Step4 Th1 cell recruiting	0.127600750977611
Step7 Killing of cancer cells	Step4 Dendritic cell recruiting	0.11791880218832
Step7 Killing of cancer cells	Step4 Th22 cell recruiting	-0.0290704236677938
Step7 Killing of cancer cells	Step4 Macrophage recruiting	0.113574919171325
Step7 Killing of cancer cells	Step4 Monocyte recruiting	-0.05473039014234
Step7 Killing of cancer cells	Step4 Neutrophil recruiting	0.0621692927797052
Step7 Killing of cancer cells	Step4 NK cell recruiting	0.127666950518756
Step7 Killing of cancer cells	Step4 Eosinophil recruiting	-0.0148989439984993
Step7 Killing of cancer cells	Step4 Basophil recruiting	-0.0432258878505449
Step7 Killing of cancer cells	Step4 Th17 cell recruiting	-0.0373949230085681
Step7 Killing of cancer cells	Step4 B cell recruiting	0.188967686705878
Step7 Killing of cancer cells	Step4 Th2 cell recruiting	0.0491305334319153
Step7 Killing of cancer cells	Step4 Treg cell recruiting	0.0321312443492782
Step7 Killing of cancer cells	Step4 MDSC recruiting	0.0680062273689107
Step7 Killing of cancer cells	Step5 Infiltration of immune cells into tumors	0.0357474618741912
Step7 Killing of cancer cells	Step6 Recognition of cancer cells by T cells	-0.00357061150726987
Step7 Killing of cancer cells	Step7 Killing of cancer cells	1
