# Supplementary material for: Extracellular matrix-related genes-based prognostic signature for cervical cancer: association of LAMA4 expression with prognosis and response to immunotherapy
Source: Front Oncol. 2025 Aug 13;15:1562115. doi: 10.3389/fonc.2025.1562115 (PMC12380540; doi:10.3389/fonc.2025.1562115)
Supplement: Supplementary file 8 [file DataSheet1.zip › original data/2.source data (public datasets)/DC.csv]

dataset	gene	immune_cells	cor	p.value	p_value
GSE14404	LAMA4	pDC_xCell	-0.0041747951362441	0.983178808806952	p>=0.05
GSE14404	LAMA4	aDC_xCell	-0.081128607640481	0.681514356897058	p>=0.05
GSE14404	LAMA4	DC_TIMER	-0.0339354132457581	0.864034046540516	p>=0.05
GSE14404	LAMA4	DC_xCell	-0.0109484057409569	0.955904472776337	p>=0.05
GSE14404	LAMA4	Dendritic_cells_activated_CIBERSORT	0.161626566067818	0.411260277377631	p>=0.05
GSE14404	LAMA4	Dendritic_cells_activated_CIBERSORT_ABS	0.178729906392454	0.362828562319489	p>=0.05
GSE14404	LAMA4	Dendritic_cells_quantiseq	0.202128989753993	0.302307221280479	p>=0.05
GSE14404	LAMA4	Dendritic_cells_resting_CIBERSORT	0.00372641122129998	0.984985235963911	p>=0.05
GSE14404	LAMA4	Dendritic_cells_resting_CIBERSORT_ABS	-0.00310534268441665	0.987487484283104	p>=0.05
GSE14404	LAMA4	Myeloid_dendritic_cells_MCPcounter	-0.229337712096333	0.239363809515904	p>=0.05
GSE151666	LAMA4	pDC_xCell	-0.121303671942959	0.324429957500289	p>=0.05
GSE151666	LAMA4	aDC_xCell	-0.209089695353772	0.0870438431093793	p>=0.05
GSE151666	LAMA4	DC_TIMER	0.0623353819139596	0.612784301651266	p>=0.05
GSE151666	LAMA4	DC_xCell	-0.231256680577721	0.0577693250068924	p>=0.05
GSE151666	LAMA4	Dendritic_cells_activated_CIBERSORT	-0.122193639770757	0.320866254747893	p>=0.05
GSE151666	LAMA4	Dendritic_cells_activated_CIBERSORT_ABS	-0.122071221697853	0.321354966065571	p>=0.05
GSE151666	LAMA4	Dendritic_cells_quantiseq	0.162530649268265	0.185423933807604	p>=0.05
GSE151666	LAMA4	Dendritic_cells_resting_CIBERSORT	-0.204545568208718	0.0942887379022518	p>=0.05
GSE151666	LAMA4	Dendritic_cells_resting_CIBERSORT_ABS	-0.201629356292489	0.0991815076537023	p>=0.05
GSE151666	LAMA4	Myeloid_dendritic_cells_MCPcounter	-0.0127113791655533	0.917956031506708	p>=0.05
GSE26511	LAMA4	pDC_xCell	0.509035703472182	0.000935231119563915	p<0.05
GSE26511	LAMA4	aDC_xCell	-0.079172061527979	0.631870248613373	p>=0.05
GSE26511	LAMA4	DC_TIMER	0.082995951417004	0.61429314676657	p>=0.05
GSE26511	LAMA4	DC_xCell	0.179133679256631	0.27520780029145	p>=0.05
GSE26511	LAMA4	Dendritic_cells_activated_CIBERSORT	-0.0572851224848939	0.729049104028826	p>=0.05
GSE26511	LAMA4	Dendritic_cells_activated_CIBERSORT_ABS	-0.0597087238207933	0.718046050032232	p>=0.05
GSE26511	LAMA4	Dendritic_cells_quantiseq	0.419453102825696	0.00785847025990723	p<0.05
GSE26511	LAMA4	Dendritic_cells_resting_CIBERSORT	0.167669146965401	0.307599766437439	p>=0.05
GSE26511	LAMA4	Dendritic_cells_resting_CIBERSORT_ABS	0.192786469901085	0.239654773432628	p>=0.05
GSE26511	LAMA4	Myeloid_dendritic_cells_MCPcounter	0.0925101214574899	0.574136083968741	p>=0.05
GSE27469	LAMA4	pDC_xCell	-0.200574720087526	0.0707924168848804	p>=0.05
GSE27469	LAMA4	aDC_xCell	-0.153432400451113	0.168752353174593	p>=0.05
GSE27469	LAMA4	DC_TIMER	0.00499559212459595	0.964468816219145	p>=0.05
GSE27469	LAMA4	DC_xCell	-0.0670233565204851	0.549654312538657	p>=0.05
GSE27469	LAMA4	Dendritic_cells_activated_CIBERSORT	-0.0758866239799932	0.498018312479608	p>=0.05
GSE27469	LAMA4	Dendritic_cells_activated_CIBERSORT_ABS	-0.0811400474709415	0.468654124310528	p>=0.05
GSE27469	LAMA4	Dendritic_cells_quantiseq	-0.0159786710000494	0.886700264445421	p>=0.05
GSE27469	LAMA4	Dendritic_cells_resting_CIBERSORT	-0.082266868679173	0.46248053746814	p>=0.05
GSE27469	LAMA4	Dendritic_cells_resting_CIBERSORT_ABS	-0.0742615327892995	0.507292413890625	p>=0.05
GSE27469	LAMA4	Myeloid_dendritic_cells_MCPcounter	-0.206234150694921	0.0631652853702604	p>=0.05
GSE30155	LAMA4	pDC_xCell	-0.492805380304581	0.320632582865828	p>=0.05
GSE30155	LAMA4	aDC_xCell	0.231908414260979	0.658373571260927	p>=0.05
GSE30155	LAMA4	DC_TIMER	0.714285714285714	0.136111111111111	p>=0.05
GSE30155	LAMA4	DC_xCell	-0.885714285714286	0.0333333333333333	p<0.05
GSE30155	LAMA4	Dendritic_cells_activated_CIBERSORT	-0.0285714285714286	1	p>=0.05
GSE30155	LAMA4	Dendritic_cells_activated_CIBERSORT_ABS	-0.0285714285714286	1	p>=0.05
GSE30155	LAMA4	Dendritic_cells_quantiseq	0.428571428571429	0.419444444444444	p>=0.05
GSE30155	LAMA4	Dendritic_cells_resting_CIBERSORT	0.0338061701891407	0.949310062527826	p>=0.05
GSE30155	LAMA4	Dendritic_cells_resting_CIBERSORT_ABS	0.0338061701891407	0.949310062527826	p>=0.05
GSE30155	LAMA4	Myeloid_dendritic_cells_MCPcounter	-0.428571428571429	0.419444444444444	p>=0.05
GSE38964	LAMA4	pDC_xCell	-0.189211038768015	0.0183771314875155	p<0.05
GSE38964	LAMA4	aDC_xCell	-0.112174137695503	0.164637565075556	p>=0.05
GSE38964	LAMA4	DC_TIMER	-0.176515562272915	0.0280137350559261	p<0.05
GSE38964	LAMA4	DC_xCell	-0.0454606622645305	0.574327374503997	p>=0.05
GSE38964	LAMA4	Dendritic_cells_activated_CIBERSORT	-0.049726531111873	0.538911833637013	p>=0.05
GSE38964	LAMA4	Dendritic_cells_activated_CIBERSORT_ABS	-0.0631813755767776	0.434793498425854	p>=0.05
GSE38964	LAMA4	Dendritic_cells_quantiseq	0.180272442174354	0.0247919610001725	p<0.05
GSE38964	LAMA4	Dendritic_cells_resting_CIBERSORT	-0.111958883711137	0.165454378664413	p>=0.05
GSE38964	LAMA4	Dendritic_cells_resting_CIBERSORT_ABS	-0.114043727872061	0.157669187064479	p>=0.05
GSE38964	LAMA4	Myeloid_dendritic_cells_MCPcounter	-0.305709053615076	0.000109612845229332	p<0.05
GSE44001	LAMA4	pDC_xCell	-0.293394943630652	2.28077995666338e-07	p<0.05
GSE44001	LAMA4	aDC_xCell	-0.0726823426786355	0.209369695008104	p>=0.05
GSE44001	LAMA4	DC_TIMER	0.0770963355858335	0.182940384783388	p>=0.05
GSE44001	LAMA4	DC_xCell	0.0515351509689267	0.373745260655093	p>=0.05
GSE44001	LAMA4	Dendritic_cells_activated_CIBERSORT	-0.116014938434004	0.0446609744839284	p<0.05
GSE44001	LAMA4	Dendritic_cells_activated_CIBERSORT_ABS	-0.116475316112617	0.0438150561887157	p<0.05
GSE44001	LAMA4	Dendritic_cells_quantiseq	0.107084935464104	0.0639752767741704	p>=0.05
GSE44001	LAMA4	Dendritic_cells_resting_CIBERSORT	-0.0893812176757867	0.122404684432349	p>=0.05
GSE44001	LAMA4	Dendritic_cells_resting_CIBERSORT_ABS	-0.0898743404582461	0.120347747458118	p>=0.05
GSE44001	LAMA4	Myeloid_dendritic_cells_MCPcounter	0.124320282830565	0.0313454932207265	p<0.05
GSE56303	LAMA4	pDC_xCell	-0.15790805016661	0.139426003555233	p>=0.05
GSE56303	LAMA4	aDC_xCell	0.0989852047621369	0.356063162040505	p>=0.05
GSE56303	LAMA4	DC_TIMER	0.1807038674849	0.0901439541764827	p>=0.05
GSE56303	LAMA4	DC_xCell	-0.0511785729834444	0.633857354495486	p>=0.05
GSE56303	LAMA4	Dendritic_cells_activated_CIBERSORT	0.162678636669511	0.127714286189261	p>=0.05
GSE56303	LAMA4	Dendritic_cells_activated_CIBERSORT_ABS	0.169131535241701	0.113087837796413	p>=0.05
GSE56303	LAMA4	Dendritic_cells_quantiseq	0.0333391699115545	0.756438457448771	p>=0.05
GSE56303	LAMA4	Dendritic_cells_resting_CIBERSORT	-0.129479681654725	0.2265325332875	p>=0.05
GSE56303	LAMA4	Dendritic_cells_resting_CIBERSORT_ABS	-0.130559965053513	0.222648387388177	p>=0.05
GSE56303	LAMA4	Myeloid_dendritic_cells_MCPcounter	-0.190331079041046	0.0740076235851576	p>=0.05
GSE56363	LAMA4	pDC_xCell	0.168018230170059	0.466607677313965	p>=0.05
GSE56363	LAMA4	aDC_xCell	0.00780234729915449	0.973223398009658	p>=0.05
GSE56363	LAMA4	DC_TIMER	-0.038961038961039	0.867783928808167	p>=0.05
GSE56363	LAMA4	DC_xCell	0.00909090909090909	0.970746956624259	p>=0.05
GSE56363	LAMA4	Dendritic_cells_activated_CIBERSORT	0.291287632501768	0.20015549708506	p>=0.05
GSE56363	LAMA4	Dendritic_cells_activated_CIBERSORT_ABS	0.292773793892083	0.197764312907733	p>=0.05
GSE56363	LAMA4	Dendritic_cells_quantiseq	0.152560205469179	0.509131213107558	p>=0.05
GSE56363	LAMA4	Dendritic_cells_resting_CIBERSORT	-0.186920612106381	0.417184818927	p>=0.05
GSE56363	LAMA4	Dendritic_cells_resting_CIBERSORT_ABS	-0.164929951858572	0.474955447818861	p>=0.05
GSE56363	LAMA4	Myeloid_dendritic_cells_MCPcounter	0.142857142857143	0.53522748720554	p>=0.05
GSE63514	LAMA4	pDC_xCell	0.0667793300986272	0.735642329997813	p>=0.05
GSE63514	LAMA4	aDC_xCell	0.0864924053535599	0.661654432647512	p>=0.05
GSE63514	LAMA4	DC_TIMER	0.23535851122058	0.226987121450041	p>=0.05
GSE63514	LAMA4	DC_xCell	0.148738210995727	0.450019742116549	p>=0.05
GSE63514	LAMA4	Dendritic_cells_activated_CIBERSORT	0.0686646643188568	0.728453100647736	p>=0.05
GSE63514	LAMA4	Dendritic_cells_activated_CIBERSORT_ABS	0.0304561011091704	0.877730892485652	p>=0.05
GSE63514	LAMA4	Dendritic_cells_quantiseq	-0.0204087717558178	0.917899547750954	p>=0.05
GSE63514	LAMA4	Dendritic_cells_resting_CIBERSORT	-0.0288183327545174	0.884261048362715	p>=0.05
GSE63514	LAMA4	Dendritic_cells_resting_CIBERSORT_ABS	-0.0427724728251258	0.828901724412707	p>=0.05
GSE63514	LAMA4	Myeloid_dendritic_cells_MCPcounter	0.197591680350301	0.312068920854519	p>=0.05
TCGA_CESC	LAMA4	pDC_xCell	-0.122836123469405	0.0317056815026846	p<0.05
TCGA_CESC	LAMA4	aDC_xCell	0.00807974955679295	0.888058167771953	p>=0.05
TCGA_CESC	LAMA4	DC_TIMER	0.194094298156065	0.000654252996836695	p<0.05
TCGA_CESC	LAMA4	DC_xCell	0.03125416655011	0.586014803122217	p>=0.05
TCGA_CESC	LAMA4	Dendritic_cells_activated_CIBERSORT	-0.135435390322125	0.0177694668621507	p<0.05
TCGA_CESC	LAMA4	Dendritic_cells_activated_CIBERSORT_ABS	-0.0534475424469226	0.351445120426356	p>=0.05
TCGA_CESC	LAMA4	Dendritic_cells_quantiseq	0.0775560346037116	0.176003552696305	p>=0.05
TCGA_CESC	LAMA4	Dendritic_cells_resting_CIBERSORT	-0.0300664989678963	0.600337758631812	p>=0.05
TCGA_CESC	LAMA4	Dendritic_cells_resting_CIBERSORT_ABS	0.00922295004399912	0.872346341711804	p>=0.05
TCGA_CESC	LAMA4	Myeloid_dendritic_cells_MCPcounter	-0.0110958592867381	0.846630502042453	p>=0.05
