# Supplementary material for: Extracellular matrix-related genes-based prognostic signature for cervical cancer: association of LAMA4 expression with prognosis and response to immunotherapy
Source: Front Oncol. 2025 Aug 13;15:1562115. doi: 10.3389/fonc.2025.1562115 (PMC12380540; doi:10.3389/fonc.2025.1562115)
Supplement: Supplementary file 8 [file DataSheet1.zip › original data/2.source data (public datasets)/easy_input_limma_LAMA4_GSE14404_0.3.csv]

	logFC	AveExpr	t	P.Value	adj.P.Val	B
LAMA4	2.50250410333994	0.180461846484331	7.22982620604436	1.18883029306462e-07	0.00274512802971551	7.12626086424317
NXNL1	2.09979926254006	-0.0788382950610287	5.69394767297626	5.64577556122756e-06	0.0608411263579962	3.8459737659309
EBI3	2.03864648020818	-0.293328962462742	5.5641699318431	7.90452466649294e-06	0.0608411263579962	3.55458533204754
RPS2P32	2.03702448269514	0.00345393170023791	5.36995091795466	1.31070960555058e-05	0.0634999597247739	3.11541448956335
TPGS1	1.74222600392691	-0.0781383673827722	5.045135059332	3.06700130029149e-05	0.0634999597247739	2.37407274457118
TLCD1	2.04169136896391	0.198712923669993	5.01072523028867	3.35681809968172e-05	0.0634999597247739	2.29513414809091
SNF8	1.69561109533095	0.154314756297608	4.99379152965862	3.50938347940583e-05	0.0634999597247739	2.25626387070406
RER1	1.80503908911738	0.0209533633372858	4.96442588923228	3.7906407238042e-05	0.0634999597247739	2.18882247541163
TMEM191C	2.02324372807576	-0.250564185434663	4.96256167172229	3.80924096274392e-05	0.0634999597247739	2.18453967363332
ABRA	-1.9945819209856	-0.102683687489129	-4.92041160307829	4.25512215514282e-05	0.0634999597247739	2.08766230079009
ANXA5	1.92199573937268	-0.0925754969663341	4.90360085623499	4.44722878829388e-05	0.0634999597247739	2.04900272634623
GAL3ST1	1.94893504188289	-0.100951870937647	4.88626592645235	4.65443646092422e-05	0.0634999597247739	2.00912542640361
STAG3L1	1.74259073760836	0.168360047619044	4.85355672917076	5.07213505875682e-05	0.0634999597247739	1.93384920920682
STAG3L3	1.74259073760836	0.168360047619044	4.85355672917076	5.07213505875682e-05	0.0634999597247739	1.93384920920682
SSX1	-1.8999259781947	-0.00298570847937184	-4.8397768787842	5.25916141346663e-05	0.0634999597247739	1.90212482635885
CNTNAP5	-1.76610785310509	-0.14475488246612	-4.83435314894634	5.33465538483013e-05	0.0634999597247739	1.88963634504993
SHANK1	2.13005620162635	-0.0665828769607777	4.82967789050705	5.40060171748282e-05	0.0634999597247739	1.87887046779896
TTC30B	-1.87558484402987	0.186876022374849	-4.81816297068053	5.56652682975794e-05	0.0634999597247739	1.85235159097729
TIMM50	1.77431315079528	0.122644447634567	4.77667699512819	6.2077864071362e-05	0.0634999597247739	1.75677544382069
CPSF4	1.67509416945296	0.302094471503944	4.76328913580918	6.43011486515161e-05	0.0634999597247739	1.72592186557536
PRSS54	1.70984420123293	-0.185853148847556	4.74820444199711	6.69018200286633e-05	0.0634999597247739	1.69115228706837
R3HDM4	1.79520126242726	-0.088351545897032	4.738649534947	6.8603297621866e-05	0.0634999597247739	1.66912580134656
ZNF846	-2.07144035659111	0.218329353868856	-4.72274790999557	7.15314451532154e-05	0.0634999597247739	1.63246397841282
DDX25	-1.82242899373741	-0.0487573471721068	-4.70207115038867	7.55265776818362e-05	0.0634999597247739	1.58478510726859
SLCO1B1	-1.6899971387491	-0.209835260107568	-4.68521203992552	7.89485884931624e-05	0.0634999597247739	1.54590358207586
LDHD	-1.98779712561196	0.230292678492704	-4.67419662222887	8.12677277001924e-05	0.0634999597247739	1.52049661730044
PRELID1	1.70803641239712	-0.0391588499575009	4.66390594364103	8.34957429662606e-05	0.0634999597247739	1.49675962532633
ZDHHC8	1.71963347170445	-0.22453538215755	4.66017320971616	8.43189056306633e-05	0.0634999597247739	1.48814915283762
COLGALT2	-1.97171428554194	-0.148143989292638	-4.65091126928997	8.63965820996034e-05	0.0634999597247739	1.4667834252099
DRC1	-1.88096582094299	-0.136507945748461	-4.64954148015398	8.67081694904547e-05	0.0634999597247739	1.46362346428946
FGD4	-1.92920963047904	-0.0160469784207945	-4.62008578054582	9.36868161325403e-05	0.0634999597247739	1.39566742086913
NSUN5P2	1.83757772627779	0.252655988892915	4.61821530946241	9.41484467088081e-05	0.0634999597247739	1.39135186327516
OR52K2	-1.67677354029687	-0.153038414871225	-4.59987571593496	9.87966638113508e-05	0.0634999597247739	1.34903737065337
CEP170	-1.7492251208961	-0.16277496343589	-4.59614461750562	9.9769999606997e-05	0.0634999597247739	1.34042844882237
SRM	1.9002518470935	0.0249802946019999	4.58999025186599	0.000101396450636443	0.0634999597247739	1.32622807169822
RPL6	1.66947289807312	-0.107894530042651	4.57785654823073	0.000104681002661494	0.0634999597247739	1.29823073640768
SLC7A2	1.79067796847704	-0.117644858537032	4.55116959689319	0.000112283307224222	0.0634999597247739	1.23665219330425
MRPL30	1.76831735745395	-0.185177763931374	4.54192899878787	0.000115042028454431	0.0634999597247739	1.21533009240471
SLC12A3	1.889472146206	0.105364089124476	4.53011308801621	0.00011866826601845	0.0634999597247739	1.18806590148925
TK1	1.8753919264975	0.0219319522484264	4.52427398021838	0.000120502101813542	0.0634999597247739	1.17459284476099
KRTAP13-2	-1.9450292487825	-0.110728132525503	-4.5239553579601	0.000120602977472847	0.0634999597247739	1.17385766544553
LINC00160	1.85139826319537	0.275002076048544	4.50649293737319	0.000126262224216881	0.0634999597247739	1.1335662354808
CTSA	1.89715043143655	-0.0138098196555712	4.49912190706995	0.000128729755895539	0.0634999597247739	1.11655948638081
LDHAL6A	-1.81226759876209	0.0130959137140907	-4.45557138482035	0.000144320755046746	0.0634999597247739	1.01608853641581
AKR7A3	1.90754513559901	0.213324542787359	4.4507028633405	0.000146176545154569	0.0634999597247739	1.00485830229499
DHRS4L2	1.69035914240207	0.166624299896289	4.44000173171134	0.000150339532542079	0.0634999597247739	0.980175209444762
SLC47A1P2	-1.72726053929352	-0.143646584149589	-4.43870307829184	0.000150852702089799	0.0634999597247739	0.977179874443292
TEX49	-1.93062431924562	0.155248563357811	-4.43477435197123	0.000152415797667027	0.0634999597247739	0.968118463610955
RTN1	1.57014219428862	-0.0618734207436469	4.42368705594292	0.000156914495793533	0.0634999597247739	0.942547602616225
HCN2	1.8631082300028	-0.156891576544739	4.41999843299438	0.000158440263603348	0.0634999597247739	0.934040948137498
ZMYND12	-1.80539805353193	-0.17962326734279	-4.40875560793383	0.000163182420323618	0.0634999597247739	0.908114513298413
A1CF	-1.80434158478561	-0.130309811101134	-4.4087199701089	0.000163197674441896	0.0634999597247739	0.908032334980403
METRN	1.7244329304123	-0.0382596752852395	4.40792206810834	0.00016353957343759	0.0634999597247739	0.906192435938441
TUBA4B	-1.65772422128047	-0.0928834430237346	-4.3980961329331	0.000167808833720394	0.0634999597247739	0.88353570788572
BCR	1.70503781259261	-0.0998118979762471	4.39712927349606	0.000168234867389989	0.0634999597247739	0.881306428019653
SNX25P1	-1.72030714012159	-0.0844477083187328	-4.39628695685464	0.000168606899668921	0.0634999597247739	0.879364322405634
CIRBP-AS1	-1.59700018196563	-0.187044667689473	-4.3865695937991	0.00017295846274422	0.0634999597247739	0.856960443595971
ENSG00000274220	-1.53809925461124	-0.157148473887337	-4.3802228277181	0.000175860736150558	0.0634999597247739	0.842328852911614
FAR2P1	-1.890286645762	-0.0437330127315292	-4.37974454106742	0.000176081400849687	0.0634999597247739	0.841226269096416
TGIF2	1.62313170376373	0.234251712171399	4.37314451555818	0.000179154680055525	0.0634999597247739	0.826011959390007
GML	-2.01350888559192	0.0428797598107751	-4.37230483169648	0.000179549480470571	0.0634999597247739	0.824076408448854
LINC01936	-1.54375095656388	-0.161795431365741	-4.36571843954111	0.000182676401434345	0.0634999597247739	0.808894789044516
METTL21EP	-1.86332128594236	-0.0323567849515099	-4.35783800982143	0.000186488872924234	0.0634999597247739	0.790731948414562
HIGD2A	1.53405529227198	0.116511662662221	4.35493711510599	0.00018791212151106	0.0634999597247739	0.784046390344572
ZC3HAV1L	-1.83312671180499	0.0199332668783587	-4.34297100352289	0.000193897973867809	0.0634999597247739	0.756471212171524
SPANXB1	-1.72260942352438	-0.148947532912885	-4.31762608610196	0.000207209111189022	0.0634999597247739	0.698079970693298
ZNF677	-1.57632674237772	0.0317316633514702	-4.31184701913652	0.000210369141052417	0.0634999597247739	0.684768753297148
ZNF484	-1.69001309918556	0.0758901658053547	-4.30268159240444	0.000215479262135063	0.0634999597247739	0.663659959469411
FKBP15	1.56851133194287	-0.285141763796935	4.30078465514342	0.000216552181306172	0.0634999597247739	0.659291520247741
SEZ6L	-1.53881703678473	-0.345577010451223	-4.2925511957531	0.000221270877945615	0.0634999597247739	0.640332298911887
FAM217A	-1.94543904798212	0.225107485433897	-4.29112207776315	0.000222100256368494	0.0634999597247739	0.637041721274857
LEFTY1	1.83765899906114	-0.000570440024710619	4.28583116981402	0.000225197744629056	0.0634999597247739	0.62485996046691
FAM151B	-1.71770254896477	0.160812825444582	-4.28182049956008	0.000227574270105353	0.0634999597247739	0.615626534963118
CLEC1A	1.53466283415589	0.0750665766680109	4.27846363570914	0.000229582504423917	0.0634999597247739	0.607898799209181
ENSG00000255330	-1.66570222154201	-0.171646322157911	-4.27587336931524	0.000231144136172685	0.0634999597247739	0.601936131634717
SOGA3	-1.66570222154201	-0.171646322157911	-4.27587336931524	0.000231144136172685	0.0634999597247739	0.601936131634717
POLN	1.46923868421691	0.104892575259064	4.27341401690464	0.000232636595423832	0.0634999597247739	0.596275071968488
NCR1	1.44171510573384	-0.171189246722679	4.26368468838336	0.000238635162664276	0.0634999597247739	0.573882054596284
MRGPRX3	-1.64541487327761	0.049584030418403	-4.24945739680791	0.0002476841980813	0.0634999597247739	0.541143757584097
C1orf122	1.69619424162222	-0.0337942544182295	4.24757212625294	0.000248908553717412	0.0634999597247739	0.536806242513042
STARD6	-1.85533071407625	0.154371049372141	-4.24552962678084	0.000250241793752334	0.0634999597247739	0.532107164078976
OR4P4	-1.59285944493638	0.159473142468742	-4.24336008961829	0.000251665714738422	0.0634999597247739	0.527116021944678
TSHR	-1.80059156989489	-0.298269719313859	-4.24258641219951	0.00025217543958758	0.0634999597247739	0.52533618512487
MARCHF2	1.86288147233973	-0.0260817805691676	4.24054259083046	0.000253526908100291	0.0634999597247739	0.520634526526239
ALX1	-1.75956303062228	-0.122178589055959	-4.23747921047778	0.000255566017093452	0.0634999597247739	0.51358780715616
TMPRSS5	-1.63964308191605	-0.216477617425702	-4.23436739394463	0.000257654016729089	0.0634999597247739	0.506430114221709
OOSP2	-1.83440784656103	-0.101101805885323	-4.23187644293821	0.000259337603071755	0.0634999597247739	0.500700840786252
CBLN1	-1.74678098091389	0.0385339142352964	-4.22558464124054	0.000263638835386889	0.0634999597247739	0.486230787565642
CNTNAP4	-1.88564171753004	0.187051597332726	-4.22354399701407	0.000265049001525788	0.0634999597247739	0.481538066961246
ENSG00000287694	-1.88564171753004	0.187051597332726	-4.22354399701407	0.000265049001525788	0.0634999597247739	0.481538066961246
SHISAL1	-1.75818674124307	-0.0948902743190511	-4.22223854954184	0.000265955036535522	0.0634999597247739	0.478536130436932
GPR6	-1.69322764380297	-0.0987314053849822	-4.21591091607224	0.000270390369079526	0.0634999597247739	0.463986627830447
KCNS2	-1.83048085178205	0.451647790987969	-4.21318122036439	0.000272326302246683	0.0634999597247739	0.45771068837191
LINC01442	-1.51406511982877	-0.292620951169904	-4.20404268649123	0.000278907979799419	0.0634999597247739	0.436702698874971
EEF1DP3	1.83544597340982	-0.203851856686191	4.19021789522594	0.00028916547813083	0.0634999597247739	0.404929995628206
GALNS	1.51949564112087	-0.211873612445529	4.18808056828653	0.000290784309544635	0.0634999597247739	0.400018809523765
ERP29	1.76665093574638	0.101832050322317	4.18703475082655	0.000291579689317169	0.0634999597247739	0.397615802384768
ZNF517	-1.44912187392337	0.0256522645692023	-4.18681599994207	0.000291746329138424	0.0634999597247739	0.39711317920947
DNMT3L	-1.56875077117189	0.105030539783229	-4.18540104674177	0.000292826491595714	0.0634999597247739	0.393862108822658
ENSG00000279493	-1.56875077117189	0.105030539783229	-4.18540104674177	0.000292826491595714	0.0634999597247739	0.393862108822658
SSX3	-1.56108039985197	-0.0964477231033338	-4.18345228505388	0.000294320646209343	0.0634999597247739	0.389384711015136
ZSWIM5	-1.7323383571494	-0.0677401463520206	-4.17820614314417	0.000298380598830871	0.0634999597247739	0.377332421324335
VEPH1	-1.85595694238381	-0.0894621174956604	-4.17814662707408	0.00029842697465212	0.0634999597247739	0.377195700086642
RFPL1	-1.60100798986014	-0.057209449455544	-4.17007252272865	0.000304785064849155	0.0634999597247739	0.358649585946218
MTHFD2P1	-1.71611801417304	-0.114395117819017	-4.159865552805	0.000313014990072057	0.0634999597247739	0.335209636921196
SLC7A13	-1.85154604667041	-0.185241097816262	-4.15432904267936	0.000317570746919703	0.0634999597247739	0.32249778129531
OR4A4P	-1.84422277729418	-0.273299665956947	-4.15157258504788	0.000319863330228939	0.0634999597247739	0.316169619638307
ASB5	-1.6074092484775	-0.46630407940359	-4.14903899232803	0.000321984998808277	0.0634999597247739	0.310353504223603
MYCL	-1.73837743294825	-0.0929835038445025	-4.14830951244021	0.00032259845473883	0.0634999597247739	0.308678982020114
ZFP28	-1.67023916156197	0.0274914397653263	-4.14668316143603	0.00032397030178149	0.0634999597247739	0.304945806899783
ANKDD1B	-1.72810234728	-0.205987214585392	-4.14487542194657	0.000325501928653983	0.0634999597247739	0.300796456017358
APCDD1L-DT	-1.68603774597228	-0.389594895686471	-4.14282650268716	0.000327246563330407	0.0634999597247739	0.296093760563496
ENSG00000258740	-1.81862690034419	-0.053622800275598	-4.14275478581744	0.000327307796879397	0.0634999597247739	0.295929160110477
IL12RB1	-1.43817919042573	-0.0801102370193113	-4.14156545203202	0.000328324932854406	0.0634999597247739	0.293199515448397
R3HDM1	1.7102835335543	0.00585338021354978	4.13882917511788	0.000330676929577469	0.0634999597247739	0.286919807164384
MIR9-1	-1.50080777538788	-0.00385118682339279	-4.13483343243253	0.000334141494064313	0.0634999597247739	0.277750483062263
ASB14	-1.62162662505883	-0.0584144575967031	-4.1225786937231	0.000344992682506374	0.0634999597247739	0.249634930422602
LY6H	1.71721807242657	0.142978903409774	4.11960003835895	0.000347682419516744	0.0634999597247739	0.242802580176357
GYPB	-1.68791277327649	0.0549666761292823	-4.11957337951972	0.000347706585963553	0.0634999597247739	0.242741433540496
LINC01046	-1.81565230122649	-0.253986019220217	-4.1164597934059	0.000350540535233582	0.0634999597247739	0.235600208007715
STK32A	-1.71845383488409	-0.0836083340764685	-4.11458897694153	0.000352254305231372	0.0634999597247739	0.231309667352559
GSX1	1.7385564207776	-0.179493882816032	4.10921679043692	0.000357221719076391	0.0634999597247739	0.218990355991674
ENSG00000254102	-1.74771713799351	-0.0449083287527503	-4.10392317818773	0.000362184225442609	0.0634999597247739	0.206853120458281
SPATA24	-1.7389808814471	-0.0484692013443993	-4.09814926242725	0.000367674738812898	0.0634999597247739	0.193616812043579
ARF4	1.92943190915626	-0.0790696641457856	4.09431034220527	0.000371370696033882	0.0634999597247739	0.184817617990011
LINC00612	-1.56470986168204	-0.288387525993185	-4.09047688086607	0.000375098044489704	0.0634999597247739	0.176031958683329
ENSG00000286070	1.76925846735252	0.369225724172681	4.0819628332141	0.000383509202452134	0.0634999597247739	0.156522872048156
SNRPD3	1.76925846735252	0.369225724172681	4.0819628332141	0.000383509202452134	0.0634999597247739	0.156522872048156
TEX14	-1.58602102360751	0.0462704505583586	-4.08140781005176	0.000384063945445467	0.0634999597247739	0.15525127120956
GPC5-AS2	-1.74959535597107	0.113175875935617	-4.07913426016748	0.00038634463757628	0.0634999597247739	0.150042624080014
TRAPPC12-AS1	-1.66335844757344	-0.128820526426673	-4.07416521249072	0.000391375992778015	0.0634999597247739	0.138659957419161
EPHA1-AS1	-1.80078766830622	-0.0463362284264627	-4.07195614841746	0.000393633495849389	0.0634999597247739	0.13360020060052
MIR136	-1.46794195450692	0.0893895945343717	-4.07133370318222	0.000394271909942262	0.0634999597247739	0.13217458373836
RTL1	-1.46794195450692	0.0893895945343717	-4.07133370318222	0.000394271909942262	0.0634999597247739	0.13217458373836
SCRT2	-1.63225336755791	0.0642595627573668	-4.07094134332454	0.000394674861414027	0.0634999597247739	0.131275957318137
SGCD	-1.74254767530619	-0.179415913100902	-4.06889488076223	0.000396783172822757	0.0634999597247739	0.126589103520546
CYP11A1	1.79782162343373	-0.00800401259656726	4.06677871522243	0.000398974996568763	0.0634999597247739	0.121742939608099
HOGA1	-1.58285240777724	-0.175230616199526	-4.06567491226154	0.000400123006041427	0.0634999597247739	0.119215287023876
FANCF	-1.80230634738747	-0.183578517804008	-4.05656149536006	0.000409726956075198	0.0634999597247739	0.0983495102659049
SDHAF4	1.59547910424381	0.258376786589308	4.05053813530574	0.000416199146275258	0.0634999597247739	0.0845620786823869
LINC02028	-1.5006585463876	-0.179218872103415	-4.04452238833749	0.000422763918798746	0.0634999597247739	0.0707948605673332
MIR15B	-1.59254561228385	-0.0987289746722404	-4.0442180826958	0.000423098700366009	0.0634999597247739	0.0700985226350053
LINC01104	-1.70689979451992	-0.0178013037491403	-4.04350688909583	0.000423882140579475	0.0634999597247739	0.0684711374236686
GDA	-1.72547494112863	0.0878872634240658	-4.03940021854253	0.000428434084954678	0.0634999597247739	0.0590748443156066
ZNF578	-1.78739364536605	-0.0252896515915398	-4.0377620538265	0.00043026330812018	0.0634999597247739	0.0553270018781493
UTS2B	-1.44958031726385	-0.0274238115096634	-4.0355370957242	0.000432760116838832	0.0634999597247739	0.0502370162969505
OR8H1	-1.72445962383999	0.00465461024231563	-4.03079453165081	0.000438129978963547	0.0634999597247739	0.0393888781216551
PIFO	-1.60459781913216	-0.11060592684805	-4.03067358039263	0.000438267785143864	0.0634999597247739	0.0391122378493689
SMAGP	-1.88398006632117	0.149219695771438	-4.03066608499882	0.000438276326451264	0.0634999597247739	0.0390950943889639
TRIP6	1.87639812314361	0.189787056161523	4.03057983941166	0.000438374618645273	0.0634999597247739	0.038897833856864
GRSF1	1.38965359423293	-0.0220409312999123	4.02627353767594	0.000443310183979427	0.0634999597247739	0.029049242087928
NUDT10	-1.55315457830643	-0.275930670152492	-4.02492661388306	0.000444865160532403	0.0634999597247739	0.0259691107924418
OR5AK3P	-1.39353758552405	0.0494849410770503	-4.02455938482677	0.000445290046895524	0.0634999597247739	0.0251293608136036
OR11A1	-1.5987811025416	-0.155132621476011	-4.02440695335473	0.00044546652869929	0.0634999597247739	0.0247807959638937
KRT35	1.71943687786303	-0.107290902315184	4.02148894641293	0.000448858274666939	0.0634999597247739	0.0181085590263619
FMNL1	1.71283969394512	-0.0451104828770046	4.02132180752532	0.000449053318524213	0.0634999597247739	0.0177264047973189
PTF1A	-1.50545644884766	-0.0228901224932305	-4.02113563983869	0.000449270666646836	0.0634999597247739	0.0173007449229949
RFX6	-1.58276154696971	-0.0389261519146536	-4.01949898214335	0.000451185915394208	0.0634999597247739	0.0135587598810138
CSAG4	-1.53449083909997	-0.191230402536966	-4.01697630030723	0.000454153800349112	0.0634999597247739	0.00779143891621992
ENSG00000226668	-1.4870629489848	-0.0373034973564837	-4.01596469054284	0.000455349343946307	0.0634999597247739	0.00547885823380678
CYHR1	1.62740974931155	0.00948723281988147	3.99794586376968	0.000477172231812289	0.0634999597247739	-0.0356985123660918
SULT1C2P1	-1.84338732439355	-0.153152818882907	-3.99720288047121	0.000478093884973307	0.0634999597247739	-0.0373958154529266
LINC02756	-1.76466422506173	-0.0822111629634358	-3.99161185534779	0.000485085972897161	0.0634999597247739	-0.050166662107511
PDIA4	1.38138773710368	0.235254231697861	3.98897590920798	0.000488417355969547	0.0634999597247739	-0.0561866647458302
NHLRC2	-1.84438532248412	0.103279694456795	-3.98800166526422	0.00048965433551139	0.0634999597247739	-0.0584114996654019
GCG	-1.50142284540274	-0.0299752041122542	-3.98722109327443	0.000490647642333226	0.0634999597247739	-0.060193994907821
FAM90A11P	-1.94495581413889	-0.0326680862546304	-3.98706848949603	0.000490842068407338	0.0634999597247739	-0.0605424709266273
TRPM1	-1.45143370385593	-0.0533306381099608	-3.98184250900568	0.000497546320006404	0.0634999597247739	-0.072474937033534
CTNNA2	-1.77211449098411	0.117448162921118	-3.98150674273302	0.000497980138340139	0.0634999597247739	-0.0732415083914466
DHRS11	1.47971990304026	0.00759110287247617	3.97852957351238	0.000501843066191285	0.0634999597247739	-0.0800380962739293
LINC02603	-1.36691225297447	-0.174587959750929	-3.97813235163645	0.000502360697367709	0.0634999597247739	-0.0809448552818335
CUL1	1.64980323140461	0.175629468982257	3.97512668418793	0.000506294567930868	0.0634999597247739	-0.0878055893515191
TFCP2	1.56225351525243	0.0324192625971083	3.96433951600261	0.000520664711708091	0.0634999597247739	-0.112421629043328
LRRC31	-1.63329571478714	-0.241265844293277	-3.96026571286593	0.000526195589648651	0.0634999597247739	-0.121715167433934
MMP24	-1.62144564541381	-0.11870520246873	-3.95477687756437	0.000533739277281195	0.0634999597247739	-0.134234370692406
DIO3OS	-1.59107615911823	-0.29260327539035	-3.9535939679889	0.000535378938294609	0.0634999597247739	-0.136932039424654
SMARCD1	-1.53250152268624	-0.0815259272107633	-3.95352669276115	0.000535472339228177	0.0634999597247739	-0.13708545910167
CHERP	1.83461735278847	-0.0536158592586849	3.95345209532538	0.000535575924654452	0.0634999597247739	-0.137255576415442
ENSG00000235400	1.48733519356963	0.0670512481908226	3.95165301108432	0.000538080108488103	0.0634999597247739	-0.141358177781402
SYT15	-1.77094590968392	-0.0212497302397847	-3.94753974102123	0.000543848881795542	0.0634999597247739	-0.150736860384943
LINC02718	-1.36025971899501	0.143380006294005	-3.94715230928463	0.000544395376471618	0.0634999597247739	-0.151620162229564
GPX7	-1.67248623331528	-0.125693931460865	-3.945829215297	0.000546265758480381	0.0634999597247739	-0.15463656357104
HTRA1	1.38906696272836	-0.231632401647156	3.94177046260231	0.000552042972567136	0.0634999597247739	-0.163888699895057
ENSG00000277022	1.6195092847931	-0.0473746382212152	3.94063342864792	0.000553672187779659	0.0634999597247739	-0.166480344018462
SLC25A37	1.50329012999047	-0.205893025040682	3.93941371131217	0.000555425143034529	0.0634999597247739	-0.16926031007407
PPP1R2P6	-1.72627749025233	0.14103695244498	-3.93870538441915	0.00055644564558052	0.0634999597247739	-0.170874654853029
MAN2A1	1.39647346822969	0.271289010534564	3.93776189726431	0.000557807817913136	0.0634999597247739	-0.173024877012066
ATAD3C	1.66902400657569	0.323150012058917	3.9362071303475	0.000560059703424603	0.0634999597247739	-0.176568027220002
IGSF9B	-1.79539263011107	-0.262629082733986	-3.93459686176984	0.000562401415903163	0.0634999597247739	-0.180237412293804
AURKAIP1	1.45338235970017	0.293665529195414	3.93454286810274	0.000562480102384134	0.0634999597247739	-0.180360445504355
PPARG	-1.6253730316933	-0.170237339492735	-3.93362891277709	0.000563813681492003	0.0634999597247739	-0.18244299583496
FAM24A	-1.6010087102589	0.0416788664990434	-3.93233818438551	0.00056570232726544	0.0634999597247739	-0.185383927179179
ENSG00000232358	1.65352374588274	-0.134000133461815	3.93184674512061	0.000566423057717787	0.0634999597247739	-0.186503631266309
ZNF850	-1.78356429260226	0.121126312290573	-3.9307097370667	0.000568094029008861	0.0634999597247739	-0.18909412021883
LY6E	-1.56680912241939	-0.175767705322342	-3.92765718361571	0.000572604177363218	0.0634999597247739	-0.196048241184872
LY6E-DT	-1.56680912241939	-0.175767705322342	-3.92765718361571	0.000572604177363218	0.0634999597247739	-0.196048241184872
GREB1L	-1.77095384775432	0.0208958484342921	-3.92708995683504	0.000573446131616526	0.0634999597247739	-0.197340357722937
MAGEB16	-1.53957201797679	0.0562230025229565	-3.92662255442003	0.000574140829250295	0.0634999597247739	-0.198405055053874
TDRD15	-1.66524542733704	-0.162900741887289	-3.92640100523879	0.000574470406038778	0.0634999597247739	-0.198909715036835
ECE2	-1.87339338833708	0.158488939092536	-3.92387223183207	0.000578245436590582	0.0634999597247739	-0.204669584730717
EEF1AKMT4-ECE2	-1.87339338833708	0.158488939092536	-3.92387223183207	0.000578245436590582	0.0634999597247739	-0.204669584730717
ERAS	-1.5215902599005	0.0296665610001004	-3.92268049305172	0.000580032959323323	0.0634999597247739	-0.207383826861294
DUS1L	1.77021715733992	0.283121591285368	3.92153065213086	0.00058176279541196	0.0634999597247739	-0.210002510514425
SATB2-AS1	-1.59127354528521	-0.298326072779271	-3.92096629484161	0.000582613679555831	0.0634999597247739	-0.211287747177179
R3HDML	-1.45529672145385	-0.0840591629203116	-3.91841214551025	0.000586479930023719	0.0634999597247739	-0.217104029810654
THPO	1.78503914432763	-0.040864280183129	3.91620881554333	0.000589835427383465	0.0634999597247739	-0.222120904134967
LINC02577	-1.59826602378264	-0.0206175264665233	-3.91353886984699	0.000593926880590663	0.0634999597247739	-0.228199583678893
SIGLEC24P	-1.73077265085569	-0.0997815357798564	-3.90847530898169	0.000601763219752154	0.0634999597247739	-0.239725833646539
KRTAP7-1	-1.63327655231946	-0.183553255105307	-3.90813134448687	0.000602299213716494	0.0634999597247739	-0.240508709746278
BARHL2	-1.36789815738181	-0.249835348801506	-3.9054989373869	0.00060641683818469	0.0634999597247739	-0.246499765892106
GNGT2	-1.43384657092226	0.0406213765424107	-3.90345008837084	0.000609640821713465	0.0634999597247739	-0.251162218261429
KRTAP4-11	-1.54434362195729	0.0392129406371344	-3.90139826413104	0.000612886392032471	0.0634999597247739	-0.255831007298102
CHRM2	-1.31833475220219	-0.0541577085531241	-3.90121500759653	0.000613177092621831	0.0634999597247739	-0.256247974128828
TECPR1	-1.51657951988983	-0.101831170268736	-3.89829980184732	0.000617819785932154	0.0634999597247739	-0.262880524865188
MBL2	-1.3702351694252	-0.27523535165659	-3.89802381508204	0.00061826110485145	0.0634999597247739	-0.263508392319721
SLK	-1.38129158237772	-0.0583874008848378	-3.89509819622176	0.000622958456195029	0.0634999597247739	-0.270163660934247
PARP14	-1.40801008811054	0.0904438089895667	-3.89371887896854	0.000625185241961088	0.0634999597247739	-0.27330105472394
GNAT3	-1.70214214218617	-0.15655375272514	-3.89321759192314	0.000625996464550584	0.0634999597247739	-0.274441232354173
ENSG00000213296	1.73003853538256	0.0793547287343437	3.89228134455246	0.000627514349195737	0.0634999597247739	-0.276570656764631
OR13C3	-1.30765047107453	-0.213140017220398	-3.89055411775294	0.000630324112766521	0.0634999597247739	-0.280498862463789
SAG	-1.60629103680967	0.102760354421009	-3.89044272203922	0.000630505749891687	0.0634999597247739	-0.280752197249671
LINC02868	-1.64677115475806	-0.0400598817372907	-3.89019304516389	0.000630913049503184	0.0634999597247739	-0.281320004624602
SPCS1	1.652074702241	0.118128379581022	3.88986366838054	0.000631450760164313	0.0634999597247739	-0.282069052979316
RFPL2	-1.35070222888244	-0.0953984587405967	-3.88862474886418	0.000633477348429885	0.0634999597247739	-0.284886424602297
ENSG00000254348	-1.77962342174905	0.19700129438057	-3.88733231743468	0.000635598289608585	0.0634999597247739	-0.28782531208822
KIR2DL3	-1.37825780234949	0.0800711161866698	-3.88082738697505	0.000646379710549424	0.0634999597247739	-0.30261431340974
KIR2DP1	-1.37825780234949	0.0800711161866698	-3.88082738697505	0.000646379710549424	0.0634999597247739	-0.30261431340974
ENSG00000239407	-1.57767724169649	-0.0643504798345714	-3.88053112178993	0.000646875007326703	0.0634999597247739	-0.303287766481965
SLC26A9	1.56106589596294	-0.264783042292913	3.88007145172764	0.000647644223792506	0.0634999597247739	-0.304332643516902
KIF23	-1.58176099791462	-0.0704086600844411	-3.8793019136152	0.000648933990972706	0.0634999597247739	-0.306081831467887
DEFB125	-1.49314475693452	0.104564885537705	-3.87761429295636	0.000651771342093225	0.0634999597247739	-0.309917631017121
SLC18A2	-1.5483290680205	-0.340328364794747	-3.87746159884006	0.000652028663756745	0.0634999597247739	-0.310264674917653
MORN5	-1.60236314251413	-0.0444456864405948	-3.87572101814934	0.000654968978666195	0.0634999597247739	-0.314220496813411
OR10K2	-1.4551487484384	-0.013089388566744	-3.87552970632063	0.00065529295084315	0.0634999597247739	-0.314655271673433
TEKT2	-1.54552284588642	0.105531006704932	-3.87196340648371	0.00066136114498105	0.0634999597247739	-0.322759310091007
MS4A5	-1.54506966360782	-0.213242669967779	-3.87139590378645	0.000662331855575758	0.0634999597247739	-0.324048772223919
SCTR	-1.83476248109869	-0.0506450870158279	-3.87113851412027	0.00066277258107174	0.0634999597247739	-0.324633593510679
OR3A2	-1.71025235027179	0.10675954503791	-3.86831937700034	0.000667618676774935	0.0634999597247739	-0.331038549232428
ENSG00000255641	-1.60473280403654	0.0154908311522388	-3.86811368449055	0.000667973622935576	0.0634999597247739	-0.331505839519417
KLRC3	-1.60473280403654	0.0154908311522388	-3.86811368449055	0.000667973622935576	0.0634999597247739	-0.331505839519417
TPTE2P2	-1.59612968874313	-0.0475225873223213	-3.86182035344487	0.000678923637376167	0.0634999597247739	-0.345800718150171
CHODL	-1.52710301702879	-0.218979882770195	-3.86177490581656	0.000679003351866146	0.0634999597247739	-0.345903933470796
TRIM49B	-1.56006016827137	-0.18714692059816	-3.86064751430232	0.000680983728531829	0.0634999597247739	-0.348464259441458
PPP1R14D	-1.77656113818773	0.180888942587068	-3.85969086452584	0.000682668633087449	0.0634999597247739	-0.350636717192074
SHISAL2A	1.54439683607312	-0.0978150655994497	3.85932892892966	0.000683307162174086	0.0634999597247739	-0.351458610866043
RHBDD3	1.67552371258365	0.12550269514416	3.85589374501306	0.000689396842253384	0.0634999597247739	-0.359258597090703
CETN1	-1.52707676006349	0.0556149625824686	-3.85571063832892	0.000689722935837661	0.0634999597247739	-0.359674325170794
MAPK1IP1L	1.46315037564495	0.113914792599162	3.85421202929094	0.000692397504589831	0.0634999597247739	-0.363076647679083
ENSG00000237759	-1.70963354998052	0.146528739137706	-3.85390644799789	0.000692944125837711	0.0634999597247739	-0.363770384153508
LRP2BP	-1.56824782876594	0.0642025451555676	-3.85364907668184	0.000693404838558025	0.0634999597247739	-0.364354665280187
OR9I1	-1.51539239987324	-0.232142037010691	-3.85212785939681	0.000696134079913382	0.0634999597247739	-0.367807961470753
ENSG00000288543	-1.87067886851143	0.0879750240191688	-3.8518474119496	0.000696638386876258	0.0634999597247739	-0.368444573236761
MEPCE	1.63688217416437	0.00196344678932359	3.84992866715597	0.0007000983634163	0.0634999597247739	-0.37279985887901
KIF23-AS1	-1.37339453484766	-0.234341462481425	-3.8487800454374	0.000702177691800838	0.0634999597247739	-0.375406872355745
GNG7	-1.77025597133673	-0.0134744530483972	-3.84221533231962	0.000714178664815308	0.0634999597247739	-0.390303848359737
SSUH2	-1.61801775699156	-0.0601333992432573	-3.84004118849379	0.000718197481574291	0.0634999597247739	-0.395236438805282
AGBL3	-1.6073278245631	0.0147886303102437	-3.84003135598457	0.000718215706951119	0.0634999597247739	-0.39525874508499
ANKDD1A	-1.49686445947062	-0.412014263325843	-3.8391879868386	0.000719780654519568	0.0634999597247739	-0.397171992327542
ZNF257	-1.76049005872607	-0.349495553684052	-3.83817430464153	0.000721666067729802	0.0634999597247739	-0.399471499339898
CA6	-1.62258800534827	-0.0388480806591272	-3.8304721215925	0.000736151242780047	0.0634999597247739	-0.416939780433226
ENSG00000204876	-1.79768429142491	0.259797305411684	-3.82922642565845	0.000738520652772759	0.0634999597247739	-0.41976432652665
TPCN1	1.57505040440498	-0.116553956614872	3.82912661455398	0.000738710825076717	0.0634999597247739	-0.419990634789186
ENSG00000266988	-1.44749057221116	-0.0406703338122032	-3.82885650720997	0.000739225707848667	0.0634999597247739	-0.420603061035244
GLP2R	-1.61655038513759	-0.260151835567892	-3.82531325301012	0.000746012646143209	0.0634999597247739	-0.428636044436374
CCDC158	-1.46153069610543	-0.00843749807725342	-3.82431598089784	0.000747933887399562	0.0634999597247739	-0.430896713975407
TMPO	1.40257546363395	-0.162880103665023	3.82408005716793	0.000748389104024324	0.0634999597247739	-0.431431501298883
HSDL2-AS1	-1.67404697033112	0.15168925135794	-3.82369007302353	0.000749142178177517	0.0634999597247739	-0.432315495370713
ZNF662	-1.59805629889919	-0.0606757412230991	-3.82301021239545	0.000750456795008333	0.0634999597247739	-0.433856522163486
DNAH11	-1.54060734049844	-0.105853605116674	-3.82071091085864	0.000754919666125195	0.0634999597247739	-0.439067898776572
MIR196A2	-1.79237545871477	-0.145408118259597	-3.8205543108249	0.000755224568155087	0.0634999597247739	-0.439422810622586
SLC39A7	1.40309432097983	0.33514420202903	3.81972048798981	0.000756850068183908	0.0634999597247739	-0.441312503221161
KCNJ4	1.76374180825279	-0.0460344970968064	3.81859867639048	0.000759042411572208	0.0634999597247739	-0.443854734346707
SLC9A3	1.59325952437479	-0.0890292519492285	3.81766456097612	0.000760872700314575	0.0634999597247739	-0.44597149713559
SLC9A3-AS1	1.59325952437479	-0.0890292519492285	3.81766456097612	0.000760872700314575	0.0634999597247739	-0.44597149713559
OR1J4	1.59197134751312	0.0802509550566649	3.81339692496978	0.000769289911495067	0.0634999597247739	-0.455640896143287
CCDC12	1.53641324313364	-0.000919320634589509	3.80971352213344	0.000776628285463549	0.0634999597247739	-0.463984811093127
DOK6	-1.55865978170964	-0.210261787058021	-3.80517541862291	0.000785764019138556	0.0634999597247739	-0.474262603148987
MGAM2	-1.58715441068798	0.015680711418009	-3.80398165424259	0.000788184681860106	0.0634999597247739	-0.47696579777373
BRWD1-AS2	-1.79367253177517	0.106218656629825	-3.80311307301904	0.000789950552191363	0.0634999597247739	-0.478932529120704
S100G	-1.68955028718867	0.164798684391919	-3.80270364197965	0.00079078429288737	0.0634999597247739	-0.479859573264773
CYBA	1.63957075055336	0.319359561486598	3.80120946002456	0.000793834289984545	0.0634999597247739	-0.483242564195967
BRI3	1.6305898975333	0.0470935585237486	3.80077791234923	0.000794717333350682	0.0634999597247739	-0.484219584378573
ADCY1	-1.69133234329545	-0.189515599884136	-3.79799490684777	0.00080043519067895	0.0634999597247739	-0.490519736116994
KATNB1	1.55906456155176	-0.221886745364224	3.79757796437051	0.000801295295661453	0.0634999597247739	-0.491463526124639
GLRA2	-1.68971059205628	0.00677835294587523	-3.7972207300529	0.000802032951045414	0.0634999597247739	-0.492272143862478
LINC01033	-1.51087244724645	0.0774588129987013	-3.79662559174668	0.000803263336295217	0.0634999597247739	-0.493619234265315
PIWIL2	-1.56988497935905	-0.0829567873685336	-3.79621842252508	0.000804106182562432	0.0634999597247739	-0.494540833120617
GRB7	1.72722984700489	-0.052747440226725	3.79536288966018	0.000805879977218353	0.0634999597247739	-0.49647720485992
DLGAP1-AS3	-1.56385302242806	0.0706964932323552	-3.79520838763203	0.000806200718736967	0.0634999597247739	-0.496826887649393
MYADML2	-1.61665807887591	-0.0391269265199099	-3.79376527203032	0.00080920263985046	0.0634999597247739	-0.5000929332532
DSC1	-1.65326505963605	-0.206079239234909	-3.79152153948208	0.000813891778453983	0.0634999597247739	-0.505170415192989
LINC02650	-1.36853384696977	-0.234651687643504	-3.79130706055159	0.000814341408239554	0.0634999597247739	-0.505655740182377
ANKRD30BP3	-1.40488014215036	0.124329364927799	-3.79106559338734	0.000814847907389975	0.0634999597247739	-0.506202127564357
SPACA4	-1.41377103062922	-0.164007008597091	-3.7895467331115	0.00081804094955707	0.0634999597247739	-0.509638809837394
RBM28	1.4715127985071	0.559736243030736	3.78645279098017	0.000824583253197007	0.0634999597247739	-0.51663849520679
PDZK1	-1.40263781590656	0.111855379965438	-3.78131235068092	0.000835566671249674	0.0634999597247739	-0.52826549197341
NKX2-2	-1.65146015245155	-0.0978589248016384	-3.78112354502119	0.000835972807493568	0.0634999597247739	-0.528692482080064
CEP44	-1.58062366779104	-0.105122442791453	-3.77977345357033	0.000838882612798353	0.0634999597247739	-0.531745626309474
CDADC1	-1.76535092202127	0.0826489180694534	-3.77903329066712	0.000840482074926147	0.0634999597247739	-0.533419358842013
FAAP24	-1.45599134533057	0.227686370595158	-3.77859897076623	0.000841422015164842	0.0634999597247739	-0.534401455395638
ANKRD17	-1.63480042237366	0.0461873302969277	-3.77814699148807	0.000842401268208146	0.0634999597247739	-0.535423458446081
LINC00606	-1.32750875902072	0.113314015166761	-3.77793025020993	0.000842871253878573	0.0634999597247739	-0.535913538641151
LINC02860	-1.51386964558631	-0.145713201338263	-3.77754286018973	0.000843711918186057	0.0634999597247739	-0.536789462967097
CALY	1.70207128002757	0.110692121322182	3.77570836226541	0.00084770409463887	0.0634999597247739	-0.540937171874539
LINC01686	-1.59928060571777	0.121237513916818	-3.77463943899345	0.000850038789839218	0.0634999597247739	-0.543353756918046
LIFR	-1.83562863867047	-0.0819573084422854	-3.77182365995051	0.000856219124173838	0.0634999597247739	-0.549718875373213
OR10H3	-1.5393448084839	0.130218675941287	-3.77022800873552	0.0008597409512698	0.0634999597247739	-0.553325422707974
LINC00635	-1.51294207311491	0.0185854467271786	-3.76925072457788	0.000861904966984836	0.0634999597247739	-0.555534153562268
BTN3A3	1.73476892274445	-0.116766349958992	3.76779180962701	0.000865145409193158	0.0634999597247739	-0.558831175273134
MYO16	-1.51296014011119	-0.105946564296773	-3.76281538492232	0.000876288845658638	0.0634999597247739	-0.570075397773165
TRIM60	-1.7976134870216	0.100623388399997	-3.76057574400179	0.00088134976436014	0.0634999597247739	-0.575134814506808
ST6GALNAC3	-1.6079887612064	0.0548061844285729	-3.75896008646437	0.000885018451635978	0.0634999597247739	-0.5787842282199
LINC00309	-1.46112492904113	0.268400530040171	-3.75848625106229	0.000886097230522117	0.0634999597247739	-0.57985445317482
LZTS2	1.58305178830528	0.141603324157916	3.75848112088246	0.000886108917431466	0.0634999597247739	-0.579866040258405
OR52B6	-1.8027636663737	0.193225968478574	-3.75846002761874	0.000886156970953381	0.0634999597247739	-0.579913681712026
ENSG00000220556	1.61026695173062	0.034034256026299	3.75637102745612	0.000890928695627004	0.0634999597247739	-0.584631629731079
ENSG00000226249	-1.56318753579986	-0.116236180203083	-3.75541051009428	0.000893131169421801	0.0634999597247739	-0.586800739221178
WFDC9	-1.25322565439348	-0.0176538879422913	-3.75300461698121	0.000898671358908376	0.0634999597247739	-0.592233368237641
ASB7	-1.56685452166001	0.0101874406198085	-3.75174515540695	0.00090158501493424	0.0634999597247739	-0.595076992544646
NDST3	-1.33446367391373	-0.244709504074339	-3.74997686915745	0.0009056914271703	0.0634999597247739	-0.599069092530136
HYAL2	1.47653396458013	-0.0873429948231513	3.74883349471254	0.000908356389080285	0.0634999597247739	-0.601650165366468
MIR26A1	-1.44741512923959	-0.0879169540726157	-3.74769615955457	0.000911014900111604	0.0634999597247739	-0.604217433043168
SV2B	-1.47523556678451	-0.0259901829798513	-3.74735432713709	0.000911815419984831	0.0634999597247739	-0.604989006079502
RACK1	1.58681209363842	-0.203565577454815	3.74697913156682	0.000912694865064059	0.0634999597247739	-0.605835867466019
TTTY18	-1.68109645186541	0.239984965059981	-3.74665832974553	0.00091344747245068	0.0634999597247739	-0.606559940796315
ACOXL	-1.52501865400349	-0.139285183642859	-3.74485364005712	0.000917692660039842	0.0634999597247739	-0.610633002979222
MALT1	-1.80830537908273	-0.166178720916453	-3.74306902226298	0.000921909646334542	0.0634999597247739	-0.614660337076383
MIR190A	-1.4195270379836	0.189196764106965	-3.74298726834368	0.000922103282119332	0.0634999597247739	-0.614844820361956
ENSG00000227360	-1.90069478578091	0.107156427898029	-3.74159274183788	0.000925412391444918	0.0634999597247739	-0.617991526612328
ENSG00000287211	-1.52411055054611	-0.0925274180679445	-3.74021994912276	0.000928681294793624	0.0634999597247739	-0.621088936657594
MIR663AHG	-1.52411055054611	-0.0925274180679445	-3.74021994912276	0.000928681294793624	0.0634999597247739	-0.621088936657594
KCTD16	-1.71311312777872	-0.00948422934080242	-3.74014484577036	0.000928860457521984	0.0634999597247739	-0.621258383842243
ENSG00000220256	-1.62602645396183	0.0455256271235522	-3.73993510538936	0.000929360982891775	0.0634999597247739	-0.62173159328755
NODAL	-1.33730220311906	-0.0375696289377806	-3.73652677453245	0.000937531782103754	0.0634999597247739	-0.629420529139408
MANF	1.54110624465032	0.369628120182363	3.73126842824419	0.00095027588854387	0.0634999597247739	-0.641279879923574
OR2M2	-1.58722554187791	-0.0107247846285664	-3.73065766532485	0.000951767088594718	0.0634999597247739	-0.642657113715437
GPATCH4	1.50359885010536	0.378407240469793	3.72977654021993	0.000953922428194897	0.0634999597247739	-0.644643908512172
IRGQ	-1.6697284858224	0.201020108120893	-3.72931209040817	0.000955060453050913	0.0634999597247739	-0.64569112521959
AGBL1	1.61771275071374	0.0624617821078034	3.72884223375184	0.000956213079521332	0.0634999597247739	-0.646750503040286
TRIM53CP	-1.75847196761695	-0.0514675738522778	-3.72556423778724	0.00096429248473387	0.0634999597247739	-0.654140504909715
AJM1	-1.45380002384846	-0.0597292304423339	-3.72482051855	0.000966134845486771	0.0634999597247739	-0.655816960532296
TMEM132D-AS1	-1.39098049124647	-0.0153419650004129	-3.72234984836624	0.000972280042525256	0.0634999597247739	-0.66138567887195
FSIP1	-1.51188271877927	-0.350201439705605	-3.7171075977097	0.000985445950506311	0.0634999597247739	-0.673198555912723
ELL	1.3262275253513	0.0751815523650972	3.71246871070757	0.000997242018490529	0.0634999597247739	-0.683648632249817
LRATD1	1.37498716833391	-0.176016056933057	3.71146241681027	0.000999819081632584	0.0634999597247739	-0.685915126127584
SEC13	1.53237440183001	0.309072457045606	3.710322311869	0.00100274670759998	0.0634999597247739	-0.688482833698517
GLIPR1L1	-1.71908708112908	0.00371809086542683	-3.70642526692905	0.00101281728217055	0.0634999597247739	-0.697258254267105
ZNF396	-1.35639563513716	-0.025415700829177	-3.70625754018643	0.00101325292985264	0.0634999597247739	-0.697635895713985
GABPB1-AS1	-1.3885274102341	-0.200119786896542	-3.70520879008519	0.00101598108036056	0.0634999597247739	-0.699997095846635
FADS6	-1.56522747239907	-0.195776512908177	-3.70419468204658	0.00101862595388006	0.0634999597247739	-0.702280153614994
CYP26C1	-1.72341566007235	0.0829192365859658	-3.70410284330636	0.00101886580914522	0.0634999597247739	-0.702486902657854
OGFRP1	1.5161176241229	-0.249866681314154	3.70293321502564	0.00102192536823838	0.0634999597247739	-0.70511988668579
ENSG00000236366	-1.4660113996412	0.176706658505509	-3.70263143639665	0.00102271623112174	0.0634999597247739	-0.705799197825829
MAGEA9B	-1.58507811630559	-0.195895271136445	-3.7014929293613	0.00102570528281139	0.0634999597247739	-0.708361888956182
TECTA	-1.58268206406561	-0.142244704714238	-3.69902510703383	0.00103221372621581	0.0634999597247739	-0.713916133453663
TNFRSF1B	-1.55340725658571	0.130711740183531	-3.69678434253853	0.00103815835177014	0.0634999597247739	-0.718958594795398
GRIA1	-1.47674080810916	-0.0637140992227621	-3.69667145331008	0.00103845872573639	0.0634999597247739	-0.719212613927962
MAP3K13	-1.62860271110091	0.243057344827351	-3.69645837716751	0.00103902590736967	0.0634999597247739	-0.719692064953084
POM121L7P	1.39991589548913	0.0834263512317425	3.69550859601687	0.0010415577944505	0.0634999597247739	-0.721829125934076
KLRC4	-1.64879092545015	-0.182962587978229	-3.69388674883906	0.00104589521422137	0.0634999597247739	-0.725478074483899
PUS1	1.5248565604748	0.490019880919637	3.69331077446615	0.00104743983289941	0.0634999597247739	-0.726773852281565
CCAR2	1.46452255151326	-0.170847498621527	3.69303180495207	0.0010481887614373	0.0634999597247739	-0.727401436863494
EPB41L5	-1.51555721188103	-0.164421188882577	-3.6904091246088	0.00105525534739937	0.0634999597247739	-0.733301009880921
CHRNA3	-1.499380461775	-0.0352065936454939	-3.68829046531378	0.00106099791768982	0.0634999597247739	-0.738066091327088
OR56A3	-1.32947934992528	-0.208540434612346	-3.68472370023475	0.00107073469115987	0.0634999597247739	-0.746086642836269
ENSG00000235111	-1.47048963205608	0.216451371046094	-3.6846610322556	0.00107090654525813	0.0634999597247739	-0.746227547229985
ATP13A1	1.42460324710725	0.28102661216032	3.68449121308093	0.0010713723752373	0.0634999597247739	-0.746609370423809
OR10AG1	-1.41545892689627	0.13573456677586	-3.68443166928908	0.00107153575640502	0.0634999597247739	-0.746743248309865
F9	-1.58686027998739	-0.0228085551260661	-3.68406580986928	0.001072540166878	0.0634999597247739	-0.747565833000624
UBE2DNL	-1.41196367624094	-0.134124059997127	-3.68405301655777	0.00107257530560135	0.0634999597247739	-0.7475945966532
IL1RN	-1.69541433986533	0.0405267140630765	-3.68261968819577	0.00107651929500344	0.0634999597247739	-0.750817048328473
LINC00433	-1.54772160832198	0.35933681721203	-3.68242066096109	0.00107706806507402	0.0634999597247739	-0.751264483632561
ENSG00000217130	1.51927715141257	-0.0673211928940109	3.68121183930209	0.00108040698643185	0.0634999597247739	-0.753981924650259
ENSG00000244313	1.51927715141257	-0.0673211928940109	3.68121183930209	0.00108040698643185	0.0634999597247739	-0.753981924650259
RPS10	1.51927715141257	-0.0673211928940109	3.68121183930209	0.00108040698643185	0.0634999597247739	-0.753981924650259
RPS10-NUDT3	1.51927715141257	-0.0673211928940109	3.68121183930209	0.00108040698643185	0.0634999597247739	-0.753981924650259
RPS10P16	1.51927715141257	-0.0673211928940109	3.68121183930209	0.00108040698643185	0.0634999597247739	-0.753981924650259
KLHL8	-1.58691241511628	-0.210613528831533	-3.67811659620805	0.00108900267775532	0.0634999597247739	-0.760939082419587
CRNDE	-1.5545463719226	-0.220817670956578	-3.67810705353814	0.00108902928154378	0.0634999597247739	-0.76096052924593
RAPGEF4-AS1	-1.3345973639918	-0.27598559714754	-3.67477716239165	0.00109835153257811	0.0634999597247739	-0.768443529293088
NPPB	-1.58744511375881	-0.012331046161438	-3.67431741776286	0.0010996447355406	0.0634999597247739	-0.769476548648976
CCDC141	-1.48328108158837	0.233284674144955	-3.67402599274652	0.00110046524807795	0.0634999597247739	-0.770131347511783
OR8G2P	-1.28667448823154	0.00249647481674119	-3.67390375378983	0.00110080959238296	0.0634999597247739	-0.770406000812254
RIPOR2	1.5022832689574	-0.168207384914193	3.67300776029765	0.00110333680482502	0.0634999597247739	-0.772419101572424
ENSG00000263986	1.62846654394169	0.122736728132999	3.67123603743187	0.00110835079031001	0.0634999597247739	-0.776399424684418
USP22	1.62846654394169	0.122736728132999	3.67123603743187	0.00110835079031001	0.0634999597247739	-0.776399424684418
IFNA16	-1.59396351901714	0.0586795662075574	-3.67050886813023	0.00111041512800859	0.0634999597247739	-0.778032936607627
BIRC8	-1.38400641805135	-0.148424707746349	-3.67018854275719	0.00111132568220059	0.0634999597247739	-0.778752490124892
ENSG00000278291	1.57066750054004	-0.172121137993546	3.66839356372618	0.00111644160209504	0.0634999597247739	-0.782784306847426
IL17D	1.57066750054004	-0.172121137993546	3.66839356372618	0.00111644160209504	0.0634999597247739	-0.782784306847426
IGHVIII-82	-1.54268131768393	-0.287502746352798	-3.66819110430715	0.00111702008083449	0.0634999597247739	-0.783239033793505
VXN	-1.42716557402092	-0.00649629992161017	-3.66722912653951	0.00111977270716735	0.0634999597247739	-0.785399567198259
C8orf48	-1.43962510856249	-0.321748773793892	-3.66604304084181	0.0011231757345444	0.0634999597247739	-0.788063241241635
BMPR1B	-1.55108890615735	-0.159804810563366	-3.66586445169773	0.00112368900431318	0.0634999597247739	-0.788464292964806
ROPN1	-1.32436781564303	0.0215870875830069	-3.66530274304001	0.0011253048651388	0.0634999597247739	-0.78972567245067
ADPRS	1.36239708821031	-0.0835835642664624	3.66455009068752	0.0011274735741948	0.0634999597247739	-0.791415763435339
RHPN1-AS1	-1.51352128634126	0.023914205591648	-3.66147951779288	0.00113636361867095	0.0634999597247739	-0.798309897702265
MIR1-2	-1.52696826620403	-0.131046321626656	-3.66079518873374	0.00113835423592715	0.0634999597247739	-0.799846179346995
MIR133A1HG	-1.52696826620403	-0.131046321626656	-3.66079518873374	0.00113835423592715	0.0634999597247739	-0.799846179346995
CCNT1	-1.55178365087315	-0.0537432435128749	-3.66072806318879	0.00113854967825296	0.0634999597247739	-0.799996868768011
EIF2B5	1.47117484227063	0.17066474475909	3.65979227147819	0.00114127774307336	0.0634999597247739	-0.802097547062504
ENSG00000285551	-1.36561211604156	0.131369973452319	-3.65925665274255	0.00114284207943929	0.0634999597247739	-0.8032998521908
PHACTR1	-1.55620279760446	-0.120898121473875	-3.65887683221382	0.00114395265942972	0.0634999597247739	-0.804152410396348
GCN1	1.32070746651916	0.504993559177815	3.65794047176904	0.00114669504898129	0.0634999597247739	-0.806254104349899
TCHH	-1.343503801407	-0.135460746104094	-3.6579006122039	0.00114681193122536	0.0634999597247739	-0.806343567611989
CITED1	-1.58477832378857	-0.297275651424721	-3.65708852833641	0.00114919578408477	0.0634999597247739	-0.808166206437163
ENSG00000285547	-1.58477832378857	-0.297275651424721	-3.65708852833641	0.00114919578408477	0.0634999597247739	-0.808166206437163
CHRM5	-1.69743088561469	-0.130887913473989	-3.65680968347387	0.00115001544338	0.0634999597247739	-0.808792022122543
CARS1	-1.39039842952324	-0.109126733584191	-3.65561769425815	0.00115352572214568	0.0634999597247739	-0.811467088803899
MRPL24	1.56788248707509	0.313054399300473	3.65328400281392	0.00116042854603058	0.0634999597247739	-0.816703745029081
ANKRD50	-1.29381542483249	-0.062820897686056	-3.65288320664811	0.00116161811695764	0.0634999597247739	-0.817603023196446
COPS6	1.6215308353926	0.0921536134117796	3.65118501343113	0.00116667162754675	0.0634999597247739	-0.821413038488279
OR8B4	-1.46287390694161	0.139658310738098	-3.65039522555051	0.00116902920648537	0.0634999597247739	-0.823184833339046
MCHR2	-1.36896584071807	-0.0648642021841944	-3.64989814688963	0.00117051541257453	0.0634999597247739	-0.824299921251467
H1-6	-1.66645847046883	-0.125372643060701	-3.64976713513883	0.00117090742956797	0.0634999597247739	-0.824593811359221
ZNF616	-1.62505501484078	-0.122128910635874	-3.64873397120697	0.00117400339111387	0.0634999597247739	-0.826911348790522
ZMYM3	-1.41645822780138	-0.0752726029643986	-3.64628482920599	0.00118137444829133	0.0634999597247739	-0.832404479842457
DEFB127	-1.39196713090085	0.102003186729777	-3.64565766768186	0.00118326924705605	0.0634999597247739	-0.833810980024305
CASC22	-1.42724414305129	0.131482187910235	-3.64416767202262	0.00118778278431907	0.0634999597247739	-0.837152268199178
PDE6C	-1.45740850063765	-0.0728944313712756	-3.64239007749165	0.00119318953890299	0.0634999597247739	-0.841138045222057
ENSG00000260958	-1.63789762453436	-0.00723652582897599	-3.64165453272871	0.00119543381006003	0.0634999597247739	-0.842787163950454
OR5T2	-1.53999841837174	-0.120310631952276	-3.6378378807858	0.00120714545758501	0.0634999597247739	-0.851342898215705
RAG2	-1.30755962053113	0.0966045876264163	-3.63587164110473	0.00121322267609238	0.0634999597247739	-0.855749709248449
NDUFV1	1.50396663630771	0.0507554664205371	3.63570596760338	0.00121373610019022	0.0634999597247739	-0.856120995569233
C9orf131	-1.55005496942171	0.216816286973299	-3.63483135782586	0.00121645004658339	0.0634999597247739	-0.858080988721801
IGFBPL1	-1.26240777760326	-0.0661120791341098	-3.63279380872341	0.00122279565329021	0.0634999597247739	-0.862646657206604
TEX13D	-1.5582980978837	-0.395983406402957	-3.63129059451175	0.0012274978824777	0.0634999597247739	-0.86601459168459
AKAP17BP	-1.73354817685174	-0.0498864867667992	-3.63099748542232	0.0012284168177812	0.0634999597247739	-0.866671258154893
TAS2R7	-1.56611722099284	-0.189603627151273	-3.63004817231459	0.00123139765404035	0.0634999597247739	-0.868797957964936
IKBKGP1	-1.39936473484786	-0.0994076751177267	-3.62892720591538	0.001234926579387	0.0634999597247739	-0.871309022537153
DLGAP1	1.46705232255254	0.135031948182366	3.62846727891426	0.0012363773366697	0.0634999597247739	-0.87233924298298
FFAR1	-1.66729931395725	-0.180345202118945	-3.62632232984299	0.00124316521083066	0.0634999597247739	-0.877143415382238
ARPC1B	1.49468626920862	0.389433597636122	3.62588030729293	0.00124456854583111	0.0634999597247739	-0.878133350159345
PDAP1	1.49468626920862	0.389433597636122	3.62588030729293	0.00124456854583111	0.0634999597247739	-0.878133350159345
LINC02210	-1.54484301412078	-0.194210026790137	-3.6248663838722	0.0012477934021438	0.0634999597247739	-0.880403973384021
LINC02210-CRHR1	-1.54484301412078	-0.194210026790137	-3.6248663838722	0.0012477934021438	0.0634999597247739	-0.880403973384021
HHIP	-1.45423823340632	0.0113393793052724	-3.62408077002721	0.00125029771409581	0.0634999597247739	-0.882163198991228
NMNAT2	-1.37983256030989	-0.179843822115741	-3.62393351416542	0.001250767669639	0.0634999597247739	-0.882492938302631
ACOT6	-1.31566495412366	0.10691649303784	-3.62383729612672	0.00125107483516332	0.0634999597247739	-0.88270839049004
SPAG11B	1.60286459522305	-0.229139366244451	3.62324177619167	0.00125297760703781	0.0634999597247739	-0.884041850874651
VENTXP1	-1.35692423292269	0.0382429496248688	-3.62315285653472	0.00125326196055906	0.0634999597247739	-0.884240950804254
ENSG00000223834	-1.61011053705329	0.0912315701543555	-3.62308300864542	0.00125348536924257	0.0634999597247739	-0.884397346278579
SLC26A8	1.64996878623734	-0.197342285467297	3.62303176891493	0.00125364928440771	0.0634999597247739	-0.884512075983206
FAM83B	-1.59304266417456	0.0778659346603975	-3.62276472871504	0.00125450388110972	0.0634999597247739	-0.885109992848926
HNRNPCP3	1.45799827156744	0.252521479635807	3.6225050225381	0.0012553355528238	0.0634999597247739	-0.885691477641903
TTR	-1.57582753454561	-0.165405226677101	-3.61992556183438	0.00126362519474744	0.0634999597247739	-0.891466336852179
NPPA	-1.53501221024856	-0.161459365679923	-3.61975468605032	0.00126417622429621	0.0634999597247739	-0.891848853826119
LINC02267	-1.4947786735735	0.00945521878493594	-3.61851090933636	0.0012681941542656	0.0634999597247739	-0.894632992219146
DEFB126	-1.39903559038857	-0.168742900583108	-3.6184373839671	0.00126843206261371	0.0634999597247739	-0.894797567764883
C8B	-1.37845223429437	-0.281250325971889	-3.61838317295419	0.00126860750280624	0.0634999597247739	-0.894918910461231
CORO2B	-1.57862088604203	0.00925353327692748	-3.61832861530918	0.00126878408871033	0.0634999597247739	-0.895041028566343
CLTC	1.45856894807385	0.0217662383743826	3.6182187956361	0.00126913961317681	0.0634999597247739	-0.895286839984026
GPR158	-1.32935084254211	-0.100962157482038	-3.6156053028389	0.00127762916201343	0.0634999597247739	-0.901136102890674
TBC1D3P3	-1.2916065174363	-0.125151105406694	-3.61549802188144	0.00127797883080378	0.0634999597247739	-0.901376185326185
EIF3B	1.43519331187744	-0.124468585128225	3.61547858107708	0.00127804220566164	0.0634999597247739	-0.901419691412238
ENSG00000253472	-1.73910471339618	-0.0962683750331303	-3.61510092654138	0.00127927392642108	0.0634999597247739	-0.902264823007209
FILIP1L	-1.361538337926	0.148509118348679	-3.614721538436	0.00128051246833712	0.0634999597247739	-0.903113811124246
TBXA2R	-1.80722129016113	0.0420216235044666	-3.61390330245307	0.00128318765030737	0.0634999597247739	-0.904944767099531
FER1L6-AS1	-1.46914737859273	0.124552382933423	-3.61213267166198	0.00128899533493973	0.0634999597247739	-0.908906517736743
TSPAN16	-1.55917975049988	0.119371850104274	-3.61202832015968	0.001289338408477	0.0634999597247739	-0.909139986442689
FASN	-1.78021155359973	-0.0919603846250118	-3.61196932132607	0.00128953241675562	0.0634999597247739	-0.909271985507452
LINC02873	-1.73815145728281	0.0393699012084943	-3.60804132369147	0.00130251333053371	0.0634999597247739	-0.918058901688264
IMPDH2	1.58330495117225	-0.133314417681884	3.60785882024338	0.00130311954370211	0.0634999597247739	-0.918467100867604
ZNF213	1.56698118990903	0.0843686575349044	3.60754192891814	0.00130417280121744	0.0634999597247739	-0.919175868027816
LINC01252	-1.53085242295975	-0.139140270795573	-3.60649356805346	0.00130766318349468	0.0634999597247739	-0.921520543019822
PPP1R1C	-1.75334994107947	0.00781973389192801	-3.60577028437882	0.00131007657754645	0.0634999597247739	-0.923138074479733
NPRL2	1.48248201222326	0.202088041884137	3.60568592121837	0.00131035835666651	0.0634999597247739	-0.923326736395786
SLC22A5	1.583382487724	0.0637861194954605	3.60103832653549	0.00132597340540832	0.0634999597247739	-0.933718403092276
ENSG00000203462	-1.34341833749033	0.163832445543094	-3.60051028630784	0.00132775897057498	0.0634999597247739	-0.934898838849135
ZNF516	-1.35669522283611	-0.213979483954521	-3.60049128866686	0.00132782325471149	0.0634999597247739	-0.934941307295779
CUL4A	1.34087367640126	-0.0909113740176412	3.59700678939849	0.00133966560775138	0.0634999597247739	-0.942729767428937
KLB	-1.59701812857102	-0.124108984408999	-3.59680999584969	0.00134033749292056	0.0634999597247739	-0.943169576000166
PPP1R3B	-1.45465415860937	0.164013583043439	-3.59645479195825	0.0013415510493292	0.0634999597247739	-0.943963395521855
PRX	1.78526830731787	0.10112540609437	3.59502405594146	0.00134645003558327	0.0634999597247739	-0.947160634987361
HBBP1	-1.53667677013659	-0.0971123619076766	-3.59165334057959	0.00135806082539359	0.0634999597247739	-0.954691783155982
FAM162B	-1.58260478872186	-0.10740695010478	-3.59110215277856	0.00135996872195684	0.0634999597247739	-0.955923117616775
GPR83	-1.56716588770893	-0.0637460746728943	-3.59032763311734	0.00136265408577788	0.0634999597247739	-0.957653283139428
GHR	-1.68976282476791	0.117318079486977	-3.58820927496184	0.00137002517216408	0.0634999597247739	-0.962384885032718
ENSG00000235377	1.54701585093449	-0.0959384307108167	3.58567868459216	0.00137888167608039	0.0634999597247739	-0.968036283269177
OR10J1	-1.47227787978804	-0.24030982561161	-3.58555613076467	0.00137931200230511	0.0634999597247739	-0.968309947596463
MEGF11	-1.53127627982304	0.0184807664318879	-3.58466804881383	0.00138243426305305	0.0634999597247739	-0.970292971933912
RTN2	-1.55832921335984	0.11765176832204	-3.58420985942575	0.00138404783074951	0.0634999597247739	-0.971316025293912
GUCY1A1	1.62296329229023	0.0494131134682142	3.58348914723917	0.00138658962186323	0.0634999597247739	-0.972925173589237
ABCC4	-1.45881343156112	-0.10758583874765	-3.5828515890671	0.00138884194284247	0.0634999597247739	-0.974348590259399
GRXCR1	-1.63957985732696	-0.0341537253527366	-3.58159708255023	0.00139328420091061	0.0634999597247739	-0.977149212340916
KLF2-DT	-1.18444401299674	-0.0156840801831578	-3.57979229337146	0.00139969935391156	0.0634999597247739	-0.981177852103177
PAPOLG	-1.66563039760368	-0.0353327891723988	-3.57756580712	0.00140765314068216	0.0634999597247739	-0.986147051465172
PGLS	1.53752324236258	-0.257486995916537	3.5772130059624	0.00140891750913524	0.0634999597247739	-0.986934377077196
SNORD116-21	-1.48463725532734	-0.183305266021965	-3.57646781568566	0.00141159176307729	0.0634999597247739	-0.988597305825682
PHOX2A	-1.63602279101384	0.212268381200816	-3.57625824304393	0.00141234474499733	0.0634999597247739	-0.989064960695806
CDH7	-1.6607573545183	-0.16851804897704	-3.5761817285896	0.00141261975444781	0.0634999597247739	-0.989235698497682
LINC01694	-1.34882283096877	0.174603185789142	-3.57612544477955	0.00141282208393812	0.0634999597247739	-0.989361292100738
PRAMEF15	-1.67171950700392	-0.0856871279901451	-3.57584742287652	0.00141382193399764	0.0634999597247739	-0.98998167180337
PRAMEF25	-1.67171950700392	-0.0856871279901451	-3.57584742287652	0.00141382193399764	0.0634999597247739	-0.98998167180337
PRAMEF26	-1.67171950700392	-0.0856871279901451	-3.57584742287652	0.00141382193399764	0.0634999597247739	-0.98998167180337
PRAMEF27	-1.67171950700392	-0.0856871279901451	-3.57584742287652	0.00141382193399764	0.0634999597247739	-0.98998167180337
PRAMEF4	-1.67171950700392	-0.0856871279901451	-3.57584742287652	0.00141382193399764	0.0634999597247739	-0.98998167180337
GDF7	1.35132763273626	-0.17386470769171	3.57482388538797	0.00141750883189273	0.0634999597247739	-0.992265487442538
ADCY2	-1.45100420066091	-0.198280899018328	-3.5746358960567	0.00141818700924545	0.0634999597247739	-0.992684928239933
ST7	1.51190980612521	0.108585310562366	3.5729776887138	0.00142418276533218	0.0634999597247739	-0.99638445402266
C17orf78	-1.37573583427741	0.0469245459183325	-3.57274438620151	0.00142502832318575	0.0634999597247739	-0.996904923931145
TMEM169	-1.60704098926079	-0.149871632110704	-3.57235988798836	0.00142642292773427	0.0634999597247739	-0.997762673277426
EIF3G	1.47441673398306	-0.00237712524596563	3.57178621083665	0.00142850617348703	0.0634999597247739	-0.999042401913533
POU5F1P4	-1.43246894042807	0.0971324468658721	-3.57147877876741	0.00142962380011063	0.0634999597247739	-0.999728182245575
VTI1A	-1.53225387499353	-0.105139365937381	-3.571171388894	0.00143074212582967	0.0634999597247739	-1.00041385249447
ODF1	-1.60066726787199	0.00316521807228528	-3.5708530466408	0.00143190119698099	0.0634999597247739	-1.00112393652317
SMYD1	-1.21554964824856	0.356061338715674	-3.57067627237871	0.00143254522020083	0.0634999597247739	-1.00151823613171
CPLX4	-1.36620769631398	0.00444909424140663	-3.56983754372482	0.00143560472413541	0.0634999597247739	-1.00338897028845
SLC36A2	-1.51902407509034	0.16334378327694	-3.56672374848325	0.00144701902222865	0.0634999597247739	-1.01033306220776
IL17RD	-1.72268946608547	0.160610041739454	-3.56620360940605	0.00144893431145069	0.0634999597247739	-1.01149286684672
TJP1	-1.55397721098835	-0.00849094903185079	-3.56614157932614	0.00144916288745568	0.0634999597247739	-1.01163117827407
PXMP2	1.42896640271794	0.324408723127219	3.56583145671387	0.0014503061924635	0.0634999597247739	-1.0123226636405
MAPK9	1.50232969782048	-0.170116122041207	3.56461960086809	0.001454782286167	0.0634999597247739	-1.01502460116689
KRTAP9-7	-1.56970633122453	-0.00439759861270849	-3.56369435452896	0.00145820882746258	0.0634999597247739	-1.01708734960018
MTUS1-DT	1.28731066310241	-0.100821256443014	3.56284411144685	0.00146136453964749	0.0634999597247739	-1.01898275671586
ACTR3C	-1.35760236813309	-0.175267072707184	-3.56259777409996	0.00146228007409305	0.0634999597247739	-1.01953188198463
ENSG00000280119	-1.33855786368785	-0.315958074640638	-3.56164229213072	0.00146583650064565	0.0634999597247739	-1.02166170574211
OR51G1	-1.381374247518	-0.0347448148023005	-3.56150144515416	0.00146636146377454	0.0634999597247739	-1.02197564848356
ELMO1	1.41835930077413	-0.0395029900474394	3.56116295663899	0.00146762382364076	0.0634999597247739	-1.02273011308753
SSX2B	-1.38239227731249	0.0348827746868368	-3.56092843824239	0.00146849905830773	0.0634999597247739	-1.02325282488068
SSX7	-1.38239227731249	0.0348827746868368	-3.56092843824239	0.00146849905830773	0.0634999597247739	-1.02325282488068
NAT8L	-1.45252381992933	0.0383235886467195	-3.56057341997158	0.00146982497291102	0.0634999597247739	-1.0240440977182
MYH13	-1.31692574183546	-0.218988888700719	-3.56020806761626	0.00147119070150485	0.0634999597247739	-1.02485838087111
ETV5	-1.57965533878255	0.0530699255675164	-3.55895765842458	0.00147587424129197	0.0634999597247739	-1.02764507127819
ENOSF1	1.38939273767916	0.0775694515255129	3.55715490748631	0.00148265222679238	0.0634999597247739	-1.03166225089178
MIR126	-1.54993101766275	0.076186058596075	-3.55695151545717	0.00148341884249551	0.0634999597247739	-1.03211544667466
LINC01602	-1.39063987634844	0.155855316399543	-3.5564611950293	0.00148526852400054	0.0634999597247739	-1.03320794376954
RRP7A	1.59243993030475	0.018536270618886	3.55524365226347	0.00148987130137064	0.0634999597247739	-1.03592060698528
TMEM255B	1.45155206333182	-0.317285848269535	3.55469008415638	0.00149196859513816	0.0634999597247739	-1.03715386223878
LINC02764	-1.25873153409214	0.0966199545191323	-3.55268088269452	0.00149960502421322	0.0634999597247739	-1.04162957589463
LINC00639	-1.51483799550636	-0.0427237253286425	-3.55220087437709	0.00150143503523462	0.0634999597247739	-1.04269874314328
POLR2J4	1.42109069411203	0.0849682472791209	3.55219894519834	0.00150144239453479	0.0634999597247739	-1.04270304010244
REXO1	-1.47002408156588	-0.0649340234256393	-3.551790133868	0.0015030026935572	0.0634999597247739	-1.04361359210546
ACTL9	-1.23974452598926	0.0265628787177372	-3.55150018558905	0.00150411028893522	0.0634999597247739	-1.04425938100499
DAZAP1	-1.6907033763291	0.0264435478952608	-3.55065781297723	0.00150733264614951	0.0634999597247739	-1.04613547745116
ENSG00000257379	1.44390543725747	-0.15942115218437	3.55052550496905	0.00150783937951401	0.0634999597247739	-1.04643013704688
ENSG00000273658	1.44390543725747	-0.15942115218437	3.55052550496905	0.00150783937951401	0.0634999597247739	-1.04643013704688
PCBP2-OT1	1.44390543725747	-0.15942115218437	3.55052550496905	0.00150783937951401	0.0634999597247739	-1.04643013704688
DDHD1	-1.49877707847159	-0.166521641132379	-3.55013417836317	0.00150933911359375	0.0634999597247739	-1.04730163221233
OR13C8	-1.53723672502225	0.0121026383484317	-3.54992898622635	0.0015101260801217	0.0634999597247739	-1.04775859015869
NLRP4	-1.63106542377951	0.368623187914918	-3.54697333517678	0.00152150624808672	0.0634999597247739	-1.05433994264384
CCDC80	-1.71104120437202	0.106845009046961	-3.54596862927063	0.00152539367358991	0.0634999597247739	-1.05657677665077
APOBEC3F	-1.53549211500659	0.409293365000446	-3.54555518569484	0.00152699618579926	0.0634999597247739	-1.05749719855138
OCM	-1.53424508239159	0.0938555659715296	-3.5452588209919	0.0015281459081507	0.0634999597247739	-1.05815695721085
OCM2	-1.53424508239159	0.0938555659715296	-3.5452588209919	0.0015281459081507	0.0634999597247739	-1.05815695721085
TRDMT1	1.5541324226448	-0.267994071220648	3.54459043962052	0.00153074193538905	0.0634999597247739	-1.05964483252214
OR6C1	-1.67789047454897	0.0414380628115503	-3.54447324432899	0.00153119757042333	0.0634999597247739	-1.05990571144128
PBX1	-1.36347024166008	-0.0237974042130547	-3.54401535192052	0.00153297904402317	0.0634999597247739	-1.06092496554256
KCTD8	-1.54346092853358	-0.144032593993856	-3.54399706876017	0.00153305021829357	0.0634999597247739	-1.06096566252202
PRPF8	1.41911520229654	0.301742702494089	3.54373014486254	0.00153408968946505	0.0634999597247739	-1.06155980896935
ENSG00000249642	-1.5590592542461	-0.0118738385250206	-3.54339045982679	0.00153541350448931	0.0634999597247739	-1.06231589657292
DNAJC3-DT	-1.78234847543069	-0.0101725487620472	-3.54322855161522	0.00153604488216969	0.0634999597247739	-1.06267627270665
C2orf83	-1.56698612957367	0.137278642821085	-3.54158232241893	0.00154247889996191	0.0634999597247739	-1.06634019769063
PNLIP	-1.35686576891533	-0.0318438447441294	-3.539876711521	0.00154917269341647	0.0634999597247739	-1.07013578440382
COL5A3	1.41154723118725	-0.0231562354391243	3.53936786991352	0.00155117515393533	0.0634999597247739	-1.07126803781896
MAGEA9	-1.48929998653946	-0.216242711239021	-3.53892700983806	0.00155291212311582	0.0634999597247739	-1.07224898473833
SLC13A1	-1.42073554184361	-0.0223367946638949	-3.53813093774104	0.00155605341291885	0.0634999597247739	-1.07402021861823
ENSG00000261079	-1.64321637514214	0.165323288349494	-3.53810881730568	0.00155614078819081	0.0634999597247739	-1.07406943425739
ENSG00000255179	-1.4560882781432	-0.173258953229052	-3.53757373696927	0.00155825580135906	0.0634999597247739	-1.07525990541373
SEC14L6	-1.16352936967772	-0.399277309730474	-3.53753536972997	0.00155840756317107	0.0634999597247739	-1.07534526466199
OASL	1.33148213564893	0.0149172333202913	3.53708902354499	0.0015601741461783	0.0634999597247739	-1.07633827443805
FTCDNL1	-1.43477756145691	-0.136813450337647	-3.5367066665274	0.00156168901911571	0.0634999597247739	-1.07718889623822
ENSG00000248235	1.44057827169095	-0.180302982577737	3.53641103615753	0.00156286126893975	0.0634999597247739	-1.07784656137943
LINC00626	-1.45552857344576	0.108655617208256	-3.53599296645772	0.00156452048516338	0.0634999597247739	-1.07877658115158
RPLP0	1.59875192901444	-0.337803917479961	3.53597465865239	0.00156459318355885	0.0634999597247739	-1.07881730719873
H2AC7	-1.2665074632604	0.0501307351551876	-3.53572940846968	0.00156556736392392	0.0634999597247739	-1.0793628650035
ENSG00000227107	-1.36345851050744	0.0935906829422357	-3.5353298777815	0.00156715564118191	0.0634999597247739	-1.08025159628392
DAOA	1.28474003355566	-0.085290453430421	3.53529354042809	0.00156730017298692	0.0634999597247739	-1.08033242507859
TMEM221	-1.29923070525559	-0.146508583859486	-3.53514048408187	0.00156790909705995	0.0634999597247739	-1.08067288099521
NAPA	-1.30307814868951	0.047507239066554	-3.53448250391405	0.00157052945126561	0.0634999597247739	-1.08213643367652
NXF4	-1.73996710495229	-0.0522348850202172	-3.53436961875164	0.00157097943600657	0.0634999597247739	-1.08238751772184
BTG3	1.30082628898867	-0.203034995592493	3.53386492038846	0.00157299280943098	0.0634999597247739	-1.08351006202258
NEXMIF	-1.53177562263578	-0.103321928548918	-3.53310105838896	0.00157604483549415	0.0635121314073219	-1.08520894938133
MUC19	-1.5511490986219	-0.0121951932365182	-3.53235647581859	0.00157902538097448	0.0635213851429993	-1.0868648583759
ARHGAP6	-1.46904927304321	-0.128852731116401	-3.53139300224651	0.00158289029063709	0.0635661212193061	-1.0890074225716
VEGFD	-1.54291697840273	-0.170138803265996	-3.53059695859482	0.00158609051584803	0.0635820827664212	-1.09077753329666
HNRNPKP2	1.4523666606672	0.0667897956874708	3.52992548576793	0.00158879484458122	0.0635820827664212	-1.09227055643681
SLC35B1	1.46300910061943	0.488208895851279	3.52686953901831	0.00160115937046025	0.0638653413553984	-1.099064455692
SYCE1L	1.42707068308402	-0.0281857509400306	3.52616039835959	0.00160404195911774	0.0638653413553984	-1.1006407603129
TDH	-1.41103783414617	0.087910071585999	-3.52612883739231	0.00160417036880737	0.0638653413553984	-1.10071091313545
IFRD2	1.58519952308544	0.435038872157848	3.52493181540203	0.00160904799664327	0.0638682824936865	-1.10337148827374
KPNA5	-1.53112342800962	-0.36733219475804	-3.52475342904927	0.00160977612105693	0.0638682824936865	-1.103767958888
LMBRD2	-1.69901944724525	0.256963247043847	-3.52246305447638	0.00161915335643475	0.0640559237207409	-1.1088578993943
ENSG00000253927	-1.43489378635485	0.121870630596069	-3.52224383262279	0.00162005367688332	0.0640559237207409	-1.10934503075181
KCNMB3	-1.31013239741202	-0.203776560173481	-3.52131562628162	0.00162387112392975	0.064097107901986	-1.11140749603903
PWWP2B	1.40662018884763	-0.339164102317905	3.51796006804271	0.0016377447691904	0.0643325338814725	-1.11886222093827
PEX6	-1.37522596641206	-0.05778681693573	-3.51769330077632	0.00163885266378398	0.0643325338814725	-1.11945478539708
LINC01148	-1.44288380152197	0.128756057114524	-3.51757482231439	0.00163934494327974	0.0643325338814725	-1.11971795496942
TBCD	1.42035058500229	0.040838066515893	3.51671421763891	0.001642925089458	0.0643325338814725	-1.12162949190003
TESK2	1.46962357383541	0.293695314458818	3.51643302743588	0.00164409649957942	0.0643325338814725	-1.12225403011797
HSPA8P6	-1.35769195305739	-0.135588526548309	-3.51567039397156	0.00164727764828574	0.0643325338814725	-1.12394780719083
MAP3K20-AS1	-1.16702610773413	-0.116928915699004	-3.51391983308964	0.00165460238512728	0.0643325338814725	-1.12783533182813
DUSP10	-1.34449915740936	-0.115394040589248	-3.51343587969223	0.00165663294144242	0.0643325338814725	-1.12890996415207
ENSG00000264956	-1.66912322523022	0.0610092983769896	-3.5133146866659	0.00165714181893848	0.0643325338814725	-1.12917907007579
IZUMO1	-1.39542646628274	-0.176437200325554	-3.51318275242549	0.00165769597070184	0.0643325338814725	-1.12947202355423
BSN	-1.66214607527732	-0.00845904577715175	-3.51237360063734	0.00166109852703945	0.0643564196105168	-1.13126863614196
FGF20	-1.352670203743	-0.0373967956613174	-3.51113635033549	0.00166631442385203	0.0644503624140156	-1.13401555394746
KIAA1614-AS1	-1.51449583854649	-0.0673999487645923	-3.50904408988897	0.00167517109324408	0.06456620698029	-1.138660114241
NBL1	-1.42161319767872	-0.337530365437095	-3.50866593958347	0.00167677670825073	0.06456620698029	-1.13949947622238
ARSB	-1.26540089704659	-0.0695121575640176	-3.50844912177077	0.00167769798571625	0.06456620698029	-1.1399807244946
PRRT2	-1.43957634374625	-0.298158378467505	-3.50743775137647	0.00168200189740732	0.0646241361281739	-1.14222544635268
ENSG00000279365	-1.38424653035197	-0.129684194023604	-3.50647163290848	0.00168612327184287	0.0646748712128299	-1.14436955776459
TDRD6	-1.35683547865605	0.098088322486162	-3.50533455103237	0.00169098655131023	0.0647538481862431	-1.14689287044997
ZG16	-1.49083238478882	-0.119438970131553	-3.50415689494659	0.00169603775443178	0.0647890934053367	-1.14950597232236
SMCO1	-1.64225077027067	0.0560307593818072	-3.5037522209308	0.0016977768695308	0.0647890934053367	-1.15040384508252
HCFC1	1.35361541193425	-0.135165081330963	3.50273266088504	0.00170216619744802	0.0647890934053367	-1.15266586648377
KRTAP19-4	-1.65113881251227	0.00310176625428308	-3.50130157197209	0.00170834583748346	0.0647890934053367	-1.15584059401372
CYLC1	-1.48086555153494	-0.049863566169992	-3.50125113687711	0.00170856402093551	0.0647890934053367	-1.15595247235502
DKK2	-1.27788734062024	0.259179137633105	-3.50074073716777	0.00171077354860356	0.0647890934053367	-1.15708464717511
ENSG00000263745	-1.49263617822103	-0.220309542490862	-3.50055699530213	0.00171156965013737	0.0647890934053367	-1.15749221386978
ARHGEF11	-1.34655307825096	-0.159694291972831	-3.49991513613808	0.00171435347410942	0.0647890934053367	-1.15891590384477
ENSG00000275494	-1.28191221661506	-0.0130337795808764	-3.49841711309462	0.00172086773772262	0.0649290145943678	-1.16223833168105
DEXI	1.58342269882215	0.058492988020369	3.49773674604731	0.00172383431049929	0.0649348418658062	-1.16374716398447
LINC00705	-1.77696488909976	-0.0380031228914389	-3.49639429756027	0.0017297023262681	0.0650376627836976	-1.16672402616897
ENSG00000285852	1.55774930802926	0.0809981070445611	3.49505433944715	0.0017355788324268	0.0650376627836976	-1.16969503343842
ODC1-DT	-1.25955608015354	-0.253965725266915	-3.49432499897114	0.00173878557807336	0.0650376627836976	-1.17131201570258
TDRD5	-1.35864360833124	-0.207932966549851	-3.49429970800926	0.00173889688006253	0.0650376627836976	-1.17136808518935
FLT3	-1.43968202659173	0.0460627034505573	-3.49390228018483	0.0017406468147904	0.0650376627836976	-1.17224915804516
PURG	-1.58136514430248	-0.188299321460635	-3.49307121358093	0.00174431166468413	0.0650382335157187	-1.17409148644723
CPO	-1.24186019082729	0.0455992379859977	-3.49262209886856	0.00174629530032245	0.0650382335157187	-1.17508704133062
PCARE	-1.34737740326438	0.0490817437385969	-3.49031546493514	0.00175651779155111	0.0652531892076957	-1.18019957743565
SMIM17	-1.26656539551495	-0.116630662871608	-3.49004533426979	0.00175771875133977	0.0652531892076957	-1.18079824342521
BTF3L4P3	-1.514840686765	0.322659426282805	-3.4891788578966	0.00176157636503967	0.0652706231876612	-1.1827184442686
LINC01683	-1.40328297537152	-0.24592602704533	-3.4883812209962	0.00176513477853699	0.0652706231876612	-1.18448596590325
NOVA1-DT	-1.46495973105809	-0.229490330774747	-3.48803793905833	0.00176666837695588	0.0652706231876612	-1.18524662414265
TNIK	-1.2875002111205	-0.288485391306252	-3.48661126837996	0.00177305586686514	0.0653028005612398	-1.18840766368814
C20orf203	-1.42997237852636	0.0337337969423876	-3.48658014956039	0.00177319544202925	0.0653028005612398	-1.18847660865692
CHST1	-1.31252959070427	-0.225585066208237	-3.48448154218572	0.00178263288389453	0.0653867407915605	-1.19312573719481
SPTA1	-1.53584177976653	0.0939802006484575	-3.48389026528245	0.00178530066514691	0.0653867407915605	-1.19443546734358
LYNX1	-1.49276582454478	-0.0272698871671072	-3.48315105067903	0.00178864138751327	0.0653867407915605	-1.19607280011455
NPAP1	-1.22820188770342	-0.0456573457917613	-3.48183229825824	0.00179461630848364	0.0653867407915605	-1.1989935324468
BBC3	1.34238764411232	-0.204629032746624	3.48170048400096	0.00179521459003718	0.0653867407915605	-1.19928545262599
TCAF2C	-1.25821718426621	-0.367131761976565	-3.48093260160277	0.00179870372967261	0.0653867407915605	-1.20098596513451
TCAF2P1	-1.25821718426621	-0.367131761976565	-3.48093260160277	0.00179870372967261	0.0653867407915605	-1.20098596513451
DUSP23	1.42981843766365	-0.0511682108465315	3.48037617421403	0.00180123616942052	0.0653867407915605	-1.20221813093491
PCIF1	-1.37330917368424	-0.241100126076742	-3.47899144188509	0.00180755348931531	0.0653867407915605	-1.20528426104449
STARD9	-1.58720122000322	-0.00211977501101522	-3.47875270627969	0.00180864480553894	0.0653867407915605	-1.2058128424586
GDNF	-1.30779382869295	0.171118295864906	-3.47859794466795	0.00180935259922887	0.0653867407915605	-1.20615549238835
HTR1D	-1.3514536039579	-0.00352645839548702	-3.47857554068579	0.00180945508491651	0.0653867407915605	-1.20620509554769
MS4A12	-1.73569558099204	0.100403444805552	-3.4758582370327	0.00182192717209013	0.065510650901923	-1.21222059188891
C1orf100	-1.62805562366812	-0.0084638724041922	-3.47569623444705	0.00182267337787641	0.065510650901923	-1.21257918484815
SERPINA2	-1.33733483620978	0.00728338569947524	-3.47509072107109	0.00182546508574359	0.065510650901923	-1.21391944552788
OR10J5	-1.15450841685457	0.0539370812190189	-3.47447000123997	0.00182833121719792	0.065510650901923	-1.21529329241252
LINC01565	-1.33096518238646	-0.222543678659556	-3.47371859026166	0.00183180665952998	0.065510650901923	-1.21695630175638
ENSG00000268790	1.45227130995395	-0.143351181669346	3.47351627396759	0.0018327435140376	0.065510650901923	-1.21740404623349
SMIM7	1.45227130995395	-0.143351181669346	3.47351627396759	0.0018327435140376	0.065510650901923	-1.21740404623349
SAGE3P	-1.3774903359371	-0.077449369065133	-3.47060632565736	0.0018462700813307	0.0657529580092275	-1.22384316666614
SLC35F1	-1.44283885650204	-0.282697758134165	-3.47039593960846	0.0018472517898645	0.0657529580092275	-1.22430864543233
OGDHL	-1.44653270652962	0.0783490795470981	-3.46885552031488	0.00185445520543449	0.0657529580092275	-1.22771656308298
DDX21	1.55936565477273	0.200542895676569	3.46814296368736	0.00185779654046915	0.0657529580092275	-1.22929282100305
ENSG00000274002	-1.3347762420833	-0.174201737046438	-3.46777362682432	0.00185953074408215	0.0657529580092275	-1.2301097987854
NOS1	-1.70438703800396	-0.0686964773332426	-3.46676602238329	0.00186426990751826	0.0657529580092275	-1.23233849971597
OLIG3	-1.43200621370902	-0.0132393852560364	-3.46643629756353	0.00186582328169025	0.0657529580092275	-1.23306776949825
DCAF12L1	-1.5391539524099	-0.00404902051348516	-3.46523097941692	0.00187151239437361	0.0657529580092275	-1.23573345791543
SCN5A	-1.38876182587792	-0.137339587815332	-3.46463133182042	0.00187434901256095	0.0657529580092275	-1.23705953810606
RNF128	-1.64873877698122	0.169756255062444	-3.46449426322572	0.00187499799860697	0.0657529580092275	-1.23736264635941
NDUFAF7	-1.38848710987089	0.101309976654675	-3.46420984534865	0.00187634534396113	0.0657529580092275	-1.23799158567416
LMOD3	-1.20838963413194	-0.047039332070145	-3.46292087063699	0.00188246328242449	0.0657529580092275	-1.24084172805032
IFNAR1	1.35023424821474	-0.0295284453127954	3.46287147790334	0.0018826981033498	0.0657529580092275	-1.24095093743121
ENSG00000264187	-1.30855049900782	-0.165938975511473	-3.46105618291744	0.001891348078636	0.0657529580092275	-1.24496430400356
ENSG00000282121	-1.38218430346098	-0.0969348294407581	-3.46089902085016	0.0018920987778329	0.0657529580092275	-1.24531173776864
SPTB	1.47368526286801	0.151764140448398	3.46042197684972	0.00189437919631366	0.0657529580092275	-1.2463662963576
PLPP2	-1.77672476439689	0.108804447258117	-3.46025701575322	0.0018951683828089	0.0657529580092275	-1.24673095091253
SILC1	-1.31342922487095	-0.021391281401516	-3.46014261894144	0.00189571585346865	0.0657529580092275	-1.24698382756463
ARHGEF25	1.52119663198199	0.0234003158133099	3.45969333564513	0.00189786748300615	0.0657529580092275	-1.2479769536649
ENSG00000224713	1.52119663198199	0.0234003158133099	3.45969333564513	0.00189786748300615	0.0657529580092275	-1.2479769536649
NOCT	-1.4807887441387	-0.0633794072630331	-3.45869387492595	0.00190266244043335	0.0657529580092275	-1.25018608920967
SNORD4A	-1.65268318603908	-0.212358306543994	-3.45828303424352	0.00190463687871935	0.0657529580092275	-1.25109412568469
FAM9A	-1.40782462201455	0.132267291727375	-3.45818229208872	0.00190512133413684	0.0657529580092275	-1.25131678012845
LINC00632	-1.30345479695653	0.0700194325117249	-3.45695486697898	0.00191103347951915	0.0657529580092275	-1.2540294058782
DBX1	-1.4519440384872	-0.0438628666098995	-3.45631916080517	0.00191410249169744	0.0657529580092275	-1.25543421024822
ENSG00000286116	1.48152596370337	-0.161493257098788	3.45618399642234	0.00191475564465927	0.0657529580092275	-1.25573289084065
LAS1L	-1.35449559364636	0.0586797921806771	-3.45584258138228	0.00191640642415703	0.0657529580092275	-1.25648731972235
LRRC74A	-1.50575001675561	0.108858182095685	-3.45408689169739	0.00192491723796863	0.0658381428207522	-1.26036653086916
ZNF296	1.41499500777312	-0.0903845362208252	3.45273854691406	0.00193147833829392	0.0658381428207522	-1.26334530337278
TMEM240	-1.5389090720032	-0.137407925765877	-3.44968313592108	0.00194642658070658	0.0658381428207522	-1.27009402779823
CRH	-1.37611282384599	0.166807340744834	-3.44853658468681	0.00195206489396134	0.0658381428207522	-1.27262603469045
TMEM207	-1.34470064572987	-0.181107531422354	-3.44755712203026	0.00195689408901841	0.0658381428207522	-1.27478884491093
BCORP1	-1.57616549540976	0.0895847946755287	-3.44707389299184	0.00195928089973495	0.0658381428207522	-1.27585582273918
LINC00517	-1.30710982850638	0.0518565027895071	-3.44633363386221	0.00196294274189088	0.0658381428207522	-1.27749023859594
EPHB6	1.2705458799992	0.138724474829394	3.44620088447633	0.00196360011616249	0.0658381428207522	-1.27778332419776
ADCK1	-1.47873598609393	0.280485323517663	-3.44539184722738	0.00196761108895802	0.0658381428207522	-1.27956945109449
FAM104B	-1.24586936314608	-0.00560333818843041	-3.44522478558894	0.00196844032285319	0.0658381428207522	-1.27993826024568
PDHA2	-1.4119472431987	0.0126100088249384	-3.44494842885977	0.00196981280340218	0.0658381428207522	-1.28054833974688
DEFB118	-1.58303169663203	0.0750552683070903	-3.44477404684663	0.00197067932135373	0.0658381428207522	-1.28093329421884
PGAP2	1.09303873090052	-0.544019819757292	3.44469805507252	0.00197105704625694	0.0658381428207522	-1.28110104688385
SPAST	-1.60096383200325	0.139991678727086	-3.44467689062965	0.00197116225880694	0.0658381428207522	-1.28114776741892
LINC00967	-1.30720138101549	0.0283386316682138	-3.44389878235587	0.00197503417436465	0.0658381428207522	-1.28286538133761
OR4D9	-1.51856978554857	-0.0432709983034749	-3.44321633660222	0.00197843614594404	0.0658381428207522	-1.28437172964494
LY86-AS1	-1.76596511974052	0.34084599584233	-3.4422163292254	0.00198343143299615	0.0658381428207522	-1.28657885956284
CD300A	1.38995584372363	0.129160309666184	3.44143547551085	0.00198734050591891	0.0658381428207522	-1.28830215548629
CDH20	-1.35577240160262	-0.1125921505927	-3.44119456176329	0.001988548066289	0.0658381428207522	-1.2888338129863
ENSG00000287611	-1.57419228935517	0.131114570306474	-3.44116958270504	0.00198867331252507	0.0658381428207522	-1.28888893705466
CRB2	1.51085110945354	-0.250933297039508	3.44097248398813	0.00198966184396855	0.0658381428207522	-1.28932389241633
DNAAF5	-1.29626428454757	0.0111533782897721	-3.44002298143062	0.00199443068088919	0.0658381428207522	-1.29141913719197
XAGE1A	-1.51318201030129	-0.103362583842798	-3.43953844497409	0.00199686851992976	0.0658381428207522	-1.29248828370145
XAGE1B	-1.51318201030129	-0.103362583842798	-3.43953844497409	0.00199686851992976	0.0658381428207522	-1.29248828370145
SEMA3B	-1.22670904059035	0.0618476187530981	-3.43830642246104	0.00200308020967218	0.0658381428207522	-1.29520657514368
ENSG00000269590	1.67049833218363	-0.165510061024844	3.43822137210301	0.00200350971357425	0.0658381428207522	-1.29539421620561
WDR83OS	1.67049833218363	-0.165510061024844	3.43822137210301	0.00200350971357425	0.0658381428207522	-1.29539421620561
ZNF486	-1.29236613439045	-0.324066663514523	-3.436841288982	0.00201049163658189	0.0658381428207522	-1.29843880349115
LECT2	-1.37327093821601	-0.260242409097716	-3.4363195730961	0.00201313717653307	0.0658381428207522	-1.29958965728931
COL19A1	-1.32120823285229	-0.0280888266510162	-3.43581128576788	0.00201571787252996	0.0658381428207522	-1.30071083710224
IFT122	1.12558973175082	-0.238190644172738	3.43551774289042	0.0020172097224482	0.0658381428207522	-1.3013583104146
OLFM3	-1.31840645278201	0.0588285643746451	-3.43496350269292	0.00202002941701701	0.0658381428207522	-1.3025807623085
PSMC5	1.40457954240903	0.136653276947718	3.43460306607225	0.0020218651896556	0.0658381428207522	-1.30337572140242
MIR10B	-1.37608705452025	-0.101941105366559	-3.43427795209107	0.00202352244655051	0.0658381428207522	-1.30409275269212
MDM1	-1.39780615543052	0.0154073852654283	-3.4336524956269	0.00202671439804761	0.0658381428207522	-1.30547212321699
IGSF10	-1.49933968685977	0.00855720174657698	-3.43254730410255	0.0020323665802212	0.0658381428207522	-1.30790930262451
KDM8	-1.61688597975551	0.0838833763452821	-3.43245095790031	0.00203286003946311	0.0658381428207522	-1.30812175471065
TTBK1	-1.791008663733	0.127017633901009	-3.43177751391302	0.00203631248686904	0.0658381428207522	-1.30960670794715
UBR3	-1.343271066699	-0.0730056308312739	-3.4311876447463	0.00203934115873236	0.0658381428207522	-1.31090730329153
PDX1	-1.54861283404198	0.117688760786121	-3.43053782068776	0.00204268272962095	0.0658381428207522	-1.3123400121052
SCAMP4	1.40459933838427	-0.115942937471891	3.43040414284285	0.00204337079602555	0.0658381428207522	-1.31263472977967
PCSK2	-1.37951022637133	-0.326056387306782	-3.43038860856568	0.00204345076862286	0.0658381428207522	-1.31266897775186
CABS1	-1.53504970308972	-0.261322041808847	-3.42960653304473	0.00204748093007526	0.0658381428207522	-1.31439313478005
ENSG00000241358	-1.50434281512218	0.0822349707884629	-3.4292227301006	0.00204946154963876	0.0658381428207522	-1.31523921878164
PLSCR2	-1.50434281512218	0.0822349707884629	-3.4292227301006	0.00204946154963876	0.0658381428207522	-1.31523921878164
ZPBP2	-1.29157973833991	0.149439410399214	-3.42829491588012	0.00205425723030775	0.0658381428207522	-1.31728444039419
COL18A1	1.34505962417384	-0.196698774485088	3.42823048621151	0.00205459065812921	0.0658381428207522	-1.31742645914652
UROC1	-1.59943517509753	0.100994899139571	-3.42800672693726	0.00205574903528484	0.0658381428207522	-1.31791967287692
LINC00824	-1.7141860143207	-0.301883455444034	-3.42690564289149	0.00206145846654338	0.0659053169720244	-1.32034655369244
OR5AR1	-1.35483176191482	-0.13810771469026	-3.42650209791711	0.00206355481229802	0.0659053169720244	-1.32123593954993
LCT	-1.62821019012783	-0.199684733131719	-3.42527405633977	0.00206994701000215	0.0660073918316457	-1.32394225927598
MRPL2	1.31748739704766	-0.0717887218211859	3.42471738306662	0.00207285092957145	0.0660073918316457	-1.32516893875851
SHISAL2B	-1.55576970395684	-0.260690103803543	-3.42380007898381	0.00207764472850393	0.0660073918316457	-1.32719016473245
PHLDA2	1.53538585953515	-0.338265296453426	3.42317404741083	0.00208092252237171	0.0660073918316457	-1.32856949159659
ZNF543	-1.3402322796536	-0.0745026667352363	-3.4222353574294	0.00208584674719122	0.0660073918316457	-1.33063754666918
ZMYND8	-1.37731463737536	-0.206352948459022	-3.42173124108662	0.00208849592976341	0.0660073918316457	-1.33174810672251
ENSG00000266709	-1.54247021155319	-0.29934184924699	-3.42087758701801	0.00209298941575009	0.0660073918316457	-1.33362857582903
RSPO1	-1.21175963693485	-0.156234311474882	-3.42085146468119	0.00209312706699122	0.0660073918316457	-1.33368611701646
PCDHA2	-1.60016075812122	0.228988801570015	-3.42079673181362	0.00209341550945761	0.0660073918316457	-1.33380667983406
RBM42	1.47097666739695	-0.165997243413781	3.4204323789642	0.00209533663386585	0.0660073918316457	-1.33460924262227
CA14	-1.47727263208469	-0.144676309888151	-3.41845767969208	0.0021057784334574	0.06619217845985	-1.33895846121348
INO80D	-1.4058842630746	-0.000654438321465401	-3.4178867301101	0.00210880689358394	0.06619217845985	-1.3402158143665
MORC4	-1.41286594653607	0.0892869488964505	-3.41752890496147	0.00211070704175574	0.06619217845985	-1.34100378827512
RBM23	1.34169516250226	0.164948942201121	3.41649262713877	0.00211621933295702	0.06619217845985	-1.34328565004448
PICART1	-1.23924978728104	-0.0785013704961915	-3.41628524862842	0.00211732412111715	0.06619217845985	-1.34374226698419
DSCR8	-1.45486630905669	-0.0385858770497643	-3.41593321351046	0.002119200834105	0.06619217845985	-1.34451737650026
LINC02724	-1.40457952134939	-0.0903692932654224	-3.41540929743289	0.00212199683960958	0.06619217845985	-1.34567088626953
THAP7-AS1	-1.36468128913494	-0.111053050275099	-3.41500907627559	0.00212413512791775	0.06619217845985	-1.34655201851044
SYT14	-1.50419865693149	0.0749409831775611	-3.41433331224004	0.00212775032291829	0.0662154753456959	-1.34803971578693
ENSG00000267382	-1.26892991992773	-0.0028900204163016	-3.41344192331158	0.00213252819641663	0.0662344565009893	-1.35000197017275
LAMP1	1.40320403539303	-0.254507545410212	3.41314964571026	0.00213409707837409	0.0662344565009893	-1.35064533876786
XPA	-1.59750724974189	-0.0215119525107373	-3.4113342581023	0.00214386678416705	0.0663879011197762	-1.35464102475673
TNFSF15	-1.43872280659965	0.0639291130648782	-3.40995930382121	0.00215129510842945	0.0663879011197762	-1.35766686547946
C9orf85	1.48580633602932	0.0179666280100904	3.40837609653683	0.00215987946515887	0.0663879011197762	-1.36115052710331
ACSBG1	-1.34825791695445	-0.0974228752848694	-3.40688030874694	0.00216802033853801	0.0663879011197762	-1.36444136130205
PCDHGA1	-1.25982185680868	0.289569557791032	-3.40685550469072	0.00216815558593291	0.0663879011197762	-1.36449592803912
GVQW3	-1.4655802995764	-0.122574075160944	-3.40602040796778	0.00217271383958145	0.0663879011197762	-1.3663329936098
CACNA1D	-1.49576476415618	0.0133067914600392	-3.40590417408523	0.00217334902163368	0.0663879011197762	-1.36658867632277
SLC27A4	1.44648625017292	-0.148909354043777	3.40493840208818	0.00217863363460011	0.0663879011197762	-1.36871300303799
EGFEM1P	-1.26369966117621	0.0386976329717144	-3.40431437122329	0.00218205489758421	0.0663879011197762	-1.37008552892587
CAPN1	1.25395534568634	-0.186567927070863	3.40392189788571	0.00218420930960913	0.0663879011197762	-1.37094871417479
ENSG00000254614	1.25395534568634	-0.186567927070863	3.40392189788571	0.00218420930960913	0.0663879011197762	-1.37094871417479
H4C13	-1.5084525476848	-0.0794809095309378	-3.40379913219035	0.00218488363331665	0.0663879011197762	-1.37121871209682
OR2AJ1	-1.46097607120385	-0.103203929874952	-3.40288142099306	0.00218993080879655	0.0663879011197762	-1.37323693111371
RPL11	1.43748697822437	-0.106712302552554	3.40279974077398	0.00219038057652118	0.0663879011197762	-1.37341655283423
MPP2	-1.49946498214593	0.0773476815663705	-3.40098747590315	0.00220038278787743	0.0663879011197762	-1.37740152330364
STX4	1.41584499366409	0.0242692806192337	3.39978317350768	0.00220705402570091	0.0663879011197762	-1.38004927681074
MMP21	-1.66982184157781	-0.183871888375149	-3.39910115957938	0.00221084073816771	0.0663879011197762	-1.38154860523291
ENSG00000204684	-1.36130757050999	-0.0231401680248942	-3.3981540553835	0.00221610974788651	0.0663879011197762	-1.38363054435852
ARPC1A	1.40541008602399	-0.028367779129077	3.39764744296855	0.00221893317268141	0.0663879011197762	-1.38474411144769
SLC1A2	-1.41971476725152	-0.160484527237471	-3.39720399658864	0.00222140742613966	0.0663879011197762	-1.38571879187087
ENSG00000260776	-1.60046420672858	-0.0685906189284307	-3.39630535964676	0.00222642966613153	0.0663879011197762	-1.38769384112465
CALHM4	-1.33550277380101	0.0335978057022228	-3.39609312038489	0.00222761742022576	0.0663879011197762	-1.3881602820412
OR5AS1	-1.28340304656155	0.268061875544165	-3.39561019679869	0.00223032229394014	0.0663879011197762	-1.38922157451821
ENSG00000278819	-1.33933730918993	-0.0266262506402059	-3.39559035732237	0.00223043348368004	0.0663879011197762	-1.38926517352217
EXOC7	-1.28126946458149	-0.0574005683187008	-3.39508333199255	0.0022332769159736	0.0663879011197762	-1.39037937881246
TP53TG3	-1.58528212056382	-0.0605655168892284	-3.39468959474914	0.00223548744480744	0.0663879011197762	-1.39124459289421
TP53TG3B	-1.58528212056382	-0.0605655168892284	-3.39468959474914	0.00223548744480744	0.0663879011197762	-1.39124459289421
TP53TG3C	-1.58528212056382	-0.0605655168892284	-3.39468959474914	0.00223548744480744	0.0663879011197762	-1.39124459289421
TP53TG3D	-1.58528212056382	-0.0605655168892284	-3.39468959474914	0.00223548744480744	0.0663879011197762	-1.39124459289421
TP53TG3E	-1.58528212056382	-0.0605655168892284	-3.39468959474914	0.00223548744480744	0.0663879011197762	-1.39124459289421
TP53TG3F	-1.58528212056382	-0.0605655168892284	-3.39468959474914	0.00223548744480744	0.0663879011197762	-1.39124459289421
LYPD4	-1.62982022656949	-0.155214238919057	-3.39449540500702	0.00223657845029415	0.0663879011197762	-1.39167130140248
SNORD115-39	-1.52428250340923	0.0865067657866993	-3.39448345103591	0.0022366456274916	0.0663879011197762	-1.39169756855453
TMEM212	-1.51272105501284	-0.146696870321768	-3.3944471521613	0.00223684962664357	0.0663879011197762	-1.39177732998902
NR1I2	-1.56951712321923	0.0515148551695615	-3.3939459800133	0.00223966805128863	0.0663879011197762	-1.3928785540383
CTBP1-AS	-1.4563922773078	0.0912094628556569	-3.39322725667624	0.00224371592034756	0.0664226209189044	-1.39445771153283
ZNF423	-1.3107093914607	-0.0549706030360794	-3.39225713877018	0.00224919089860078	0.0664825270349324	-1.39658905526216
ENSG00000236874	-1.43262627711897	-0.0570572530173395	-3.39117170267557	0.00225533204010497	0.0664825270349324	-1.39897352010569
METTL25B	-1.376928844672	-0.281306083845133	-3.39068898089251	0.00225806838462843	0.0664825270349324	-1.40003387501262
SLC25A39	1.30861543731804	0.113675826586797	3.39067790142373	0.00225813122718812	0.0664825270349324	-1.40005821179232
ARHGAP36	1.31248751575392	-0.207486135688084	3.39032473339184	0.00226013527878489	0.0664825270349324	-1.40083395511432
LINC00964	-1.58410281874915	0.110997100852959	-3.3890178037315	0.00226756645415141	0.0665351056239154	-1.40370443570478
HTRA4	-1.61642793538172	-0.0078350555067013	-3.38899688372377	0.00226768559724661	0.0665351056239154	-1.40375038055277
ENSG00000272885	-1.62392690345333	0.0240442461274989	-3.38841641851198	0.00227099386880096	0.0665476134828465	-1.40502517084198
MOGAT2	1.48226850823385	-0.030499864834304	3.38526249712907	0.0022890510721617	0.0666469288825087	-1.41195043147257
LINC01487	-1.56938937896109	-0.0397469012827103	-3.38453575254205	0.00229323159911326	0.0666469288825087	-1.41354589397708
ENSG00000261822	-1.50448757338185	0.0205945426236881	-3.38451849835089	0.00229333094201783	0.0666469288825087	-1.41358377170778
TMEM252	-1.29131706781151	-0.0311868275105443	-3.38417716358623	0.00229529707202886	0.0666469288825087	-1.41433308324634
LRRN1	-1.52732259935376	-0.131409043392833	-3.38399985022101	0.00229631906327828	0.0666469288825087	-1.41472231888044
GNB2	1.51471041718924	0.0405175869517355	3.38368074875844	0.00229815939773595	0.0666469288825087	-1.41542278897204
BCAT1	-1.4291620707221	0.133277621174131	-3.38339332435139	0.00229981826644999	0.0666469288825087	-1.41605370539888
ANKRD33	1.36800062680835	-0.328539106868393	3.3833563159225	0.0023000319447389	0.0666469288825087	-1.41613494019449
ENSG00000249016	-1.4381409193326	-0.172430036844298	-3.38329958253097	0.00230035954784805	0.0666469288825087	-1.41625947141374
TMED10	1.18190550718328	-0.139715915674114	3.38272019489755	0.00230370777219003	0.0666515234652609	-1.41753120306381
RABAC1	1.47080424463985	-0.401913452033343	3.38227372889879	0.00230629107655552	0.0666515234652609	-1.41851112909751
LRRC2-AS1	-1.4337858464362	-0.0855271360528456	-3.38079273603827	0.00231488038873134	0.0668161288202441	-1.42176138616554
SCYL1	1.46596691082386	0.0145793623669291	3.37991803444484	0.00231996794536135	0.0668701528861003	-1.42368083052787
CCDC172	-1.56808981176396	-0.15305599475552	-3.37947584954252	0.0023225439614851	0.0668701528861003	-1.42465109922915
PMS2CL	1.54660763603711	-0.15051628541489	3.37810177127016	0.0023305665646356	0.0669124321399994	-1.42766592083322
ZNF215	-1.42034067721334	-0.186647916890095	-3.37785943115902	0.00233198425813753	0.0669124321399994	-1.42819759019354
TPTE	-1.47726526602372	-0.124024790178178	-3.37741369309146	0.00233459401492764	0.0669124321399994	-1.42917546138058
FAM184A	-1.30544759409283	-0.310807134266312	-3.37663489876394	0.00233916057895182	0.0669124321399994	-1.43088389870403
AOX2P	-1.36548098014956	0.20338990044143	-3.37627003178674	0.00234130300070486	0.0669124321399994	-1.43168426143247
LIPH	-1.3565644134333	0.0663616803704818	-3.37571274977977	0.00234457891236742	0.0669124321399994	-1.43290664632946
LINC01091	-1.45998223305717	0.0728458292020848	-3.37532071385583	0.00234688610606182	0.0669124321399994	-1.43376652840495
MIA2-AS1	-1.24350172342163	-0.00538938928397322	-3.37526832668666	0.00234719457942053	0.0669124321399994	-1.43388143068098
STOML3	-1.35960707644835	0.0427561542621265	-3.37378997187905	0.00235591584420808	0.0670782401462501	-1.43712370843175
ENSG00000274121	-1.40765610768948	-0.132046528812122	-3.37189404853648	0.00236714642507056	0.0671473175865263	-1.44128110372453
ENSG00000286071	-1.40765610768948	-0.132046528812122	-3.37189404853648	0.00236714642507056	0.0671473175865263	-1.44128110372453
CHM	-1.55171963605561	-0.0583914053053455	-3.3717310493344	0.00236811437484905	0.0671473175865263	-1.44163849393003
WNT5B	-1.70500583950041	-0.127665729572511	-3.37000783908697	0.00237837091640909	0.0671473175865263	-1.44541643899862
BTG4	-1.3957178276348	-0.118324335264252	-3.36999441354204	0.00237845099387584	0.0671473175865263	-1.44544587051394
CHMP4A	1.59272303634327	0.00242398905460778	3.36973541803399	0.0023799962992996	0.0671473175865263	-1.44601363363017
ENSG00000254692	1.59272303634327	0.00242398905460778	3.36973541803399	0.0023799962992996	0.0671473175865263	-1.44601363363017
KIF25-AS1	-1.37039940997265	-0.0594789777270579	-3.36902487653916	0.00238424076418066	0.0671473175865263	-1.44757119043232
ENSG00000256894	-1.46396802373414	-0.18228938525308	-3.36897926715105	0.00238451346502757	0.0671473175865263	-1.44767116572935
POLR2DP1	-1.37717161080759	-0.138053639222357	-3.36842803116706	0.00238781172280069	0.0671582953607682	-1.44887943404977
MFAP2	1.35468487068875	-0.114515275956515	3.36528742138844	0.00240668766947933	0.0675900454560426	-1.45576217747493
SMR3B	-1.44937801577313	-0.00863181463758108	-3.36466309540092	0.0024104572244856	0.0675900454560426	-1.45713015543689
LINC00334	-1.48115012162491	0.0176883821040208	-3.36441712113089	0.00241194393728202	0.0675900454560426	-1.45766909351253
SMPX	-1.52884747882615	-0.216108939439091	-3.36358862647305	0.00241695804346525	0.0676484584020073	-1.45948425823639
H2BC15	-1.31332386918994	0.11494672786349	-3.36218605335043	0.00242546952846459	0.0677426417246107	-1.46255684628411
WNK3	-1.38944383118301	-0.324218355269728	-3.36118547823724	0.00243155922751756	0.0677426417246107	-1.46474852700077
MROCKI	-1.40597541954328	-0.268565803109193	-3.35956776222593	0.00244143629823034	0.0677426417246107	-1.4682915499511
ACE	-1.62332473455275	0.141254462173045	-3.35741323611925	0.00245465123458945	0.0677426417246107	-1.47300938491421
SLCO4C1	-1.42217452964668	-0.280775531257497	-3.35727243575508	0.00245551724995513	0.0677426417246107	-1.47331766507957
NOS2	-1.47363117404303	-0.204869755678079	-3.35724833002229	0.00245566554580853	0.0677426417246107	-1.47337044376964
HS3ST6	1.54886451890508	0.157487663843965	3.35719678243837	0.00245598269004857	0.0677426417246107	-1.47348330504686
LINC01739	-1.38393341082766	0.123542626497076	-3.3567099063946	0.00245898013012636	0.0677426417246107	-1.47454927141548
ZNF354C	-1.43897147175846	0.149963308671942	-3.35585959157999	0.00246422356773896	0.0677426417246107	-1.47641082757759
C2CD6	-1.48284640861355	0.128764236265325	-3.35560937902835	0.0024657685550439	0.0677426417246107	-1.47695857690722
LINC02071	-1.49336774659048	-0.00277466567915203	-3.35553347968225	0.00246623739603287	0.0677426417246107	-1.47712472822521
PGM5	-1.35165932516724	0.191620524088407	-3.3552584726681	0.00246793687616056	0.0677426417246107	-1.47772673584177
ZNF318	-1.46093163058024	0.160750828223629	-3.35496451297765	0.00246975473304935	0.0677426417246107	-1.47837021393493
TAAR6	-1.26981278058303	-0.0207731183238225	-3.35477843531669	0.00247090611362014	0.0677426417246107	-1.47877752846346
EQTN	-1.25817528743929	-0.134182374174365	-3.354587072666	0.00247209073772583	0.0677426417246107	-1.4791964037358
MIR124-1HG	-1.32589666969381	-0.0866669744341107	-3.35449288500012	0.00247267400520695	0.0677426417246107	-1.47940256897253
FAM209B	-1.43315758141131	0.0978164960954562	-3.35445314075012	0.00247292016581162	0.0677426417246107	-1.47948956367899
GCM1	-1.42864568492587	-0.114767954959105	-3.35424151490036	0.00247423129446528	0.0677426417246107	-1.47995277783946
LIX1	-1.3064988270599	-0.151795296889624	-3.3539459139296	0.00247606381774594	0.0677426417246107	-1.48059978345779
ENSG00000287533	-1.45998244681346	0.0354016000093086	-3.35267252603063	0.0024839729805602	0.0677569852225354	-1.4833867331171
C8A	-1.58888835815266	0.146984698169611	-3.35255673370323	0.00248469339215056	0.0677569852225354	-1.48364013990912
ENSG00000260583	-1.41990051127276	-0.0946585359431254	-3.35244461741032	0.00248539112569778	0.0677569852225354	-1.48388549907295
FCHO2	-1.49004907327468	0.0652995336241006	-3.35135747344492	0.00249216659364344	0.0678615787898829	-1.48626450070643
LINC00882	-1.68645051989015	0.0900151002804536	-3.35075058526335	0.00249595670899749	0.0678847307037233	-1.4875924447896
AMPD2	-1.38482722316274	-0.277190575393027	-3.34987642194519	0.0025014258081108	0.0679534392177489	-1.48950507794695
CPNE6	1.31695378943337	0.0211343186636406	3.34859820313158	0.00250944371694966	0.0680911455559161	-1.49230146796932
CRK	1.51962739636201	0.0349608347857081	3.34715355719471	0.00251853551895113	0.0682576334132636	-1.49546152537436
ENSG00000279397	-1.53929247296529	-0.0263476678338375	-3.34606685075413	0.00252539564863566	0.0683633187838758	-1.49783831571452
UBE3C	1.48981624780035	0.143603405213031	3.34528042424345	0.00253037145434772	0.0684178070870528	-1.49955818756187
GUCY2EP	-1.48185443702074	-0.103622719065116	-3.34132702695311	0.00255552909090345	0.069017218991873	-1.50820199752585
SLIT1	-1.43515023860511	0.0340600223703884	-3.33963290518814	0.00256638363878855	0.0691260798666251	-1.51190501795349
OR12D3	-1.18543247697456	-0.174913115787658	-3.33865302632989	0.00257268224921361	0.0691260798666251	-1.51404655386707
SET	1.41141701497607	0.114105851244785	3.33813363675306	0.00257602692039446	0.0691260798666251	-1.51518159959339
CD226	-1.53138437707333	-0.137184917722897	-3.33691323354417	0.00258390241583139	0.0691260798666251	-1.51784836807381
ENSG00000173366	1.26857528100484	-0.0818120282745592	3.33647913082333	0.00258670937592599	0.0691260798666251	-1.51879686988534
TLR9	1.26857528100484	-0.0818120282745592	3.33647913082333	0.00258670937592599	0.0691260798666251	-1.51879686988534
ANKRD18B	-1.61333868111852	0.100362222350299	-3.33533172939358	0.0025941428205864	0.0691260798666251	-1.52130370802372
FAHD2CP	1.59416103229202	0.00152807441935367	3.334801120311	0.00259758735715365	0.0691260798666251	-1.52246288216745
GPAT2	1.59416103229202	0.00152807441935367	3.334801120311	0.00259758735715365	0.0691260798666251	-1.52246288216745
GPAT2P2	1.59416103229202	0.00152807441935367	3.334801120311	0.00259758735715365	0.0691260798666251	-1.52246288216745
OR8D2	-1.25509101321616	-0.27720404043386	-3.33467965257175	0.00259837650716865	0.0691260798666251	-1.52272823309161
FAM120C	-1.51972325261727	-0.00230957284357058	-3.33308542825694	0.00260875536280088	0.0691260798666251	-1.52621057410055
LY6D	1.38907765516329	-0.0404874404731084	3.33300044245749	0.0026093097689872	0.0691260798666251	-1.52639619685908
LINC01736	-1.2908323914021	-0.0861152460387521	-3.3326975064165	0.00261128690424285	0.0691260798666251	-1.5270578452298
LHFPL5	-1.35625719774219	0.0795573846781385	-3.33252002496915	0.00261244592358155	0.0691260798666251	-1.52744547637559
SPO11	-1.42729832866166	0.089712345784008	-3.33248058027494	0.00261270357956236	0.0691260798666251	-1.52753162523069
CHRNB2	1.58555644849038	-0.051829965407484	3.33246840433224	0.0026127831187842	0.0691260798666251	-1.52755821792695
LNCOG	-1.52168773401341	-0.0468609484663551	-3.33201138309995	0.00261577029971758	0.0691260798666251	-1.52855634491441
ENSG00000243944	-1.17773394367515	-0.216497965387119	-3.33117819644857	0.00262122467470758	0.0691260798666251	-1.53037589172497
MIRLET7A3	-1.41330002723066	-0.241771632900896	-3.33071077358489	0.00262428942779243	0.0691260798666251	-1.53139660118626
BRD1	1.31216046914278	-0.181936756234512	3.33006103105746	0.00262855535449759	0.0691260798666251	-1.53281536066679
GRID1	-1.2435080402611	-0.143947202347222	-3.32967699631427	0.00263107991222276	0.0691260798666251	-1.53365388394756
NTN3	-1.25194206313319	-0.0393884194786409	-3.32956528847925	0.0026318146944747	0.0691260798666251	-1.533897787019
SRY	-1.49636327698524	-0.0980719835392568	-3.32924689429983	0.00263391008962035	0.0691260798666251	-1.534592954151
MIF4GD-DT	1.23753427540177	0.443291150481658	3.3291370837561	0.00263463314177877	0.0691260798666251	-1.53483270418
IGHV4-4	1.50570639222798	0.157720777561261	3.32871798221368	0.0026373944983975	0.0691260798666251	-1.53574770644125
BMERB1	-1.46455984500355	-0.116412780113542	-3.32779754676725	0.00264346884757831	0.0691405637318006	-1.53775710714075
OR6X1	-1.46700355582136	0.0475115216226322	-3.32693902509424	0.00264914679469974	0.0691405637318006	-1.53963117368914
VANGL1	1.34755967023333	-0.243155936564974	3.32685312194308	0.00264971557524955	0.0691405637318006	-1.53981868258324
GRK2	1.57810132347694	-0.0541699910342018	3.32680201333789	0.00265005403074592	0.0691405637318006	-1.53993024136494
DNAH7	-1.20428911000608	0.0181641767508585	-3.3255517114968	0.0026583469129958	0.0691405637318006	-1.54265919203281
GET4	1.37237156304285	-0.0952722760981853	3.32489562827095	0.00266270855230648	0.0691405637318006	-1.54409104146793
GGTLC2	1.29188373439836	-0.306076242357838	3.32476269793233	0.00266359311547807	0.0691405637318006	-1.54438113962437
GGTLC4P	1.29188373439836	-0.306076242357838	3.32476269793233	0.00266359311547807	0.0691405637318006	-1.54438113962437
C2orf80	-1.50686948830945	-0.0783124626818303	-3.32445358716864	0.00266565114118276	0.0691405637318006	-1.54505570670542
ATRN	1.35311334288618	-0.178596586147855	3.32378146355471	0.00267013137456223	0.0691405637318006	-1.54652239664404
ENSG00000239593	-1.38537412328884	0.0227870273153693	-3.32359395719768	0.00267138255053931	0.0691405637318006	-1.5469315498876
TRIM58	-1.40392099628441	0.124718093866361	-3.3232201901297	0.00267387828212282	0.0691405637318006	-1.54774711477965
CYCSP55	1.30537465223498	-0.258492285858973	3.32270287396875	0.00267733624494229	0.0691525405279221	-1.54887585411362
SCAMP3	1.46357703296919	0.393681216918953	3.3215835728952	0.00268483293779498	0.0691865802682802	-1.55131786728695
LINC01622	-1.28511631104114	-0.0311422118287996	-3.32072046216777	0.00269062761096777	0.0691865802682802	-1.55320075015582
GNAL	-1.31830827485378	0.161856850913087	-3.32045183538399	0.00269243355865609	0.0691865802682802	-1.55378672745847
PLEKHH3	1.42648251509879	0.0257441794498649	3.32034380951727	0.00269316013477107	0.0691865802682802	-1.5540223684355
CCNYL1	1.33722575868299	0.315323732367166	3.32020155356448	0.00269411722977233	0.0691865802682802	-1.55433267281397
SNORA54	-1.30613563752879	-0.120692828329933	-3.3198280550505	0.002696631685135	0.0691865802682802	-1.55514736732352
ARID5A	1.50557271141061	0.148220758281208	3.31860572457874	0.00270487649342227	0.0693210911316468	-1.55781335911928
EYA4	-1.20774769837523	0.0653185634652676	-3.31778048587074	0.00271045663102781	0.0693870887661455	-1.55961307462845
CXCR4	1.42392905892632	0.0914447316302129	3.31571661156064	0.00272446099430422	0.0695968605881846	-1.56411338687125
ST3GAL6	-1.34227016177173	-0.0405480843430798	-3.31568456959612	0.00272467896460607	0.0695968605881846	-1.56418324732884
DLGAP1-AS2	-1.31726380276434	0.0920492605840873	-3.31464101192073	0.00273178714492321	0.0697013226115159	-1.56645836855503
IQUB	-1.51870967101096	0.0711711313484914	-3.31323905069551	0.00274136480755006	0.0697798785778081	-1.56951447869889
TNKS1BP1	-1.42241479925864	0.182395149177991	-3.31308054986389	0.00274244966449912	0.0697798785778081	-1.56985996382965
MIR217	-1.13664342200696	-0.0950866734983175	-3.31286409987013	0.00274393182402883	0.0697798785778081	-1.57033175187622
MYEF2	-1.39039466107856	-0.0323104226780091	-3.31235391626105	0.00274742841293127	0.0697919356248581	-1.57144373822867
GDF3	-1.48496353961118	0.0131982414947638	-3.31158977472715	0.0027526735818815	0.0698011595457207	-1.57310913601651
PGAM4P1	-1.41151712283541	-0.233998694462742	-3.31128803562015	0.00275474742338525	0.0698011595457207	-1.57376672070641
ANKRD55	-1.46911265554292	-0.383666426875112	-3.3109195564907	0.00275728201456028	0.0698011595457207	-1.57456972493912
GPR75	-1.74735940269078	-0.191191747270732	-3.31047737259699	0.00276032656065111	0.0698011595457207	-1.57553330881451
DNHD1	-1.55113484532412	0.00532482893061092	-3.31010312503852	0.00276290588648342	0.0698011595457207	-1.57634881471121
SCG3	-1.32939927445096	-0.0645131568385094	-3.3089082002204	0.00277115694624091	0.0699128670904531	-1.57895240820123
COLEC10	-1.47938010176298	-0.0586488899819426	-3.30830149420764	0.00277535541357601	0.0699128670904531	-1.58027422133337
HSFY1P1	-1.24431652466716	-0.330360710604629	-3.30800209667856	0.0027774295394577	0.0699128670904531	-1.58092647934574
GPR12	1.54080587588541	0.0596402866472808	3.30771232667767	0.00277943839543701	0.0699128670904531	-1.58155774369543
PLXNB3	-1.2608995432839	-0.0325353868931199	-3.30573668488474	0.00279317217292774	0.0700731586475039	-1.58586117217587
SRPK3	-1.2608995432839	-0.0325353868931199	-3.30573668488474	0.00279317217292774	0.0700731586475039	-1.58586117217587
SPECC1	-1.31148050132089	-0.0311446822281681	-3.30548666542827	0.00279491486355511	0.0700731586475039	-1.58640571192736
MIB2	1.32276094072842	-0.107919522803631	3.30421904118713	0.0028037666622934	0.0702188459859184	-1.58916636458649
BPHL	1.43708434925598	0.297834997522192	3.302531771831	0.00281559086732765	0.0703623470968211	-1.59284035737658
ENSG00000228170	1.43708434925598	0.297834997522192	3.302531771831	0.00281559086732765	0.0703623470968211	-1.59284035737658
SLX9	1.23214511504687	-0.392685849423585	3.30137547095115	0.00282372190790392	0.0704892568382805	-1.59535780139564
KRT86	1.52654886244176	-0.0562613854503611	3.30074050165352	0.00282819661950143	0.070524717214803	-1.59674009642519
IRF9	1.23604915196458	-0.0268859366571394	3.29997556623401	0.00283359631702476	0.0705831419163093	-1.59840519811027
LINC01394	-1.26097083887408	-0.0108008442279877	-3.2993399368284	0.00283809081538896	0.0706189170454164	-1.59978872594076
NXT1	1.26207808856133	0.0251617371534015	3.2985991240099	0.00284333775024939	0.0706733175360697	-1.60140108166803
NPFFR2	-1.3148316729416	-0.351888977028753	-3.29710065285539	0.00285397959275739	0.0707523657337092	-1.60466207110373
MEGF6	-1.30421712535325	-0.140331690589084	-3.29677312591411	0.0028563107420442	0.0707523657337092	-1.60537477002703
WNK4	-1.361406025385	-0.229017950458259	-3.29631969193583	0.00285954106144996	0.0707523657337092	-1.60636140200081
MMP20	-1.13648700804216	0.124846344934499	-3.29609336866138	0.00286115473623994	0.0707523657337092	-1.60685384357799
CCDC9	-1.23596457579618	0.0110482951726973	-3.29599752517706	0.00286183836106208	0.0707523657337092	-1.60706237940574
ENSG00000259775	-1.25002557239735	-0.231333310448055	-3.29519990180675	0.00286753370916101	0.0708142422387858	-1.6087977626502
H2AC1	-1.38958849377901	0.0283805061151087	-3.29478862356115	0.002870474675653	0.0708142422387858	-1.60969252034052
ENSG00000284732	1.15211739991502	-0.000670470376183814	3.29372684299978	0.00287808072635142	0.0708504925929432	-1.61200229990295
OR5M9	1.15211739991502	-0.000670470376183814	3.29372684299978	0.00287808072635142	0.0708504925929432	-1.61200229990295
TCTA	1.55620904125121	-0.0087491047910491	3.2926009358749	0.00288616741026646	0.0709738995425589	-1.61445129480187
EXD2	-1.63531035949004	-0.141842993692632	-3.28881747134357	0.00291350273816396	0.0711142826287551	-1.62267867396734
LINC00272	-1.53997174318826	-0.00409867633288682	-3.28870881091289	0.00291429148553075	0.0711142826287551	-1.62291491380587
RGSL1	-1.53997174318826	-0.00409867633288682	-3.28870881091289	0.00291429148553075	0.0711142826287551	-1.62291491380587
KRTAP9-9	-1.62564281555547	0.119254417829533	-3.2886882382978	0.00291444084181634	0.0711142826287551	-1.62295964064614
FASTKD1	1.39001730070355	0.206339877280098	3.28868543918079	0.00291446116385464	0.0711142826287551	-1.62296572618765
VWA5A	-1.38649992694982	-0.215814790279654	-3.28828978755294	0.0029173350351266	0.0711142826287551	-1.62382589143269
AP4S1	-1.53367585164253	0.310576106392958	-3.28772586524522	0.00292143589422247	0.0711142826287551	-1.6250518221964
ENSG00000257392	-1.31004089875715	-0.0629417286687828	-3.28727564029362	0.00292471393835038	0.0711142826287551	-1.62603052917395
NARF	1.45537970509288	0.182548556592955	3.28724383801942	0.0029249456218675	0.0711142826287551	-1.6260996597391
NTNG1	-1.38655771924328	-0.129637238107991	-3.28722549220393	0.00292507928147181	0.0711142826287551	-1.62613953906294
ENSG00000234225	-1.70858932592889	-0.167651354755216	-3.28701466127275	0.00292661572700089	0.0711142826287551	-1.62659782841558
LINC00324	-1.36667684161981	-0.0987386506149473	-3.2863050146188	0.00293179305579697	0.0711142826287551	-1.62814033209481
CCDC42	-1.35465560496972	0.0410783711821732	-3.28610297526637	0.00293326867939331	0.0711142826287551	-1.62857946787171
ST8SIA1	-1.39341180754592	-0.16493357578088	-3.28586708033442	0.0029349924795463	0.0711142826287551	-1.62909217726904
KLRC2	-1.37467217608703	0.112351040446785	-3.28486771582955	0.00294230618237025	0.071157798598048	-1.63126411735599
ZDHHC15	-1.46313878908104	0.201712859178176	-3.28477962599925	0.00294295169811337	0.071157798598048	-1.63145555369247
ZNF214	-1.51900974081037	-0.338689921032162	-3.28410530348259	0.00294789761499448	0.0711896440617581	-1.63292092775434
LSAMP	-1.25390891003995	-0.0463313431955104	-3.28302577618046	0.00295583227707485	0.0711896440617581	-1.63526663375486
PRKACG	-1.31629506650597	0.0333852937723764	-3.28249716526522	0.00295972515039757	0.0711896440617581	-1.63641515372221
LINC00355	-1.26450751763074	-0.211827804065874	-3.28239506107116	0.00296047765108715	0.0711896440617581	-1.6366369893404
ABCG8	-1.22705076991997	-0.0812404308466749	-3.28141780120256	0.00296768933733016	0.0711896440617581	-1.63876009957618
NMBR	-1.40174002722768	0.0262292755114267	-3.28097131511967	0.00297098982137723	0.0711896440617581	-1.63973002227562
CCDC180	-1.41676888332796	-0.0920545225071165	-3.28086134923101	0.0029718032474066	0.0711896440617581	-1.63996889918413
SUGT1P4-STRA6LP-CCDC180	-1.41676888332796	-0.0920545225071165	-3.28086134923101	0.0029718032474066	0.0711896440617581	-1.63996889918413
ENSG00000236911	-1.27699600584174	-0.102017444412339	-3.28083261912066	0.00297201580163418	0.0711896440617581	-1.64003130861627
C1QL1	1.27712833862797	0.238353012912725	3.27978549022548	0.00297977280730515	0.0712142580007198	-1.64230581887695
EMILIN1	1.60041971843415	-0.0864750970463419	3.27978151018765	0.0029798023281994	0.0712142580007198	-1.6423144635853
POM121L1P	1.50325480050578	0.126998817152553	3.27944550320111	0.00298229559077979	0.0712142580007198	-1.6430442629613
TAS2R13	-1.10537798576268	-0.118431316682574	-3.27800355463666	0.00299301812107158	0.0713053179934629	-1.64617584122555
LINC00317	-1.54068676394934	0.0467385568193439	-3.27748418440274	0.00299688933830038	0.0713053179934629	-1.64730367355443
VSX2	-1.37870515542354	0.242541492005126	-3.27689962940981	0.00300125220246894	0.0713053179934629	-1.64857298130729
OR52B4	-1.22056941418866	0.0186551494128508	-3.2767143252931	0.00300263651102067	0.0713053179934629	-1.64897533550583
HLX	1.47473990691159	0.360793035766983	3.2766419509147	0.00300317734886712	0.0713053179934629	-1.64913248111842
SETD2	1.39083033289502	0.0876380499954584	3.27637603033944	0.00300516532248523	0.0713053179934629	-1.64970986067497
TAS2R8	-1.3286083458287	-0.0743741995422509	-3.27598123082013	0.00300811911436292	0.0713053179934629	-1.65056703773531
SIGLEC5	1.4885156853883	0.258817954195657	3.27562148417114	0.00301081308923937	0.0713053179934629	-1.65134807711743
SEMA5A	-1.37716324594869	-0.319059580845467	-3.27470936515139	0.00301765396376797	0.071382413090298	-1.6533282255705
CUTA	1.44776361996012	0.351246209687785	3.27436360518045	0.00302025107571007	0.071382413090298	-1.65407879578614
LINC02434	-1.30483145546456	0.0700042878761473	-3.27353823317131	0.00302645942841026	0.0714560068112693	-1.65587038626868
PPP1R1B	1.36117669411837	-0.198610910069829	3.27251899105345	0.00303414304596847	0.071564246245616	-1.65808257847999
LINC01096	-1.22324281675059	-0.142149100208469	-3.2705644607756	0.0030489300847301	0.0717969617848966	-1.6623240607194
ENSG00000243995	-1.22990452750997	-0.0313384474208822	-3.27039331387597	0.00305022820627013	0.0717969617848966	-1.66269541977057
KCNK10	-1.40642419194278	0.168450951873276	-3.26961321011168	0.0030561519257879	0.0718060438920657	-1.66438802169251
NPHP1	-1.30012436315537	-0.101979739557955	-3.26952355301588	0.00305683344791913	0.0718060438920657	-1.66458254270574
SEC16A	1.32841111112673	0.302169071809326	3.26861979121477	0.00306371152453113	0.0718435497119626	-1.66654324787309
LINC01492	-1.49796209949178	-0.140642162517255	-3.26849626993506	0.00306465274203296	0.0718435497119626	-1.66681121143227
ANGPTL5	-1.18311644271144	0.128500381057936	-3.26721811745908	0.00307440850679291	0.0719991550003602	-1.66958378679182
OR51S1	-1.23784065765805	-0.0184450780814236	-3.26641021432226	0.00308059044389718	0.0720598990424098	-1.67133609479643
ARHGEF39	1.28248146952904	-0.442292244832102	3.2658016100669	0.00308525529828917	0.0720598990424098	-1.67265602953846
OR56B2P	-1.26487875930783	0.0379439294435081	-3.26529540540332	0.00308914046704093	0.0720598990424098	-1.67375381404191
ACTG1	1.25166790048636	-0.120800128574087	3.26525053451408	0.00308948508301874	0.0720598990424098	-1.6738511206904
ITIH6	-1.29231552498734	0.0302819316200271	-3.26425600352039	0.00309713277643286	0.0721455361795276	-1.67600772966514
AIPL1	-1.32721597882379	-0.243430665264445	-3.26396091062682	0.00309940547789578	0.0721455361795276	-1.67664758399139
LGSN	-1.51730571976696	-0.0358636154709786	-3.26343473499269	0.00310346188977691	0.0721672089595556	-1.67778844703614
FBXL21P	-1.41027487719406	-0.0163188456921472	-3.26258539628997	0.00311002044959134	0.0722469639854262	-1.67962985865547
OR5E1P	-1.14458904647967	-0.168958732722829	-3.26161748104571	0.0031175109536695	0.0722871064339697	-1.68172814089215
TBX20	-1.35548496211654	-0.22050866227304	-3.26155313545326	0.00311800952787813	0.0722871064339697	-1.68186762371033
TMEM150C	-1.55751643326945	0.092089914831532	-3.25910518276125	0.00313703442588231	0.0722883925189118	-1.68717334981182
KIF17	-1.37406012712044	0.0395937379079979	-3.25891117220572	0.00313854700841378	0.0722883925189118	-1.68759378968241
ENSG00000254905	-1.5467143622809	-0.0702188992644246	-3.25876724259929	0.00313966959466596	0.0722883925189118	-1.68790569341426
NECAB3	1.28881763302311	-0.0248797375065518	3.25865394732774	0.00314055351926656	0.0722883925189118	-1.68815120729464
TRAV2	-1.52013995663213	-0.138255450598104	-3.25850711744315	0.00314169943651678	0.0722883925189118	-1.6884693870073
CPHXL	-1.35598225850755	0.122284002133451	-3.2580234335294	0.00314547714602196	0.0722883925189118	-1.68951749141613
POLD2	1.28048824100292	-0.086734270282879	3.25792285331085	0.00314626325631697	0.0722883925189118	-1.68973543368129
ZDHHC18	1.41571103233359	0.237845496623628	3.25765869662994	0.00314832874250578	0.0722883925189118	-1.69030781009674
BABAM2	1.2594930158575	0.279493944386967	3.2574039609756	0.00315032180270309	0.0722883925189118	-1.690859757139
ABCC11	1.47818082374784	-0.0395725688414095	3.25720457202421	0.00315188267741781	0.0722883925189118	-1.69129177117722
CFAP91	-1.62644209144044	-0.0812442046967366	-3.25712555368283	0.00315250146232489	0.0722883925189118	-1.69146297678778
ENSG00000229116	-1.58622383029084	-0.172133397054976	-3.25635319648657	0.00315855588862418	0.0723553710557747	-1.69313633078378
AGMO	-1.34096235931959	0.194303434851717	-3.25559066885805	0.00316454426190747	0.0724207052048617	-1.69478824812314
TTTY12	-1.2464712067478	-0.197820368638253	-3.2551705491833	0.00316784827262565	0.0724245390724742	-1.69569832335685
CSNK1E	1.30461692565287	-0.268196132522687	3.25433316159104	0.00317444379314883	0.0725035426583576	-1.69751216981417
TRIM77	-1.7327366509356	0.139864337559576	-3.25378398847447	0.0031787764363413	0.0725307576003528	-1.69870162987363
NAA11	-1.26693664304846	-0.0264653420516474	-3.2521222101971	0.00319192162255156	0.0725928437052104	-1.70230045170475
NEUROD6	-1.65279163039975	0.204100035918931	-3.25188989623886	0.0031937634696082	0.0725928437052104	-1.70280350830082
PTCH2	1.15011944523808	-0.159246413839301	3.25103143769938	0.00320057845235613	0.0725928437052104	-1.70466231620214
IGSF5	-1.72000968920287	0.156598042068496	-3.25045594115846	0.0032051549536279	0.0725928437052104	-1.70590833108387
GTPBP3	-1.34132252091576	-0.038390178530304	-3.25029263661361	0.00320645474355523	0.0725928437052104	-1.70626188927931
SLC16A10	-1.39199413946455	0.179748276743773	-3.24990396769042	0.00320955032082327	0.0725928437052104	-1.70710334078936
EPHA10	-1.43913153648419	0.012371171686573	-3.24913900816312	0.00321565130603756	0.0725928437052104	-1.70875933875546
RSRC2	1.42385444944166	-0.189464801261672	3.24863178958076	0.00321970282473334	0.0725928437052104	-1.70985729661346
ANKRD20A17P	-1.42258547731669	-0.0142651616005216	-3.24799482538477	0.00322479768602718	0.0725928437052104	-1.71123602206543
ANKRD20A21P	-1.42258547731669	-0.0142651616005216	-3.24799482538477	0.00322479768602718	0.0725928437052104	-1.71123602206543
SNORD116-14	-1.3575690894593	-0.39996913897411	-3.24742521542646	0.00322936038613249	0.0725928437052104	-1.71246887442379
TSNAXIP1	-1.38625841163474	0.0335713395870732	-3.24701400133403	0.00323265816849281	0.0725928437052104	-1.71335884915279
ENSG00000230736	-1.67576764170303	0.14200113052159	-3.246669587732	0.00323542273419157	0.0725928437052104	-1.71410421866819
YIF1A	1.19456724837412	0.0342101150607151	3.24658678961577	0.00323608768426205	0.0725928437052104	-1.71428340356803
GPR108	1.18011138161	-0.310604458854905	3.24615651184607	0.00323954535856781	0.0725928437052104	-1.71521454873022
LINC01465	-1.51090749004348	0.0245996238922682	-3.24611250560276	0.00323989918955563	0.0725928437052104	-1.7153097781742
CHRNA4	-1.25594444061887	-0.0718727883733511	-3.24595564688152	0.00324116071088665	0.0725928437052104	-1.71564921639253
ZNHIT1	1.43181800430674	-0.034743882391704	3.2456431024967	0.00324367573123429	0.0725928437052104	-1.71632553658535
TOB2	1.43725800471738	-0.0477188454707467	3.2438912815781	0.00325780735947884	0.0725928437052104	-1.72011589359546
CHRM4	-1.48699255040115	-0.0954442065570443	-3.24350211555495	0.0032609547394882	0.0725928437052104	-1.72095781813725
ZSCAN2	-1.22283334407384	0.00985026908139365	-3.24342710401808	0.00326156173208508	0.0725928437052104	-1.72112009440081
NAGPA	1.34080104939469	0.409707404334111	3.24321410658158	0.00326328589893353	0.0725928437052104	-1.72158087511008
TASOR	-1.09397425483705	0.1153960057036	-3.24174371779769	0.00327521235804029	0.0725928437052104	-1.72476148947162
SORCS3	-1.27785156592132	-0.0363389416306957	-3.2417309832837	0.0032753158321376	0.0725928437052104	-1.72478903334381
CXCR5	-1.43401237834144	0.142285960492732	-3.24130282887721	0.00327879662863753	0.0725928437052104	-1.72571507871443
ARID5B	-1.32375537246098	-0.0971784604809372	-3.24107834227477	0.00328062307739889	0.0725928437052104	-1.72620059781856
RPS6KA2	-1.44650758221741	-0.0514051343068504	-3.24072006771224	0.00328354007194191	0.0725928437052104	-1.72697544779165
FAM171B	-1.38482223516245	0.0344963580555679	-3.24062082959945	0.0032843484893543	0.0725928437052104	-1.72719006718152
ENSG00000240240	-1.28815616317452	0.0462213573422741	-3.24037711443499	0.0032863346655387	0.0725928437052104	-1.72771713272158
ENSG00000286945	-1.28815616317452	0.0462213573422741	-3.24037711443499	0.0032863346655387	0.0725928437052104	-1.72771713272158
ENSG00000260871	-1.10179663494573	-0.195759667272338	-3.23939824161472	0.00329432373634969	0.0725928437052104	-1.72983392585907
SNORD38A	-1.44215892269818	-0.0394236635423105	-3.2392067081788	0.0032958891245959	0.0725928437052104	-1.73024808579947
CICP18	-1.55407271340348	0.0914824117867422	-3.23840789941183	0.00330242546108601	0.0725928437052104	-1.73197528347754
ENSG00000203496	-1.55407271340348	0.0914824117867422	-3.23840789941183	0.00330242546108601	0.0725928437052104	-1.73197528347754
LINC00266-1	-1.55407271340348	0.0914824117867422	-3.23840789941183	0.00330242546108601	0.0725928437052104	-1.73197528347754
LINC00266-4P	-1.55407271340348	0.0914824117867422	-3.23840789941183	0.00330242546108601	0.0725928437052104	-1.73197528347754
SNRPCP2	1.52753595361388	0.413680314303323	3.23759434623575	0.00330909528509304	0.0725928437052104	-1.73373420163693
BSX	-1.30594454845675	-0.421563837682045	-3.23701132321185	0.0033138831168856	0.0725928437052104	-1.73499460955228
CNTF	-1.55936188889476	0.163855486951768	-3.23699822230768	0.00331399077921334	0.0725928437052104	-1.73502293077829
ZFP91-CNTF	-1.55936188889476	0.163855486951768	-3.23699822230768	0.00331399077921334	0.0725928437052104	-1.73502293077829
FGFBP3	-1.42691462634825	-0.107488421227932	-3.23665934543849	0.00331677681750434	0.0725928437052104	-1.73575549222915
SLC2A3	-1.22638173892922	0.0961373668479984	-3.23662699970069	0.00331704286234173	0.0725928437052104	-1.73582541362318
ENSG00000234763	-1.53865329418763	0.141432242503293	-3.23600304722901	0.00332217891973535	0.0725928437052104	-1.7371741541235
CES3	-1.35294263323972	-0.0937384556426622	-3.23511600065372	0.00332949382672589	0.0725928437052104	-1.73909143686228
CCER1	-1.18463471637072	0.125349791425669	-3.23399282879271	0.00333877817739206	0.0725928437052104	-1.7415188096625
HSD3B7	1.17385631683109	0.0932984767295166	3.23368812752572	0.00334130119427039	0.0725928437052104	-1.74217726959984
FMN2	-1.23906291540502	-0.00961123922173359	-3.23357675532244	0.00334222384752628	0.0725928437052104	-1.74241793943115
LINC01549	-1.19746139437671	0.0717488682808882	-3.23343230949356	0.00334342086200771	0.0725928437052104	-1.74273007520185
WDFY3	1.36771519704503	-0.388951734056179	3.23313726623608	0.00334586715265459	0.0725928437052104	-1.74336762394656
NEK10	-1.2437570820737	-0.121508842809222	-3.23240451388649	0.00335195008095217	0.0725928437052104	-1.74495091066781
DIP2B	-1.22304593132326	-0.109073128226702	-3.23238547964235	0.00335210823523505	0.0725928437052104	-1.74499203694846
LINC00620	-1.22328708650072	0.0904012020597992	-3.23236994976391	0.0033522372772998	0.0725928437052104	-1.7450255914663
AVPI1	1.21338775124144	0.00688707850354607	3.23227372614054	0.00335303693276755	0.0725928437052104	-1.74523349501121
LINC02156	-1.48352905920892	-0.0416467937932081	-3.23181712532423	0.0033568339677831	0.0725928437052104	-1.74622000894428
ALDH3B2	1.49426763347432	-0.545685500065557	3.23178711097974	0.0033570837083602	0.0725928437052104	-1.74628485497332
ADGRG4	-1.41519482416123	-0.124188969732851	-3.23173123280727	0.00335754870196894	0.0725928437052104	-1.74640557924558
NAT16	-1.35551809838519	0.104240713146691	-3.2301504348375	0.00337072914746882	0.0728096414819481	-1.74982056050737
ENSG00000179755	-1.63089272844518	-0.158793907861357	-3.22890191936091	0.00338117429227138	0.0728308727451852	-1.75251728072506
ENSG00000261566	-1.63089272844518	-0.158793907861357	-3.22890191936091	0.00338117429227138	0.0728308727451852	-1.75251728072506
ENSG00000288300	-1.63089272844518	-0.158793907861357	-3.22890191936091	0.00338117429227138	0.0728308727451852	-1.75251728072506
TRIM43	-1.27527800812782	0.151561624844695	-3.22689624030787	0.00339801921684483	0.0730778689089901	-1.75684862548273
COX5A	1.42318395996994	-0.00871275296294324	3.22592196642904	0.00340623091118455	0.0730778689089901	-1.75895225089414
TRBV11-1	-1.25001394551615	0.235819781174896	-3.22550971806655	0.00340971131032729	0.0730778689089901	-1.75984229562174
SNORD21	-1.19838070425191	-0.358029938141768	-3.22532153308207	0.00341130119705035	0.0730778689089901	-1.7602485732703
ENTPD4	1.37091335613736	-0.0834311103047193	3.22528557160032	0.00341160510000894	0.0730778689089901	-1.76032621048851
C8orf17	-1.16197197491434	-0.0857280294012537	-3.22528265420093	0.00341162975548445	0.0730778689089901	-1.76033250884603
VTN	1.48671274902431	-0.0661998606053914	3.22452191526557	0.0034180647600415	0.0731478529880615	-1.76197479210334
CZIB	1.24479431893704	-0.0755663287895534	3.22389514987611	0.00342337527995935	0.0731936653606865	-1.76332774565871
ENSG00000244471	-1.37486013921966	-0.0527581349608202	-3.22347496934018	0.00342693987587021	0.0732020986805911	-1.76423470482406
DNAJC10	1.49533453903378	0.0953228855833723	3.22250638115656	0.00343517050425601	0.0733100943750236	-1.76632523457077
SLC7A3	-1.32732752703396	0.163137143371404	-3.22030962538781	0.00345390816518162	0.0736255838593915	-1.77106568877411
CNOT3	-1.47230941059401	0.0746966725747664	-3.2199425920916	0.00345704842943051	0.0736255838593915	-1.77185760559745
KCNC2	-1.55516982399292	0.0159535559656543	-3.21938727913004	0.00346180480472431	0.0736255838593915	-1.77305569392936
C11orf16	-1.42728084423518	0.00526306089399101	-3.21928194503927	0.00346270772471089	0.0736255838593915	-1.7732829436947
ZNF667	-1.30303622005872	0.286927175455337	-3.21815239272518	0.00347240447233657	0.0737638377835544	-1.77571968774474
PML	-1.58557603093292	-0.450642154777656	-3.21653070450158	0.00348637173739345	0.0739540914362193	-1.77921754394052
RNF186	-1.40656970934412	-0.0213322735540515	-3.21636916095765	0.00348776603759226	0.0739540914362193	-1.77956594497698
ARID1A	-1.06531657040261	0.00962892349629435	-3.21524741274079	0.00349746278984285	0.0740351877735868	-1.78198504028334
PRDM5	-1.43767732690259	-0.0376253944057602	-3.21518499482133	0.00349800311207757	0.0740351877735868	-1.7821196378206
TESPA1	1.29293281430708	-0.0578902986506558	3.21456258152557	0.00350339544629225	0.0740484267889915	-1.78346175198944
CCDC186	-1.23525637785703	-0.00147885145407155	-3.2142284917318	0.00350629316362443	0.0740484267889915	-1.78418211224069
SSX2	-1.5284962487484	-0.103114486162423	-3.21400313928614	0.00350824905405382	0.0740484267889915	-1.78466799862075
GFRAL	-1.21706804325047	0.0578357649437629	-3.21218894923548	0.00352403317716354	0.0741806499638364	-1.78857914298833
B3GALT5	-1.12327516535885	-0.0494346945322011	-3.21139042393327	0.00353100229058685	0.0741806499638364	-1.79030039259707
GOLM2	-1.61896597273796	-0.0760025376802845	-3.21127873051217	0.00353197814974005	0.0741806499638364	-1.79054113898932
CENPBD1P1	1.4616051824119	0.30053104104935	3.21036487212668	0.00353997223726511	0.0741806499638364	-1.79251077143129
GPD1	-1.32710934759064	0.11789743070399	-3.20999301621926	0.00354323007523224	0.0741806499638364	-1.79331216984329
LINC01618	-1.62996436110174	-0.05426051673829	-3.20832638128319	0.00355786699033092	0.0741806499638364	-1.79690356091374
ENSG00000288534	1.22746084047011	-0.109177521680235	3.20820403663462	0.00355894374973657	0.0741806499638364	-1.79716717092291
TMX2	1.22746084047011	-0.109177521680235	3.20820403663462	0.00355894374973657	0.0741806499638364	-1.79716717092291
LDLRAD1	-1.38992730042643	-0.270010761714603	-3.20815093580314	0.00355941118956606	0.0741806499638364	-1.79728158350701
FLACC1	-1.31101108555097	0.108061502248945	-3.20773487515133	0.00356307576433778	0.0741806499638364	-1.79817801525354
ACP7	-1.33676100989712	-0.219484543403281	-3.20757921592917	0.00356444771130328	0.0741806499638364	-1.79851338273306
KIF26B	-1.30869288899541	-0.33380372107032	-3.20752927997159	0.00356488794382605	0.0741806499638364	-1.7986209683614
VNN3	-1.11261823282494	-0.275834033289474	-3.20750534181415	0.00356509899979856	0.0741806499638364	-1.79867254223175
CBLL1	-1.41414094179289	0.125963309004083	-3.20742839893675	0.00356577746487523	0.0741806499638364	-1.79883831182444
OR51E2	-1.63766433875718	0.242452391955837	-3.20732591559958	0.0035666813330183	0.0741806499638364	-1.79905910475089
ENSG00000250186	1.54657503670552	0.288252556667478	3.20704879001831	0.00356912659087186	0.0741806499638364	-1.79965613850557
PHB	1.54657503670552	0.288252556667478	3.20704879001831	0.00356912659087186	0.0741806499638364	-1.79965613850557
ENSG00000274718	-1.55287472896838	-0.0227275992146439	-3.2064887540835	0.00357407307556833	0.0742166559244138	-1.80086260960356
NEK1	-1.31803317477587	-0.029258677109941	-3.20594711383569	0.00357886335769592	0.0742493565072385	-1.8020293762084
ENSG00000230979	1.32701655361986	-0.0792807349917221	3.20551485058445	0.00358269073949547	0.0742620393767414	-1.80296047688402
ICAM4	1.44147517369554	0.0866315887832353	3.20496985402366	0.00358752190886781	0.0742954873521673	-1.80413433944908
PEX10	1.29398897647342	0.0231814475455537	3.20332521552806	0.00360213898824696	0.0745313542810131	-1.80767625536113
GPHB5	-1.20266777159145	0.0739891124783955	-3.20283408621072	0.00360651510802831	0.0745550943236183	-1.80873382573172
MYF5	-1.06703490171977	-0.034396872223658	-3.20140483150528	0.00361927935387307	0.0746936914804376	-1.81181115585969
LSM2	1.25213088307195	0.37011439390269	3.20057499767577	0.00362671028694381	0.0746936914804376	-1.81359763497637
PPP3R2	-1.55524270604824	0.180294335538197	-3.20043702175489	0.00362794724584081	0.0746936914804376	-1.81389465476913
OR5B2	-1.23344336161553	0.0374979925912741	-3.20024385971383	0.0036296796322223	0.0746936914804376	-1.81431046523294
ENSG00000250046	-1.20771390263351	-0.0330568852236358	-3.20004771443224	0.00363143958851219	0.0746936914804376	-1.81473268789971
CAPN13	1.55465584330304	0.015271842290661	3.19991530744604	0.0036326281032667	0.0746936914804376	-1.81501770189189
SLC17A4	-1.48151983436107	0.110227265606391	-3.1983455818233	0.00364674686381885	0.0747784715201344	-1.81839629188118
ERG	-1.22245759268364	-0.0575683353436608	-3.19726884412468	0.00365646200115995	0.0747784715201344	-1.82071344056576
SEC23B	-1.36076571720955	-0.0468537248468357	-3.19682556404381	0.00366046883930489	0.0747784715201344	-1.82166729749258
P2RY4	-1.25472242446686	-0.138988573464826	-3.19669390209401	0.00366165975390313	0.0747784715201344	-1.82195060009107
XKR3	-1.27651324339839	0.107655545976386	-3.19651793941563	0.00366325196147568	0.0747784715201344	-1.82232921956489
PAPOLB	-1.22545129607625	0.249704206930218	-3.196424140977	0.00366410097374282	0.0747784715201344	-1.82253104275722
ENSG00000228922	-1.43161269205195	-0.132175782089413	-3.19622303131812	0.00366592194672531	0.0747784715201344	-1.8229637566346
ACSL4	-1.2798224979006	-0.19090618192262	-3.19579524766262	0.00366979826439196	0.0747784715201344	-1.82388415521125
SLC19A3	-1.10354721831405	0.185231799888306	-3.19556868354013	0.00367185284889724	0.0747784715201344	-1.82437160073641
CCDC38	-1.34604042217521	0.127122114334156	-3.1955547944031	0.00367197883777931	0.0747784715201344	-1.82440148234938
ENSG00000285645	1.30216956276559	0.0229127471818955	3.19515442770932	0.00367561236738784	0.0747784715201344	-1.82526282524067
HINT2	1.30216956276559	0.0229127471818955	3.19515442770932	0.00367561236738784	0.0747784715201344	-1.82526282524067
TRMT112P7	-1.11275765651326	-0.398862733072526	-3.19386782503236	0.00368731236830848	0.0749504664582843	-1.82803052655794
TMPRSS7	-1.26686654406745	-0.0360277640423563	-3.19292416824939	0.00369591648283277	0.0750592854046538	-1.83006022469823
KRT25	-1.35538185779321	-0.142941014243466	-3.19239836719416	0.00370071902968643	0.0750645119320974	-1.83119106426755
CARMN	-1.49423829206524	-0.176509883041654	-3.19215069286461	0.00370298330974422	0.0750645119320974	-1.83172371264301
SOST	-1.40739425988538	0.209267478489606	-3.19148300338882	0.00370909407908302	0.0750645119320974	-1.83315956749728
SLFN14	-1.25985200851884	0.266919545156908	-3.19109563132455	0.00371264379690942	0.0750645119320974	-1.83399255232725
SSX6P	-1.48468505367253	0.0482089949246155	-3.19098506569823	0.0037136575740033	0.0750645119320974	-1.83423029989083
NETO1-DT	-1.42246543316473	-0.105791742291517	-3.18907251591665	0.00373123595301363	0.0750645119320974	-1.83834233146249
NLRP13	-1.2582025753736	-0.19050506157566	-3.18881958780005	0.00373356661602314	0.0750645119320974	-1.83888606337828
TRGV1	-1.57706768536891	-0.144176286248164	-3.18881185660997	0.00373363787886182	0.0750645119320974	-1.83890268323686
RANBP17	-1.46674664185973	0.172090265950022	-3.18877501546277	0.00373397748293785	0.0750645119320974	-1.83898188100898
TBL1Y	-1.34637398020563	-0.0199434947832874	-3.18867501270718	0.00373489946458119	0.0750645119320974	-1.83919685615177
TRBV24-1	-1.47660506736097	-0.0861914147494274	-3.18824569188531	0.00373886010296525	0.0750645119320974	-1.84011973466129
GPR149	-1.33613387251787	-0.0350610236811888	-3.18817107475565	0.00373954888463324	0.0750645119320974	-1.84028012864557
TEX13A	-1.27193000084923	0.110452691814599	-3.18795261309459	0.00374156617946945	0.0750645119320974	-1.84074971685111
OR4F15	-1.31553692894136	0.0224426574423854	-3.18780152008628	0.00374296199824296	0.0750645119320974	-1.84107448748098
SLF1	-1.3848150688014	0.186725430262259	-3.18758793039558	0.00374493602467525	0.0750645119320974	-1.84153358317652
CEACAM22P	-1.57864944407197	0.216195205080389	-3.18708131615801	0.00374962223057193	0.0750932583921391	-1.8426224673001
TRPV3	-1.01363326146322	0.0950688064964678	-3.18649396792989	0.0037550622890697	0.0751370392694181	-1.84388479345874
KCNK2	-1.29846699624664	-0.0892605940424865	-3.185729644089	0.00376215287373212	0.0752137419977041	-1.84552734220305
LINC02685	-1.51115459799422	-0.0365659322711278	-3.18533376853	0.00376583044633455	0.0752221374016531	-1.84637802850233
CBL	1.63915237551231	0.179670732136342	3.18476309254064	0.00377113795004438	0.075258962810826	-1.84760426785143
GALNTL5	-1.25523649475767	-0.0689459500895675	-3.18441376186352	0.00377439040670473	0.075258962810826	-1.84835485041273
FOXP2	-1.54080546694099	-0.0531730166247465	-3.18382498111289	0.0037798783778892	0.075258962810826	-1.84961985167934
H1-4	-1.18902866418764	-0.208219470515363	-3.1837357284055	0.00378071096360306	0.075258962810826	-1.84981160421861
KLC3	-1.2517995424407	-0.0916126596333443	-3.18205315197842	0.00379643976096157	0.0753435004198921	-1.85342610572613
SELENOV	-1.25934112327795	0.0470770497165021	-3.18172731462894	0.00379949296600252	0.0753435004198921	-1.854125983435
DPEP1	-1.52150441956222	-0.216671449519593	-3.18118534658347	0.0038045766180655	0.0753435004198921	-1.85529003536314
FAM91A1	-1.31769321931402	0.300503629307767	-3.18056914399594	0.00381036453386527	0.0753435004198921	-1.85661343795649
SNORD15A	-1.26886599189351	-0.211211640156592	-3.18056206173852	0.00381043110583015	0.0753435004198921	-1.85662864777063
AVIL	-1.53226994630615	-0.12405340052515	-3.1802968856877	0.00381292451867488	0.0753435004198921	-1.85719812896988
GPHN	1.35158387597909	0.000124182569563254	3.17975902806286	0.00381798673629907	0.0753435004198921	-1.85835315415638
PTPRA	1.52749918701576	-0.157093020247425	3.17967002976639	0.00381882499480152	0.0753435004198921	-1.85854426681137
PPP1R12B	-1.43507737980385	0.0972212770872674	-3.17948827520611	0.00382053745710524	0.0753435004198921	-1.85893455552685
ENSG00000225931	-1.24293859609955	-0.0846589949430492	-3.17935613904169	0.00382178288628841	0.0753435004198921	-1.85921829135084
EED	1.21162632091538	0.365943028396117	3.1786495323561	0.00382844952665116	0.0753435004198921	-1.86073551042657
PCDHGA10	-1.21285531550407	-0.188473723705399	-3.17862494896331	0.00382868166535328	0.0753435004198921	-1.8607882933273
FSTL5	-1.30871050785148	-0.196962776426552	-3.17846955735128	0.00383014932709499	0.0753435004198921	-1.86112193039682
LINC00398	-1.32046738764809	-0.193210323091068	-3.17841779675602	0.0038306383219849	0.0753435004198921	-1.86123306276508
ATG14	1.25028389243768	-0.114742445183606	3.17758275074529	0.00383853550341177	0.0754345730291755	-1.86302584899337
C7orf50	1.54859162635868	-0.10314339048759	3.17620233819078	0.00385162464797678	0.0755890166972912	-1.8659891036988
DIS3L2	1.49515616800617	0.139591730530656	3.17546917470262	0.00385859397732118	0.0755890166972912	-1.86756274411469
HGF	-1.50236661695459	-0.157577050339215	-3.17473728129174	0.00386556332316358	0.0755890166972912	-1.86913351941208
AFM	-1.54029717928899	-0.160340283033465	-3.17470503424388	0.0038658706690037	0.0755890166972912	-1.86920272419711
MPPED1	-1.25510481620754	0.128646700661796	-3.17447514285211	0.00386806243906894	0.0755890166972912	-1.86969608198254
CHST5	-1.2503390254794	0.13061074566954	-3.17446428568961	0.00386816598010454	0.0755890166972912	-1.86971938162681
CCDC148	-1.0113860807009	-0.0899276299745336	-3.17363532116693	0.00387607940226821	0.0755890166972912	-1.8714982623461
SNORD115-35	-1.20497946200164	-0.00772580106669309	-3.17300840650533	0.00388207435690897	0.0755890166972912	-1.87284344430001
HES4	1.40050220330506	0.0527018069416387	3.1728836074656	0.00388326882744577	0.0755890166972912	-1.87311121562911
ANO10	1.14074949101491	-0.178145219867996	3.17262486797306	0.00388574638783687	0.0755890166972912	-1.87366635938507
SLC13A5	-1.39539010909904	-0.0952127989996918	-3.17248662906851	0.00388707071729567	0.0755890166972912	-1.8739629535292
OR52D1	-1.18318305300323	-0.0345917588228337	-3.17196580872548	0.00389206407609032	0.0755890166972912	-1.87508033862742
POP5	1.28004974882254	0.42099126601681	3.17191719365696	0.00389253048694018	0.0755890166972912	-1.87518463539324
DNAJC2	1.3898962123621	0.449376461990075	3.17160807922262	0.003895497374292	0.0755890166972912	-1.87584778237961
ENSG00000289613	1.3898962123621	0.449376461990075	3.17160807922262	0.003895497374292	0.0755890166972912	-1.87584778237961
EYS	-1.55767033617599	0.143932223040137	-3.16911369548178	0.00391951818286406	0.0759700060780324	-1.88119810355425
TAF5L	1.3571484647594	-0.152296324804655	3.16888663677993	0.00392171180308409	0.0759700060780324	-1.88168505189603
DCXR	1.30518990272923	0.0617831075409533	3.16827766559548	0.00392760091687655	0.0760203124657138	-1.88299098035834
CHRFAM7A	-1.26258652776235	0.0654260264841607	-3.16764521662893	0.00393372607041216	0.0760750994069407	-1.88434715401315
P2RY11	1.36203518365082	-0.387256853822072	3.16548451817153	0.00395472136536788	0.0762861503658065	-1.8889795964179
MAP2K4	-1.21673731083487	-0.0551146475754225	-3.16524265453023	0.00395707822038217	0.0762861503658065	-1.88949806539389
MAP2K4P1	-1.21673731083487	-0.0551146475754225	-3.16524265453023	0.00395707822038217	0.0762861503658065	-1.88949806539389
MIR215	-1.38406655297756	0.0346721032706997	-3.16516306693006	0.00395785406167928	0.0762861503658065	-1.88966866933892
MFSD9	-1.6613470194736	0.0416662244879868	-3.16424706464374	0.00396679402579571	0.0763822955434894	-1.89163209198547
RASD2	-1.45344222604757	0.119290571220584	-3.16397449348482	0.00396945799888213	0.0763822955434894	-1.89221629740443
KIAA1958	-1.37991290829779	-0.139696033821029	-3.16246646478606	0.00398422780088425	0.07648131280484	-1.8954481233702
LINC00161	-1.3468961813028	0.0479459113038155	-3.16188196186393	0.00398996667408345	0.07648131280484	-1.89670059929807
ENSG00000224271	-1.18121224557198	-0.275639388628913	-3.16177579847197	0.0039910098786981	0.07648131280484	-1.89692807714133
SLC2A13	-1.66743492403852	-0.0685490567040936	-3.16149019703421	0.00399381761524989	0.07648131280484	-1.89754002479431
HAVCR1	-1.32108461764104	-0.0779298960086266	-3.16144796389498	0.00399423296860647	0.07648131280484	-1.8976305143628
ZNF418	-1.23896751156051	-0.129529303728786	-3.16112690172238	0.00399739189948156	0.07648131280484	-1.89831841326398
IST1	1.24474891110135	-0.110500425675047	3.16108656459704	0.00399778894614533	0.07648131280484	-1.89840483655326
SLC24A5	-1.4395835219178	-0.222893260622681	-3.16057699842236	0.00400280797477777	0.0765139395244979	-1.89949655785301
LINC00937	-1.43375985556944	-0.0729049007959231	-3.16018952037909	0.00400662853368996	0.0765236223915921	-1.90032666542529
TBRG4	1.37847730138239	0.203201564733543	3.15976644217029	0.00401080411310859	0.0765400642775128	-1.90123299534234
TMPRSS13	-1.27778812022135	0.0876999071586602	-3.15881551814318	0.00402020454025287	0.0765669914669953	-1.90326991927314
PTCHD1	-1.38906495777384	-0.285913947528872	-3.15868021906838	0.00402154376751573	0.0765669914669953	-1.90355971689123
SCRG1	-1.52457342729624	-0.196710199107303	-3.15834908389276	0.00402482324218226	0.0765669914669953	-1.90426895627029
CDKL5	-1.20885281335594	0.154510580575779	-3.15828293653257	0.0040254786557937	0.0765669914669953	-1.90441063003191
ZNF282	1.23724971118408	0.39858575533388	3.15730887504977	0.00403514191150142	0.0766876229452504	-1.90649673170007
PRKD1	-1.36013060244904	-0.173806945969674	-3.1569084673492	0.00403912064709283	0.0767001109062668	-1.90735419345386
EPHA5	-1.08265014686285	-0.326611436992384	-3.15492051282932	0.00405893023539298	0.0770129482871481	-1.91161071489106
KIAA1755	1.36279861276574	-0.184271056336052	3.15438432112836	0.00406428924096882	0.0770513159796478	-1.91275860629694
LINC00305	-1.135492979717	0.165968105396815	-3.15392998984961	0.00406883540448982	0.0770742234003892	-1.91373118951984
NOA1	1.13455769303635	-0.0996036921000056	3.15161416507052	0.00409208417353685	0.0773036384778191	-1.9186878070986
ENSG00000259892	-1.12381751745967	-0.108111624077122	-3.15142171006222	0.00409402197702143	0.0773036384778191	-1.91909965937966
GET3	1.29182955196905	-0.134078556753378	3.15105316092593	0.00409773530823326	0.0773036384778191	-1.91988832435377
SCML2	-1.45425383845996	-0.0341026282260865	-3.15032992566288	0.00410503169615153	0.0773036384778191	-1.92143588381279
CBARP-DT	-1.36042400929108	0.0382275627426863	-3.14999639824476	0.00410840070239828	0.0773036384778191	-1.9221495100627
BCAS3	-1.23489606234252	-0.279499582011053	-3.14990082729903	0.00410936656691731	0.0773036384778191	-1.92235399135982
ENSG00000275672	-1.50101031066355	-0.0200513241013159	-3.14977887142276	0.00411059940095694	0.0773036384778191	-1.922614921696
CATIP	1.20888941036239	0.0869795499030049	3.14945399635694	0.00411388524860323	0.0773036384778191	-1.92330998790149
OFD1P6Y	-1.4520055706694	-0.233611836957374	-3.14940072283222	0.00411442430770602	0.0773036384778191	-1.92342396327528
TTTY9B	-1.4520055706694	-0.233611836957374	-3.14940072283222	0.00411442430770602	0.0773036384778191	-1.92342396327528
ENSG00000258803	-1.22196304268842	0.200569502886251	-3.1481580142679	0.00412701817022012	0.0773901648042355	-1.92608244641108
TNMD	-1.13632273089965	0.0395267325406852	-3.14795456818592	0.00412908345686515	0.0773901648042355	-1.92651763239515
PCYT1B	-1.45541391309628	0.0493547189169091	-3.14712998844478	0.00413746435929956	0.0773901648042355	-1.92828135568293
PRDX1	1.44386301435484	-0.100127003387142	3.14699349503444	0.00413885323200678	0.0773901648042355	-1.92857328888545
SNORD18A	-1.37413359299518	-0.221582906884654	-3.14690208591835	0.00413978360500415	0.0773901648042355	-1.92876879266265
ENSG00000141979	-1.45712160412732	0.196238958471107	-3.1465942901519	0.00414291786398206	0.0773901648042355	-1.92942708301002
IGHV4-80	1.30212190309778	0.328283382381863	3.14646366019175	0.00414424874662987	0.0773901648042355	-1.9297064568762
CASTOR1	1.07987269203794	-0.108804794280607	3.14577202218676	0.00415130212759521	0.0773901648042355	-1.93118556382837
ENSG00000248751	1.07987269203794	-0.108804794280607	3.14577202218676	0.00415130212759521	0.0773901648042355	-1.93118556382837
ADAM11	-1.57613380525666	0.18118842139331	-3.14565027614875	0.00415254489595287	0.0773901648042355	-1.93144591140771
TMEM233	-1.36806695530269	-0.301981549453179	-3.14473476430425	0.00416190177488457	0.0775019950676287	-1.93340355927272
ENSG00000225402	-1.27540672452293	-0.00477330005247574	-3.14411416452469	0.0041682560473326	0.0775398039490996	-1.9347304665822
TRIO	-1.14836284395679	-0.237323536636933	-3.14345605369952	0.00417500456660866	0.0775398039490996	-1.936137464052
LINC02897	-1.49970988202388	0.0537222244903139	-3.14320120030332	0.00417762074669114	0.0775398039490996	-1.93668229269066
ABCC2	-1.36249249763102	-0.0480316721975696	-3.14287514126252	0.00418097017813662	0.0775398039490996	-1.93737932029136
ENSG00000288398	-1.38584936166496	-0.0681985043193048	-3.14260383650611	0.00418375911254652	0.0775398039490996	-1.93795927611179
METTL8	1.3195834369665	0.0409121377977816	3.14231385681773	0.00418674199421839	0.0775398039490996	-1.93857913071745
MIR19A	-1.12267299392383	-0.0802751567379664	-3.14203794785869	0.00418958203220466	0.0775398039490996	-1.93916888713676
AIF1	-1.48396112792321	0.0453573777432395	-3.14192004539553	0.00419079621187806	0.0775398039490996	-1.93942089787513
DUSP13	-1.32173772130629	-0.423970222965021	-3.14114661626683	0.00419876949608933	0.0776251292507596	-1.94107397247542
PRDM1	-1.34004094764469	0.0167827665560726	-3.14060141956695	0.00420439867853978	0.0776670159089296	-1.94223914240605
ZNF266	-1.1041416884702	-0.0143244192193735	-3.13985183270413	0.00421215002660883	0.077684367698686	-1.94384099578364
FAM209A	-1.34918299520409	0.0748238895435869	-3.1395389401815	0.00421538965003535	0.077684367698686	-1.94450959680101
HHATL	-1.41280680056703	0.0601610129532448	-3.13935460274484	0.00421729936042866	0.077684367698686	-1.94490348397567
TUSC7	-1.43895823138614	0.0182913126156646	-3.13911757399686	0.00421975616586005	0.077684367698686	-1.94540994710122
PI4KB	-1.29312765976785	-0.154248010207412	-3.13881813352691	0.00422286183325981	0.077684367698686	-1.94604974480143
FLJ30679	-1.32679785882641	-0.178523431267533	-3.13808476512343	0.00423047728224831	0.077684367698686	-1.9476165903821
MUSK	-1.47277878147734	0.158171946709495	-3.13743961504843	0.0042371875498622	0.077684367698686	-1.94899483759743
ENSG00000268531	-1.33503866808758	-0.220406057687976	-3.13704110198645	0.00424133762461501	0.077684367698686	-1.94984613326828
ENSG00000169164	-1.16994387941234	0.0212641956803547	-3.13645719170523	0.00424742545305393	0.077684367698686	-1.9510933936756
NPTN	-1.28030639355915	-0.165311671074828	-3.13642595141916	0.00424775139941233	0.077684367698686	-1.95116012184305
PCSK1N	1.31166660949512	-0.207305813673513	3.13625829467181	0.00424950106067892	0.077684367698686	-1.95151822635503
ENSG00000173727	-1.36956737276202	-0.483484848182609	-3.13608553842625	0.00425130466363864	0.077684367698686	-1.95188721517125
SPN	1.37160328654413	-0.064903069711861	3.13545806479952	0.00425786177070342	0.077684367698686	-1.95322736399183
DYNLT2	-1.1633792527627	-0.144669224962911	-3.13519536539035	0.00426060986387672	0.077684367698686	-1.9537884019991
KRT26	-1.24341944869034	0.0266595635289205	-3.13514494539292	0.00426113750108953	0.077684367698686	-1.95389608011145
GLYCTK	1.28027465323198	0.230414342179956	3.1347527916999	0.00426524346771375	0.077684367698686	-1.95473354923334
GLYCTK-AS1	1.28027465323198	0.230414342179956	3.1347527916999	0.00426524346771375	0.077684367698686	-1.95473354923334
NKPD1	-1.5973571713695	-0.247797534363703	-3.13469061153453	0.00426589486128508	0.077684367698686	-1.95486633512129
CREB5	-1.38245254126139	-0.275932613184416	-3.13382510179695	0.00427497177784614	0.0777275821689636	-1.95671452499339
C4orf45	-1.40381142340204	0.0867333268248019	-3.13366016730788	0.00427670360705474	0.0777275821689636	-1.95706669945426
CELF3	-1.20155151255886	-0.0540851697394217	-3.13320930169442	0.00428144117867945	0.0777275821689636	-1.95802936760279
GAP43	-1.50924778485503	-0.192569727952643	-3.13318159545835	0.00428173247234514	0.0777275821689636	-1.95808852293394
ATP8A1	-1.37976591773534	-0.169366611724093	-3.13267924394417	0.00428701731956344	0.0777345096566692	-1.95916105313096
CYBC1	-1.38523174796619	-0.0803211266745552	-3.13250546519022	0.00428884696646297	0.0777345096566692	-1.95953205827545
ADAM29	-1.07953714528032	-0.167047241306994	-3.13132034452543	0.00430134461945396	0.0778532574864298	-1.96206198823375
AR	-1.24577040475531	-0.188457118869719	-3.13118044558118	0.00430282222311011	0.0778532574864298	-1.9623606117114
LINC01619	-1.2077429053173	0.0695388459118786	-3.12993148073444	0.00431603530807338	0.0778532574864298	-1.96502637463591
MTND1P15	-1.51809555442783	0.198675981218796	-3.12985208746091	0.00431687654225415	0.0778532574864298	-1.96519581561772
IFT88	-1.2971731295899	-0.0574631282367846	-3.12940842468597	0.00432158039468691	0.0778532574864298	-1.96614264851194
ADAMTS3	-1.30215445312471	-0.204500005453885	-3.1281742386012	0.0043346915031935	0.0778532574864298	-1.96877627850262
RASSF8-AS1	-1.36401675623181	0.122763419440791	-3.12791098791693	0.0043374930232958	0.0778532574864298	-1.9693379757974
SEPTIN14	-1.38298727290062	0.0918299052005145	-3.12778392186664	0.0043388458846985	0.0778532574864298	-1.96960908957329
PTPRQ	-1.2342228699502	-0.0386355129777795	-3.12753369927974	0.00434151116672524	0.0778532574864298	-1.97014296281406
POTEB	-1.30119898609569	0.172901489502634	-3.12676583421964	0.00434970000070639	0.0778532574864298	-1.97178116855935
POTEB2	-1.30119898609569	0.172901489502634	-3.12676583421964	0.00434970000070639	0.0778532574864298	-1.97178116855935
POTEB3	-1.30119898609569	0.172901489502634	-3.12676583421964	0.00434970000070639	0.0778532574864298	-1.97178116855935
POTEC	-1.30119898609569	0.172901489502634	-3.12676583421964	0.00434970000070639	0.0778532574864298	-1.97178116855935
POTED	-1.30119898609569	0.172901489502634	-3.12676583421964	0.00434970000070639	0.0778532574864298	-1.97178116855935
OR4K13	-1.22590997524022	-0.110839362758837	-3.1267447854091	0.00434992468252601	0.0778532574864298	-1.971826073002
MIR34A	-1.37529268775633	0.163287524818955	-3.1257119065321	0.0043609636529517	0.0778532574864298	-1.97402941556255
MIR34AHG	-1.37529268775633	0.163287524818955	-3.1257119065321	0.0043609636529517	0.0778532574864298	-1.97402941556255
FAM234A	1.48609867592662	0.0707756117427913	3.12567903775765	0.00436131538122921	0.0778532574864298	-1.97409952664575
CXorf51A	-1.27024328676039	0.0302365808851074	-3.1255374957019	0.00436283033162012	0.0778532574864298	-1.97440144105522
CXorf51B	-1.27024328676039	0.0302365808851074	-3.1255374957019	0.00436283033162012	0.0778532574864298	-1.97440144105522
MCPH1	-1.39828652828693	-0.0878194220084064	-3.12453983261341	0.00437352282769667	0.0779163082503515	-1.9765293386738
ENSG00000261200	-1.65201354705053	0.18836703794778	-3.12419678078741	0.00437720530398436	0.0779163082503515	-1.97726096520569
HRG	-1.45270469464304	-0.327851933089366	-3.1239736356204	0.00437960224314934	0.0779163082503515	-1.97773684965638
RNF148	-1.44109498625977	-0.00656032624560282	-3.12358644567915	0.00438376427549966	0.0779163082503515	-1.97856254756821
TTN-AS1	-1.06647389618884	0.0538260278559029	-3.1229115934489	0.00439102755433081	0.0779163082503515	-1.9800015991794
KRTAP9-4	-1.65259442920194	0.1235742559705	-3.12232351532842	0.00439736631331253	0.0779163082503515	-1.98125551296935
OXA1L	1.24267438602124	0.114981582207108	3.12172893690238	0.00440378405895022	0.0779163082503515	-1.98252319105665
ENSG00000203605	-1.27664276474353	0.2772703628878	-3.1213241201858	0.00440815869828082	0.0779163082503515	-1.98338623026073
OR7D4	1.35286677596551	-0.0130907278142722	3.12063684323182	0.00441559528098913	0.0779163082503515	-1.98485135137053
LINC02265	-1.20735381667197	-0.148375657338514	-3.12057139722104	0.00441630405730113	0.0779163082503515	-1.98499086094134
FAM71F1	-1.24971754224778	0.0848548755905132	-3.12038886161995	0.00441828148330824	0.0779163082503515	-1.98537996119031
TSPY1	-1.28443785234144	-0.0503681778421362	-3.11908378531324	0.00443244425961764	0.0779163082503515	-1.98816164941098
TSPY10	-1.28443785234144	-0.0503681778421362	-3.11908378531324	0.00443244425961764	0.0779163082503515	-1.98816164941098
TSPY2	-1.28443785234144	-0.0503681778421362	-3.11908378531324	0.00443244425961764	0.0779163082503515	-1.98816164941098
TSPY3	-1.28443785234144	-0.0503681778421362	-3.11908378531324	0.00443244425961764	0.0779163082503515	-1.98816164941098
TSPY4	-1.28443785234144	-0.0503681778421362	-3.11908378531324	0.00443244425961764	0.0779163082503515	-1.98816164941098
TSPY7P	-1.28443785234144	-0.0503681778421362	-3.11908378531324	0.00443244425961764	0.0779163082503515	-1.98816164941098
TSPY8	-1.28443785234144	-0.0503681778421362	-3.11908378531324	0.00443244425961764	0.0779163082503515	-1.98816164941098
SLC22A10	-1.49230993034461	0.0545156015371557	-3.1182025322791	0.00444203228916903	0.0779163082503515	-1.99003972168614
CCDC85A	-1.2538030357736	-0.219151192622312	-3.11810549433499	0.00444308927632377	0.0779163082503515	-1.99024651000599
ENSG00000271894	-1.2538030357736	-0.219151192622312	-3.11810549433499	0.00444308927632377	0.0779163082503515	-1.99024651000599
EMID1	-1.62231708248118	-0.166308604834241	-3.11781646940883	0.00444623891343619	0.0779163082503515	-1.99086240823475
LINC01600	-1.64010510509855	-0.0948142074121079	-3.11777199857051	0.0044467237225539	0.0779163082503515	-1.99095717142542
TSPAN19	-1.1931418790057	-0.214923957032913	-3.11771481440774	0.004447347203411	0.0779163082503515	-1.99107902472428
MIR93	-1.33646931700504	0.332070491291628	-3.11706901586868	0.00445439418782484	0.0779806036323452	-1.99245508981014
ERG28	-1.30800200399386	0.121033160874437	-3.115732565143	0.00446901162138041	0.0781231197109253	-1.99530243122078
EDAR	-1.35509111667145	-0.0359528196770149	-3.11550234814637	0.00447153425957642	0.0781231197109253	-1.99579286482169
ARSL	-1.26747196386215	0.0764130123573606	-3.11515573438784	0.00447533490852415	0.0781231197109253	-1.99653123221295
PHF1	1.41159962270471	-0.183703595923182	3.11471772543783	0.00448014214340466	0.0781231197109253	-1.99746424534778
PLA2G2C	-1.57171537757526	0.149147676483089	-3.11417409802147	0.00448611544733612	0.0781231197109253	-1.99862216564065
ALAS2	1.43817378522051	0.145829626514498	3.11354978886746	0.00449298469040455	0.0781231197109253	-1.99995183704356
ENSG00000260884	-1.404420980532	-0.176154195518854	-3.11318780710167	0.00449697217522072	0.0781231197109253	-2.00072274708169
GJA3	1.32590615797356	-0.129176097242634	3.11293437381946	0.00449976594070382	0.0781231197109253	-2.00126246074626
ZNF628	-1.23384400978685	0.0430318505617322	-3.11291499766109	0.00449997960558192	0.0781231197109253	-2.00130372365093
ENSG00000284948	-1.49733699856338	0.0553842423502919	-3.11273906651346	0.0045019200796114	0.0781231197109253	-2.0016783767965
PAM	1.32210077482284	0.0358295623346119	3.11270750321795	0.00450226829926978	0.0781231197109253	-2.0017455913276
ZSCAN23	-1.55607558350144	-0.22895695483372	-3.11237637782775	0.00450592297163284	0.0781231197109253	-2.00245071151384
RPLP0P6	1.38523324185169	-0.215874764289923	3.11214850248029	0.00450843971219119	0.0781231197109253	-2.00293594675521
SALL3	-1.50431334366912	-0.183165991525556	-3.11201626905178	0.00450990076543517	0.0781231197109253	-2.00321751660562
TRAPPC3	1.24569072247851	0.00189252181550324	3.11108684008056	0.00452018288316561	0.078149018616862	-2.00519645060415
ZNF561-AS1	-1.4052719013985	-0.0557808982581474	-3.11080046696202	0.00452335550722025	0.078149018616862	-2.00580614643338
PELI3	-1.46366192604714	0.274801691177358	-3.11041910244695	0.00452758382071792	0.078149018616862	-2.00661804635895
ENSG00000266184	1.25019386595976	0.309403576140811	3.11003789147388	0.00453181421811011	0.078149018616862	-2.00742957936611
ADAM23	-1.42842314206803	-0.346481039776394	-3.10967815119037	0.00453580982422779	0.078149018616862	-2.0081953682212
ENSG00000251048	-1.22481937172857	0.0807203142306676	-3.1093540648399	0.00453941231613151	0.078149018616862	-2.00888522904314
ENSG00000253376	-1.23272998138743	0.000217868873444297	-3.10910270142618	0.00454220831981778	0.078149018616862	-2.00942026949908
BLOC1S2	-1.33550574129681	-0.172102277248409	-3.10883211736897	0.00454521996631651	0.078149018616862	-2.00999620264695
WDFY4	1.52230414079121	-0.180872585120566	3.10871224655642	0.00454655476048229	0.078149018616862	-2.01025133899329
WDR46	1.4024162385081	0.240121718354189	3.10855898451259	0.00454826192239466	0.078149018616862	-2.01057754038368
NR2F2-AS1	-1.44344958281561	0.0246613714504741	-3.10852646927802	0.00454862418349411	0.078149018616862	-2.01064674464812
SPEF1	-1.09078510258309	-0.187324549274504	-3.10714675344602	0.00456402148325643	0.078315196502731	-2.01358301363931
METTL13	-1.24543322249644	-0.180952773849069	-3.10675627737177	0.00456838816447932	0.078315196502731	-2.0144139174119
HBD	-1.27218688269141	-0.317358114907898	-3.1067488509768	0.00456847125240044	0.078315196502731	-2.0144297198146
RPIA	1.14811427531157	-0.153997129106812	3.10639508642667	0.00457243091571749	0.0783249275035849	-2.01518246711197
TMEM200C	-1.3680285916191	0.223601108195628	-3.10586082672194	0.00457841708454068	0.0783693320230755	-2.01631921003074
HMHB1	1.21349811243989	-0.170284741315761	3.1049506893756	0.004588632113302	0.078439613561548	-2.01825552495873
C1orf50	1.42603507481509	-0.101973523547381	3.1045875503497	0.00459271393769057	0.078439613561548	-2.01902803834093
ENSG00000283580	1.42603507481509	-0.101973523547381	3.1045875503497	0.00459271393769057	0.078439613561548	-2.01902803834093
KIF3C	1.15868879078548	0.155180855412468	3.10364766640008	0.0046032947640877	0.078509163168358	-2.02102730388531
EMC10	1.21297731486149	-0.203091369667535	3.10358337558176	0.00460401937657416	0.078509163168358	-2.02116405056748
BTBD16	-1.43164346597386	0.0765511427914693	-3.10332025563746	0.00460698610251289	0.078509163168358	-2.02172369520646
LINC00641	-1.44427515822449	-0.164310516043484	-3.10171909196213	0.00462507904805965	0.0787593660020246	-2.02512888653601
NR5A2	-1.31196152191036	-0.155430803746687	-3.10115494699486	0.00463147001964901	0.0787612638436617	-2.0263284829035
SLC28A1	1.5320544719026	-0.115900813047592	3.10110711199321	0.00463201231214294	0.0787612638436617	-2.02643019505947
ZNF678	-1.16800329117747	0.0359313258994863	-3.10055689460931	0.00463825435419396	0.07880936813296	-2.0276000833818
BRINP2	-1.20726260565965	-0.0316431217983524	-3.0994205624663	0.00465117120248034	0.0789614960877313	-2.0300159197164
PDCD7	-1.26313858153055	-0.303954142694221	-3.09916799365662	0.00465404686567937	0.0789614960877313	-2.03055283093314
EIF1AX	1.13216725508594	0.0883927269680364	3.09788131673092	0.00466872299653279	0.0791523367936408	-2.03328777534723
SRRM2	-1.60238555179386	-0.246557598463053	-3.09702200775574	0.00467854915294875	0.0792367862096707	-2.03511405494352
MIR34B	-1.22482593106481	-0.104818863412511	-3.09647454800945	0.00468481965702815	0.0792367862096707	-2.03627745756788
BTF3P10	1.30648142711879	-0.137762364883118	3.09637797486829	0.00468592662320396	0.0792367862096707	-2.03648267575659
ENSG00000224066	1.45783424535456	0.0293260604487945	3.09602271985808	0.00469000087764974	0.0792367862096707	-2.03723757123263
BMP2K	-1.48526103029649	-0.142002736125675	-3.09594770109237	0.00469086166682343	0.0792367862096707	-2.03739697708301
SERPINA10	-1.33050589191817	0.0887769544543952	-3.09362272363209	0.00471761434753132	0.0795815680578188	-2.0423364952948
SCP2D1	-1.63024537026782	-0.201978575632834	-3.09357493119539	0.00471816580794049	0.0795815680578188	-2.04243801661024
ENSG00000279254	-1.11715038161838	0.0485850643033884	-3.0930658151296	0.00472404415574756	0.0796225573725307	-2.04351944792399
CC2D2B	-1.0695970850252	-0.0241053498227077	-3.09097783086551	0.00474822586610663	0.0799717603751045	-2.04795384963424
ZNF658	-1.23469265036506	0.178816103065243	-3.09033992878058	0.0047556372551863	0.0800092690088226	-2.0493083643617
KCNJ3	-1.30200538844574	0.0127174271770423	-3.08971430480437	0.00476291675277484	0.0800092690088226	-2.0506366970204
PACS2	1.16901593564164	-0.118525224440132	3.08962492770698	0.00476395757784498	0.0800092690088226	-2.05082645462689
RNF32	-1.16157970655376	-0.155244619700661	-3.0895944359196	0.00476431271435326	0.0800092690088226	-2.05089119159998
CALCR	-1.15105624750853	-0.0209376490738292	-3.08869835944722	0.00477476060521069	0.0800489764456241	-2.05279353087737
NIM1K	-1.19660307576338	0.0182346962404953	-3.0886309713844	0.00477554720932498	0.0800489764456241	-2.05293658428149
TMEM41B	-1.28768319767362	0.149836765376142	-3.08849992843657	0.0047770771963999	0.0800489764456241	-2.05321476253538
RNF125	-1.55836461957892	0.164125533943004	-3.08758555922485	0.00478776595209225	0.0801499592739156	-2.05515565317388
SELENOF	1.35460850415601	-0.17919832155961	3.0873907966188	0.00479004563674174	0.0801499592739156	-2.05556903668597
GRIN2C	-1.27154122331991	-0.0308983784583508	-3.08666259018549	0.00479857846132858	0.0802345946781595	-2.05711455987315
PSMF1	1.3708547475338	-0.125067090125244	3.08613563340346	0.00480476219984835	0.080279858145223	-2.05823286386337
SPATA4	-1.38014137488924	-0.180427984081557	-3.08575817556369	0.00480919628588198	0.0802958434109189	-2.05903385419251
PPFIA3	1.20783973811499	-0.202672093132664	3.08533409744959	0.00481418270508392	0.0803210208403849	-2.05993372793983
PRL	-1.21995838904422	0.0479653904033191	-3.08274344248421	0.00484475194672919	0.0806294590187816	-2.06542987460967
ENTR1	1.23840284828463	-0.177930271870535	3.08154729738864	0.00485892886258278	0.0806294590187816	-2.06796689045715
SLC27A2	-1.39510332576486	0.0180053879258068	-3.08132866253352	0.00486152444957557	0.0806294590187816	-2.06843056983221
MOGS	1.23711562969406	0.375492438794526	3.08132663634496	0.00486154851026615	0.0806294590187816	-2.06843486689649
EWSR1	1.3227401786635	0.283194179163876	3.08112474037699	0.00486394656682752	0.0806294590187816	-2.06886303443007
ENSG00000249198	-1.18248893363648	0.0197184565163137	-3.08084383028397	0.00486728501213472	0.0806294590187816	-2.06945875068426
SCN10A	-1.11000537849357	-0.0778520147393935	-3.08082515700169	0.004867507010453	0.0806294590187816	-2.0694983496727
KIF1A	-1.11136592916956	0.0845039796552229	-3.08076107208395	0.00486826896115221	0.0806294590187816	-2.06963424886128
ENSG00000287032	-1.20899964740411	0.0447151713684922	-3.08049761949557	0.00487140253412067	0.0806294590187816	-2.07019291714121
FERD3L	1.25469131737827	-0.0146777393761857	3.08047004623529	0.00487173060917628	0.0806294590187816	-2.0702513868906
LINC00052	-1.23003742320636	-0.179684122766496	-3.08005311212164	0.00487669399697459	0.0806294590187816	-2.07113547929773
PLXDC2	-1.30712620401848	-0.143897764570925	-3.07974415048453	0.00488037514974611	0.0806294590187816	-2.07179058856897
GIPC3	-1.23286083603167	0.224068718079626	-3.07959073266414	0.00488220404911372	0.0806294590187816	-2.0721158792256
MIR203A	-1.36740710146165	-0.18026577913605	-3.07886959920705	0.00489080950001176	0.0806294590187816	-2.07364480378562
MIR203B	-1.36740710146165	-0.18026577913605	-3.07886959920705	0.00489080950001176	0.0806294590187816	-2.07364480378562
IYD	-1.27827969148276	0.158058698532467	-3.07875788846169	0.00489214386804237	0.0806294590187816	-2.0738816362281
NUDT16L2P	-1.25986444751348	0.348368280191983	-3.07803763074515	0.0049007556081492	0.0806294590187816	-2.07540853416998
TOX	-1.45056823634047	-0.0306434878266044	-3.07793390779893	0.00490199696310193	0.0806294590187816	-2.07562840772766
SEC14L3	1.23868188340961	-0.0179721989975305	3.07756557659168	0.00490640757893047	0.0806294590187816	-2.07640917744513
AHSP	1.45168266316696	-0.0839503731316775	3.07710321760038	0.00491194951591487	0.0806294590187816	-2.07738920798409
ENSG00000271741	-1.11990740649681	-0.0815281299428572	-3.07683212141694	0.00491520172046687	0.0806294590187816	-2.07796380369539
ZMYM6	-1.11990740649681	-0.0815281299428572	-3.07683212141694	0.00491520172046687	0.0806294590187816	-2.07796380369539
FHIP1A	1.12905468305782	-0.290307137213559	3.07631461018104	0.004921415765584	0.0806294590187816	-2.07906062485969
ENSG00000255384	-1.32308550181422	-0.129063173738187	-3.07621178558316	0.00492265133276915	0.0806294590187816	-2.07927854381551
TACR1	-1.38438291138197	-0.00680100533892353	-3.07517609969612	0.00493511297074553	0.0806294590187816	-2.08147333346675
RAB27B	-1.62349559721104	0.0318715196885686	-3.07510167333659	0.00493600964958814	0.0806294590187816	-2.08163104348815
CSNK1A1L	-1.59197431359772	4.44465023748952e-05	-3.07494419938305	0.0049379073887446	0.0806294590187816	-2.08196472680081
IPO4	1.43293392454413	-0.0969654879550656	3.07490194346255	0.00493841673916712	0.0806294590187816	-2.08205426482447
PCK2	-1.2278481424681	-0.104093974393375	-3.07435366376937	0.00494503023142008	0.0806294590187816	-2.08321599397312
PCAT4	-1.18002783946742	-0.084077822688599	-3.07431092603941	0.0049455461009761	0.0806294590187816	-2.08330654574354
SPATA17	-1.44210488749943	-0.166548093717027	-3.07424055566084	0.00494639562508275	0.0806294590187816	-2.08345564383501
IL22RA1	-1.20627963768869	-0.107779212004026	-3.07423492698165	0.00494646358156112	0.0806294590187816	-2.08346756960634
ZNF572	-1.41704938965623	-0.124330270160826	-3.07396602663541	0.00494971112509446	0.0806294590187816	-2.08403729205964
COL28A1	-1.36362227776851	-0.129930134739733	-3.0738269854541	0.00495139114324336	0.0806294590187816	-2.08433187224036
NEUROG3	1.35749338209489	0.374100608199664	3.07346732361384	0.00495573942654549	0.0806433961228765	-2.08509384577482
ERC1	-1.37673418689945	-0.208165835227194	-3.07295974361546	0.00496188224685838	0.0806864950438076	-2.08616913356387
PTBP1	1.45627972214549	-0.20877940360689	3.07244875042289	0.00496807373391221	0.0807083511748675	-2.08725157793531
TEX46	-1.33748253251479	0.045875834541161	-3.07227202446648	0.00497021676716736	0.0807083511748675	-2.08762592180312
CHD4	1.12178841338508	0.326256278241695	3.07178379207076	0.00497614182179676	0.0807162989673057	-2.08866005753247
FAM71C	-1.52165813686821	0.0104099442816611	-3.07164972404157	0.00497777001711882	0.0807162989673057	-2.08894401806701
MXD4	1.50318333679181	-0.0484659827942196	3.07077184575629	0.00498844405451054	0.0807162989673057	-2.09080326670184
PEX16	1.18813899128821	-0.157457352116931	3.07069260835013	0.00498940857137057	0.0807162989673057	-2.09097107190097
TAC1	-1.03109075893359	-0.145595522206212	-3.06895140237306	0.00501064848850679	0.0807162989673057	-2.09465806226783
PYDC2	-1.1741918008186	0.0461761743929178	-3.06873605138533	0.00501328142834107	0.0807162989673057	-2.09511400614256
KCNJ14	1.26913063580555	0.113467813513133	3.06873360615101	0.00501331133204097	0.0807162989673057	-2.0951191831479
VEZF1P1	1.30458212381499	0.0154900521805734	3.06862610307141	0.00501462619675601	0.0807162989673057	-2.09534678501064
ENSG00000236976	1.12411846874141	-0.0311760197676698	3.06832050905758	0.00501836570391197	0.0807162989673057	-2.09599376020967
ASB9	-1.30325571235039	-0.0473093125160287	-3.06824788937187	0.00501925473214122	0.0807162989673057	-2.09614749992052
ENSG00000286078	1.44459370443526	0.232764503875231	3.06808205869996	0.00502128543736564	0.0807162989673057	-2.0964985665574
LINC00963	1.44459370443526	0.232764503875231	3.06808205869996	0.00502128543736564	0.0807162989673057	-2.0964985665574
SSU72P3	-1.30594411135448	-0.146931543483619	-3.06782051605993	0.00502448979590287	0.0807162989673057	-2.09705224123311
SSU72P5	-1.30594411135448	-0.146931543483619	-3.06782051605993	0.00502448979590287	0.0807162989673057	-2.09705224123311
FBXW10	-1.25776379206083	0.289317555148736	-3.06761141393665	0.00502705307284728	0.0807162989673057	-2.09749488747858
PRDM12	-1.21314174234572	-0.150169891080364	-3.06749276475395	0.00502850808933143	0.0807162989673057	-2.09774604921149
ZMAT4	-1.57991047255556	0.13027648259202	-3.06736046589404	0.00503013096937997	0.0807162989673057	-2.09802610042115
OR7E19P	1.28449822717305	0.0973090578126479	3.06696477341453	0.00503498783017814	0.0807381277685024	-2.09886367529521
RHO	-1.49300328996968	0.187654257493704	-3.06531006552367	0.0050553469149952	0.0809365201064984	-2.10236576220515
LINC01553	-1.39554685532171	-0.0681876794278628	-3.06514023118088	0.00505744096202116	0.0809365201064984	-2.10272516167309
CCDC113	-1.27175092025179	-0.0561559086057433	-3.06468353559077	0.0050630761070703	0.0809365201064984	-2.10369156917009
LUZP2	-1.45866152290008	-0.271380633438467	-3.06454503986997	0.00506478618570256	0.0809365201064984	-2.10398462630708
BORCS5	1.29405551298381	-0.0244617890597343	3.06402827282096	0.00507117185515367	0.0809365201064984	-2.1050780575039
TBX22	-1.5623573479197	0.119973280804897	-3.06387399545455	0.00507307974660568	0.0809365201064984	-2.10540447925677
MT1L	1.52381698889547	0.0753829949252035	3.06341061951002	0.00507881427543183	0.0809365201064984	-2.10638485409294
ATXN7L3B	-1.34724174196719	0.110020140480227	-3.06310340065256	0.00508261969318077	0.0809365201064984	-2.10703480988895
ENSG00000257386	-1.34724174196719	0.110020140480227	-3.06310340065256	0.00508261969318077	0.0809365201064984	-2.10703480988895
LINC00710	-1.20874881357644	-0.141809183784906	-3.06298690246218	0.005084063430557	0.0809365201064984	-2.10728126772678
ACR	-1.33263732449351	0.0992023392458277	-3.06272499991684	0.00508731056559796	0.0809365201064984	-2.10783532162071
ENSG00000241556	1.37429707729457	-0.247467407967159	3.06250403672999	0.00509005166666193	0.0809365201064984	-2.10830275311442
HK1	1.38738610464591	0.217390928384264	3.06209903465088	0.00509507948206533	0.0809365201064984	-2.10915946900649
LINC02433	-1.312609003207	-0.0388454992243531	-3.06176508809495	0.00509922876604405	0.0809365201064984	-2.10986584303455
TMUB1	1.41140275736429	0.155938893157788	3.06114663692846	0.00510692155447262	0.0809365201064984	-2.11117392523387
ARMH1	-1.33684553761249	-0.111292937727148	-3.06088518076204	0.00511017709169903	0.0809365201064984	-2.11172689643141
C6orf163	-1.27733257795823	-0.0105330643333131	-3.06075749341487	0.00511176771968877	0.0809365201064984	-2.1119969438207
EEF1D	1.40959121467509	-0.0759120903793399	3.06063049582328	0.00511335022493838	0.0809365201064984	-2.11226552778159
LINC02874	-1.24819778746062	0.0721293302745193	-3.06002269314218	0.00512093048753432	0.0809365201064984	-2.11355088982272
GABRA3	-1.11578670700095	-0.113272097587022	-3.05969965802309	0.00512496361998738	0.0809365201064984	-2.11423399104208
ENSG00000227912	-1.06801395417483	-0.280559603415671	-3.05952378047066	0.00512716074948958	0.0809365201064984	-2.11460589514425
NFE2	-1.4281466534245	-0.0805994582958282	-3.05889205920766	0.0051350598835296	0.0809365201064984	-2.11594163578729
CYREN	1.38969203495565	0.255327291509368	3.05873616659958	0.00513701097688859	0.0809365201064984	-2.11627124462087
TMEM60	1.27906930227776	0.182927839464316	3.05864538320578	0.00513814751438012	0.0809365201064984	-2.11646318768608
ENSG00000285472	-1.36166335739566	-0.0644565130485015	-3.0583379628418	0.00514199796441181	0.0809365201064984	-2.11711314800828
OR4N4	-1.36166335739566	-0.0644565130485015	-3.0583379628418	0.00514199796441181	0.0809365201064984	-2.11711314800828
OR4N4C	-1.36166335739566	-0.0644565130485015	-3.0583379628418	0.00514199796441181	0.0809365201064984	-2.11711314800828
ZNF441	-1.61820502118408	0.311253308402497	-3.05769052435309	0.0051501161795361	0.0810090822218448	-2.11848189892725
RHOXF1	-1.47369543362004	0.0965961125013296	-3.05709276990149	0.00515762228845887	0.081071923936558	-2.11974550528168
ENSG00000253614	-1.08273194045503	-0.0199281558227766	-3.05633100850036	0.00516720302299789	0.0810969823457193	-2.12135565996436
ENSG00000259049	1.4776261089136	0.337769769723778	3.05612851740797	0.00516975263145376	0.0810969823457193	-2.12178364238301
GNPNAT1	1.4776261089136	0.337769769723778	3.05612851740797	0.00516975263145376	0.0810969823457193	-2.12178364238301
PDPR2P	-1.31263932524044	0.211682539684724	-3.05552669638732	0.00517733739049855	0.0811608266693835	-2.12305557312437
MPIG6B	-1.04120783691578	-0.197311409286945	-3.05442161482773	0.00519129246476463	0.0812111995681396	-2.12539085711423
HDAC2-AS2	-1.12674137752811	-0.0310280939481292	-3.05373249381884	0.00520001294857241	0.0812111995681396	-2.12684694463633
HCFC1R1	1.46700986837023	0.0586582907399711	3.05339589588216	0.00520427751773126	0.0812111995681396	-2.12755811377311
OR10D3	-1.26178042878826	0.056895498444795	-3.05324656766457	0.0052061705206347	0.0812111995681396	-2.12787360614249
ALDH4A1	-1.26902181111513	0.0295601696210983	-3.05313674779063	0.0052075631045216	0.0812111995681396	-2.12810562335193
SKI	-1.21199400644683	-0.0746791171396791	-3.05295347484097	0.00520988791194231	0.0812111995681396	-2.12849281759829
ONECUT1	-1.35627239424759	0.00253483356249653	-3.05280624679013	0.00521175621046829	0.0812111995681396	-2.12880385401452
MIR218-1	-1.19280917225283	-0.0812672877194125	-3.05255690457457	0.00521492178119109	0.0812111995681396	-2.12933060416836
PGBD4	-1.22917128774114	0.106454319136216	-3.05253802026342	0.00521516160536231	0.0812111995681396	-2.12937049765629
SYN2	1.55505277121332	0.0989518238472543	3.05249399131945	0.00521572079856009	0.0812111995681396	-2.12946350928618
TAF13	-1.19593375788072	-0.00723595345827061	-3.05157543944365	0.00522740002263482	0.0813382034519276	-2.13140383200115
RAG1	-1.24870083002822	-0.124630688516179	-3.05069049250883	0.00523867560947505	0.0813594684464296	-2.13327293696394
ENSG00000248015	1.28439530386834	-0.029163963940127	3.05056477419666	0.00524027933931307	0.0813594684464296	-2.13353844937341
ZNF404	-1.31110865817547	-0.113266883529502	-3.05049677989774	0.00524114690640275	0.0813594684464296	-2.13368204889591
C19orf84	-1.58381001453818	0.0257400918329579	-3.05036252047372	0.00524286038059362	0.0813594684464296	-2.13396559209378
CAVIN1	-1.37452872910066	-0.0527358786311555	-3.04953127471946	0.00525348100928369	0.0814246298821439	-2.13572098783167
HOXA3	-1.16039674681762	-0.00775704844949369	-3.04923326970497	0.0052572935539888	0.0814246298821439	-2.13635025548666
SP3	1.15609071494143	-0.0576313363129067	3.04920634262748	0.0052576381773971	0.0814246298821439	-2.13640711345519
NEXN-AS1	-1.33763999710173	-0.083679032706957	-3.04855028647927	0.0052660413193541	0.081500107309119	-2.13779234602496
OR8G3P	-1.4156845407685	0.0170929373242277	-3.0479207827611	0.00527411643045163	0.0815704102448484	-2.13912139658827
NDUFB11P1	1.10325531518475	0.00323724059791175	3.04625755110872	0.005295508923108	0.0817602392619586	-2.14263236765574
OR2D2	-1.39735970910779	-0.195913816646582	-3.04611005840946	0.00529740997296459	0.0817602392619586	-2.14294367598013
MGARP	-1.40105321167429	-0.0325644197296399	-3.04607524007642	0.00529785884549955	0.0817602392619586	-2.14301716504395
HSPE1	-1.17427227656033	0.232406339072138	-3.0456116282015	0.00530383912327131	0.0817602392619586	-2.14399565040435
TDRD1	-1.25718039911449	-0.0515510745534487	-3.04559186742251	0.00530409416718262	0.0817602392619586	-2.14403735552022
TRGV9	-1.15413165484958	0.188513380580666	-3.04484063165497	0.00531379874303455	0.0818036466539532	-2.14562275377477
LALBA	-1.5451141643766	0.0268690558713429	-3.04482541453872	0.00531399549525485	0.0818036466539532	-2.14565486607784
ERVV-1	-0.957157482283447	-0.143367397830365	-3.04412412541187	0.00532307048672127	0.0818258687907346	-2.14713470575847
OSR1	-1.40511713605809	-0.318103028421342	-3.04369313332616	0.00532865506108652	0.0818258687907346	-2.14804410129211
LINC00575	-1.28667405466923	-0.208761136433973	-3.04366717187498	0.00532899163498538	0.0818258687907346	-2.14809887835512
ENSG00000229582	-1.44090393580402	-0.104783721386859	-3.04361920431376	0.00532961355771794	0.0818258687907346	-2.14820008643672
ZFP3	-1.31117050027011	-0.0635285301952497	-3.04264224798861	0.00534229537380545	0.0818318113537132	-2.15026124717784
RIN2	-1.26720680197133	-0.074679587528671	-3.04248583307393	0.00534432846332477	0.0818318113537132	-2.15059122196388
HCRT	-1.13957022759844	-0.201369737629933	-3.04217595997518	0.0053483583941129	0.0818318113537132	-2.15124491284271
ZSCAN5B	-1.33556406134912	-0.0865112809083567	-3.04213214799277	0.00534892840759889	0.0818318113537132	-2.15133733387187
FGB	-1.25569997587125	-0.0879329957073404	-3.04186004037367	0.00535246994955694	0.0818318113537132	-2.15191133015411
C9	-1.14005045102781	0.122861678011114	-3.04176299457539	0.00535373356446296	0.0818318113537132	-2.15211603776504
ZNF707	-1.37643533565116	-0.374104483943195	-3.04168051019808	0.00535480780197742	0.0818318113537132	-2.1522900274663
PTK2B	-1.40598353233699	-0.130789771198546	-3.04076322545413	0.00536676797422516	0.081942039494847	-2.15422478198755
SERINC3	1.23676721165461	-0.139203097449064	3.04058321329787	0.00536911808738052	0.081942039494847	-2.15460443813566
LYL1	1.40764513047412	-0.200242292387387	3.04024714597307	0.00537350817975191	0.0819439304543087	-2.15531319833017
FIS1	1.19318388539734	-0.226814534387032	3.03995296430269	0.00537735392929292	0.0819439304543087	-2.15593359522522
ENSG00000261400	-1.44416838421617	0.0921658095131962	-3.03937764857585	0.00538488246256257	0.0819439304543087	-2.15714679967967
ENSG00000267465	-1.44416838421617	0.0921658095131962	-3.03937764857585	0.00538488246256257	0.0819439304543087	-2.15714679967967
TENM1	-1.05667807635901	-0.116146684521079	-3.03921706186038	0.00538698568401718	0.0819439304543087	-2.15748542165277
ENSG00000289006	-1.26362565960406	0.0151515820602635	-3.03801785795821	0.00540271661966117	0.0820398960054562	-2.16001388959611
PABPC3	-1.26362565960406	0.0151515820602635	-3.03801785795821	0.00540271661966117	0.0820398960054562	-2.16001388959611
RAB27A	-1.20671323804365	-0.0770565825952921	-3.03792373718898	0.00540395313430769	0.0820398960054562	-2.16021232116864
SPTBN1	-1.3448751691104	-0.00103054734932432	-3.0370418640673	0.00541555191297375	0.0821204746918154	-2.16207141742086
SHC2	1.36990312937969	-0.100352051265596	3.03697945787184	0.005416373606844	0.0821204746918154	-2.16220296864348
LIMS1	-1.45563718580843	0.372456962782538	-3.03627192749264	0.00542569789691785	0.082179449633599	-2.16369435083034
TMEM108	-1.52871858073998	0.0493522659362753	-3.03614431705809	0.00542738126071796	0.082179449633599	-2.16396332138724
MIA2	-1.37719315231233	-0.131894998922982	-3.03554211246851	0.00543533193400278	0.0822198439823213	-2.16523255186339
FMO5	-1.24548649297395	-0.0822550267356552	-3.03540298190668	0.00543717040236476	0.0822198439823213	-2.16552577382131
ENSG00000285783	-1.33572006086425	-0.0737570186040674	-3.03464677074624	0.00544717335443045	0.0822633616266538	-2.16711941252831
GYPA	-1.33572006086425	-0.0737570186040674	-3.03464677074624	0.00544717335443045	0.0822633616266538	-2.16711941252831
DCDC2B	-1.19653421358714	-0.0555646028644365	-3.03404983376183	0.00545508188455344	0.0823289515007996	-2.16837727801374
NHLRC3	-1.13096840518613	0.108430950174043	-3.03341724143999	0.00546347476468943	0.0823295565886708	-2.16971016179565
TMCO5A	-1.2703196744872	-0.208630846376671	-3.03315263514812	0.00546698906999265	0.0823295565886708	-2.17026765717027
AFP	-1.01297330193053	0.111379649097385	-3.03308644543966	0.00546786849035697	0.0823295565886708	-2.17040710813206
ENSG00000236892	-1.21821811085592	0.0236016360468141	-3.03297242422773	0.00546938373422637	0.0823295565886708	-2.17064732926978
LINC00330	-1.12446339126412	-0.0365939442951102	-3.03264512274361	0.00547373551792354	0.0823413855663665	-2.17133687031224
LINC02003	-1.35713109147949	0.0288234905935438	-3.03193255793072	0.00548322118367939	0.0823519531230175	-2.17283795393179
PMP2	-1.17997723091013	0.013865022127416	-3.03180324070076	0.00548494433755908	0.0823519531230175	-2.17311035655494
GCK	-1.36076903008927	-0.098081885821555	-3.03178876674321	0.0054851372354251	0.0823519531230175	-2.17314084517789
CEP85L	-1.38473426755348	-0.17317352447432	-3.0314524975663	0.00548962059888118	0.082365711012843	-2.17384916092494
LINC01391	-1.45947709860861	-0.144314892223752	-3.03089886129694	0.00549700967023641	0.0824129562512476	-2.17501526487675
SLC30A10	-1.22596711609653	-0.137901119130985	-3.03068192658964	0.0054999075649895	0.0824129562512476	-2.17547216186657
ENSG00000237888	1.38048865842699	-0.120157843536123	3.02958324059487	0.00551460664336215	0.0825796251633434	-2.17778594546169
C4orf33	-1.46291558005071	-0.284577400489494	-3.02914344204363	0.00552050112013227	0.0826143171516359	-2.17871204147223
SEMA4B	-1.18385701686453	0.199663557915292	-3.02875959399565	0.00552565062754668	0.0826378229538085	-2.17952027416719
MPTX1	-1.28392960706221	-0.226405971689316	-3.02792520419402	0.00553686019858238	0.0827017303479634	-2.1812770197096
FAM9C	-1.24621655367346	-0.131809516874475	-3.0278468499308	0.00553791395994237	0.0827017303479634	-2.18144197817821
OR5P3	-1.19122448246675	-0.0336382729204125	-3.02764209687676	0.00554066852229437	0.0827017303479634	-2.18187303420354
ENSG00000261135	-1.25253309006476	-0.0268081725144972	-3.0268530708606	0.00555129560483662	0.0827024217559875	-2.18353401369167
ENSG00000285853	-1.25253309006476	-0.0268081725144972	-3.0268530708606	0.00555129560483662	0.0827024217559875	-2.18353401369167
NUDT1	1.17814853103943	0.374616716146525	3.02684090574666	0.0055514596042519	0.0827024217559875	-2.18355962104071
DUSP29	-1.25007111214527	-0.000893826407027947	-3.02601417348238	0.00556261573183842	0.0827510292125482	-2.18529977492198
KLF17	-1.4046427011119	-0.0590735343073688	-3.02588954359896	0.00556429937369276	0.0827510292125482	-2.18556208551676
MTRF1L	-1.2698130890365	-0.0899890429104382	-3.02549518457694	0.00556963002908865	0.0827510292125482	-2.18639206915192
SNORD115-15	-1.2164188092345	0.0116941575984293	-3.02530411536805	0.00557221451547195	0.0827510292125482	-2.1867941843798
SMPD1	1.31077129162893	-0.262580670327245	3.02527260310903	0.00557264087417229	0.0827510292125482	-2.18686050254957
C10orf67	-1.46105198309483	-0.0111131790960034	-3.02473819680633	0.00557987609975134	0.0828052178787649	-2.18798512622443
LY9	-1.47137359405575	0.0988538641248319	-3.02398630117127	0.0055900710609784	0.0828452294739081	-2.18956729851413
DEFB108B	-1.0363828442552	-0.197483936404744	-3.02327169709762	0.00559977686702438	0.0828452294739081	-2.19107084445535
DEFB108F	-1.0363828442552	-0.197483936404744	-3.02327169709762	0.00559977686702438	0.0828452294739081	-2.19107084445535
SPINT4	-1.34063666832952	-0.141762918010086	-3.02317853527847	0.00560104338267203	0.0828452294739081	-2.19126684820436
NFKBIE	1.20991291255972	0.0830478873917921	3.02301348167402	0.00560328792376409	0.0828452294739081	-2.19161409920157
PARP10	1.391089669187	0.0800459238530465	3.02286277491784	0.0056053381140522	0.0828452294739081	-2.19193115924378
IFI16	-1.26434682285769	0.298306643688333	-3.02221374749322	0.00561417556411018	0.0828452294739081	-2.19329651954035
PLCL2	-1.20844073503427	-0.231358098267161	-3.02199361783148	0.00561717596856119	0.0828452294739081	-2.19375957827015
SLC22A24	-1.25212075800653	-0.120841868184386	-3.02155916770502	0.00562310208975097	0.0828452294739081	-2.19467343331195
LINC00374	-1.07984342079059	-0.141130214447174	-3.02146732478266	0.00562435563804888	0.0828452294739081	-2.19486661541645
SVOP	-1.20029469523508	-0.0533967253256103	-3.0211383745618	0.00562884761246264	0.0828452294739081	-2.19555850761933
MIR17	-1.28557642371127	-0.0451936341435927	-3.02085738635918	0.00563268735432535	0.0828452294739081	-2.19614949413629
OR51R1P	-1.39240531633708	-0.0849628335766058	-3.02073370791452	0.00563437822941879	0.0828452294739081	-2.19640961252016
OR4C12	-1.18857637485467	-0.219835478663085	-3.01974890686217	0.00564785927915602	0.0828452294739081	-2.19848066643387
ENSG00000261845	-1.19827159754574	-0.116089181248116	-3.01974162815826	0.0056479590326661	0.0828452294739081	-2.19849597259901
ENSG00000254514	-1.12626239571796	-0.0249213451477948	-3.01973372616212	0.00564806733020356	0.0828452294739081	-2.19851258944851
ENSG00000254291	1.35556671775646	0.287684870286295	3.0192069916486	0.00565529074365612	0.0828452294739081	-2.19962020022494
COQ9	-1.17639983861783	0.0687141534575644	-3.01911809125282	0.00565651075536182	0.0828452294739081	-2.19980713070185
F2RL2	-1.47713284178906	-0.116954072793678	-3.01882529745729	0.00566053064511812	0.0828452294739081	-2.20042277026272
LINC00638	1.28924942105723	0.130651083051735	3.01825031549437	0.00566843275237921	0.0828452294739081	-2.20163167507234
AXDND1	-1.49895520109518	0.103529460694871	-3.01808618327407	0.00567069038978715	0.0828452294739081	-2.20197674643847
CABCOCO1	-1.190378715018	-0.196956080809056	-3.01805872239599	0.00567106819775084	0.0828452294739081	-2.20203447936671
BEND2	-1.43435091546623	0.0797260341403433	-3.01803116786835	0.00567144731829812	0.0828452294739081	-2.20209240895447
PHF21B	-1.01612546097815	-0.470189637733134	-3.01798193845992	0.00567212472202162	0.0828452294739081	-2.20219590641995
ENSG00000223947	-1.26649623311538	-0.293934542936412	-3.01746071985143	0.00567930150372854	0.0828452294739081	-2.20329164612507
NPAS2	-1.26649623311538	-0.293934542936412	-3.01746071985143	0.00567930150372854	0.0828452294739081	-2.20329164612507
IMPG2	-1.25732210254462	-0.0219626958652787	-3.01686969287613	0.00568744997926016	0.0828452294739081	-2.2045340432529
ESR1	-1.12509935425742	-0.29533032930163	-3.01661710439164	0.00569093581338173	0.0828452294739081	-2.20506497734906
SNX12	-1.49364621305418	0.352615927406441	-3.01631086325312	0.00569516481296453	0.0828452294739081	-2.20570866225639
RASGRF2	-1.29555463106765	0.0589248077711212	-3.01627385970348	0.0056956760120196	0.0828452294739081	-2.20578643771312
ELK4	-1.36293190543153	-0.0946005090365474	-3.01610494004951	0.00569801017060331	0.0828452294739081	-2.20614147420958
RGS20	-1.31402829229493	0.026181465035703	-3.0160078205531	0.00569935259652929	0.0828452294739081	-2.20634559677162
CALM1	1.23528607432909	-0.287147866884199	3.01525926344943	0.00570970959684157	0.0828452294739081	-2.20791879469322
ENSG00000280355	1.35714794191988	-0.255520670002857	3.01509879474874	0.0057119321709321	0.0828452294739081	-2.20825602036888
SHANK2-AS3	-1.33301353494691	-0.23668745757834	-3.01504773480305	0.00571263955060204	0.0828452294739081	-2.20836332145002
RTN4R	1.30844084952491	0.0679088689949449	3.01487357108285	0.00571505302734761	0.0828452294739081	-2.2087293158744
RPL36AL	1.55409343928914	-0.0503707689851438	3.01462021443092	0.00571856565897295	0.0828452294739081	-2.2092617131812
ATP6V1F	1.18303940798583	0.0465491885538871	3.01447433857579	0.00572058907110698	0.0828452294739081	-2.20956824431325
MGC15885	-0.973974913793382	-0.213914231719828	-3.01433694960531	0.00572249538828476	0.0828452294739081	-2.20985693599404
GFPT1	1.37285013718922	0.114288269622623	3.01329591967957	0.00573695973397264	0.0829768278508141	-2.2120442397342
LRFN2	-1.30808397558832	-0.116700678373622	-3.01316563304627	0.00573877242552293	0.0829768278508141	-2.21231796156017
RPL14	1.3202460504248	-0.086574837890023	3.01269150961	0.00574537356903892	0.0830202885373453	-2.21331401408647
TVP23A	-1.36154245440255	0.132579428213111	-3.01231974504485	0.00575055465414141	0.0830431879417006	-2.2140949808696
OR14L1P	-1.30866515457079	-0.435080390970868	-3.01201343459579	0.00575482688977571	0.0830529423198818	-2.21473841683582
FABP7	-1.0104871884269	-0.0443990156835036	-3.01073695173756	0.00577266314246857	0.0830988583272612	-2.21741949418515
GLDN	-1.15151038587403	-0.305027594786268	-3.0107249029382	0.00577283175096902	0.0830988583272612	-2.21744479870392
UFSP1	1.31585915566373	0.238143915451208	3.0104786177162	0.00577627924721236	0.0830988583272612	-2.21796202980443
IQANK1	-1.38778763349828	0.0664459054802931	-3.01017796713789	0.0057804904115198	0.0830988583272612	-2.21859341051693
ENSG00000248635	-1.37610494830058	0.026046524595635	-3.01012931428182	0.00578117215956652	0.0830988583272612	-2.21869558130457
ITPR2	-1.42528849113419	0.0955096246366378	-3.01012187213461	0.00578127644940389	0.0830988583272612	-2.21871120971877
ENPP5	-1.37818529535858	-0.0620693826446318	-3.00998464820694	0.00578319974587106	0.0830988583272612	-2.21899937522987
SLITRK1	-1.46576441902958	0.0920494724180799	-3.00964294771129	0.00578799158820161	0.0831159911462459	-2.21971690985259
MUS81	1.31971633469778	-0.20994901539127	3.00922032472287	0.00579392348865645	0.0831494638139007	-2.22060432447133
PNMA5	-1.19116081830996	0.0111104517730448	-3.00853787288081	0.00580351457209819	0.0832219286002114	-2.22203720855557
RNF151	-1.02592831899261	0.0939995879178053	-3.00767876594861	0.00581560987904379	0.0832219286002114	-2.22384080028039
MIR137	-1.31793447128194	-0.0508724794702677	-3.00737586921969	0.00581988007251872	0.0832219286002114	-2.22447664249957
MIR137HG	-1.31793447128194	-0.0508724794702677	-3.00737586921969	0.00581988007251872	0.0832219286002114	-2.22447664249957
SH2D2A	1.21312343228346	0.381604077553953	3.00729939530648	0.00582095866333434	0.0832219286002114	-2.22463717251878
KRT39	-1.17651775465606	0.196390577384201	-3.00727604692119	0.00582128800779582	0.0832219286002114	-2.22468618387055
SLC9B2	-1.29178336890601	-0.138535616740642	-3.00706955476587	0.00582420149053491	0.0832219286002114	-2.22511963108437
PKDREJ	-1.38297774214022	-0.159775164100342	-3.0066157005364	0.00583060999605088	0.0832559246649924	-2.22607227025981
RPL19P13	1.26905211230016	-0.058881685666711	3.00627583965674	0.00583541329852632	0.0832559246649924	-2.22678559690789
NR4A1	-1.39745871165259	-0.0426740636483526	-3.00613553518405	0.00583739734236814	0.0832559246649924	-2.22708006876306
KCTD14	1.17543346213338	0.00815501591960006	3.00488536284953	0.0058551044492907	0.0834121156184256	-2.22970367535758
KREMEN2	1.38367072153433	0.178151449507621	3.00485232083663	0.0058555731418071	0.0834121156184256	-2.22977301078721
ITIH3	-1.47330129912906	0.0372128386406522	-3.00422630302902	0.00586445980961912	0.0834288490793768	-2.23108658552
SPECC1L	1.45878191752631	0.140131678122855	3.00418169151314	0.00586509358547905	0.0834288490793768	-2.23118018945286
PGK2	-1.48641993854555	-0.0418285876195363	-3.00390550053005	0.00586901876181158	0.0834288490793768	-2.2317596802872
CDRT15L2	-1.12054517474932	-0.116342603963887	-3.00339345075256	0.00587630255055247	0.0834288490793768	-2.232833977824
ASCL1	-1.58134671411719	0.0715165041491527	-3.0033087474059	0.00587750826672302	0.0834288490793768	-2.23301168062778
ENSG00000286482	-1.41103668641974	-0.0201710376336252	-3.00314555086694	0.00587983196547046	0.0834288490793768	-2.23335405156311
ADAM5	-1.57254985889591	0.0657841184107108	-3.00299059336011	0.00588203916249731	0.0834288490793768	-2.23367913032602
JAK1	-1.31273521506275	-0.0596709163691105	-3.00255904421152	0.00588819026511829	0.0834648259127357	-2.2345844206192
ZNF48	-1.30464048041916	-0.149661631696322	-3.00200918081247	0.00589603665366477	0.0835247744599836	-2.2357378251346
IMPG1	-1.2510867405994	-0.063777907939446	-3.0016769390749	0.00590078247738919	0.0835407530259925	-2.23643469768868
ENSG00000218227	1.08416189980596	-0.14336186953099	3.00046928023158	0.00591806368492772	0.0835911424912412	-2.23896746394181
FAM153CP	1.08416189980596	-0.14336186953099	3.00046928023158	0.00591806368492772	0.0835911424912412	-2.23896746394181
TEKT3	-1.23654613042103	0.173781338837793	-3.00024099365514	0.00592133581178805	0.0835911424912412	-2.23944618896535
RPL29P32	1.32801498545563	-0.212841324555606	3.00020693818352	0.00592182409095653	0.0835911424912412	-2.23951760313832
HDAC9	-1.06640207852309	-0.0142408749444007	-2.99953147404525	0.00593151667085451	0.0835911424912412	-2.24093397572027
XIRP2	-1.10740480064015	-0.0383833939012649	-2.99926773518779	0.00593530529974555	0.0835911424912412	-2.24148696894426
ZNF699	-1.4405920228021	0.114024776091839	-2.99926528966413	0.0059353404406762	0.0835911424912412	-2.2414920964858
ENSG00000179038	-1.17989274877592	0.171299002948325	-2.99887867017016	0.00594089846192243	0.0835911424912412	-2.24230270064849
UBE2L3	1.19423011981483	0.427607462082041	2.99860585816615	0.00594482337916316	0.0835911424912412	-2.2428746634855
CSF1	1.24293199658356	-0.207589927964939	2.99848066089448	0.00594662540662619	0.0835911424912412	-2.24313713771887
ENSG00000251569	-1.36150302290654	-0.120069001019839	-2.99840028576885	0.0059477825608726	0.0835911424912412	-2.24330564047388
KLHL41	-1.36150302290654	-0.120069001019839	-2.99840028576885	0.0059477825608726	0.0835911424912412	-2.24330564047388
RBM44	-1.5546233378973	0.130048078754297	-2.99809870772769	0.00595212627036821	0.0836013063923797	-2.24393786746659
SNRPB	1.24274295217149	0.22282198837597	2.99719217680953	0.00596520149886906	0.0837340229850368	-2.24583814876097
FAM120A	-1.39977232098906	-0.0874423053118569	-2.99678797887904	0.00597104021831724	0.0837650605596375	-2.24668535287998
CFAP300	-1.25734540512091	0.155884478587339	-2.99616766604098	0.00598001136030611	0.0838399771225431	-2.24798543995566
PRSS41	-1.14722690430218	-0.115279384919017	-2.99580525530408	0.00598525859430722	0.0838626251220558	-2.24874494686451
PAGE3	-1.17043952258897	0.157906692017174	-2.9954987208908	0.00598970023878871	0.0838706339654395	-2.2493873221167
ENSG00000234773	-1.10028842527321	0.0759725595103162	-2.99526461353757	0.005993094540859	0.0838706339654395	-2.24987789953364
CLDN10	-1.2584887696865	-0.106839793388434	-2.99422552368473	0.00600818236114486	0.0839391092176009	-2.25205513495079
ENSG00000255031	-1.04956132175897	-0.088143763713898	-2.99408589081759	0.00601021262013361	0.0839391092176009	-2.25234768669866
OR2F1	-1.13626672023786	-0.236032747332292	-2.99365742503766	0.00601644658733114	0.0839391092176009	-2.25324534948968
WNT8A	-1.206548212406	-0.151844534934199	-2.99354413594832	0.00601809591825835	0.0839391092176009	-2.25348268790388
DNAJC6	-1.40650953028286	-0.0846962328984085	-2.9934753381562	0.00601909772839231	0.0839391092176009	-2.25362681601414
PFKL	1.10321777591511	-0.176724818404068	2.99328571749752	0.00602185974322999	0.0839391092176009	-2.25402405482038
ZPLD1	-1.24613449095939	-0.0255971230877184	-2.99291881662835	0.00602720745315175	0.0839391092176009	-2.25479264910475
PCDH10	-1.10793435015862	-0.214663776633739	-2.99271779138547	0.00603013938670042	0.0839391092176009	-2.25521374502396
ZFP42	-1.36469782332943	0.0775173156956692	-2.99237174411653	0.00603518963741767	0.0839391092176009	-2.25593859569513
WDR88	-1.54430626302761	-0.15683292071194	-2.99199793713878	0.00604064954647694	0.0839391092176009	-2.2567215523663
LHX1	-1.16579949985334	-0.0847927053434448	-2.99169922013145	0.0060450160590962	0.0839391092176009	-2.25734719879759
CFAP52	-1.33154930708269	-0.0405724029689966	-2.99151705481143	0.00604768034764808	0.0839391092176009	-2.25772872070995
ACSL6	-1.13162634079569	0.0188746149899868	-2.9914350866055	0.00604887955212368	0.0839391092176009	-2.25790038930158
ENSG00000281938	-1.13162634079569	0.0188746149899868	-2.9914350866055	0.00604887955212368	0.0839391092176009	-2.25790038930158
TP73	1.25202833644461	-0.138860610735696	2.99030407733421	0.00606544951024338	0.0840472097793574	-2.26026888784562
DFFA	1.28506437690035	-0.259603823040584	2.9901582544954	0.0060675890477757	0.0840472097793574	-2.26057423368344
PEX14	1.28506437690035	-0.259603823040584	2.9901582544954	0.0060675890477757	0.0840472097793574	-2.26057423368344
SLC38A11	-1.43350683944986	-0.0133074108158223	-2.9898104609403	0.00607269483842707	0.084054998183137	-2.2613024699782
UMODL1	1.35665617793614	0.152069754146573	2.98962415175488	0.00607543163863218	0.084054998183137	-2.26169256292918
TDO2	1.25472380822935	0.0983106277629826	2.98889645650707	0.00608613243042916	0.0841007569874479	-2.26321610463948
UFD1	1.24583014835665	0.168020524717735	2.98868782045603	0.00608920374521813	0.0841007569874479	-2.26365288632247
LINC00239	-1.35797265499256	-0.139358785138173	-2.98865646299157	0.00608966548365219	0.0841007569874479	-2.26371853233862
DAAM2	-1.13997866870743	-0.392869263353525	-2.98815626466451	0.00609703541382629	0.0841175449132663	-2.26476564346681
EXOC6B	-1.39105977607231	0.163599253169756	-2.98807952655484	0.00609816682624433	0.0841175449132663	-2.26492627961961
SRP54-AS1	1.34613880555073	0.164348889085035	2.98609615343497	0.00612747882883349	0.0844714111263249	-2.26907745487812
VPS50	1.18250381297044	-0.102977471862166	2.9844410519527	0.00615204207984869	0.0847150936178217	-2.27254063719206
UBN2	-1.31072852249116	-0.192641759130653	-2.98418908912114	0.00615578966329986	0.0847150936178217	-2.27306777767639
SOCS7	-1.25739706637605	0.229527408691366	-2.98386842453778	0.00616056223226068	0.0847150936178217	-2.27373862332413
BDKRB1	1.32344221984746	0.113141292055917	2.98380448601388	0.00616151427435906	0.0847150936178217	-2.27387238199239
GCM2	-1.28034000317204	-0.00963760901280939	-2.98329564171976	0.00616909594501614	0.0847150936178217	-2.27493683365574
KIAA0100	1.19202711622134	0.174872004147435	2.98310993244469	0.00617186518691604	0.0847150936178217	-2.27532529914377
LINC02223	-1.26462303568404	0.147413808697721	-2.9830181603526	0.00617323410253613	0.0847150936178217	-2.27551726350661
TTC30A	-1.12629481654497	-0.255891786076222	-2.98256230730873	0.00618003810943042	0.0847150936178217	-2.2764707561237
SPATA21	-1.49980393338611	-0.138732414191688	-2.98237094868155	0.00618289643383761	0.0847150936178217	-2.27687099551555
PON1	-1.49168581023437	0.207711921378878	-2.98234407967101	0.00618329787717056	0.0847150936178217	-2.27692719294857
PLXNA4	-1.41400740847017	0.00617543735662918	-2.98219594429436	0.00618551157765568	0.0847150936178217	-2.27723701904393
DDX3Y	-1.34371518857979	-0.0569668721611503	-2.98103645585613	0.00620286480843235	0.0848752202050691	-2.2796618629749
LINC01795	-1.24169857874846	-0.0511477121415918	-2.98092371031661	0.00620455466225614	0.0848752202050691	-2.27989762617184
FYB2	-1.14085473246957	-0.10130265982505	-2.98011691598905	0.00621665987103037	0.0849769243494152	-2.28158460651928
AFF3	-1.29507886150475	0.186165094582457	-2.97993785121865	0.00621934962325199	0.0849769243494152	-2.28195899781697
CA10	-1.35859227256638	0.0908032891934069	-2.97896809438582	0.0062339357231731	0.0850840168414372	-2.28398640792063
OR10S1	-1.27156212237458	0.0554252232278312	-2.97866098490713	0.00623856174353327	0.0850840168414372	-2.28462840198944
IKZF2	-1.24256703793151	-0.00852102255296011	-2.97861513036171	0.0062392527356137	0.0850840168414372	-2.28472425568448
ADGRG2	-1.35440147999144	-0.420416138269973	-2.97843774453139	0.00624192648778289	0.0850840168414372	-2.28509505440403
SSR2	1.15079622520942	0.0599813779935343	2.97754362024483	0.00625542032753883	0.0852176464797634	-2.28696394028856
LVRN	-1.22571211584153	-0.289378890842273	-2.9767357557799	0.00626763625445605	0.085237781493705	-2.28865231449766
TRIM7	1.36749102847056	-0.0993776069299581	2.97657894048838	0.00627001013113877	0.085237781493705	-2.28898002291559
FNBP1L	-1.62638241528757	0.233999882062071	-2.97630475112365	0.00627416287972886	0.085237781493705	-2.28955299825405
PRRC2A	1.1753987944889	-0.252820446236423	2.97621787458763	0.00627547921909416	0.085237781493705	-2.28973453987343
ENSG00000272078	-1.55254183229362	0.0710732160413468	-2.9759112775185	0.00628012683153161	0.085237781493705	-2.29037520199406
CYP2D7	1.22138431915206	-0.0575266087322772	2.97585117397549	0.00628103830728403	0.085237781493705	-2.29050079033417
ENSG00000273908	-1.24415640308738	-0.305185402318564	-2.97549584846569	0.00628642942634705	0.085237781493705	-2.29124323187272
WT1-AS	-1.24415640308738	-0.305185402318564	-2.97549584846569	0.00628642942634705	0.085237781493705	-2.29124323187272
CAMK2B	-1.27845518072542	0.212726980894557	-2.97502096217934	0.00629364144407729	0.0852685075978087	-2.29223543083948
CPA5	-1.56124743594447	-0.184624024474083	-2.97444764230892	0.00630235885666309	0.0852685075978087	-2.29343319791044
ENSG00000272599	1.30171108507006	-0.0952396238102287	2.97394897248827	0.00630995055523877	0.0852685075978087	-2.29447492488549
NUDT13	1.30171108507006	-0.0952396238102287	2.97394897248827	0.00630995055523877	0.0852685075978087	-2.29447492488549
C12orf40	-1.63008038162801	0.183113898386378	-2.97393861060969	0.00631010839575871	0.0852685075978087	-2.29449657015068
GET1	-1.21333357308317	-0.11682595359698	-2.97388980947349	0.00631085182472197	0.0852685075978087	-2.2945985119836
XPNPEP2	-1.4827721538926	-0.130401816555193	-2.97301191800487	0.00632423974448253	0.0853994268654071	-2.29643223375075
TEX12	-1.44687374774919	-0.214874343260943	-2.97209158812549	0.00633830389419764	0.0854777878960131	-2.29835434310419
USH2A	-1.18325328009558	-0.0599791059312652	-2.97196017332203	0.00634031455656292	0.0854777878960131	-2.29862878151174
POLR3A	1.19685698505842	0.13374864139064	2.9718436529594	0.00634209784024504	0.0854777878960131	-2.29887211081774
KLHL11	-1.269287103427	-0.421488692385221	-2.97159794942155	0.00634585977111348	0.0854777878960131	-2.29938519933382
KLHL15	-1.07467210819878	-0.0846772069268523	-2.9710678044839	0.00635398398319021	0.0854777878960131	-2.30049220647925
MIR199A1	-1.27599242482563	-0.239005138656396	-2.97092619568719	0.00635615574445838	0.0854777878960131	-2.30078788809105
MS4A3	-1.11042666530699	0.0179385399922985	-2.97054893617153	0.00636194497700663	0.0854777878960131	-2.30157558203085
MFAP3	-1.42543997128981	-0.0998214643760218	-2.97023752706527	0.00636672748544481	0.0854777878960131	-2.3022257511347
ICAM5	-1.4566158361142	-0.342699997451904	-2.97010841752643	0.00636871130684162	0.0854777878960131	-2.30249530098381
WDR25	1.35045173339204	0.471740128725422	2.96992320600415	0.00637155818629764	0.0854777878960131	-2.30288196930242
BAD	1.12092696181136	-0.605332391670606	2.9698948817353	0.0063719936644051	0.0854777878960131	-2.30294110127729
ELF5	1.31253428451396	-0.178334410746062	2.9696561154154	0.00637566575978388	0.0854777878960131	-2.30343955872972
LMX1A	-1.17266322098467	0.112683643565553	-2.96926524579068	0.00638168147072044	0.0854777878960131	-2.30425551438861
IL7	-1.38360812724066	-0.236764521669317	-2.9692531532273	0.00638186766847372	0.0854777878960131	-2.30428075732984
NLGN3	-1.30561476300534	-0.319486928469541	-2.96877654931226	0.00638921039737494	0.0855265259627737	-2.30527562050366
TRA2B	1.18622748982696	0.1833946778094	2.96813060794009	0.00639917483958909	0.0855570275124392	-2.30662384578268
TAS2R20	-1.15275026037096	0.101621757451594	-2.96798536627108	0.00640141740820663	0.0855570275124392	-2.30692697998429
CXCL3	1.1277092112329	0.0205815991565018	2.96785224406959	0.00640347350637428	0.0855570275124392	-2.30720481384263
INKA2	-1.32463089706339	-0.192353930098972	-2.96766867210666	0.00640630984231984	0.0855570275124392	-2.30758793025461
ROPN1B	-1.15664439639153	0.182769376282023	-2.96685724077365	0.00641886145146871	0.0856390715257398	-2.30928126916267
FUT9	-1.11598531192171	0.128595934711512	-2.96679206517967	0.00641987063405897	0.0856390715257398	-2.30941727221397
SLC39A11	1.16281918720097	-0.129687642049722	2.96608635607059	0.00643080755175816	0.0857354371695425	-2.31088980284604
ERGIC3	1.27331929045271	0.0811066156282732	2.9655637522618	0.00643891817553743	0.0857940332321609	-2.31198016625901
C1orf35	1.25498870471252	0.139769298032255	2.96485375191442	0.00644995273069894	0.0858769516630032	-2.31346137812111
GATAD2A	-1.13391910881816	-0.0944224168151859	-2.96468491300677	0.00645257940909058	0.0858769516630032	-2.31381358883609
AARS1P1	-1.28712142384583	-0.0556646059470536	-2.96377542937499	0.00646674604963487	0.0860159176452297	-2.31571068706363
MACC1	-1.37737109744434	0.0173881869791245	-2.96305772931052	0.00647794625568784	0.0861108086185277	-2.31720755994224
WNT9A	-1.43071492169645	-0.0599042034720169	-2.96284059545232	0.00648133841665589	0.0861108086185277	-2.31766039393251
GGTA1	-1.4212120967613	0.0534398448345649	-2.96219623250862	0.00649141489619274	0.0861950899183362	-2.31900412988115
RAB11FIP1	-1.48369821126216	0.0855696384355241	-2.96187111919567	0.00649650464216069	0.0861961712925922	-2.31968206246719
NRL	1.24959631234397	0.00151225146659097	2.96162572686205	0.00650034884784717	0.0861961712925922	-2.3201937373869
LRRIQ3	-1.505980732611	-0.166880287850636	-2.96140236825401	0.00650384976539913	0.0861961712925922	-2.32065945271678
LRRC66	-1.19893392832058	-0.105206066749496	-2.96106572084148	0.00650912976021414	0.0861961712925922	-2.32136135206118
YJU2	1.28453169097501	-0.14517294997051	2.96100001389133	0.00651016078707205	0.0861961712925922	-2.32149834485614
FURIN	-1.11219550932112	-0.0675200888256334	-2.95945168845025	0.00653450104728424	0.0864585453069071	-2.32472606540636
POR	1.42725302728353	0.0647671165428251	2.95905747222981	0.00654071209492352	0.0864585453069071	-2.3255477490646
CCDC89	-1.163092833561	0.111462552015288	-2.95898637887359	0.0065418327994527	0.0864585453069071	-2.32569592714095
SLC17A1	-1.29467554247579	0.109767539504657	-2.95859037699566	0.00654807865594995	0.0864585453069071	-2.32652127474245
CD164L2	1.38694345056458	-0.228302179802942	2.95831783662241	0.00655238053842761	0.0864585453069071	-2.32708927509962
RPL7P8	1.45455667100635	0.0350427104189642	2.95831389997263	0.00655244269572939	0.0864585453069071	-2.32709747928545
AHSA1	1.32684572332151	0.437481379819143	2.95783968239589	0.00655993440911005	0.0864827676844845	-2.32808573809933
FSHB	-1.63944123456107	0.327446861237876	-2.95772363053514	0.00656176904348954	0.0864827676844845	-2.32832757681154
MYH2	-1.11445529199455	-0.00770307700858499	-2.95738793198161	0.00656707876621043	0.0865033746666087	-2.32902711009108
GLUD2	1.26612425116461	-0.0495876023690309	2.95593529191423	0.00659010224626038	0.0867571556262249	-2.33205373285191
SHC4	-1.47087741314165	-0.0281855246336943	-2.95545172091673	0.00659778358480791	0.0868087867560111	-2.33306112134976
C9orf135	-1.22729560931566	0.00476325506582104	-2.95475155792921	0.00660892050319726	0.0869057991681822	-2.33451958972451
CLPSL1	-1.13585388890074	0.0551406269162729	-2.95416048220011	0.00661833618235247	0.0869800801290272	-2.33575070455751
BMP10	-1.01520491630295	0.00667900978813577	-2.95334900738436	0.0066312835526213	0.0869908327595845	-2.33744069544984
HCG18	1.03930317149195	-0.103635370267964	2.95295778516958	0.00663753424943654	0.0869908327595845	-2.33825538707999
TRIM39	1.03930317149195	-0.103635370267964	2.95295778516958	0.00663753424943654	0.0869908327595845	-2.33825538707999
RAD51AP2	-1.31534587015852	0.0326170295925199	-2.95270341242927	0.0066416014604434	0.0869908327595845	-2.33878507377533
LINC00485	-1.4032636453807	-0.0134291306282584	-2.95251676689457	0.00664458727723715	0.0869908327595845	-2.33917371742792
ENSG00000230990	-1.47554904514684	0.117965990356495	-2.95243933099589	0.00664582641409906	0.0869908327595845	-2.33933495550902
ACCS	-1.02959900571312	0.31507559748008	-2.95216646203388	0.0066501946426746	0.0869908327595845	-2.3399031118771
RAD21L1	-1.44366325508751	-0.337973134772634	-2.95178334605056	0.00665633237342972	0.0869908327595845	-2.34070078029796
UBASH3A	-1.19997191085759	0.0638706334591224	-2.95110283025683	0.00666724790516703	0.0869908327595845	-2.34211753701418
CNTROB	1.32546977784837	0.265596570305401	2.95092566756879	0.00667009240245294	0.0869908327595845	-2.3424863456245
ABLIM2	1.38059777161251	0.0873767303859199	2.95083314459793	0.00667157839614656	0.0869908327595845	-2.34267895147046
CHRNA9	-1.36526924346943	-0.151165629176019	-2.95038986748285	0.00667870215503604	0.0869908327595845	-2.34360168760827
NBEAL2	1.29401486067025	-0.103240856914888	2.94961813084616	0.00669112174661023	0.0869908327595845	-2.34520800453317
PIP4P1	1.35833316075303	0.117054236512719	2.94945694147235	0.00669371854648793	0.0869908327595845	-2.34554348537183
ENSG00000257000	1.19993098985386	-0.191579957859279	2.94933050956763	0.00669575606599555	0.0869908327595845	-2.34580662029544
EP400	1.19993098985386	-0.191579957859279	2.94933050956763	0.00669575606599555	0.0869908327595845	-2.34580662029544
MIR3150BHG	-1.41124141527662	-0.162039920708966	-2.94899878223906	0.00670110483903513	0.0869908327595845	-2.34649699985738
ZNF663P	-1.20192217794357	-0.0805371598158555	-2.94850771776245	0.00670903022740785	0.0869908327595845	-2.34751892245208
DYRK2	1.18412037720216	-0.245832574202067	2.94830765189	0.00671226168639237	0.0869908327595845	-2.34793524472591
RPL17P43	1.17151613233543	-0.316870198550473	2.94806029143306	0.00671625909326067	0.0869908327595845	-2.34844996599334
PPP1R2P5	-1.10424239033358	-0.0376041162032723	-2.9479228588266	0.00671848101703631	0.0869908327595845	-2.34873593495222
DAND5	-1.4499781099465	0.238202045800652	-2.94739626690321	0.00672700109737042	0.0869908327595845	-2.34983160890019
LINC01398	-1.10392201877437	0.0292193602602631	-2.94725585763038	0.00672927460713983	0.0869908327595845	-2.35012374206112
ENSG00000288694	-1.49380317948249	-0.137438409703768	-2.94715890610089	0.00673084487479225	0.0869908327595845	-2.35032545412605
COL4A4	-1.49503755059743	0.0267817768351926	-2.9469842930189	0.00673367386069894	0.0869908327595845	-2.35068873706111
EXOSC6	1.22056974071147	-0.151836486654017	2.94692532516773	0.00673462948108912	0.0869908327595845	-2.3508114176319
ZNF286A-TBC1D26	-1.19468093785987	0.0486877499220503	-2.9468110480122	0.00673648179948021	0.0869908327595845	-2.35104916415305
ENSG00000243276	-1.22688955294498	0.0303366870246481	-2.94680876215014	0.00673651885596098	0.0869908327595845	-2.35105391970477
TEX9	-1.40677984590164	-0.303300316065978	-2.946439850817	0.00674250187874177	0.0869908327595845	-2.35182138826175
CRHR2	-1.32549998214149	0.0355616153166548	-2.94643818370083	0.0067425289275848	0.0869908327595845	-2.35182485636631
TRAP1	1.3798873053368	0.164646474979288	2.94631332039957	0.00674455511927383	0.0869908327595845	-2.35208460719384
GSTK1	1.37098337569231	0.0248354399998425	2.94631245886558	0.00674456910163828	0.0869908327595845	-2.35208639940995
TGM5	-1.50160774925719	-0.0130351006728385	-2.94625206706751	0.00674554930593746	0.0869908327595845	-2.35221202956387
C4orf50	-1.18364904952207	-0.0749848945344763	-2.94585140121027	0.00675205584631842	0.0869908327595845	-2.35304548616057
RPL29P30	-1.30781129700364	-0.0743671889170644	-2.94535104947899	0.00676018959917538	0.0869908327595845	-2.35408623561382
MIR1-1HG-AS1	-1.37972934598203	-0.122363275518661	-2.94505099326196	0.00676507180312692	0.0869908327595845	-2.35471032510636
KRTAP9-6	-1.41306864478462	0.0558735247907665	-2.94504250822642	0.00676520991157929	0.0869908327595845	-2.35472797278847
DGKB	-1.36443262038989	-0.0523471323714856	-2.94489413484416	0.00676762537537362	0.0869908327595845	-2.35503656488519
OPRK1	-1.35995938941395	0.0983967629444626	-2.94483833824925	0.00676853393550842	0.0869908327595845	-2.35515261076473
MIIP	1.41937497157088	-0.000166272119655745	2.94475774097903	0.00676984654059908	0.0869908327595845	-2.35532023539596
PIK3C2A	-1.46418593156898	0.167584593482019	-2.94412933516426	0.00678008904715287	0.0870739912056769	-2.35662711074537
ABCG1	-1.01092119055181	0.0800620834624611	-2.94364305991544	0.00678802505330597	0.0870876616585837	-2.35763831555282
OR9K1P	-1.32166917331336	0.0152754181020318	-2.9433436976227	0.00679291503461679	0.0870876616585837	-2.35826079921876
PCGEM1	-1.27435711159181	0.106620294258776	-2.94311487682732	0.00679665500328567	0.0870876616585837	-2.35873658209083
ABCD4	-1.4926338152369	0.155496617250732	-2.94291812415148	0.00679987239925368	0.0870876616585837	-2.35914567298761
SALL4	-1.2469400038181	-0.117658116543026	-2.94283923390486	0.00680116285790016	0.0870876616585837	-2.35930969922355
IGHV1-69-2	1.37469854540038	0.10409247687862	2.94253353364199	0.00680616559434082	0.0870876616585837	-2.35994528333248
NFATC1	-1.2767554609765	0.257256659907009	-2.94206696556426	0.00681380765374807	0.0870876616585837	-2.36091527176626
SETD7	-1.19699777933055	-0.0797133556559759	-2.94175580060904	0.00681890885328003	0.0870876616585837	-2.36156214076581
FABP1	-1.40180110979589	0.0998015709064434	-2.94144753019161	0.00682396618105509	0.0870876616585837	-2.36220296200097
SLC66A3	1.2589940867235	0.019741294384954	2.94134511972628	0.00682564706420654	0.0870876616585837	-2.36241584241812
WDR7	1.26943321194218	-0.0348677067443896	2.94131173470971	0.00682619510415014	0.0870876616585837	-2.36248523905882
SLC1A7	-1.40822579272942	-0.135168896312932	-2.94129855410769	0.00682641148508235	0.0870876616585837	-2.36251263716527
ZNF530	-1.51344869162813	0.262165473273594	-2.94097317178263	0.00683175523132836	0.0871077084741045	-2.36318898170117
TIMM17BP1	1.27925045687193	-0.0412394641321596	2.94061125330275	0.00683770368257839	0.0871354391470296	-2.36394123117893
B3GNT6	-1.37470786315475	-0.1031168727349	-2.93965326746526	0.00685347280928986	0.0872649203328605	-2.36593220816194
YWHAG	1.33495995269085	0.0944087970377474	2.93952482489559	0.00685558969212838	0.0872649203328605	-2.36619912742305
LINC00628	-1.40961587609179	0.00941215567954536	-2.93930210497965	0.00685926184894085	0.0872649203328605	-2.36666195397857
NRIP3	-1.34337416796864	-0.251402036702392	-2.93907664757524	0.00686298104562274	0.0872649203328605	-2.36713045308478
USP17L6P	-1.27649018536036	-0.0478049610464097	-2.93813943239597	0.0068784621218165	0.0873176113288751	-2.36907780648343
EIF5B	1.26374533696842	0.477269487075707	2.93758949233169	0.00688756157394186	0.0873176113288751	-2.37022034580622
CCDC54	-1.19223987914163	-0.152518342555727	-2.93758490693858	0.00688763749314278	0.0873176113288751	-2.37022987187785
BBS12	-1.25858544199236	-0.420407933379937	-2.93755352285889	0.00688815713281803	0.0873176113288751	-2.37029507155792
CSF2RB	1.36436396913045	-0.00402200353056541	2.93732888637914	0.00689187762370846	0.0873176113288751	-2.37076173931469
DDX27	-1.1748531102934	-0.327781342513598	-2.93728868729123	0.00689254361351058	0.0873176113288751	-2.37084524861761
CPNE4	-1.32413590434078	0.030773031227333	-2.93722522456351	0.00689359514323933	0.0873176113288751	-2.37097708459061
PLCXD1	1.36742584380674	0.00651298534760404	2.93644533850708	0.00690652972865975	0.0873729921461888	-2.37259709629249
IFITM10	-1.04492628155658	0.125556023655586	-2.93622181714376	0.006910241132521	0.0873729921461888	-2.37306136827032
SPATA31C2	-1.32340528980006	0.201315978802565	-2.93605334806469	0.00691303968762752	0.0873729921461888	-2.37341128162631
IFNA17	-1.39095479061816	-0.165344230234135	-2.93604954980661	0.00691310279550851	0.0873729921461888	-2.37341917057304
PEPD	1.38233419423306	0.174957225514069	2.93560083680057	0.00692056199640377	0.0873759780364383	-2.3743511108133
PGAP1	-1.29502428341622	-0.0128799093959487	-2.93558009325485	0.00692090701263027	0.0873759780364383	-2.37439419190338
PAQR5	-1.26745486698833	-0.0259209869388661	-2.93508516041736	0.00692914381483307	0.0874321638406068	-2.37542204888806
OR5B12	-1.42296039763988	-0.0403345143836477	-2.93482550385429	0.0069334688134804	0.0874389559650879	-2.37596126200851
LINC00470	-1.03153583074503	-0.01175597702876	-2.93442847022914	0.00694008701070064	0.0874650243291184	-2.37678571601271
AK6	1.33555010709231	0.0176041753190381	2.9342471422181	0.00694311158439539	0.0874650243291184	-2.37716223306955
PLB1	-1.32303544371839	0.0240712226901686	-2.93369805167233	0.00695227812635371	0.0875327449376409	-2.37830232332331
DMTN	1.23259285495748	-0.135199015661435	2.9325792136387	0.00697099166993841	0.087720527874958	-2.38062509504631
ENSG00000226409	-1.06535050023846	0.139065112850872	-2.93234699501588	0.00697488172444209	0.0877216742369784	-2.38110714383776
TRIM9	-1.24074420075648	-0.103488188186569	-2.93211284854201	0.00697880616266302	0.0877232515525595	-2.3815931770098
BTBD9	-1.02795661816905	-0.164657330948522	-2.93135843135551	0.00699146493570712	0.087751788116845	-2.38315905040906
LASP1	-1.23171298705732	0.053847572131253	-2.93102856976351	0.00699700671566844	0.087751788116845	-2.38384365589533
ENSG00000214347	-1.11263243014301	-0.178228656948187	-2.93077773925562	0.00700122354220759	0.087751788116845	-2.38436421428888
CAPZA3	-1.100583222501	0.0725478778260032	-2.93065383050248	0.00700330752014353	0.087751788116845	-2.38462135952174
GPR27	-1.11127728224027	0.104018645414648	-2.93031735537153	0.0070089695520097	0.087751788116845	-2.3853196143893
TMTC2	-1.1964128299078	-0.0298394948940289	-2.93027694716863	0.00700964981316052	0.087751788116845	-2.38540346724449
ENSG00000249624	1.11077358954209	0.431207406692821	2.93016834227547	0.00701147845808233	0.087751788116845	-2.38562883547569
IFNAR2	1.11077358954209	0.431207406692821	2.93016834227547	0.00701147845808233	0.087751788116845	-2.38562883547569
MAGEB5	-1.21890930131356	-0.174935843051253	-2.92962212410938	0.00702068233293663	0.0878193801461753	-2.38676224641444
PURPL	-1.1886807740615	-0.122384937108565	-2.92861634739118	0.00703765989571494	0.087919190232433	-2.38884899710055
AGAP10P	1.17344999702119	0.135732080216311	2.92851980714178	0.00703929155065967	0.087919190232433	-2.38904927833292
REC114	-1.15942336390059	0.135647416544168	-2.92847291997353	0.00704008413406819	0.087919190232433	-2.38914654880143
ENSG00000267260	-1.43840118528479	0.165614339725196	-2.9281924031851	0.00704482777777869	0.0879308747117231	-2.38972848426272
BCL7C	1.15110179011589	-0.184054574450314	2.92774483254219	0.00705240265416592	0.0879553161442805	-2.39065692246514
USP46-DT	-1.3760335099308	0.0504506759872549	-2.92762664992381	0.0070544041184534	0.0879553161442805	-2.39090206909763
SOHLH2	-1.24371442452067	0.0848090086277472	-2.9271705529742	0.00706213334307768	0.0880041667701061	-2.39184811043301
IPO8	-1.24316556899488	-0.252556539485588	-2.9255718137687	0.00708928988538816	0.0882747539461206	-2.39516370317681
MYL1	1.37025630870527	0.242603138243702	2.92492294667268	0.00710033996943019	0.0882747539461206	-2.39650914009216
SNORD51	-1.29218669455351	-0.19489852015991	-2.92487117142015	0.00710122239682192	0.0882747539461206	-2.3966164910972
ENSG00000261641	1.38944260154761	0.0594783284605836	2.92483005893113	0.0071019231684694	0.0882747539461206	-2.39670173327112
TTC28-AS1	-1.38148612820523	0.132398024923229	-2.92448837692294	0.00710774975800458	0.0882747539461206	-2.39741015178867
ABCC6P2	-1.21360088625248	0.117843733628556	-2.9243665514387	0.00710982830554302	0.0882747539461206	-2.397662726726
TAS2R4	-1.47010076858997	-0.0576367099744919	-2.92432087932696	0.00711060769736193	0.0882747539461206	-2.39775741529007
GJB7	-1.3362197929333	-0.125357305691993	-2.92283369401037	0.00713603082432614	0.0884145715012058	-2.40084031655555
NFATC2IP	1.18555375068511	0.127726795183458	2.92282439831325	0.00713619000358497	0.0884145715012058	-2.40085958407409
FAM83H	-1.26938831361667	0.0347902381056225	-2.92278178262977	0.00713691979654336	0.0884145715012058	-2.40094791474299
NBPF4	-1.37810283467439	0.0202581406329422	-2.92259693095976	0.00714008619955567	0.0884145715012058	-2.40133105494853
AGAP1	-1.21616882287271	0.122495532955546	-2.92254272705306	0.00714101493437914	0.0884145715012058	-2.40144340074645
IQCM	-1.10581304507445	-0.0741204200399211	-2.92151030336188	0.00715872650370194	0.0885415506166289	-2.40358307346077
CFHR5	-1.02850969242432	0.0400937969059245	-2.92149789480223	0.0071589396302129	0.0885415506166289	-2.4036087877963
H2AC17	-1.19496757969806	-0.0961755957386113	-2.92099521450252	0.00716757861884906	0.0886009410534494	-2.40465045337262
ADAM20	-1.16327105350132	0.096768821415455	-2.92047003357591	0.00717661487702572	0.0886651760970577	-2.40573865779384
TET1	-1.27592154763194	-0.0641924091981216	-2.91960208309776	0.00719157254902557	0.0887356128220367	-2.40753690398158
VSTM2A	-1.34227540046717	0.202852406367739	-2.91952861091808	0.00719284007741174	0.0887356128220367	-2.4076891146594
OR2H2	-1.3298933683707	-0.22253868727819	-2.91914714913922	0.0071994243966658	0.0887356128220367	-2.40847935237366
ENSG00000233078	-1.24188833861501	-0.0639282380783167	-2.91877943499658	0.00720577684004055	0.0887356128220367	-2.40924106572724
SRARP	-1.24188833861501	-0.0639282380783167	-2.91877943499658	0.00720577684004055	0.0887356128220367	-2.40924106572724
D21S2088E	-1.21800611627342	-0.150036581416289	-2.91859011687349	0.00720904947978349	0.0887356128220367	-2.40963321775918
BEST3	-1.4191168621536	-0.0185301370977501	-2.91827220523689	0.00721454822177632	0.0887356128220367	-2.41029171117674
LRCH3	1.09350169458583	-0.0764337144674494	2.91822887570407	0.00721529797716802	0.0887356128220367	-2.41038145751144
TCEANC	1.18516714590048	-0.18084165534523	2.91785152267694	0.00722183065917136	0.0887356128220367	-2.4111630245339
PVALB	-1.24162500543402	-0.0292504580170068	-2.91780082655465	0.00722270873115825	0.0887356128220367	-2.41126802193527
FABP2	-1.16692027023351	0.205201951973462	-2.91769236877621	0.00722458759280364	0.0887356128220367	-2.41149264745331
OR2J2	-1.16149878422428	0.010917004874782	-2.91698434257976	0.00723686445186556	0.0887569867803532	-2.41295893751924
BHLHE41	-1.45949995051635	0.0283550147031642	-2.91668777733913	0.00724201264643832	0.0887569867803532	-2.41357306222521
B4GALT1	-1.37914936139329	-0.113008038805322	-2.91653645443382	0.00724464086119148	0.0887569867803532	-2.41388640935393
TRAV10	-1.43070101241976	-0.282015105974663	-2.91623973685112	0.0072497969573877	0.0887569867803532	-2.41450080630097
CLECL1	-1.23389980819747	-0.114914445062385	-2.91623185860043	0.00724993390615515	0.0887569867803532	-2.41451711897553
GPR85	-1.64048194166955	-0.156981288379304	-2.91553040495417	0.00726213722821547	0.0887569867803532	-2.41596946515906
CKMT2	-1.30460528650205	0.0289151664331829	-2.91551427561783	0.00726241806263232	0.0887569867803532	-2.41600285875408
AQP8	-1.23427867079984	0.025177674247138	-2.91519937270041	0.00726790303169986	0.0887569867803532	-2.41665480540595
PER2	1.29002318927619	-0.011239379862453	2.91515431909678	0.00726868809554331	0.0887569867803532	-2.41674807769115
KRT38	-1.37874808773349	-0.169527094420918	-2.91496974897294	0.00727190509038945	0.0887569867803532	-2.41713017734519
TRAV12-2	-1.1744219654988	-0.137418776716176	-2.91463318678095	0.00727777473644603	0.0887569867803532	-2.41782690454666
TPBGL	-1.25700812106692	0.230919567925747	-2.9145177420599	0.00727978912893381	0.0887569867803532	-2.41806588152956
MYH8	-1.22765396186914	-0.0826370098400905	-2.9143973811297	0.00728188986799356	0.0887569867803532	-2.41831503071543
MAP1A	-1.44881752280493	-0.0382312717249458	-2.91433542776975	0.0072829714054291	0.0887569867803532	-2.41844327339111
ZDHHC21	-1.27542600281786	-0.121498346912766	-2.91411546690616	0.00728681255712319	0.0887569867803532	-2.41889857950909
SERPINA7	-1.28518779422538	-0.258010112801864	-2.91395553636713	0.00728960661380358	0.0887569867803532	-2.41922961646818
SNTG2	-1.26745009571496	-0.161157135046435	-2.91320723599278	0.00730269327050559	0.0887569867803532	-2.42077839737339
LINC01588	-1.17817259343129	-0.0712731555349165	-2.91304515504032	0.0073055307621989	0.0887569867803532	-2.42111383738059
MCF2L2	-1.19464538586802	-0.0910567029305421	-2.9127120199167	0.00731136612382488	0.0887569867803532	-2.42180326131209
ENSG00000280180	-1.32477204433684	0.0740490431866654	-2.91252242918043	0.00731468906585947	0.0887569867803532	-2.42219560362666
RPRML	-1.52427256420108	0.0504294440785646	-2.91204637262823	0.00732303919385224	0.0887569867803532	-2.42318071150042
MAGEA10	-1.54496244525568	0.120874121659788	-2.91181814464609	0.0073270455674835	0.0887569867803532	-2.42365295937325
MAGEA10-MAGEA5	-1.54496244525568	0.120874121659788	-2.91181814464609	0.0073270455674835	0.0887569867803532	-2.42365295937325
NT5DC3	-1.23981084426109	0.206176505187165	-2.91181798354613	0.0073270483962092	0.0887569867803532	-2.42365329271425
ATAT1	1.28221414101033	0.366630433712081	2.9114358075851	0.00733376187584908	0.0887569867803532	-2.42444405065203
KCNA5	-1.03688376988326	0.0789730065247353	-2.91100985513256	0.00734125123549054	0.0887569867803532	-2.42532533005041
MTO1	-1.44190303731154	-0.0269584624663206	-2.91096688604002	0.00734200714774124	0.0887569867803532	-2.42541422817507
SLCO5A1	-1.37884146052056	-0.122609681827291	-2.91096460527702	0.00734204727298791	0.0887569867803532	-2.4254189467953
GRHL1	1.43641335100542	-0.0730850403045434	2.91081278249757	0.00734471874496149	0.0887569867803532	-2.42573304577028
OR6S1	-1.42655850571711	-0.00335241065870509	-2.91062089864576	0.00734809645139356	0.0887569867803532	-2.42613001443008
SLC16A7	-1.11948968418976	-0.471913409661567	-2.91050520602398	0.00735013368611478	0.0887569867803532	-2.42636935311811
OR2B6	-1.62323379333528	-0.100029716847419	-2.91034087726625	0.00735302827773091	0.0887569867803532	-2.42670930011471
HYAL4	-1.12160996794993	0.106367790121496	-2.91013182270244	0.00735671226240188	0.0887569867803532	-2.42714175865476
EIF1	1.2278761832659	-0.255901210367391	2.90985884858324	0.00736152528306576	0.0887569867803532	-2.42770642220635
TEAD2	-1.38973152351167	0.0102237457373917	-2.90973596717919	0.00736369287701741	0.0887569867803532	-2.4279606019041
LINC00858	-1.00961122637851	0.0791404813467092	-2.90925484601181	0.00737218555309554	0.0887569867803532	-2.42895575161183
RPS15	1.2615940197328	-0.0644006014009938	2.90912144606743	0.00737454195418797	0.0887569867803532	-2.42923166228369
SDC4P	-1.11909868635582	-0.121232911600234	-2.9090274560404	0.00737620264061552	0.0887569867803532	-2.42942605805499
HMGA1P4	-1.20975635959295	-0.137006697071478	-2.90902558742708	0.0073762356602788	0.0887569867803532	-2.42942992280304
SH3GL2	-1.35758066255061	-0.143727397738045	-2.90880800469257	0.00738008145418269	0.088757010863819	-2.42987992914736
SOX11	-0.961240691050658	0.041528725324552	-2.90837911357314	0.00738766771692019	0.0887886765431256	-2.43076691980202
ST6GAL2	-1.49075079234505	-0.21328122116811	-2.90822447682762	0.00739040476011811	0.0887886765431256	-2.43108670962101
XKR5	-1.0772061691859	0.0291964956387354	-2.90692062072563	0.00741352108988925	0.0890200808562833	-2.43378278128967
NLE1	-1.22399637631179	-0.141081689598372	-2.90584702968317	0.00743260650910373	0.0891255440458101	-2.43600229999895
KAAG1	-1.16182243567347	0.0280364094491321	-2.90579127794559	0.0074335988903776	0.0891255440458101	-2.43611754960047
UGT2B7	-1.19767233349681	0.0430438760966694	-2.90577530470765	0.00743388323728857	0.0891255440458101	-2.43615056917815
DPH6	-1.36232495385979	-0.123490201784584	-2.90497376118927	0.00744816514406641	0.089218323462166	-2.43780739738237
RPL12P6	1.41178917060851	-0.0913020357473653	2.90490736114619	0.00744934942770153	0.089218323462166	-2.43794463994069
PTPRT	-1.3720091516137	-0.165325462677071	-2.90439872695017	0.00745842714614233	0.0892374415122634	-2.43899589031179
XAGE2	-1.48024257479297	0.20958772454201	-2.90422977430051	0.00746144480744739	0.0892374415122634	-2.43934506458191
ENSG00000241255	1.16231483582492	-0.198045891409204	2.90416850082861	0.00746253949851373	0.0892374415122634	-2.43947169608743
ANKRD30A	-1.02305309477908	-0.235146447277726	-2.90358419741414	0.00747298612510398	0.0892705680130762	-2.44067919130259
LTBP3	1.1372078540537	-0.146126972031954	2.90358108603638	0.0074730417898435	0.0892705680130762	-2.44068562083596
LTB4R2	-1.15918392893612	-0.0241254101828056	-2.90265281845736	0.0074896667338004	0.0894229030766211	-2.44260370525723
LINC02027	-1.25893628753767	-0.109998689344325	-2.90215363143148	0.00749862150318489	0.0894340401730763	-2.44363506099377
RIPPLY1	-1.345373441533	0.254486787672628	-2.90186713326919	0.00750376549753422	0.0894340401730763	-2.44422694944978
UBE2M	1.17309556753566	0.00465131804895029	2.90184733321358	0.00750412112567566	0.0894340401730763	-2.44426785420935
KRTAP3-3	-1.33320604665601	0.287257057006586	-2.901737619627	0.0075060919776286	0.0894340401730763	-2.44449450819802
OR56A1	-1.45782051937277	0.221782158524937	-2.90049240782727	0.00752849492611157	0.0896093682214278	-2.44706667594173
TAS2R9	-1.40330144095234	-0.128294038798592	-2.90048832632723	0.00752856846171971	0.0896093682214278	-2.44707510603942
GPR174	-1.15347943078694	-0.207099754259936	-2.89983587533133	0.00754033231359756	0.0896898766599494	-2.44842263452474
KCNH8	-1.44592318224586	-0.00657375233562388	-2.89941654233267	0.00754790219564615	0.0896898766599494	-2.44928862267515
TMEM202	-1.33358322981264	-0.179056937931371	-2.89940156451432	0.00754817271151139	0.0896898766599494	-2.44931955313746
KRTAP9-1	-1.49680293714574	0.102734270546948	-2.89891998139396	0.00755687553673459	0.0896898766599494	-2.45031402359747
TBX4	-1.05513536174787	0.0349127048839719	-2.89857258910099	0.0075631592713605	0.0896898766599494	-2.45103134213257
ENSG00000269966	-1.14689418472214	-0.0530987833921379	-2.89843457695194	0.00756565705169841	0.0896898766599494	-2.45131630767448
LINC00472	-1.14689418472214	-0.0530987833921379	-2.89843457695194	0.00756565705169841	0.0896898766599494	-2.45131630767448
DCST2	-0.94721727560228	0.161033966387205	-2.89831982967518	0.00756773437409186	0.0896898766599494	-2.45155323144985
TCERG1L	-1.25590162329292	-0.136720892249668	-2.89817869512719	0.00757029013945872	0.0896898766599494	-2.45184463223096
CYP19A1	-1.27866298488877	-0.0132180164007091	-2.89724795177657	0.00758716522463117	0.0898115863709957	-2.45376617518218
SLC7A10	-1.44298459682892	0.00409588276399109	-2.89718312041266	0.00758834199514151	0.0898115863709957	-2.453900010498
TRMT5	-1.2137749491367	-0.136875579233444	-2.89652012185021	0.00760038619408604	0.0899080520530946	-2.45526859891517
UBE2G2	1.3111553656706	0.0858180663393626	2.89550371230341	0.00761888576491952	0.0900425422037941	-2.45736643043616
VAMP1	1.25274630748727	-0.171090405158401	2.89546702735612	0.00761955426210271	0.0900425422037941	-2.45744214041551
KCNN3	-1.26452690425781	-0.129582119936212	-2.89447398867785	0.00763767121783553	0.0901790552171891	-2.45949139323145
TOE1	-1.3526176884175	-0.515559849128782	-2.89440578721529	0.00763891698085063	0.0901790552171891	-2.45963212304133
FAM174C	1.26161458584645	0.277607168053987	2.89380935041544	0.00764981966886729	0.0902181286976206	-2.46086277056673
RPUSD1	1.21375196323262	0.194953459223178	2.89371667803003	0.00765151501694147	0.0902181286976206	-2.46105397395017
ENSG00000259877	-1.32428636198334	-0.135554527825388	-2.89346669860366	0.00765608991654588	0.0902181286976206	-2.46156972194817
CDC26	1.21734905914477	0.131395317889085	2.89275604621235	0.00766910981684143	0.0902181286976206	-2.46303579968781
HS3ST4	-1.21895358409873	-0.212764640987998	-2.89207949176487	0.00768152451873608	0.0902181286976206	-2.46443137770912
NEK11	-1.05086406592196	-0.335926673047432	-2.89202161375837	0.00768258745859838	0.0902181286976206	-2.46455075983005
LINC00311	-1.03348201662111	-0.0547205540354038	-2.89196512512083	0.00768362501697477	0.0902181286976206	-2.46466727509635
ATP6AP1	1.28850835048681	0.201696698266946	2.89161169920585	0.00769011960589967	0.0902181286976206	-2.46539623863408
SNORD115-1	-1.18228214445547	-0.163671054313025	-2.89153401268852	0.00769154787872543	0.0902181286976206	-2.4655564664848
SNORD115-13	-1.18228214445547	-0.163671054313025	-2.89153401268852	0.00769154787872543	0.0902181286976206	-2.4655564664848
SNORD115-16	-1.18228214445547	-0.163671054313025	-2.89153401268852	0.00769154787872543	0.0902181286976206	-2.4655564664848
ARF5	1.28428111754203	0.0393352457145147	2.89088895980739	0.00770341694874158	0.0902181286976206	-2.46688680577549
FSCN3	1.28428111754203	0.0393352457145147	2.89088895980739	0.00770341694874158	0.0902181286976206	-2.46688680577549
ENSG00000279689	-1.16460118851144	0.00909886287877533	-2.89088459284942	0.00770349736059081	0.0902181286976206	-2.46689581159857
MIR105-1	-1.34852742455241	-0.106794081698277	-2.89072767202151	0.00770638738178181	0.0902181286976206	-2.4672194196741
COL6A1	-1.42109674003854	0.0311373206824418	-2.89059677952715	0.00770879882399143	0.0902181286976206	-2.46748934487939
RTL3	-1.28941938568968	0.00695696416157488	-2.89019010542245	0.00771629557797273	0.0902181286976206	-2.46832794788612
OR4C50P	-1.58974358263944	-0.220038036496517	-2.89013209337916	0.00771736555293673	0.0902181286976206	-2.46844757009114
IGKV3-15	1.39009908591122	0.136322201219505	2.88977627467646	0.00772393135707924	0.0902181286976206	-2.46918125220803
IGKV3D-15	1.39009908591122	0.136322201219505	2.88977627467646	0.00772393135707924	0.0902181286976206	-2.46918125220803
LINC01366	-1.35434211535662	-0.117214225488268	-2.88970989093799	0.007725156900346	0.0902181286976206	-2.46931812782608
MAEA	1.12812020557195	-0.142775680444215	2.88942428583069	0.00773043170225327	0.0902181286976206	-2.4699069959358
MIPEPP3	-0.966070598496931	-0.117617173613406	-2.88933456681397	0.00773208941546885	0.0902181286976206	-2.47009197536387
DYDC1	-1.10464251066773	0.0218564801796386	-2.88843241237608	0.00774877701904048	0.0903247216690837	-2.47195185603108
DNM1P41	-1.03753198220773	0.0233020219920382	-2.88841776334888	0.00774904827103437	0.0903247216690837	-2.47198205421715
MYLK4	-1.17622256668631	-0.09341958759241	-2.88779143837476	0.00776065418386724	0.0903877252689133	-2.47327312286343
ZDHHC14	1.35535632307663	-0.0154684060165031	2.88739683203302	0.0077679747711407	0.0903877252689133	-2.4740864736103
RAB33A	-1.31586140563973	0.106514832648981	-2.88730880560232	0.00776960869714751	0.0903877252689133	-2.474267903975
EGFLAM	1.34756194805648	-0.0167869469401854	2.88727544930603	0.00777022793405193	0.0903877252689133	-2.47433665361775
PNMA8A	-1.39317536096683	-0.0665370866441984	-2.88707094279781	0.0077740254810992	0.0903877252689133	-2.47475814763195
KCNJ9	-1.20215925894821	-0.0492132786494857	-2.8866269181068	0.00778227677770943	0.0904071966618337	-2.47567324781182
DKKL1	-1.15666808308501	-0.454763832930812	-2.88594485171417	0.00779496777271437	0.0904071966618337	-2.47707880538075
PI15	-1.41943978316377	0.11954102598935	-2.8859410738429	0.00779503812099307	0.0904071966618337	-2.47708659013767
TUBB4B	1.36912111391283	-0.0523648260112038	2.8858010975081	0.00779764506463897	0.0904071966618337	-2.47737502481211
CRYBG1	-1.38226571070183	-0.00391353964312777	-2.88578868020473	0.007797876366575	0.0904071966618337	-2.47740061154226
TRDV3	-1.12364714872581	-0.0268338380523198	-2.88571807349282	0.00779919170890705	0.0904071966618337	-2.47754610067918
OR2AK2	-1.46696323619733	0.0508765536873274	-2.88532287775723	0.0078065577504142	0.090419890590991	-2.47836039323132
ENSG00000278802	-1.02591033916732	0.0354859865924045	-2.8852391930016	0.00780811839411182	0.090419890590991	-2.47853281723902
ZNF101	-1.12174264018332	-0.100346227320679	-2.88470403389548	0.00781810561565753	0.0904901637950617	-2.47963540342488
SH3BP5	1.03655216369151	-0.392941167068876	2.88380113617393	0.00783498309159384	0.0905635960158636	-2.48149542338326
SH3BP5-AS1	1.03655216369151	-0.392941167068876	2.88380113617393	0.00783498309159384	0.0905635960158636	-2.48149542338326
GOLM1	-1.26497089412172	0.158082688048109	-2.88370095960284	0.00783685777622409	0.0905635960158636	-2.48170177596694
FOXJ1	-1.1334974613868	0.141463328083367	-2.88352572624785	0.00784013808131789	0.0905635960158636	-2.48206272911122
[truncated: 21,092 more rows]
