# Supplementary material for: Extracellular matrix-related genes-based prognostic signature for cervical cancer: association of LAMA4 expression with prognosis and response to immunotherapy
Source: Front Oncol. 2025 Aug 13;15:1562115. doi: 10.3389/fonc.2025.1562115 (PMC12380540; doi:10.3389/fonc.2025.1562115)
Supplement: Supplementary file 8 [file DataSheet1.zip › original data/2.source data (public datasets)/easy_input_limma_LAMA4_GSE44001_0.3.csv]

	logFC	AveExpr	t	P.Value	adj.P.Val	B
LAMA4	2.32170544337803	-0.034822248455494	18.6685211651997	2.89371382547201e-58	6.08229708975961e-54	120.802922059102
BNC2	1.79850364837506	0.020947356196918	13.2802662598984	2.77915699489781e-34	2.92075504378786e-30	66.8351566335838
SORBS1	1.64066332951761	-0.0274552229305491	11.9165129570613	1.04344870300843e-28	7.31074942951141e-25	54.2820884253303
ZNF521	1.65001291424094	-0.0379768249382038	11.7840083452527	3.50079278937679e-28	1.83957909099777e-24	53.0985788885671
TIMP2	1.57318224176913	-0.0838242560650444	11.2327851032383	4.98190171698413e-26	1.7140285052342e-22	48.2518510288736
COL6A3	1.57191009986401	-0.0228944927954553	11.2315889946866	5.03508029338122e-26	1.7140285052342e-22	48.2414733114353
MMP16	1.54980646990931	-0.0261151566544691	11.2174475363881	5.70826373121433e-26	1.7140285052342e-22	48.118825744828
COL5A1	1.55965065823348	-0.0410196425238013	11.1720148217982	8.53753303677612e-26	2.24313008624997e-22	47.725380665844
COL3A1	1.54205524988163	-0.0606850845483342	11.0004121429269	3.87332258542768e-25	9.04592971367826e-22	46.2475030886163
FBLN5	1.52819239006414	-0.0645947294951377	10.9125360899453	8.35931818393361e-25	1.757045089081e-21	45.4957878439513
GASK1B	1.51465388990091	0.0165244420602046	10.8692290119994	1.2196985581663e-24	2.33062218128158e-21	45.1266147415495
MYLK	1.52802800621952	-0.0358589688765336	10.8023019110347	2.18316958555002e-24	3.82400345988966e-21	44.5577792446711
VIM	1.50970625882287	-0.0575950137139606	10.732347871269	4.00305464407832e-24	6.47232350491402e-21	43.9654258928299
FILIP1L	1.48313781418746	-0.0415804683289223	10.6231001118386	1.02706545750966e-23	1.54199206081396e-20	43.044912548803
GREM1	1.46636468109203	0.0162770630694095	10.5179599720661	2.52981906368865e-23	3.54495112664478e-20	42.1643412368509
PRRX1	1.45826492799766	-0.053891079016554	10.4737432367466	3.6901233086909e-23	4.84766886408587e-20	41.7955974374909
THBS1	1.45325763780122	0.0076910759169038	10.4473622551415	4.62022139890252e-23	5.71249609314894e-20	41.5760436810282
COL12A1	1.45216202227414	-0.0155348131306033	10.3815498140049	8.08269612478543e-23	9.43834388038138e-20	41.0297979130818
DACT3	1.46154945691705	-0.0532773273926717	10.2989001535082	1.6265968443034e-22	1.7994441616007e-19	40.3468060074587
PPP1R14A	1.4222356817112	-0.0866117113713956	10.2791880772477	1.92088501590628e-22	2.01875410746671e-19	40.1844090038991
HEYL	1.45427192986798	-0.0673421502493122	10.2049108725833	3.58824757115869e-22	3.59149408086593e-19	39.5742153538239
COL15A1	1.47440968100475	-0.077701886907665	10.1532954667846	5.53040091045898e-22	5.28379530622442e-19	39.1518163117943
ABCC9	1.42612044072404	-0.0125794329481339	10.0965165060742	8.88686683147866e-22	8.12143712742826e-19	38.6887134529132
AVPR1A	1.40221013648117	0.00725335038762537	10.0620388556952	1.1843612726332e-21	1.03725373289489e-18	38.408304173754
MYL9	1.43250455089297	-0.0107740792186727	9.96363753505061	2.6793435310957e-21	2.25268486720402e-18	37.6113460763868
RIPOR1	1.39342031968705	0.0238598213876579	9.94065965397328	3.23970540005609e-21	2.61905260783765e-18	37.425965684391
RHOBTB1	1.38180475216668	-0.0257834372102167	9.91746059100814	3.92333625049998e-21	3.05424461663923e-18	37.2390786814367
GNG11	1.359992383875	-0.035950912522074	9.85141938831367	6.75602557352041e-21	5.0716036260652e-18	36.7085999180907
SYNE1	1.37465106299503	-0.029778280594248	9.79402782921475	1.08144308416564e-20	7.83822489175087e-18	36.249457644289
ENSG00000226445	1.40240202869426	-0.0235643472439019	9.78412008630648	1.1727309795815e-20	7.95149434187855e-18	36.1703698810911
THBS2	1.40240202869426	-0.0235643472439019	9.78412008630648	1.1727309795815e-20	7.95149434187855e-18	36.1703698810911
IRAG1	1.3817952186098	0.0130134812768309	9.7689565697984	1.3274529047491e-20	8.7192914390379e-18	36.0494289534061
TGFB1I1	1.33991328472033	0.0370576782058423	9.73325736099077	1.77630938532033e-20	1.13140142333479e-17	35.7651816421568
ADGRF5	1.36123988955046	0.0268288344512548	9.71748942058369	2.01975190193055e-20	1.248622506667e-17	35.639848759631
PRND	1.37635091363813	0.0431190121857802	9.69665339980932	2.3928599781219e-20	1.43701496800412e-17	35.4744353780498
RAB3IL1	1.38690283390338	-0.0358725417981705	9.6815040197923	2.70632940546256e-20	1.58012049370604e-17	35.3543130462732
HSPA12A	1.38570908173795	-0.0136383402186631	9.64828037480624	3.54357755153468e-20	2.01303936637047e-17	35.091307610791
TMEM158	1.38114510766224	0.00654553770232167	9.63699472508989	3.88282119869004e-20	2.14771102040174e-17	35.0021031209407
ZEB1	1.37736509776651	0.0298635481540886	9.61843616359739	4.51206764263096e-20	2.43177307129385e-17	34.8555611591643
CSRP1	1.37079703388079	-0.0289940579291511	9.6069047240255	4.95295802203143e-20	2.4872840722105e-17	34.764600439609
ENSG00000273420	1.37605682897587	-0.0297022970284436	9.60647792188896	4.97007141314245e-20	2.4872840722105e-17	34.7612351781404
LRP3	1.37605682897587	-0.0297022970284436	9.60647792188896	4.97007141314245e-20	2.4872840722105e-17	34.7612351781404
TSPAN4	1.37198217088016	-0.0270588819052202	9.5443520942521	8.20260968228202e-20	4.00955006771828e-17	34.2724381680061
ANTXR2	1.35532226646755	-0.0465351686599396	9.53965539383031	8.51852941094052e-20	4.06934022019452e-17	34.2355706066535
PLXDC2	1.35555987196699	-0.0745624266346116	9.5353293853756	8.82017488318773e-20	4.11980568599384e-17	34.2016235079869
PHLDB1	1.3469008249796	-0.0543846802448545	9.50171041392685	1.15550221888748e-19	5.16755343378635e-17	33.9381571147349
TREH	1.3469008249796	-0.0543846802448545	9.50171041392685	1.15550221888748e-19	5.16755343378635e-17	33.9381571147349
COL6A1	1.35154782434627	-0.0487528961019442	9.47329171661802	1.45114549481521e-19	6.35450565740017e-17	33.7159277317781
BGN	1.36353922243195	-0.0547395297555655	9.44163657694418	1.86935323168972e-19	7.9652011110945e-17	33.4689132457875
CSDC2	1.35117352314991	-0.0724096613397475	9.43994701896866	1.89476214641384e-19	7.9652011110945e-17	33.4557446648789
STARD13	1.36000303609624	-0.0275241967821679	9.43251113451012	2.01071971112493e-19	8.2869250212029e-17	33.3978074030467
ILK	1.34315693699586	-0.0282942374595025	9.4211360585628	2.20185457691292e-19	8.75432035693781e-17	33.309236813313
COL1A2	1.32714259313443	-0.0594298559345943	9.42081933634593	2.20742651371475e-19	8.75432035693781e-17	33.3067717208688
DCN	1.35187511011247	-0.0128652962494826	9.41789154424674	2.25960003788923e-19	8.79528392525808e-17	33.2839869445162
CLIP3	1.33945478265165	-0.078378683022378	9.3378269394066	4.27235334279176e-19	1.63273808931164e-16	32.6627517738573
TNS2	1.32626033577111	-0.0451575448637279	9.28748039899659	6.36539224011323e-19	2.38918177669536e-16	32.2739388680491
CHAF1A	-1.33673475061956	-0.074008590094725	-9.24223031318061	9.09758401988212e-19	3.35477400901583e-16	31.9257018663686
SYNPO2	1.33204268720119	-0.0285116799372347	9.22589820043131	1.03462548108453e-18	3.74944706670961e-16	31.8002970085556
MPDZ	1.29969870243819	0.00771099707063352	9.21198080124572	1.15432984177171e-18	4.11234897359314e-16	31.6935527114769
PDGFRA	1.31480508040585	0.00656727077535484	9.18298204435438	1.44959387463241e-18	5.07816894181645e-16	31.4714904469675
TSPAN18	1.32003908991785	-0.0545840708238331	9.13307318990699	2.1428934973732e-18	7.38384892152251e-16	31.0904294674065
MXRA7	1.2999165379903	-0.0042070278821058	9.09323199992187	2.92460340648716e-18	9.91487725821831e-16	30.7872613660059
CACNA1H	1.31090253541881	0.0121729728650225	9.06636596421168	3.60513973786518e-18	1.20280051032045e-15	30.5833426203212
COL1A1	1.2731800657448	-0.0373704184239427	9.02636235421742	4.91892307748153e-18	1.61548194008725e-15	30.2804804736239
KCNMB1	1.30071604851057	0.0266235618390065	9.01899375246628	5.20814787793036e-18	1.68415477301874e-15	30.2247949731328
DENND2A	1.28974632716091	-0.0862249983252124	9.00480706710251	5.81322939428478e-18	1.85133740361321e-15	30.1176732050846
GEM	1.28482375139846	-0.0108688461199964	8.99799843316215	6.12785566400319e-18	1.89906064384823e-15	30.0663037197072
MFAP5	1.28951468851429	-0.0418025457659286	8.99766308224331	6.14378056908891e-18	1.89906064384823e-15	30.0637742764584
GAS7	1.26903167934003	0.00645042676229546	8.97917127489016	7.0883576862618e-18	2.15927811894981e-15	29.9243980725766
DGKB	1.26734735281096	-0.0158047668349968	8.96678148164555	7.80030849900725e-18	2.34220977629476e-15	29.8311255764577
HROB	-1.29299952599781	-0.118815037973291	-8.96012801997615	8.21140017898981e-18	2.43092141355193e-15	29.7810742114465
FGFR1	1.27640197404678	-0.101159352811046	8.95345021663787	8.64555667806545e-18	2.52390216411469e-15	29.7308657842262
CYBRD1	1.27292806817414	0.0109017819631495	8.9502572880737	8.86110148742977e-18	2.55139030362036e-15	29.7068683276531
RAD54L	-1.26638508781382	-0.021321569281682	-8.93286466955593	1.01320881009737e-17	2.85588229957602e-15	29.576253594044
FERMT2	1.28295497662656	-0.0457039410818193	8.93212001526538	1.01903597920073e-17	2.85588229957602e-15	29.5706653665537
CALD1	1.27732139438029	-0.0704084911734417	8.91966955631447	1.12152827526006e-17	3.10176352864357e-15	29.4772796622026
PTGIS	1.26987214285055	0.0555863659215956	8.91608983530261	1.15284145068847e-17	3.14695772104167e-15	29.4504465318257
RECK	1.27625208391498	-0.026865778878427	8.90145257927898	1.29013935058279e-17	3.47659474485894e-15	29.3408059959823
TPM2	1.28307652092987	-0.0510162834625492	8.8803462835891	1.51706572791747e-17	3.98714346796672e-15	29.1829313683262
FHL2	1.26419234500653	0.00212424263804983	8.88030563761719	1.51753878603805e-17	3.98714346796672e-15	29.1826275910042
EPDR1	1.25663962466232	0.0379906683597536	8.86555480223987	1.69922461037371e-17	4.40938297351172e-15	29.0724481974358
PDZRN3	1.26204050998834	-0.0560555750468957	8.83115944502414	2.21079612338269e-17	5.66691752650985e-15	28.8160371536386
TRPC4	1.24172166777861	0.0448060577828569	8.81091608677731	2.58033622015603e-17	6.53446831463368e-15	28.6654550005708
NR2F2	1.25176815459704	0.0108807377603133	8.8040424406559	2.71922712004438e-17	6.80421843288249e-15	28.6143801905239
AEBP1	1.27403692964445	0.00498179266045202	8.80019172564335	2.80024334705981e-17	6.92450763668825e-15	28.5857796530397
PDE1A	1.25813118103539	-0.065110645881911	8.7858229530725	3.12420186584553e-17	7.6357673276985e-15	28.479136079087
TMEM200A	1.23389586446762	-0.0141322018751383	8.77524225302626	3.38621317720618e-17	8.18101319214905e-15	28.4006860006593
CACNA1C	1.24751349651713	-0.0211361533249109	8.76508662099387	3.65811313588631e-17	8.73748636399937e-15	28.325450518287
RAI14	1.2436233873141	0.0648177001384677	8.7605357196025	3.78686251418452e-17	8.94337788602746e-15	28.2917563189821
COPS8	1.23300398210457	0.0203306594147565	8.7337369925393	4.64122187745115e-17	1.08393158491273e-14	28.0935942875438
ROR2	1.22263529138375	0.0428394605018982	8.68418453398122	6.7531939011226e-17	1.55983936931534e-14	27.7283180579558
ZNF677	1.22788495616202	-0.0288640356521246	8.66142653007317	8.01860360879981e-17	1.82519069145769e-14	27.5610538361217
CAV1	1.21988155722665	0.0676139443047732	8.65956450502208	8.13196569569065e-17	1.82519069145769e-14	27.5473824041583
BAG2	1.22632927846858	0.0435687792051194	8.6590670936066	8.16251605675928e-17	1.82519069145769e-14	27.5437306463605
ACTA2	1.25683426174077	-0.0635326774858107	8.64626210706839	8.98927880539193e-17	1.96818386677638e-14	27.4497741481423
ACTA2-AS1	1.25683426174077	-0.0635326774858107	8.64626210706839	8.98927880539193e-17	1.96818386677638e-14	27.4497741481423
GPC6	1.23246106131095	-0.0136007174714784	8.63792914141322	9.57125872692905e-17	2.07400296063218e-14	27.3886844903991
HEPH	1.23428529533	-0.0188075350694018	8.62117196698875	1.08567661345846e-16	2.32855476921259e-14	27.2659639526181
CTXN1	1.21807837624607	0.0178550723308987	8.59354441306066	1.33590199480616e-16	2.83629535644754e-14	27.0640077448762
CNTNAP1	1.21719254370389	0.0248866449574511	8.58702237487942	1.40284276451567e-16	2.94863520673548e-14	27.0163998358699
PCSK7	1.2622561744981	-0.0718522708220253	8.54608510011648	1.90561456172813e-16	3.92687377185917e-14	26.7181703616415
TAGLN	1.2622561744981	-0.0718522708220253	8.54608510011648	1.90561456172813e-16	3.92687377185917e-14	26.7181703616415
LHFPL6	1.20538933421219	-0.00858245439293177	8.52285428933615	2.26634482010136e-16	4.62488366735052e-14	26.5493900374061
GLT8D2	1.19566649098718	0.00882776982193244	8.51874166898404	2.3368993493073e-16	4.72300840606636e-14	26.5195449064209
STK33	1.23267626601726	-0.056220000184125	8.50915008093822	2.51000099375542e-16	5.02454389407097e-14	26.4499795625487
KANK2	1.21858548310144	-0.0481279676930447	8.50401448395016	2.60783553387573e-16	5.17114104589944e-14	26.4127556767917
VCAN	1.20265345934048	0.0117168166277172	8.49328875369465	2.82448899921179e-16	5.54309222412591e-14	26.3350657682848
LRRC32	1.24237622136693	-0.0360662612717198	8.49216675163633	2.8481562405709e-16	5.54309222412591e-14	26.3269428469969
GRK5	1.20161242232573	-0.0003053329826766	8.46800698141542	3.40812186500431e-16	6.50067113594078e-14	26.1522227902376
FXYD6	1.21743744049529	-0.00968954135723937	8.46766327762507	3.41682665512275e-16	6.50067113594078e-14	26.1497397762219
CCDC80	1.24058736934858	-0.0677229667929734	8.46702842641756	3.43296301484098e-16	6.50067113594078e-14	26.1451536226051
SEC63	1.20788808595207	0.0298655528144091	8.46273749352961	3.54402132869432e-16	6.65105217034159e-14	26.1141625421494
MSRB3	1.20608149184512	0.00436152059651996	8.42799012362349	4.58442794537544e-16	8.52744167998641e-14	25.8636215348429
EFEMP2	1.24768981829239	-0.0556298273434869	8.4222052271606	4.78481066334625e-16	8.7710647013118e-14	25.8219831421349
ARHGAP44-AS1	1.17498970564533	0.0240430688115088	8.42054075260682	4.84405377174036e-16	8.7710647013118e-14	25.8100064810316
MYOCD	1.17498970564533	0.0240430688115088	8.42054075260682	4.84405377174036e-16	8.7710647013118e-14	25.8100064810316
ANTXR1	1.22348692958349	-0.043136593158125	8.41947633765586	4.88231871189629e-16	8.7710647013118e-14	25.8023484285222
TMEM47	1.19644969170409	-0.0309577709833039	8.41630338174259	4.99816620967758e-16	8.90308945434009e-14	25.7795244243323
CDO1	1.2002232555778	-0.00374503786987188	8.34339033302915	8.55261046730294e-16	1.51064974296e-13	25.2567699861146
LGALS1	1.19975273509439	-0.0413204336472317	8.34167860675114	8.66080259462718e-16	1.51701174780391e-13	25.2445376218991
SMAD9	1.17109618933037	0.037719196097715	8.31148055013288	1.08079208850678e-15	1.87745197589455e-13	25.029038397542
ECM2	1.18308978893394	0.00595676946978623	8.30249032255311	1.15432758663443e-15	1.98875504454665e-13	24.9649931719823
TCF4	1.19349043849737	-0.00892461415910889	8.30066861619961	1.16981991947444e-15	1.99906055995392e-13	24.9520217731734
RASD2	1.16767834887734	-0.0420942851508792	8.29647033601782	1.20631014757695e-15	2.04479298321935e-13	24.9221360242704
ITGA11	1.19258875034395	-0.047575014286222	8.28153442815118	1.34548426981331e-15	2.26245870937647e-13	24.8159038486448
PLN	1.19409174826136	0.0841033466960652	8.27164082644581	1.44629220872076e-15	2.41266793135727e-13	24.7456128010578
TSHZ3	1.1877626581585	-0.00662398235210104	8.26924174758996	1.47184020941648e-15	2.43595349304922e-13	24.7285773900888
TLN2	1.20140429698006	-0.0201733359376131	8.25926043420037	1.58300615811939e-15	2.59946925293058e-13	24.6577410253585
POLA2	-1.17532030059659	-0.0802328481166464	-8.20086543507859	2.42068015824174e-15	3.94420746093667e-13	24.244583528679
ARHGAP11A-SCG5	1.17890581553945	-0.00634836225774655	8.19258171741501	2.57055943381126e-15	4.10635930064792e-13	24.1861499914399
SCG5	1.17890581553945	-0.00634836225774655	8.19258171741501	2.57055943381126e-15	4.10635930064792e-13	24.1861499914399
RUNX1T1	1.16044749563742	-0.0428448102213819	8.19213984617188	2.57880692556985e-15	4.10635930064792e-13	24.1830342500263
ESR1	1.17095994181694	0.0233850008783146	8.18011907480796	2.81348191572296e-15	4.4463591268106e-13	24.0983206465063
ADAM22	1.17646801380728	0.0145427591714579	8.1761857789313	2.89475775443848e-15	4.54066516720466e-13	24.0706216772533
ENSG00000273908	1.1645557898474	0.00750917616627255	8.1640203458223	3.16110507130454e-15	4.88553437454045e-13	23.9850130866076
WT1-AS	1.1645557898474	0.00750917616627255	8.1640203458223	3.16110507130454e-15	4.88553437454045e-13	23.9850130866076
F2RL2	1.16646069503503	-0.0299258942779442	8.15989921888806	3.2567110608045e-15	4.99655545890874e-13	23.9560340210252
CDCA5	-1.17779483000188	-0.0645943877287321	-8.1503720012366	3.48880440803622e-15	5.31385361250097e-13	23.8890818416391
ADAMTS1	1.16054614290977	0.0170661153052143	8.13796408173206	3.81571823534508e-15	5.76996989846893e-13	23.8019727855232
ABL1	1.17957206851308	-0.00803911422059349	8.13353709773988	3.93953418797626e-15	5.91464779264808e-13	23.7709172963213
RBPMS2	1.19990194185799	-0.0502009335061046	8.12934456101167	4.06044825364614e-15	6.05294764846724e-13	23.7415180561366
NREP	1.17345298329652	-0.0379965890608838	8.12630909114617	4.1502727705413e-15	6.10032051496557e-13	23.7202395326324
STARD4-AS1	1.17345298329652	-0.0379965890608838	8.12630909114617	4.1502727705413e-15	6.10032051496557e-13	23.7202395326324
GINS2	-1.21233981402925	-0.113403573962757	-8.12298129396607	4.25100393985347e-15	6.2049897091514e-13	23.6969186035794
LRRC41	-1.14732077536193	0.0238038484626515	-8.11415806504287	4.52991776998571e-15	6.56650631774687e-13	23.6351205736536
COL6A2	1.16422004401772	0.0385123398370286	8.11082260595876	4.63999924777582e-15	6.6800098759589e-13	23.6117719994208
SOBP	1.16616396075097	-0.0014443050829132	8.09250705164223	5.29325018750446e-15	7.56862759803784e-13	23.4836887044244
EGFLAM	1.17756440253306	-0.0887068283914389	8.08382775194114	5.63375124589121e-15	8.00106874576941e-13	23.4230685689248
CDCP1	-1.16845900368327	-0.0177806072913771	-8.07669733558422	5.92960058824401e-15	8.36471642713428e-13	23.3733028776822
NT5E	1.16071432869012	-0.00519258254089339	8.07430837888845	6.03211216849071e-15	8.45259771130042e-13	23.3566368429597
ID4	1.15217528884105	0.0073789420481337	8.05363658741526	6.9954560149615e-15	9.73758211777985e-13	23.212578561685
TLN1	1.17440245003623	0.00351346861304514	8.04840966943663	7.26218561449909e-15	1.00370697325736e-12	23.1761968010629
RCAN2	1.13836393841498	-0.0359525751830892	8.04756709670685	7.30611194197519e-15	1.00370697325736e-12	23.1703337609279
PCP4	1.15658918725473	-0.0474896761508997	8.03449572083769	8.02214996033785e-15	1.0949192858204e-12	23.0794355166718
SNAP25	1.1390237041892	0.037189166082982	8.02532010306697	8.56574259041772e-15	1.16156995811606e-12	23.0156944932842
CCNF	-1.18895149842986	-0.101823156867223	-8.02253263790354	8.73797005568066e-15	1.17732943974584e-12	22.9963413939915
FLNC	1.18656208407763	-0.0734429998642418	8.00498755358567	9.90325441061559e-15	1.32583760800464e-12	22.8746434039173
FXYD1	1.14201953802132	-0.0532340476672874	7.99947868906342	1.02998421533602e-14	1.37020495076885e-12	22.836473530846
CDT1	-1.21079809951206	-0.0912797905159973	-7.9954372793883	1.06007182107875e-14	1.40136161051914e-12	22.8084839271849
MGP	1.16686404695279	-0.0618117311724133	7.99228851890491	1.084113721399e-14	1.41727571674168e-12	22.786683914195
PDE5A	1.13876672391372	-0.0645171041987827	7.99122710581648	1.09233867506614e-14	1.41727571674168e-12	22.7793368202928
SEPTIN7P14	1.13876672391372	-0.0645171041987827	7.99122710581648	1.09233867506614e-14	1.41727571674168e-12	22.7793368202928
ENSG00000221857	1.1395318384075	-0.0530029434405263	7.98348752242099	1.1542044760009e-14	1.48835729331675e-12	22.7257856599524
GRB7	-1.15251278859727	-0.049071540133803	-7.97927808546217	1.1892915947958e-14	1.52425122140323e-12	22.6966764176768
ASPN	1.14332279077601	0.0183786979776278	7.97740264386677	1.20526115870728e-14	1.53535662393142e-12	22.683711019471
C7	1.12546512031457	0.0277164935531548	7.97465888645986	1.22900660809497e-14	1.55617409009327e-12	22.6647468684712
CAPRIN2	1.12757997039185	-0.00630715774873943	7.94614362576944	1.5048291946071e-14	1.89401226595489e-12	22.4679476154599
ZNF135	1.11405529135949	0.031106272710247	7.93826271468333	1.59128963845237e-14	1.99091172087086e-12	22.4136509343307
LPAR4	1.14096362751287	-0.0356728894556448	7.93405825001921	1.63940344285546e-14	2.03897165475614e-12	22.3847002960966
GPR162	1.16319953603843	-0.0540884234895334	7.93229974007262	1.65995025767309e-14	2.05238202741357e-12	22.3725951764031
RNF180	1.12647183369363	-0.0357683960318471	7.92026952768348	1.80749423459045e-14	2.22173808870507e-12	22.2898367144016
SPARC	1.13645538904551	0.0200713044084612	7.89249170185536	2.19943737247432e-14	2.68778919372312e-12	22.099109822453
PRSS23	1.12545884789891	-0.00772322391968131	7.88555209507618	2.30978318991458e-14	2.80631981900662e-12	22.0515405810583
MYH10	1.16610737494053	-0.027829780654635	7.86565114217086	2.65743261982282e-14	3.20300483787917e-12	21.9153004882882
KCNMA1	1.15258953278673	-0.0246516970169566	7.86515345520428	2.66675791725988e-14	3.20300483787917e-12	21.911896715067
LEFTY2	1.12868610346557	-0.0270642069568519	7.84859520671698	2.99611652470028e-14	3.578146206402e-12	21.7987449875878
CPED1	1.12315909805906	-0.0333594005986157	7.83660426541854	3.25937812281126e-14	3.86597283563238e-12	21.716917292273
MCAM	1.14852923399882	0.0525325519140996	7.83597051093617	3.27391010391818e-14	3.86597283563238e-12	21.7125951173022
OLFML1	1.13370122945737	-0.0379843607609347	7.82919699533348	3.43327576520737e-14	4.02216299181868e-12	21.6664166686905
PEAR1	1.12272694944558	4.20068301885432e-05	7.82873368591564	3.44445186986709e-14	4.02216299181868e-12	21.6632591659867
FEN1	-1.13420268176774	-0.0721718092346499	-7.82483853709806	3.53984246672053e-14	4.11071540375684e-12	21.6367189353867
NUF2	-1.15282645044134	-0.104260296462058	-7.82259099534722	3.59606479338585e-14	4.15305966440534e-12	21.6214095156905
PCDHGB5	1.1424462855154	-0.0605622004382319	7.8114048154586	3.88926013714331e-14	4.46712343292979e-12	21.5452632053876
NID2	1.12546047084331	0.0134717347157997	7.81017642953848	3.92285976417454e-14	4.48122768386873e-12	21.536906420142
RHOQ	1.11763847584859	-0.0220127479942539	7.80297622733304	4.1256415402253e-14	4.68739781264841e-12	21.4879431322144
SEPTIN11	1.12092860724743	0.027031261042957	7.80149947787923	4.16849221275033e-14	4.71062031289243e-12	21.477905095756
ADGRA2	1.12687614749153	-0.0297564855054764	7.79822286856199	4.26514332063279e-14	4.7685663540628e-12	21.4556378871288
BRF2	1.12687614749153	-0.0297564855054764	7.79822286856199	4.26514332063279e-14	4.7685663540628e-12	21.4556378871288
ZNF385D	1.11854788675781	-0.0275570028960968	7.79297904275816	4.42444137460741e-14	4.92049382290334e-12	21.4200166902292
SNCAIP	1.14059213811017	-0.0462811164864694	7.79064426827685	4.49724259380132e-14	4.97513379363737e-12	21.4041624952419
EDNRA	1.16092750156476	-0.100916066795914	7.77549587943761	4.99914310158278e-14	5.50141302890934e-12	21.3013860035348
FBN1	1.1159918440498	0.0291492965572433	7.77037477920809	5.18100947021642e-14	5.67185614867077e-12	21.266675676368
CAVIN3	1.12908200829885	-0.0427771054833269	7.76090844344198	5.53453362307314e-14	5.99641042388528e-12	21.2025597500143
ENSG00000282556	1.12908200829885	-0.0427771054833269	7.76090844344198	5.53453362307314e-14	5.99641042388528e-12	21.2025597500143
RAB23	1.11104507955557	0.0449838235830099	7.75600216198524	5.72701673235348e-14	6.17313665114553e-12	21.1693527817657
TPM1	1.14157507427215	-0.0739915992867299	7.74051909962547	6.37878525227937e-14	6.84059628661531e-12	21.0646647703946
CSPG4	1.13245230672373	-0.00742662398644637	7.73388913462384	6.67976320965106e-14	7.12700217785054e-12	21.0198855221246
SMOC2	1.11820321452992	-0.0362333603177436	7.72980991450716	6.8718612297382e-14	7.29493187817512e-12	20.9923487832589
SGIP1	1.10777985728077	-0.0327052926235812	7.71926006661713	7.39430439570937e-14	7.81009467806107e-12	20.9211837452583
CHRD	1.10346368035786	-0.0588072417620284	7.70881863448434	7.94989892578917e-14	8.35494627605812e-12	20.8508234002537
NCAPD3	1.12294272549052	-0.0512493111414447	7.692540798732	8.89919047975357e-14	9.30607386537016e-12	20.7412797897791
RERG	1.09403487186551	0.00441822189808171	7.67933820092411	9.75052538621205e-14	1.00109157733343e-11	20.652561970261
MYH11	1.13187591632227	-0.0451882949719617	7.67919892930688	9.75992091566927e-14	1.00109157733343e-11	20.6516267275456
MAP3K20	1.116304129156	0.0229849563711633	7.67914733865837	9.76340358487911e-14	1.00109157733343e-11	20.6512802871273
SPC24	-1.14450005027897	-0.0969246678516263	-7.67914255179977	9.76372678782786e-14	1.00109157733343e-11	20.6512481426077
PPHLN1	1.11036298338563	-0.0340246710175474	7.65397578199901	1.16173602518859e-13	1.17963910692942e-11	20.4824623381256
PRICKLE1	1.11036298338563	-0.0340246710175474	7.65397578199901	1.16173602518859e-13	1.17963910692942e-11	20.4824623381256
ITGB1	1.09210563384314	0.00444009753591678	7.64749888425604	1.21480403200239e-13	1.22172085878747e-11	20.439092779959
ITGB1P1	1.09210563384314	0.00444009753591678	7.64749888425604	1.21480403200239e-13	1.22172085878747e-11	20.439092779959
MBNL1	1.10054827890084	0.0717183754381742	7.64514587392575	1.23466926927347e-13	1.23578635099329e-11	20.4233439351444
NLGN2	1.11969722349561	-0.0387210459439249	7.64118890882955	1.26880045076939e-13	1.26392970022378e-11	20.3968681410366
NPR2	1.10800203348886	-0.0347838437585561	7.63879819020078	1.28987085560053e-13	1.27885827895602e-11	20.3808771184166
CHSY1	1.10060592412071	0.00417981261689434	7.63400426241582	1.33316653471961e-13	1.31557875085782e-11	20.3488231491569
ASF1B	-1.11842934339182	-0.0863450031986066	-7.62755489625907	1.39368068774859e-13	1.3688679614854e-11	20.305724788327
MFAP4	1.13310945825854	-0.0568721539327885	7.60871585207112	1.58638588240411e-13	1.55089510987219e-11	20.1799924929977
MTURN	1.08438474020023	0.00226091250108995	7.60430100787293	1.63521461701359e-13	1.59123037199114e-11	20.150562429297
TMEM263	1.08377320514572	0.0585091911017085	7.58459774026668	1.87182125058953e-13	1.81307884175767e-11	20.0193782414122
MYADM	1.09077506231446	-0.0196122620016283	7.58215600717335	1.90339796795666e-13	1.83520742607711e-11	20.0031395358819
NME4	1.10496866033834	-0.0144049755532522	7.56811494038224	2.09543450501684e-13	2.01113871511182e-11	19.9098382128162
C1QTNF7	1.08858825457625	-0.0316837367492577	7.56703964680656	2.11090452470193e-13	2.01677737294136e-11	19.9026985275717
RFTN1	1.11067324438598	0.00253191219853242	7.55938936290916	2.22426436653062e-13	2.11546663891887e-11	19.851925210279
CHRDL1	1.07520603691276	0.00815441988796437	7.54880374831342	2.3910712159747e-13	2.26387053552127e-11	19.7817363770997
TSPYL2	1.08742648145085	-0.0708595886215008	7.54061054686565	2.52858807494902e-13	2.38333599763916e-11	19.72746301981
SPRED1	1.0857168989685	0.0422190155299201	7.53642608910656	2.60179868633553e-13	2.44139315125386e-11	19.6997620029792
OIP5	-1.07974666642492	-0.112357577328349	-7.53267780729541	2.66914917560525e-13	2.4934598454243e-11	19.6749585956265
ANK2	1.0847890398853	-0.0406004125161774	7.51855479797686	2.93870408895186e-13	2.73312483387961e-11	19.5815888624174
DLC1	1.08351100319709	-0.0248620146529917	7.51427627512113	3.02553595627152e-13	2.80148635528066e-11	19.5533296579637
PCDHGC4	1.09511216866478	-0.0656556511705688	7.50987949279004	3.11740135307704e-13	2.87388855440028e-11	19.5243023908598
ISLR	1.09910362073271	-0.0359156694496504	7.5086599693565	3.14336507411203e-13	2.88516989051357e-11	19.516253517857
RHOB	1.09586113177597	-0.00821439128421286	7.49822086711292	3.37451107795242e-13	3.08386297162965e-11	19.4473968933929
FAP	1.0829343937258	-0.0152726092928979	7.48519309087	3.68657914247042e-13	3.34823755940399e-11	19.3615698997294
OLFML3	1.05870599143664	0.00601338990554054	7.48450263693455	3.70388918323779e-13	3.34823755940399e-11	19.3570244322564
LAMA2	1.1019194218419	-0.0555698452283001	7.48419644483477	3.71159118578967e-13	3.34823755940399e-11	19.3550087814232
ELANE	1.06147333654929	-0.0512299058082907	7.48171283486322	3.77465014736568e-13	3.38359218264689e-11	19.3386616462052
SPOCK1	1.08480384271184	0.0537033059553447	7.48138789487883	3.78297808136457e-13	3.38359218264689e-11	19.3365232020429
KCNT2	1.07592155640719	0.000734755372276931	7.47261425749895	4.01481032017791e-13	3.57573297117879e-11	19.2788108754787
PCDHGA4	1.0884797614526	-0.0675254041576559	7.47141961074998	4.04744106702554e-13	3.58958496994978e-11	19.2709566622983
PCDHGA12	1.0863359906424	-0.0617829119856909	7.4669852326794	4.17086321251655e-13	3.68350310352459e-11	19.2418113762694
OGN	1.05137037035388	0.00325614378831458	7.46271428113962	4.29323918719436e-13	3.77571525002671e-11	19.2137529819374
CA5B	1.07337992227322	-0.000651764692928849	7.46116268307429	4.3385676196727e-13	3.79184050900325e-11	19.203562722212
NUDT10	1.08187893147551	0.0383839726979115	7.46085355011848	4.34765480122643e-13	3.79184050900325e-11	19.2015326612357
PCDHGA6	1.08633323311896	-0.0599687513337959	7.45415961929471	4.54909134956534e-13	3.9511302097733e-11	19.1575900447494
PRKD1	1.07502903500374	0.0072063569531433	7.4528128258299	4.59071683813629e-13	3.95811730276286e-11	19.1487526772307
FGF7P6	1.0773325925063	0.0486023927202512	7.45268142329964	4.59479814393709e-13	3.95811730276286e-11	19.1478905089813
GUCY1A2	1.05361792814916	0.0012234080062569	7.44541874184922	4.82601978014602e-13	4.1403310105669e-11	19.100256510029
ANGPTL2	1.1170089973454	-0.0341765061488305	7.44381712165785	4.87853277143617e-13	4.16836911881369e-11	19.089756789667
IL6ST	1.07718690775097	0.0266033068645418	7.43766860354818	5.0854064139286e-13	4.32753673742369e-11	19.0494654216899
ENSG00000263424	1.06928070530187	0.0528481899293064	7.43582704355157	5.14903248308525e-13	4.36401265169229e-11	19.0374027033502
SERPINF1	1.10284328915937	-0.0756290510610867	7.43488197698574	5.18198842914079e-13	4.37430581494419e-11	19.0312131669819
PCDHGA2	1.08361041415921	-0.0670116996389569	7.42465563940543	5.55215704439248e-13	4.66803155664342e-11	18.964277022019
PCDHGB4	1.08223494585331	-0.0688918938458121	7.42337566300316	5.60028534426821e-13	4.68973695821409e-11	18.9559040531851
PCDHGB6	1.08203332840211	-0.0685221246657465	7.42231071590258	5.64064132974944e-13	4.70478730595252e-11	18.948938559614
COL5A2	1.06981168251016	-0.0146801895703612	7.41908814000078	5.76451316089378e-13	4.76984456787957e-11	18.9278654375385
ZYX	1.09716749472099	-0.0254122002177847	7.41896105676229	5.76945260943518e-13	4.76984456787957e-11	18.9270345594456
NBEA	1.07390002162645	0.018943757029251	7.41851767610888	5.78671851567292e-13	4.76984456787957e-11	18.9241357964422
PCDHGA8	1.08122778799439	-0.0682817078584107	7.41674606235566	5.85621720253667e-13	4.7887114925443e-11	18.9125545772618
PCDHGB7	1.08023079881301	-0.0598666158500193	7.41627695996741	5.87475688162364e-13	4.7887114925443e-11	18.9094883697072
PCDHGA9	1.08089754499753	-0.0680297751652106	7.41583621083283	5.89222866263715e-13	4.7887114925443e-11	18.9066076266344
ZNF418	1.07522521517075	-0.00244539997739285	7.41518831123107	5.91800506706748e-13	4.7887114925443e-11	18.9023731881856
FGF7	1.07102224864992	0.028985158657274	7.41505001425872	5.92352151891868e-13	4.7887114925443e-11	18.9014693664809
PCDHGA7	1.08044989870979	-0.0682547272580786	7.41418172235356	5.95827224128885e-13	4.79834958772607e-11	18.8957950601778
PCDHGA11	1.07979349821811	-0.066308637610502	7.41238793759842	6.03070009884017e-13	4.83814066326418e-11	18.8840742852283
HTR2A	1.08673315858223	-0.0353200384698914	7.41133215468115	6.07373423687842e-13	4.85413763973184e-11	18.877176728375
F12	-1.05904886129704	-0.0281796403574548	-7.40482850822303	6.34557465584638e-13	5.05218309436497e-11	18.8347045881552
PCDHGB3	1.0783142963135	-0.0700281753468524	7.40342478144296	6.40580161215249e-13	5.08088845606918e-11	18.82554136505
SALL1	1.06941038782125	0.00245511278726835	7.40214658251875	6.46113230462808e-13	5.10550901920969e-11	18.8171987440703
PCDHGC5	1.07891733913832	-0.0660842729759973	7.39895311783155	6.60143643962219e-13	5.18790357942731e-11	18.7963603896303
PCDHGA5	1.07938005280553	-0.0710182204020494	7.39865315565998	6.61476834904858e-13	5.18790357942731e-11	18.794403404706
PALM	1.09430655885674	-0.0603739481405503	7.39599587951725	6.73403564057259e-13	5.26181022785113e-11	18.7770697688124
HOXA10	1.06652832689725	-0.0565749184651244	7.38870798170554	7.07211758301995e-13	5.5055125732406e-11	18.7295552444989
PCDHGC3	1.07328707947666	-0.0574833776065961	7.38558302282475	7.22215293891163e-13	5.60156577944589e-11	18.7091928636595
RNASEH2A	-1.07215219330211	-0.00328493847375966	-7.38174452537522	7.41074195100561e-13	5.69568988964392e-11	18.6841902763153
THSD8	-1.07215219330211	-0.00328493847375966	-7.38174452537522	7.41074195100561e-13	5.69568988964392e-11	18.6841902763153
RACGAP1	-1.04612769739418	-0.0378602685911197	-7.38146222537586	7.42480151178664e-13	5.69568988964392e-11	18.6823518784235
ARMCX2	1.04035553007846	0.0847342405443088	7.38066231071975	7.46478297927171e-13	5.70553721604771e-11	18.6771429628578
IGFBP7	1.04812372700098	-0.0183956919856938	7.37314159743648	7.85120399329601e-13	5.97914698315539e-11	18.6281909455243
LYVE1	1.06929505013287	-0.0239381986401102	7.37247492313152	7.88639393189802e-13	5.98426404529114e-11	18.6238534792032
NEXN	1.07393402774199	0.0944892437011511	7.36968231321117	8.03549556042855e-13	6.07547054621035e-11	18.6056877557443
PCDHGA1	1.07450529202547	-0.0669442637394723	7.3644095258973	8.32462506508421e-13	6.27151592268835e-11	18.5714033916202
ACTG2	1.10327389817326	-0.0585698560814803	7.36338519542347	8.38197027148501e-13	6.29216546915512e-11	18.5647452938359
TMEM54	-1.0487363854869	0.0203760049927593	-7.35881272661775	8.64273117319542e-13	6.46482443165105e-11	18.535033341932
LPAR1	1.05370724385999	-0.00192452474602492	7.34534826821248	9.45787124107252e-13	7.04946792964905e-11	18.4476253793721
ENSG00000232993	1.08926895339041	-0.107137723585758	7.334668361107	1.01578624233982e-12	7.51789120695093e-11	18.3783835605584
PODN	1.08926895339041	-0.107137723585758	7.334668361107	1.01578624233982e-12	7.51789120695093e-11	18.3783835605584
PCDHGB1	1.07048452456973	-0.0799437182563089	7.3338656431968	1.02124895781172e-12	7.53180064710331e-11	18.3731824435788
IGFBP4	1.06469072180505	0.0124189953414487	7.30524405768962	1.23611456098446e-12	9.05714430594174e-11	18.1880251976441
AP1S2	1.05568460077983	-0.0275710740426342	7.30517409324373	1.23669081107821e-12	9.05714430594174e-11	18.1875732863414
SPRY2	1.04526379674157	-0.00951723161696832	7.2990208829697	1.28841870195285e-12	9.40321968623158e-11	18.1478420868906
PDGFRL	1.07251690161992	-0.0133393635245834	7.29548825526652	1.31907262396435e-12	9.59362888688814e-11	18.1250438865829
TIMP3	1.03426333511241	-0.0191225914625768	7.27798863416119	1.48183281349752e-12	1.07402220368635e-10	18.0122366138368
RARA	1.05656840922559	0.0134462143112952	7.26770993066669	1.58648605489158e-12	1.14592269373767e-10	17.9460770680726
MOCS1	1.06880643468032	-0.0848304421496609	7.26417177120657	1.62416684718201e-12	1.16912201920954e-10	17.9233205688084
JPH2	1.05467018178677	-0.024346758569427	7.25361667936283	1.74188824635318e-12	1.24958187884291e-10	17.8554850874698
LMOD1	1.06537986853716	-0.0632097805225563	7.24795986789484	1.80839484767053e-12	1.29287929602676e-10	17.8191619960663
PMP22	1.06258065366597	-0.00843656113969334	7.24023791126451	1.90323087367056e-12	1.35606812656547e-10	17.7696145540394
RUSC2	1.04123388723411	0.0270994402107319	7.23555636114811	1.96309226467152e-12	1.39399446997063e-10	17.7395960470538
MAP9	1.04585166211456	0.0101793591784916	7.23417719268848	1.98107788375237e-12	1.40202949624886e-10	17.7307556309523
CXCL12	1.0362399889234	-0.0297650543732423	7.23191222848301	2.01096754428955e-12	1.41666265573793e-10	17.7162401947265
RNF150	1.06131359427628	-0.0732768405621539	7.23159159651633	2.01523447388382e-12	1.41666265573793e-10	17.7141856572108
COL4A2	1.05063279958908	0.0028325464947142	7.22765629410123	2.06833634115280e-12	1.44914538515636e-10	17.6889750031892
TXNDC15	1.0452541647104	0.0216068736512229	7.21487524989905	2.25047705424496e-12	1.57152083731478e-10	17.6071710704423
CNN1	1.02323058480405	0.022659413831482	7.21219309605948	2.29065767915658e-12	1.59428257477457e-10	17.5900187581758
JAM3	1.04639250993122	-0.0440046006542722	7.19452863744657	2.57349079589239e-12	1.78522122240469e-10	17.4771813771005
ENPP2	1.05108561667402	-0.00344775892633318	7.18129162690672	2.80769591451504e-12	1.94128159299972e-10	17.3927697726706
ITGAV	1.02007120204213	0.0504077267942169	7.1784921796184	2.85985001218895e-12	1.97085860348195e-10	17.3749336937596
MCM7	-1.02434231640798	0.0215869101217505	-7.17454244123639	2.93505873335887e-12	2.01607841557092e-10	17.3497781840378
IL17D	1.03502565324106	-0.00736026184413244	7.17387440406008	2.94797009328789e-12	2.01835125051525e-10	17.3455246068529
TBX3	1.02525384367847	0.00801578154871669	7.16816221431215	3.06067741789582e-12	2.08871359242702e-10	17.3091663791593
TEDC2	-1.02448006904588	-0.0212715733478122	-7.16709404361021	3.0822190762174e-12	2.09660720915901e-10	17.3023700030559
ENSG00000267328	1.04384013669541	-0.0378668068850737	7.16494773471588	3.12595534064064e-12	2.11268345031915e-10	17.2887162674557
HSPB6	1.04384013669541	-0.0378668068850737	7.16494773471588	3.12595534064064e-12	2.11268345031915e-10	17.2887162674557
PLEKHG3	-1.02228102019999	-0.0291891129970963	-7.1595221839331	3.23925492023942e-12	2.18224035796514e-10	17.2542161568807
TFAP2A	-1.04245305385114	-0.0794774422670822	-7.15075190593263	3.43100034203164e-12	2.30403182712981e-10	17.1984915164194
COMTD1	-1.03157295916872	-0.000300322189288853	-7.14776354211486	3.49885189791238e-12	2.34211363191784e-10	17.1795164575555
DST	1.05103333376605	0.0911625866751374	7.14572933865054	3.54579229160776e-12	2.36600025959694e-10	17.1666035950122
PCDHGA10	1.04558127026974	-0.0606011771294283	7.14152185648535	3.6448567078615e-12	2.42440642856142e-10	17.1399043297394
TMEM150A	1.02123405126788	0.048781992706626	7.13266742158642	3.86231033886228e-12	2.56094324960713e-10	17.0837580057593
NECTIN4	-1.01356661892279	-0.0278951164087395	-7.13046140406807	3.91844317771132e-12	2.58999236328032e-10	17.0697782017192
PCDHGB2	1.04383085216672	-0.0406878484623443	7.12339224807912	4.10378053307584e-12	2.70377709115833e-10	17.0250033247371
SGCD	1.03378649091754	0.0505514204872499	7.1229254854551	4.11631699496011e-12	2.70377709115833e-10	17.0220481734234
PCDHGA3	1.05551251172835	-0.042674590622234	7.12106849582592	4.16656673346108e-12	2.72825751310338e-10	17.0102927951108
KCNN3	1.02154388964939	0.0101575029172934	7.11812620168378	4.24742246419993e-12	2.77256437189498e-10	16.9916720760422
MEIS2	1.04614541941139	-0.0377420451408501	7.10758176232434	4.55006645336518e-12	2.95451994068142e-10	16.9249905721757
TSBP1-AS1	1.02580116527053	-0.0547485455525095	7.10743982457112	4.55428165365041e-12	2.95451994068142e-10	16.9240935167719
RPL21	1.01812648376522	-0.0402467528954551	7.10217445131815	4.71339340326427e-12	3.04833279825267e-10	16.8908261413247
GAS1	1.03804704082863	0.0553931632330307	7.10131988415612	4.73972771818521e-12	3.05596125486304e-10	16.8854287221885
SNAP91	1.02539930647284	0.0126761874083722	7.10007476085658	4.77835659518362e-12	3.07144578820075e-10	16.8775654915948
PRDM8	1.02300386382509	-0.00241380900175815	7.08192405306518	5.37789887042982e-12	3.44628220602331e-10	16.7630648754231
AOC3	1.01129943622019	0.0353340414242858	7.07483949013545	5.63147237499828e-12	3.59780905319419e-10	16.7184367316159
SLC4A7	1.01144602706281	0.0382142537985843	7.05138593368061	6.55772968506438e-12	4.17687637122328e-10	16.5709497450435
SLC9A4	1.03310264402408	-0.0116069893724993	7.04987477589717	6.62229790689465e-12	4.19802223535548e-10	16.561460328941
NDN	1.02922101680632	-0.0250483303651683	7.04967515396902	6.63087388618878e-12	4.19802223535548e-10	16.5602069116156
PKNOX2	1.00992982790427	0.0809555844713011	7.0478347757777	6.71045471639728e-12	4.23564707759623e-10	16.5486525978465
ENSG00000279619	1.02095885226935	-0.0198489926078403	7.04182384564574	6.97697504351774e-12	4.3906897736437e-10	16.5109314582641
PLP1	1.00284851992713	0.00704692595477166	7.03650754589321	7.22135019001233e-12	4.5309122281752e-10	16.4775909283701
FAT4	0.999777420918412	0.0223447908816402	7.03424787495598	7.32775159718272e-12	4.58398841729713e-10	16.4634257929969
CD99L2	1.01499757412367	-0.0182147659532241	7.02902598037569	7.57956714690649e-12	4.71788916050207e-10	16.4307054154878
CENPM	-1.04520458104966	-0.0510660084600784	-7.02888075092916	7.58669078571626e-12	4.71788916050207e-10	16.4297956868616
FLAD1	-1.02125706375783	-0.0353520963069183	-7.02682029717608	7.68846989584911e-12	4.76494353768989e-10	16.4168904685283
SNX9	1.00134860050619	-0.0311116730594545	7.02643407249943	7.70769685910159e-12	4.76494353768989e-10	16.4144717695482
CFAP44	1.02594955760061	-0.0701027237253464	7.01500325982181	8.29864464780809e-12	5.11522615402576e-10	16.3429356160901
POC1A	-1.02230124280797	-0.0883607829725974	-7.00994998510627	8.57387692464013e-12	5.269424534474e-10	16.3113411028003
RUNDC3B	1.01436183598864	-0.0710683722793314	7.00716950659797	8.72912550886105e-12	5.34919793209185e-10	16.2939645612244
C1S	1.02462559530315	-0.0124001433096292	7.00097667093963	9.08490277445403e-12	5.53664769412394e-10	16.2552824798902
SKI	1.01742236462929	-0.00164814122244755	7.00092894867732	9.08769900791074e-12	5.53664769412394e-10	16.2549845008333
RBMS3	1.01013848458327	-0.0119343588494944	6.99744625867405	9.29406337279748e-12	5.64600919170029e-10	16.2332429017859
SPRYD3	1.00770831916997	0.0638845926396895	6.98491920123185	1.00751397586607e-11	6.08574706571459e-10	16.1551114306384
PDE3A	1.00578290216945	-0.0123383081197645	6.98490846565666	1.00758360477124e-11	6.08574706571459e-10	16.1550445209821
CDC25C	-1.04205175489709	-0.0968288481016839	-6.98125387975247	1.03156348810534e-11	6.21273150615649e-10	16.1322720617651
EMP3	1.01547994872781	-0.0682538605519364	6.97565712073397	1.0693783323167e-11	6.42207519056133e-10	16.0974161293752
CPXM1	1.00257133232872	-0.00885493904802255	6.97367441108376	1.08309878795758e-11	6.48594114646165e-10	16.0850734552077
ADAMTSL1	1.01708294382194	0.00779792378325649	6.97234203890829	1.09241591677414e-11	6.52315061212379e-10	16.0767808198524
GNA15	-1.01004805355942	-0.0342871783084671	-6.968827692356	1.11737090046734e-11	6.6532631606014e-10	16.0549137793662
GYPC	0.997963858946852	0.0253276925676189	6.96828123281124	1.12130125115281e-11	6.65780536666128e-10	16.0515143852181
CBLC	-0.98580203547322	0.0323079648846799	-6.9624865001486	1.16382427522745e-11	6.89082322281855e-10	16.0154799544318
FANCG	-1.02090952307777	0.0154354400409199	-6.95845060812246	1.19437275991556e-11	7.05183175299583e-10	15.9903971129873
ENSG00000259171	1.00905067831299	0.00462121881208815	6.95654567818482	1.20906397162529e-11	7.11857580380726e-10	15.9785621535747
ENSG00000286112	-1.02905509334233	-0.00586885688610482	-6.95567379452475	1.21584721958479e-11	7.11863306642139e-10	15.973146181359
SPOUT1	-1.02905509334233	-0.00586885688610482	-6.95567379452475	1.21584721958479e-11	7.11863306642139e-10	15.973146181359
TK1	-0.990204362210498	0.00633210564578506	-6.95407982289184	1.22834512487128e-11	7.17182949435263e-10	15.9632461536964
CCND2	1.00599641455241	0.0900084107290832	6.95277744666417	1.23865035139964e-11	7.21196446982523e-10	15.9551585594359
PPFIA2	0.982533522395251	0.033297971581901	6.95040852982152	1.25761298359574e-11	7.2914600396763e-10	15.9404510125432
EIF4B	1.02491320108379	-0.00764711629312551	6.95020670921007	1.25924163585446e-11	7.2914600396763e-10	15.9391981853392
TENM3	1.05532642226899	-0.0792637087446592	6.94739519794102	1.28214668354295e-11	7.40369262126081e-10	15.9217484219696
TIE1	1.00862560939931	-0.0174221261415144	6.94074657743974	1.3379535397773e-11	7.66505207230136e-10	15.8805061405548
BRINP1	0.993489247518626	0.00519986133240262	6.94070542987197	1.3383062472583e-11	7.66505207230136e-10	15.8802509959036
FANCI	-1.02488950936781	-0.0248080285784761	-6.94070053468264	1.33834821377544e-11	7.66505207230136e-10	15.880220642274
RCE1	-1.01463856879923	0.0207345968624756	-6.93051075213634	1.42856796349442e-11	8.15952989801338e-10	15.8170742563948
SETBP1	0.986716798904754	-0.0225320370387548	6.92094970795815	1.51864158854958e-11	8.65049527092782e-10	15.7578923159541
RELN	0.991082486003005	0.0375741697456461	6.9186821600558	1.54080936714853e-11	8.75304651029596e-10	15.7438660973886
THBS3	1.0063480580941	0.00820931391684033	6.90997390498588	1.6289359583256e-11	9.22186672135122e-10	15.6900345600774
VASN	1.01191605962323	-0.0117472033910007	6.9096688569709	1.63211114722045e-11	9.22186672135122e-10	15.6881498483291
RNASE4	1.00586671100957	0.00193842805963655	6.9079319084945	1.650306948115e-11	9.29967875132151e-10	15.6774195504757
MAP4K5	0.991579282433635	-0.0558180484342234	6.90677121313004	1.66257701201945e-11	9.34377171541094e-10	15.6702503712783
SPIN1	1.01540903840392	0.0219638693708294	6.9052908115897	1.67835691350262e-11	9.40318975910341e-10	15.6611079009316
AKAP12	0.999956043680425	-0.0173391192047512	6.9049419526966	1.68209684067885e-11	9.40318975910341e-10	15.6589536945474
FN1	1.01209261963262	-0.0247650996418897	6.90220240515171	1.71175203285955e-11	9.5427248347122e-10	15.6420400271749
PCDH18	1.01157336111913	-0.0433547039667129	6.90143774164083	1.72012069128614e-11	9.5427248347122e-10	15.6373200473977
SOD3	1.03012819676222	-0.0336836131737324	6.90138696523937	1.72067782118841e-11	9.5427248347122e-10	15.6370066387793
HOXA13	0.989195647097213	0.0287537616236496	6.8878536327681	1.87566698246203e-11	1.03749063958867e-09	15.5535410010548
CREB3L1	1.02380568543523	-0.0452940290980415	6.88676161559898	1.88875499156679e-11	1.04198795715859e-09	15.5468118638627
RTL6	0.984384720423584	0.0389064165076723	6.8818075803214	1.94926543112773e-11	1.07255523813805e-09	15.516295371703
SEPTIN4	1.02911203178202	-0.00690478643257463	6.88092957283072	1.96018663217022e-11	1.07574837654271e-09	15.5108887657465
KIF15	-1.00002381547204	-0.0521428740647286	-6.87986876218877	1.97346185418468e-11	1.08021340398718e-09	15.5043572375824
PRICKLE2	0.994288886722267	0.035287699778178	6.87919192678492	1.9819780321359e-11	1.08205704564843e-09	15.5001903136116
CD200	0.987978933904351	0.0308953797469555	6.86334380007431	2.19203028959755e-11	1.19363431754018e-09	15.4027166043565
COX7A1	0.986786639097439	-0.0121906737149003	6.8588600992789	2.25532595275481e-11	1.22492755041223e-09	15.3751727379241
CCDC150	-0.984373845377206	-0.0580580759126493	-6.84931935763907	2.39604433789737e-11	1.29800144170786e-09	15.3166115113914
SERPINE2	1.0037749538718	-0.0178764299318503	6.84463212624649	2.46830124291817e-11	1.33242083751071e-09	15.2878654443646
AR	1.00083273029633	-0.000800645826204814	6.8443322912809	2.4729955427841e-11	1.33242083751071e-09	15.2860271464022
A2M	1.03272228678984	-0.0538996832654184	6.84357205898662	2.48493728676054e-11	1.33242083751071e-09	15.2813664304271
A2M-AS1	1.03272228678984	-0.0538996832654184	6.84357205898662	2.48493728676054e-11	1.33242083751071e-09	15.2813664304271
ITGA8	0.995353566154675	-0.0702209824897054	6.8313363371797	2.68511168140552e-11	1.43609064711101e-09	15.2064113806197
TCEAL7	0.998599563702414	0.0159832212471988	6.82858534879166	2.73225254584069e-11	1.45759432134582e-09	15.1895740508349
ABCA8	0.999014757626378	-0.0372137477508973	6.82793000234398	2.74360186524185e-11	1.45994348368401e-09	15.1855638382416
PTPRD	0.980260541165193	0.0178811072858869	6.82478268612928	2.79875551161847e-11	1.482567649327e-09	15.1663090595603
ARHGEF19	-0.997428882763643	-0.0162996675458031	-6.8246996487997	2.80022530464257e-11	1.482567649327e-09	15.165801148117
PRMT2	1.00118520370539	-0.0921954412547279	6.81041423813217	3.06469674584386e-11	1.61787204057332e-09	15.0784968880838
CLEC14A	0.987496722389262	-0.0126299133215207	6.81007955084759	3.0711781920584e-11	1.61787204057332e-09	15.0764532546656
CCN4	0.977296524103706	0.0775920503260053	6.80620389555558	3.14722028017652e-11	1.65378557672576e-09	15.0527940750471
ESAM	1.0131973037261	-0.0215563771853762	6.79963854494439	3.28027510092091e-11	1.71698280654142e-09	15.0127404943172
TUB	0.981643658941788	-0.102989439416071	6.79946700563568	3.28382457885557e-11	1.71698280654142e-09	15.0116943972075
GEN1	-1.00052095693219	-0.0335691184709648	-6.79797098631045	3.31494037535063e-11	1.72895116003709e-09	15.0025721425328
ACO1	0.954365350669356	0.0575366910705676	6.79515633405659	3.37426914308584e-11	1.75553869105251e-09	14.9854137096644
MKI67	-0.985342878011175	-0.0794881035689491	-6.79449193229366	3.38842514436925e-11	1.75855081751845e-09	14.9813642868089
KCNAB1	0.988363425658215	-0.0444277866573986	6.77905807003681	3.73417486090432e-11	1.93321727589527e-09	14.8873881388871
DTNA	1.00294152059941	-0.01546828670635	6.77282231454891	3.88349051987914e-11	2.00557953900098e-09	14.8494682875547
CDKN2A	-1.0208648759466	-0.0950199153160295	-6.76961320334711	3.96260166804907e-11	2.04141971717459e-09	14.8299646580244
ZNF708	0.982432063973444	-0.0250237924830206	6.76523991305387	4.07296435138502e-11	2.09314517608219e-09	14.8033977750346
DACT1	0.976577609802447	0.0603309120132699	6.7585624513448	4.24731933775754e-11	2.17742451610551e-09	14.7628605232304
ARFGAP3	0.996857062092321	-0.0253779002066492	6.75731144257277	4.28078973206487e-11	2.18924378049323e-09	14.7552695855801
ENSG00000286176	0.993354254668067	0.0299540548489447	6.74839826974086	4.52686901648684e-11	2.30388038395973e-09	14.7012189644859
WFS1	0.993354254668067	0.0299540548489447	6.74839826974086	4.52686901648684e-11	2.30388038395973e-09	14.7012189644859
GJA1	0.973554739015621	-0.0144460804349805	6.73829746845241	4.82254327363296e-11	2.448430847065e-09	14.6400368440737
RASL12	1.00290421085344	-0.0503519657621881	6.73281876349216	4.99076318765304e-11	2.52773136003083e-09	14.6068828025268
SNX19	0.961480882139198	0.0240937471786982	6.73089789215281	5.05109517611665e-11	2.55213869006721e-09	14.5952639882398
TTK	-0.992595553153906	-0.0380203640940683	-6.72004421083206	5.40568581203942e-11	2.7247508413251e-09	14.5296640372703
KCNIP3	0.994582856408275	0.0355945535403781	6.718001399595	5.4751044853597e-11	2.75313926262621e-09	14.5173269120766
UHRF1	-1.01848882829186	-0.100831455330869	-6.71654234742278	5.52522072564578e-11	2.77170917499639e-09	14.5085171545811
ENSG00000256663	-1.01831808208958	-0.10086642169332	-6.7148509660613	5.58388072301226e-11	2.79446640278559e-09	14.49830655289
CAVIN1	0.987284721993102	0.00135104444575829	6.71292304883274	5.65148975769397e-11	2.82158344933419e-09	14.486670587942
DUOX1	-0.955670751918458	0.0177593253761274	-6.69034790254969	6.50548320801648e-11	3.24025477604973e-09	14.3506216558603
STAP2	-0.974108760293308	-0.0926921885717495	-6.68456310047146	6.74395356661702e-11	3.35109125335043e-09	14.3158200321226
LYPD5	-0.965352279868781	-0.0726212854171941	-6.6780710648311	7.02180034917267e-11	3.48092503630331e-09	14.2767930517746
TCF21	0.978028575024696	0.0394016029319362	6.67508668286696	7.15326514315095e-11	3.53775247162094e-09	14.2588628238039
ZHX3	0.974163717343269	-0.00243692314863559	6.67220149151344	7.28265507895513e-11	3.59328936865159e-09	14.2415347851201
ITGA5	0.978820549356153	-0.00858488591012333	6.67124639184413	7.32599145966069e-11	3.60620642835148e-09	14.2357999496833
NCAM1	0.974124981464942	-0.113015771609063	6.66706003275225	7.51894583328014e-11	3.69143992015972e-09	14.2106711689975
CRIM1	0.988399439798789	0.0323944815998169	6.66673213899668	7.53426768994015e-11	3.69143992015972e-09	14.2087035207897
CCN1	0.962491377101169	-0.00904196049659021	6.66467337911907	7.63117200405394e-11	3.73022335705139e-09	14.1963509826812
RNF144A	0.946366284140933	0.0626122552005953	6.66347663846251	7.68806258957489e-11	3.7493129366653e-09	14.1891719901843
BOC	0.98229715537181	-0.0722408378069508	6.66009424911358	7.85111382868022e-11	3.81502110619026e-09	14.1688874787282
NOSTRIN	0.965692717079452	-0.0215285841401523	6.65993036556619	7.85909957172264e-11	3.81502110619026e-09	14.167904868219
SCARF2	0.967045545914874	-0.00762139666955495	6.65431422798633	8.13763177316559e-11	3.9402454550954e-09	14.1342437130375
ETV7	-0.967529741810863	0.0373932301216189	-6.65397902315091	8.15455907972072e-11	3.9402454550954e-09	14.1322353505158
ALDH3B2	-0.98402082145785	-0.087246676677273	-6.64767363967477	8.47948363094127e-11	4.08785014767785e-09	14.0944724542324
DNAH6	0.965678376217973	0.000476910679238601	6.64729397864802	8.49944836889583e-11	4.08809851866868e-09	14.0921996058521
E2F2	-1.00820844593317	-0.113237956723631	-6.64399517157581	8.67487058818915e-11	4.16294760030018e-09	14.0724557205397
LRCH2	0.961267040795554	0.0731288844562932	6.63915463068489	8.93872490897631e-11	4.27979632942535e-09	14.0434988936442
CRB3	-0.993811497527812	-0.0678098965985247	-6.63502009194626	9.1703169199592e-11	4.38070207592324e-09	14.0187792130399
RBBP8NL	-0.956541963077062	-0.0455652314074594	-6.63092542088356	9.40547326218112e-11	4.48284903623095e-09	13.9943103735125
IFI27	-0.972478376949028	-0.0817123304637018	-6.62885900461283	9.52638278290181e-11	4.53020451841206e-09	13.9819666479614
PDGFRB	0.942555206354386	-0.0143492347485818	6.62833603277014	9.55722369893247e-11	4.53461139792013e-09	13.97884318047
TARID	0.969545437778695	0.0409877875675879	6.62522397809911	9.74278474945406e-11	4.61224307767511e-09	13.9602605181488
DPY19L2	0.95344937700393	-0.0321532871822306	6.62019243601991	1.00502993598395e-10	4.7471290392015e-09	13.9302314250668
CLMP	0.936529260623753	0.0192651088571586	6.61843231788057	1.01601048197116e-10	4.78823415259008e-09	13.9197311751365
CDC45	-0.973899238279562	-0.0554676187032248	-6.61715815063337	1.02403274423106e-10	4.81524479887981e-09	13.9121313723344
ZEB2	0.933730564396653	-0.016027137751679	6.61441378094997	1.0415231138807e-10	4.88655677023627e-09	13.8957666006957
HIPK3	0.999118905208847	-0.00478273657994275	6.61361263330782	1.0466839934795e-10	4.89983315344e-09	13.8909903832929
GATA2	0.961498225422764	-0.00725366075505732	6.60927664385178	1.07505404939457e-10	5.02145801427212e-09	13.8651486964923
SUSD2	0.971206584810346	0.00303333462510185	6.60201357921976	1.12427436618919e-10	5.2397168299181e-09	13.8218934605872
NPAS1	-0.970244728312871	-0.0966444934684132	-6.60157346087504	1.12732695827464e-10	5.24231976459616e-09	13.8192735914126
POGLUT3	0.934916581968267	0.0286642191645414	6.5994313572839	1.14230069378936e-10	5.30022478648092e-09	13.8065244593068
GULP1	0.956989840430682	0.0217297784643121	6.59846286605906	1.14913450522793e-10	5.32018902321275e-09	13.800761420862
LDB2	0.951121001769928	0.0165667687830511	6.59748908740496	1.15604604337947e-10	5.33186348303481e-09	13.7949676220637
CCDC92	0.963920130938734	0.0357840164652261	6.59739310358984	1.15672950581087e-10	5.33186348303481e-09	13.794396574669
HSPA12B	0.954358435095235	0.0383061169258228	6.59698562416409	1.15963541867841e-10	5.33356167728698e-09	13.7919723873429
ROR1	0.955045694293828	0.0226261735784876	6.59244452106984	1.1925084045593e-10	5.47278038328208e-09	13.7649646880671
CYGB	0.966269688468067	-0.010302635648438	6.58805527189354	1.22514988883637e-10	5.61033235587182e-09	13.738874692894
POLQ	-0.96554483760332	-0.012390700851941	-6.58149966702065	1.27553954614907e-10	5.82838385228421e-09	13.6999344142323
TROAP	-0.965493392675369	-0.058163785872577	-6.57319452517822	1.34230298136122e-10	6.12014454777256e-09	13.650647811731
PDLIM7	0.967033133245041	-0.0316078822885886	6.57183416500536	1.35356044655029e-10	6.15811407490054e-09	13.6425796917026
WSB1	0.958684685654651	-0.0407349159951794	6.57074676570248	1.36262559038795e-10	6.1859670160614e-09	13.6361314583641
ATL1	0.946029724921271	-0.0176230100019369	6.56852736665179	1.38131281711489e-10	6.2438309898791e-09	13.6229732460522
SAV1	0.946029724921271	-0.0176230100019369	6.56852736665179	1.38131281711489e-10	6.2438309898791e-09	13.6229732460522
EEF1A1	0.936316653223356	0.0693123354669034	6.56620650655246	1.40112309530613e-10	6.31978676829176e-09	13.6092174236833
TWSG1	0.958312001221519	0.0622954634206053	6.55972726903108	1.45791434945325e-10	6.56186332144708e-09	13.5708359911078
KIF2C	-0.951955662579221	0.0179918277396134	-6.53970379001264	1.64806543980596e-10	7.40185629899178e-09	13.4524196417309
PTEN	0.963875969067893	-0.0187981650121	6.53615474006028	1.68421684743269e-10	7.54809251944301e-09	13.4314622275209
RBPMS	0.947248683771221	-0.0342806021013812	6.53517551883697	1.69432749646345e-10	7.57724886131177e-09	13.4256815065827
MCM10	-0.963820732411322	-0.0753878054439758	-6.5258621701058	1.79351243040613e-10	8.00378721331346e-09	13.3707370279874
FAAP20	-0.959424696294698	-0.0221692124125414	-6.5196767872625	1.86250744264628e-10	8.26145978708722e-09	13.3342819451278
PRKCZ	-0.959424696294698	-0.0221692124125414	-6.5196767872625	1.86250744264628e-10	8.26145978708722e-09	13.3342819451278
VSTM4	0.960045733681494	0.034999828364157	6.51962958086506	1.86304388366685e-10	8.26145978708722e-09	13.3340038325804
TIMELESS	-0.973335879099951	-0.0889423318663336	-6.51367463752622	1.93194291862774e-10	8.54894909613398e-09	13.2989341521779
LEPR	0.940705267778824	-0.0212265032294904	6.51216269151798	1.94983002541947e-10	8.60997422359071e-09	13.2900342675796
EMX2	0.9445992889492	-0.0204581058300734	6.51036819210829	1.97127061954285e-10	8.68640191869418e-09	13.2794733877419
MGRN1	0.96067283143755	-0.0401321988894494	6.50644842721055	2.01891059584834e-10	8.87771586069795e-09	13.2564134082083
SH3RF2	-0.952693361048747	-0.0806153323337892	-6.49762701860374	2.13028927002346e-10	9.33233898724145e-09	13.204559146996
SEC31A	0.961602302707262	-0.0467235911045351	6.49755847523119	2.13117784569956e-10	9.33233898724145e-09	13.2041564616264
KLHL13	0.942570614792388	0.039718284471465	6.49437834519195	2.17280589914694e-10	9.49484557051343e-09	13.1854773915392
PGM5P2	0.937171002399943	-0.0429053531789938	6.49323947499981	2.18790670638945e-10	9.54099814556014e-09	13.1787898746674
NOVA1	0.932217998220635	-0.0285532630953714	6.49277433089441	2.19410380673712e-10	9.54821281859368e-09	13.1760587991194
RPL5	0.950114178382725	-0.0158330784104459	6.49132999200181	2.21345652904895e-10	9.61252950084296e-09	13.1675794533318
TACC3	-0.926140434024608	0.0194439972271745	-6.48982769407258	2.2337633221689e-10	9.68071572549857e-09	13.1587615044898
CACNB2	0.960507441189262	0.0368149889704076	6.48306306472305	2.32748673141338e-10	1.00661406599954e-08	13.1190765342886
FANCE	-0.959522665684961	-0.0238253602223925	-6.47846392652266	2.39339689726279e-10	1.03299403251677e-08	13.0921151123677
PDPN	0.954630650978919	-0.0380043619244083	6.47677326287162	2.41808265560761e-10	1.04150982250443e-08	13.0822079647198
CCL2	0.941610256375288	-0.041197513523485	6.47626821352046	2.42550527102839e-10	1.04257045586392e-08	13.0792488340132
CELSR2	-0.947579847230209	-0.000421888137263414	-6.47474348629079	2.44804960785634e-10	1.05011336137821e-08	13.0703164784621
CSRNP3	0.935766083575647	-0.034003473896329	6.4683106091021	2.54544684528343e-10	1.08966898657866e-08	13.0326497818667
HSD17B6	0.943459983926507	-0.0280063522376469	6.46788868561216	2.55196602963615e-10	1.09023930847403e-08	13.0301803617752
TCEAL2	0.938481335665606	-0.0271116457564246	6.46549185751212	2.58931129007275e-10	1.10312540015027e-08	13.0161548223217
GFRA1	0.923083094097389	0.0250436363101968	6.46528079160039	2.59262547064197e-10	1.10312540015027e-08	13.014919932934
OPLAH	-0.965303080942322	0.0330979105038805	-6.46449451122172	2.60500835589938e-10	1.10392481114212e-08	13.0103199144197
SMPD5	-0.965303080942322	0.0330979105038805	-6.46449451122172	2.60500835589938e-10	1.10392481114212e-08	13.0103199144197
DTL	-0.947747571230651	-0.0123509089710175	-6.45134759770399	2.82084858845041e-10	1.19298624709535e-08	12.9334746745639
EZH2	-0.938412553328846	-0.0373438937300178	-6.44990656372233	2.84554647992144e-10	1.19902877291883e-08	12.9250595687533
SEC24D	0.930854793365779	0.0453631350571768	6.44984854395922	2.84654530513582e-10	1.19902877291883e-08	12.924720787504
LBH	0.950705312083515	-0.0203066079849206	6.44712203164824	2.89387226768778e-10	1.21652602389059e-08	12.908803357702
GAS6	0.896864454273928	0.090676119519867	6.4450334578259	2.93064648136703e-10	1.22952611560586e-08	12.8966140091959
NCAPH2	-0.951775583594561	-0.030021735841202	-6.44324241513428	2.96254630375805e-10	1.24043348124881e-08	12.8861637292012
ARHGEF39	-0.935945014432306	-0.0470023353682104	-6.43900370153023	3.03940230586336e-10	1.27008344069467e-08	12.8614415320287
KANK4	0.923338428508097	-0.0790351935002645	6.42992377772634	3.2106711546001e-10	1.33899001981229e-08	12.8085286371958
TAF10	0.939189609347157	0.075292853134646	6.42959489748708	3.21704883945667e-10	1.33899306052554e-08	12.8066132665589
SPON1	0.946772697887326	-0.0177471296101791	6.42789501342491	3.25021155498747e-10	1.35012246391861e-08	12.7967145856355
CCNB1	-0.959376336599855	-0.128527849447592	-6.4238117850497	3.33124481988092e-10	1.38105394219087e-08	12.7729462331313
TCF7L2	0.922608997653536	0.0524775444067427	6.42335247172001	3.3404829733996e-10	1.38215770901351e-08	12.7702733703571
RORA	0.940961449465979	-0.0543577245220441	6.42144870499029	3.37904167138781e-10	1.39536496838704e-08	12.7591965569874
IGFBP5	0.944983912271584	-0.0446787671872105	6.4146396472724	3.52055300423157e-10	1.45095105090085e-08	12.719601337686
KLK4	0.946985550000944	-0.107774066836399	6.41415994008719	3.53073870285039e-10	1.45230130714701e-08	12.716813120903
H2BC11	-0.956242014795562	-0.179405210831076	-6.41002794214346	3.61967756759815e-10	1.48597661705753e-08	12.6928037741362
TMEM255B	0.918385491144113	-0.0742086418712731	6.40727641194476	3.68011594737481e-10	1.50784321828209e-08	12.6768229092567
SOX10	0.92334607694053	-0.0015475257512011	6.4049679357694	3.73158406546676e-10	1.5259565266935e-08	12.6634197089386
BBS5	0.924386607585016	0.0412500893537524	6.39871268922897	3.87461598136925e-10	1.58136996723107e-08	12.6271214714542
CD34	0.920263246787249	0.0458721344335473	6.39384758713424	3.98956022277749e-10	1.62512725431318e-08	12.5989104707306
SFRP1	0.929716281266479	0.0100164875549298	6.39207372938781	4.03229523058195e-10	1.63935809384143e-08	12.588628950285
TMOD1	0.922999631115946	-0.0256110079403063	6.38935016709149	4.0987841070988e-10	1.6631726476276e-08	12.57284744423
GSDMC	-0.921333349226824	-0.0645535761384176	-6.38755514911371	4.14319068524121e-10	1.67795231239085e-08	12.562449395361
ARHGEF10	0.929254020343858	0.0349777502691121	6.38503611501081	4.20630401848786e-10	1.69372230200376e-08	12.5478614289133
ENSG00000285957	0.929254020343858	0.0349777502691121	6.38503611501081	4.20630401848786e-10	1.69372230200376e-08	12.5478614289133
KBTBD11-OT1	0.929254020343858	0.0349777502691121	6.38503611501081	4.20630401848786e-10	1.69372230200376e-08	12.5478614289133
RCC2	-0.925846966669067	-0.0469354067215442	-6.38341946842863	4.24730340811368e-10	1.70370363235003e-08	12.5385018036493
RCC2-AS1	-0.925846966669067	-0.0469354067215442	-6.38341946842863	4.24730340811368e-10	1.70370363235003e-08	12.5385018036493
GLIPR2	0.936275010246442	-0.0132434370557281	6.37665519432717	4.42313636156777e-10	1.76986820060299e-08	12.4993612810033
VIP	0.926964715614068	0.0839697729929994	6.37643075101296	4.4290911723544e-10	1.76986820060299e-08	12.4980631649336
CRY1	0.920779937962475	0.0355427143392913	6.37395249814286	4.49536701650217e-10	1.79294344060454e-08	12.4837321933432
PCDH9	0.917890343860342	0.0307272566729778	6.37350603092334	4.5074096796277e-10	1.79434174348664e-08	12.4811509055689
CCN2	0.9448634802784	0.00206802951870282	6.36943592641872	4.61866031049076e-10	1.83515351731957e-08	12.4576262153633
NME5	0.920273922471802	-0.00374239680223548	6.36833399421825	4.64923974142989e-10	1.84381830424745e-08	12.4512593448825
SULF1	0.924043980969275	0.0273340690894614	6.36499886530437	4.74300507331665e-10	1.8774618387202e-08	12.4319948598032
LPP	0.915893060730571	0.0642158073238472	6.36436894929182	4.76092154831565e-10	1.88101146661742e-08	12.4283572638161
PJA2	0.920745313960656	0.0269249419940907	6.35949049676812	4.90193974702141e-10	1.93309327472126e-08	12.4001956931298
TSTD1	-0.90694506142032	-0.012761551063119	-6.35882447094929	4.92150665925164e-10	1.93717506499645e-08	12.3963523627483
LAMC3	0.935745846993389	-0.101475640088438	6.35848805903691	4.93141902181591e-10	1.93744853120651e-08	12.3944112113108
SFXN3	0.952068571013993	0.0139370262857376	6.34848915609096	5.23512754424377e-10	2.05293182560559e-08	12.3367551042291
H3C10	-0.930874156754637	-0.0809938323870774	-6.33869846143358	5.55022664226158e-10	2.17244345984536e-08	12.2803730920647
SEC22A	-0.95719570808706	-0.053487816933197	-6.3379003672163	5.57671554513066e-10	2.17875435024352e-08	12.2757802875667
ZNF483	0.912259417291301	0.0171286795530161	6.33341400445072	5.72793812923927e-10	2.23115461195803e-08	12.2499715542251
CCNE1	-0.922492889072325	-0.0637664947751128	-6.33329309924566	5.73206855919565e-10	2.23115461195803e-08	12.2492762335243
PLAC9	0.915450988466603	-0.0415166231174719	6.32877580862236	5.8884978574474e-10	2.28780658901455e-08	12.2233054477043
PGR	0.919654208937965	0.015762975464051	6.32532600153332	6.01076828782168e-10	2.33100255796538e-08	12.2034822784017
GREB1	0.9285048431213	0.0215073946117853	6.32498452815665	6.02300534040252e-10	2.33144657918822e-08	12.2015206073038
ALG3	-0.931774428880705	-0.0052688512787728	-6.32217606167575	6.124579059714e-10	2.36640675103178e-08	12.1853900993225
MIR99AHG	0.933147975519916	-0.120499223632757	6.32108837308515	6.16436627912522e-10	2.37740944625565e-08	12.1791445399909
E2F8	-0.933810912126134	-0.0899695611114991	-6.31937959832718	6.22738408345522e-10	2.39731476282318e-08	12.1693344917535
CHAF1B	-0.946278825380745	-0.0743769855511345	-6.31889882167547	6.24522800073795e-10	2.39978879977168e-08	12.1665747611404
BCAP31	-0.926332165055378	-0.0189961911827506	-6.31800344607205	6.27859315942031e-10	2.40820710981488e-08	12.1614356385793
KNDC1	0.930803533850757	-0.0396869524203036	6.31764429134515	6.29202563003814e-10	2.40896332819256e-08	12.1593743955691
C1orf198	0.950539016639759	-0.0400292837978625	6.31718075355355	6.3094036388448e-10	2.41122463790689e-08	12.1567142275103
ACAT1	0.920572347659499	-0.0466409166647178	6.31528475293625	6.38097500060288e-10	2.43415088090149e-08	12.145835089977
TOP2A	-0.920018854848942	-0.0482929986424585	-6.30202882656549	6.9040501803315e-10	2.62891722355775e-08	12.0698498235866
PAM	0.932687338624081	-0.0190478647697948	6.30103050909823	6.94510046697388e-10	2.63867929326005e-08	12.0641327131704
CRYBG2	-0.894329451508435	-0.0719300137000842	-6.30079559090415	6.95479484497869e-10	2.63867929326005e-08	12.0627875067288
CRTAP	0.855674061273681	0.0318953426334049	6.30038567978986	6.97174238922395e-10	2.64034330232609e-08	12.0604403431963
SLC25A10	-0.924185425823776	-0.0385835003691121	-6.29805510100961	7.0688698159788e-10	2.67231249392191e-08	12.0470978112078
REV3L	0.924122355363959	-0.0157077833412628	6.29605823354648	7.15314222939424e-10	2.69931591597195e-08	12.0356690643814
DUOXA1	-0.906484369827696	-0.0328961103650495	-6.29461811544385	7.21452799850074e-10	2.71760150538507e-08	12.0274286682984
SLC9A3R1	-0.90353498708107	0.0252439163165747	-6.29343890119742	7.26517626619474e-10	2.73178425651426e-08	12.0206823485443
OSBPL8	0.918315788004982	-0.0667969773963938	6.29172853788411	7.33925677200436e-10	2.75471139447785e-08	12.0108991929583
KLF2	0.906186277558801	-0.0605571665732137	6.28188010749946	7.78042395782004e-10	2.91509324722673e-08	11.9546102814503
MX1	-0.881520267371899	-0.0440492885681351	-6.27948840479164	7.89141808588385e-10	2.95141844745895e-08	11.940951620629
SOCS2	0.919640679672353	0.02641431417548	6.27898807203923	7.91483274617512e-10	2.95491775296367e-08	11.938094846319
TACC1	0.910675840766103	0.0482148692400193	6.27556583666825	8.07681993780578e-10	3.01004748710531e-08	11.9185598652053
PLPP3	0.905882448780416	0.0046969161231863	6.27317994193673	8.19166794503068e-10	3.04744546082478e-08	11.9049458668143
SFN	-0.922134125876163	-0.033350686663487	-6.26884433424439	8.40447209257154e-10	3.12108832003112e-08	11.8802178648818
SAPCD2	-0.900109248455728	-0.0100986941321469	-6.26454934915449	8.62061261856408e-10	3.19570822979891e-08	11.8557357097779
WDR4	-0.913986244842383	0.0514906026613995	-6.26296852219832	8.70152761449201e-10	3.22002480508816e-08	11.8467282722268
BAIAP2L1	-0.926145052874392	-0.04309627048245	-6.25985472009159	8.86308765183532e-10	3.27295632636992e-08	11.8289916391221
PLD5	0.89540153368322	0.00709340096589489	6.25961382370926	8.87570819749206e-10	3.27295632636992e-08	11.8276197699664
PSD	0.909109662533454	-0.00584680270388667	6.25847512310733	8.93560304237216e-10	3.28927216020351e-08	11.8211356394305
H3C13	-0.927714421459111	-0.101110227799702	-6.25517901206952	9.11121403453637e-10	3.34220956006841e-08	11.8023721019905
H3P4	-0.927714421459111	-0.101110227799702	-6.25517901206952	9.11121403453637e-10	3.34220956006841e-08	11.8023721019905
TUBB2B	0.885061806519105	-0.034796832725683	6.25230876017314	9.2668831476463e-10	3.39339053798567e-08	11.7860395897388
RAPGEFL1	-0.910737809916659	-0.0429628414849488	-6.24610867162651	9.61208148141824e-10	3.51367548970313e-08	11.7507809121916
CD164L2	-0.90111843366434	-0.048144510383072	-6.23922940932357	1.00098238806095e-09	3.6527168080995e-08	11.7116943359233
TUBA1A	0.914740510940075	-0.0117197831150736	6.23742026702512	1.01170702316245e-09	3.68545405889976e-08	11.7014211724042
RANGAP1	-0.921260146081704	-0.0470802877377773	-6.23526282441198	1.0246434067802e-09	3.72612106697459e-08	11.6891734721292
SH2D4A	-0.901281084938747	-0.0307996350421223	-6.23441472170119	1.0297729589993e-09	3.73830705098556e-08	11.684359809067
H3-2	-0.917616895573738	-0.0950904186717013	-6.23024487736988	1.05536093463193e-09	3.82459163534974e-08	11.6607006127506
PAQR4	-0.941842111787519	-0.0879793105534111	-6.22965274901545	1.05904455778374e-09	3.82475215808529e-08	11.6573420277133
PKMYT1	-0.941842111787519	-0.0879793105534111	-6.22965274901545	1.05904455778374e-09	3.82475215808529e-08	11.6573420277133
MEX3B	0.899339070013451	0.0478285846374072	6.22429246876359	1.09296817881906e-09	3.94049710987957e-08	11.6269504455765
RILPL1	0.898846809583635	-0.00749786654250769	6.22316151177304	1.1002602930068e-09	3.9532258288393e-08	11.6205409877367
SNRNP35	0.898846809583635	-0.00749786654250769	6.22316151177304	1.1002602930068e-09	3.9532258288393e-08	11.6205409877367
SEMA3G	0.881873234271892	-0.0181499548780969	6.22286528630769	1.10217812869094e-09	3.9533587179104e-08	11.6188623550718
ARHGAP11B	-0.916640671866845	-0.0601262780423129	-6.22218645507384	1.10658538831268e-09	3.95566637362996e-08	11.6150158487739
ENSG00000284906	-0.916640671866845	-0.0601262780423129	-6.22218645507384	1.10658538831268e-09	3.95566637362996e-08	11.6150158487739
ADAM33	0.89031834432475	0.00835584095715214	6.21902985589284	1.12730685505249e-09	4.02289690769919e-08	11.5971340439259
BCHE	0.919826362751669	-0.0103310591862766	6.21858624252509	1.13024920177318e-09	4.02656067323228e-08	11.5946216329033
ZBTB7C	-0.894336566076581	0.0302909313621336	-6.21828093855832	1.13227854865636e-09	4.02696494318242e-08	11.5928926269489
WDR86	0.895609177827956	-0.0317665633108084	6.21478664204096	1.15576038119936e-09	4.10353504264009e-08	11.5731087213512
GALNT9	0.896993422003878	0.0340314886864856	6.205835523798	1.21810664985154e-09	4.31760264304038e-08	11.5224722822486
GAL3ST3	0.894886877737679	0.0602564908879672	6.20002438180593	1.26033085539121e-09	4.45974650664441e-08	11.4896316045408
FKBP9	0.905376216575933	-0.0672486361206993	6.19886560266607	1.26892019868071e-09	4.48259389177645e-08	11.483086063415
GAP43	0.892607121182723	0.0303951558484301	6.19733370662034	1.280363153473e-09	4.51542837631694e-08	11.4744344976049
NPAS4	0.90767934900538	-0.0595281106832965	6.19500871990381	1.29792340067498e-09	4.56969044535804e-08	11.461307302321
DTWD1	0.883016114404194	-0.0307809155954342	6.19407718231896	1.30502505160987e-09	4.58398538651927e-08	11.456048878298
CTSG	0.900773175138153	-0.0358362123639557	6.19390454560467	1.30634532876209e-09	4.58398538651927e-08	11.455074436868
ZNF334	0.908217997154958	-0.0123061252378441	6.19338943968451	1.31029248266934e-09	4.59017294887113e-08	11.4521670770335
FAM107B	0.914455888265775	-0.0238185401278364	6.19190984521821	1.32169530031237e-09	4.62241489471976e-08	11.4438170869544
ZKSCAN8	0.88406714161657	-0.0367621305081244	6.19132839304098	1.32620290079735e-09	4.62709612515875e-08	11.4405361619472
CIT	-0.909553320466227	-0.0341723213385686	-6.19116959204135	1.32743658759728e-09	4.62709612515875e-08	11.439640150337
SOX5	0.884313315234672	-0.0582806728363352	6.18604948611918	1.36782049884488e-09	4.75997004391069e-08	11.4107610846488
AQP1	0.913556590666449	-0.0545265380235193	6.18551357432195	1.3721162243515e-09	4.7670265982883e-08	11.4077395328042
SUV39H1	-0.916228514940714	-0.0697491951657616	-6.17487896076407	1.46014076344087e-09	5.05428693766283e-08	11.3478256616896
COLQ	0.906142931229238	-0.0457794829216663	6.17465956884317	1.46201363437794e-09	5.05428693766283e-08	11.3465905555697
EAF1	0.906142931229238	-0.0457794829216663	6.17465956884317	1.46201363437794e-09	5.05428693766283e-08	11.3465905555697
SOX8	0.920331955137033	-0.0655008108132889	6.17107368139746	1.49296012819477e-09	5.15037673899681e-08	11.3264084116647
ZWINT	-0.933663974896844	-0.136045101640587	-6.17087315625568	1.49470945848426e-09	5.15037673899681e-08	11.3252801054049
FAM110D	0.893592903801359	0.0398156421343466	6.16869993062335	1.51379715804837e-09	5.20761087807178e-08	11.3130538787287
KCNMB4	0.91156946479975	-0.0246569549916493	6.16411992080349	1.55480764219089e-09	5.33995127960955e-08	11.287299371328
EPHA3	0.870535151848271	-0.0139415038829386	6.16031572287574	1.58969550275519e-09	5.45086619452063e-08	11.2659197275247
B4GALNT4	0.895131524286345	0.0368606709180253	6.15638488841339	1.62654856005347e-09	5.56814726119933e-08	11.2438400995628
BICDL2	-0.898259802762317	-0.0282044228584642	-6.15502897372655	1.63945350263241e-09	5.59947010755637e-08	11.2362266442502
EPB41L2	0.888904601702766	0.00199915438833636	6.1548644145106	1.64102649329403e-09	5.59947010755637e-08	11.2353027413797
TCAM1P	-0.887898143129972	-0.0562452190737899	-6.14932289519703	1.69486694038744e-09	5.77381008427934e-08	11.2042025713135
CDC42BPG	-0.884158616717281	-0.0504493165892558	-6.14860347532517	1.70198212874229e-09	5.78866704919647e-08	11.200166772674
ZCCHC12	0.900668332604702	0.0818699549350388	6.14321800458124	1.75618087267723e-09	5.96335472743177e-08	11.1699680620247
IRF7	-0.903511495894882	-0.0505070082123067	-6.13653759071943	1.82576035647329e-09	6.1896220859213e-08	11.1325391340971
RXRG	0.892035217457494	-0.0136787607673618	6.13166237276901	1.87823161119249e-09	6.35725446628903e-08	11.1052460784121
ZNF660	0.885586216642164	0.0218445561081885	6.12948256164713	1.90216680119552e-09	6.41945428367663e-08	11.0930487252436
CKS1B	-0.897249794643678	0.0262381321249738	-6.12943280645209	1.90271659866337e-09	6.41945428367663e-08	11.0927703578719
PRXL2C	0.90525060148667	0.0124225604078514	6.12869692074028	1.91086633486007e-09	6.43661850840124e-08	11.0886534920753
GOT1	-0.910254497832189	-0.0284866694717985	-6.12749181561088	1.92428629862854e-09	6.47145179373973e-08	11.0819125116304
ENSG00000284946	-0.902916303953565	-0.0592447905530751	-6.12448214355654	1.95820541000481e-09	6.56451666872266e-08	11.065082249872
PRC1	-0.902916303953565	-0.0592447905530751	-6.12448214355654	1.95820541000481e-09	6.56451666872266e-08	11.065082249872
CADM1	0.894736218112256	-0.0545311492369957	6.12088754186866	1.99948303762682e-09	6.69221878469398e-08	11.0449902006086
FANCD2	-0.895933231473377	-0.054562416911408	-6.11989006701142	2.01108721580424e-09	6.7203033171875e-08	11.0394165787524
ZNF626	0.901164564733067	0.0340113083934436	6.11938712137004	2.01696319800571e-09	6.7203033171875e-08	11.0366065451514
GRIA3	0.875367560553864	0.00133467001249768	6.1193441672931	2.0174658133809e-09	6.7203033171875e-08	11.036366563271
GJA5	0.901640847282333	0.00217278977815115	6.11857635702754	2.02647081454699e-09	6.73961867894986e-08	11.032077093495
PRUNE2	0.880809496501754	-0.0356414042042785	6.11103933082975	2.1169779341146e-09	7.02950382261528e-08	10.989994739215
SCO2	-0.914453139670553	-0.0482524651491176	-6.10694331193618	2.16780899631346e-09	7.18693648162658e-08	10.9671433905424
USP18	-0.878315065733347	7.36184874659789e-05	-6.10320889592234	2.21519087529504e-09	7.33245622170497e-08	10.9463207090602
NXF1	0.901913608886821	0.0113864445263897	6.10018147556222	2.25434396040183e-09	7.45032322385001e-08	10.929448078617
DMD	0.875423838198314	0.0272430484819518	6.09780514070552	2.28554967906312e-09	7.5415963428929e-08	10.9162090946673
ADD1	0.891123357949129	0.000328800214984867	6.09548908766091	2.31636982235676e-09	7.63131305581766e-08	10.9033101596455
USPL1	0.89452296790679	0.00669913382542568	6.08997105824186	2.39144496821916e-09	7.86631952848176e-08	10.8725950064837
DSTN	0.897160263099854	0.0244287600083523	6.08494375080687	2.4619101888762e-09	8.0807195991117e-08	10.8446319129604
NFIX	0.897562405595319	0.0173144814250063	6.08477475397684	2.46431384130101e-09	8.0807195991117e-08	10.843692252276
NOS3	0.895627666180511	-0.0264793423947288	6.08100146836049	2.51858266239889e-09	8.24580825248632e-08	10.8227176954514
SEPTIN2	0.902100217892244	0.0497572705923517	6.08006004216741	2.53230359553011e-09	8.27783659011622e-08	10.8174863120161
ANKRD9	-0.891108351814721	-0.0578287129322958	-6.07908001889779	2.54666465478734e-09	8.31185471723215e-08	10.812041179815
CAMK2N1	0.861387156125766	0.0345695629542287	6.06830236091702	2.70994297676386e-09	8.83105293466659e-08	10.7522083147258
SV2A	0.890952844275877	-0.0260098274257596	6.06683819151804	2.73289923303201e-09	8.89207569335912e-08	10.7440868387764
SLC36A4	0.872828150440687	-0.0151150153329415	6.06330523130822	2.78907656616362e-09	9.06083467452752e-08	10.7244970175343
TMPO	-0.895980555221509	-0.112392148068834	-6.06292119525248	2.79525065454608e-09	9.06687862776297e-08	10.722368169803
RUFY3	0.888503434918632	-0.0505797688689011	6.05802826750396	2.87509196521541e-09	9.31148813819148e-08	10.6952549669803
LIN9	-0.857218287268098	-0.0529024470602329	-6.05745441008976	2.88460072173563e-09	9.32791116464019e-08	10.692076266744
TRIM3	0.883724016569152	0.00556087092550183	6.05259878278094	2.96629732426892e-09	9.57735844221329e-08	10.665190309291
NLGN1	0.871102416854719	0.0287639134599825	6.04488101209128	3.10082293368757e-09	9.99634927042625e-08	10.6224941711564
LMCD1	0.874240697191126	0.0266864877324272	6.04403557787389	3.11591664625752e-09	1.00296251129689e-07	10.617819886936
PPIH	-0.890216674248712	-0.0323275783302173	-6.04283778351737	3.1374240527925e-09	1.0083412257744e-07	10.6111984058948
DNAJC10	0.871676188260137	0.022911390665124	6.0401526801097	3.18616559716267e-09	1.02244297231698e-07	10.5963590436473
MAMDC2	0.878446323116738	0.0626756179313502	6.03742471735775	3.23644240151604e-09	1.03699364081503e-07	10.5812885611244
XRCC3	-0.874543493636276	-0.013379839439362	-6.03517845675121	3.2784223912756e-09	1.04786500206354e-07	10.5688835632546
CAP2	0.878346998411792	0.0264601078394388	6.03507639364084	3.28034241095109e-09	1.04786500206354e-07	10.5683200119156
PCDH11Y	0.894113620355972	0.0545203935537582	6.03460915710808	3.28914613558182e-09	1.04908289262207e-07	10.5657402237058
CLIC4	0.888381405696425	-0.00305858767009117	6.03383673117129	3.30375091178593e-09	1.05055280506548e-07	10.5614757429288
CLIC4P1	0.888381405696425	-0.00305858767009117	6.03383673117129	3.30375091178593e-09	1.05055280506548e-07	10.5614757429288
NFATC4	0.885504966438371	-0.00430435754112676	6.0325099315718	3.3289855847609e-09	1.05697806655724e-07	10.5541517085926
NCALD	0.87378437298476	-0.0134318439901426	6.02947880772679	3.38734356001323e-09	1.07388498171822e-07	10.5374248169265
FGF10	0.870031231445913	-0.0875332806263077	6.02452908594675	3.48479489518748e-09	1.10311602261966e-07	10.5101257537445
ARMC2	0.876076306404523	0.0158445276633802	6.02240367550188	3.5274759522891e-09	1.11384651379594e-07	10.498409392732
TUBA1C	-0.886261862730601	-0.0851126778005623	-6.02231382415192	3.52929148954801e-09	1.11384651379594e-07	10.4979141631767
CTSO	0.882148406883023	0.0586641500663589	6.01893083994076	3.59831612910896e-09	1.13334061006373e-07	10.4792729014965
PTH1R	0.893755098906437	-0.0637736923811225	6.01875965601034	3.60184370104465e-09	1.13334061006373e-07	10.4783298635372
FILIP1	0.873678104492627	0.0714704697256997	6.01395958527676	3.70214505964566e-09	1.16315974601931e-07	10.4518959742195
ABCA6	0.868223531352072	-0.0299578483189595	6.01150890340597	3.75440069902813e-09	1.17781713869959e-07	10.4384070462319
CD248	0.906774322548735	-0.0342168334944607	6.00870181359073	3.81514133459563e-09	1.19508875874613e-07	10.4229621485077
PICALM	0.85185624363033	0.085494282477838	6.00647394243158	3.86403074919116e-09	1.20860211781621e-07	10.4107085457128
NXPE3	0.86154150779329	0.0133734438151484	6.005746682628	3.88012212165868e-09	1.21183190007643e-07	10.4067093533149
PRRG4	-0.874365669046651	-0.0489513693353023	-6.00102571045666	3.98618107726989e-09	1.24310890301388e-07	10.3807588208064
DCLK1	0.84893420578834	-0.0236968555205375	5.99962167489801	4.01826593960739e-09	1.25125824866086e-07	10.3730443863227
ECRG4	0.872987182255952	0.0315589276889857	5.99106898967903	4.21922800933218e-09	1.31034199825897e-07	10.326085131252
COL10A1	0.885267448317339	0.0187420844770376	5.9910171924518	4.2204744888973e-09	1.31034199825897e-07	10.3258009081123
ARHGEF12	0.8610045142204	-0.0175039384719664	5.98849005702735	4.28172766580658e-09	1.32739872872549e-07	10.3119364877045
ZBTB20	0.886885047762221	-0.0296398330834967	5.98773863379216	4.30010762458733e-09	1.33113346334611e-07	10.3078149768308
TP73	-0.861111681143429	0.0222106630891178	-5.98699182406201	4.31845105569147e-09	1.33484592264087e-07	10.3037192077852
GSDME	0.88287536693966	-0.00447098747658277	5.98003140925866	4.49313113768297e-09	1.38680063704785e-07	10.2655667861199
NUP62CL	-0.883772116789284	-0.0640853397165405	-5.97610238409039	4.59476126558841e-09	1.41504086795071e-07	10.2440471713421
SYT11	0.903511066822943	-0.0616835221465786	5.97597506656102	4.5980917874796e-09	1.41504086795071e-07	10.2433500439715
MANEAL	-0.874997472124185	0.0163710597620879	-5.9713452987493	4.72081693409289e-09	1.45068495815348e-07	10.218008353054
WTIP	0.874114362104314	0.0324092002537775	5.96787973567746	4.8147685295544e-09	1.47536966723604e-07	10.1990500736729
NTRK3	0.873310105181868	0.0268288213663094	5.96786454584624	4.81518431763607e-09	1.47536966723604e-07	10.1989669987484
PGM5	0.874576330635692	-0.01766707435898	5.96526804183581	4.88677538924943e-09	1.49512564638477e-07	10.1847690743049
CDC20	-0.927194599933164	-0.127742743483982	-5.96276177661021	4.95686341560273e-09	1.51436500192665e-07	10.1710695878964
PPARG	0.877100799274918	0.00439437722327331	5.9574023383522	5.11004954798200e-09	1.55889885992792e-07	10.141790882746
RERGL	0.896738986727275	-0.0707449246754124	5.9557661307861	5.15773034913312e-09	1.57116426389028e-07	10.132856733135
LXN	0.86465241487804	0.117273690596781	5.94847227035112	5.37561711523425e-09	1.6351678168612e-07	10.0930557294038
PMEPA1	0.870322476946306	0.00611993038417651	5.94777291936531	5.39697451497915e-09	1.63929201344432e-07	10.0892417135322
FRMD8	-0.858710460887887	0.00195016022129974	-5.94727046427346	5.4123700386514e-09	1.64159604390207e-07	10.086501735651
PSMB8	-0.882744615254092	-0.0391746623355559	-5.94463858562915	5.49371534063242e-09	1.66386747470825e-07	10.0721528610096
RBMS1	0.856661197139967	-0.00656093738182596	5.94407657419137	5.51123980227814e-09	1.66677337272064e-07	10.0690895053594
DES	0.86825570272308	0.0363279719868748	5.94349483745926	5.52943679740707e-09	1.66987402363074e-07	10.0659188938205
IFT57	0.879894822227959	-0.0191921523424907	5.94165457459349	5.58738809435221e-09	1.68495423752065e-07	10.0558907452224
ADAM12	0.872304668666411	-0.0182896544870518	5.93119135053667	5.9283239714989e-09	1.78520689909649e-07	9.99892394921648
MEG3	0.888105951349918	-0.0406014221157581	5.92433941935591	6.16250200720917e-09	1.85307052488597e-07	9.96166529945849
OMD	0.869723188889094	0.061852735406072	5.92397674419016	6.17514552771587e-09	1.85421976924371e-07	9.95969421269791
EZR	-0.878849075117082	-0.0398148083322016	-5.92266595040276	6.22105363359263e-09	1.86533989050618e-07	9.95257110023944
CCNA2	-0.872774192804782	-0.10403655614793	-5.92147364853285	6.26310092531514e-09	1.87527234115668e-07	9.94609306788274
LRRN4CL	0.86870181474024	-0.0414090001202613	5.91939842803228	6.33694726780279e-09	1.89468413402485e-07	9.93482061108627
PHYH	0.8611959800622	0.00730290682571132	5.91785541959764	6.39240500398206e-09	1.90855057924288e-07	9.92644128631946
LRRC17	0.851848612988377	0.00887853168378945	5.91292834180816	6.57267988815357e-09	1.95959090168936e-07	9.89969725503225
GLI2	0.846853762780814	0.0215907096741883	5.91177285609243	6.61567028751063e-09	1.96961435939357e-07	9.89342807396088
NUDT1	-0.860146410671244	0.0234893781103262	-5.91109267813563	6.64110479831526e-09	1.97439012384425e-07	9.88973820408669
PRKCA	0.857868836637332	0.0546966729009406	5.907029949555	6.7950250101023e-09	2.0172970436065e-07	9.867706044163
EPN3	-0.862493993035704	0.0562274529688783	-5.90673964141116	6.8061558793477e-09	2.01775162803962e-07	9.86613220097909
KIF22	-0.856782207499718	-0.0295940089758036	-5.89949912760382	7.0895955716599e-09	2.0988198495876e-07	9.82690074807874
BEX5	0.856462552443979	-0.0515458282680818	5.89866655182112	7.12291696676191e-09	2.10571858965357e-07	9.82239222531282
SBDS	0.849819732286785	-0.0390196078020844	5.89601009734516	7.23025849077275e-09	2.13145586560382e-07	9.8080107712539
SBDSP1	0.849819732286785	-0.0390196078020844	5.89601009734516	7.23025849077275e-09	2.13145586560382e-07	9.8080107712539
MUSTN1	0.859872231105878	0.0438742472402349	5.89514802288777	7.26543101335224e-09	2.13583348908603e-07	9.80334488492133
STIMATE-MUSTN1	0.859872231105878	0.0438742472402349	5.89514802288777	7.26543101335224e-09	2.13583348908603e-07	9.80334488492133
SLIT2	0.852180704174752	-0.0286402970420858	5.89231611619194	7.38215130758007e-09	2.16423235410422e-07	9.78802160669173
TRPC1	0.865013931843342	0.0671637970948401	5.89230463820239	7.38262808836162e-09	2.16423235410422e-07	9.78795951281605
TIPIN	-0.861489495108928	-0.0365650548907459	-5.89061628379947	7.45308833574396e-09	2.18184489873262e-07	9.77882694605481
SEPTIN7	0.874529899492933	0.0405540994491879	5.88953084455483	7.49873308993899e-09	2.19215397520762e-07	9.77295682429956
ZMYND11	0.864156102347315	-0.0800975786211656	5.88494324739008	7.69468069692941e-09	2.2440005891462e-07	9.7481570625036
CDH13	0.856745939820216	0.012017053304078	5.88463293615883	7.70811373216403e-09	2.2440005891462e-07	9.74648017165312
ENSG00000260228	0.856745939820216	0.012017053304078	5.88463293615883	7.70811373216403e-09	2.2440005891462e-07	9.74648017165312
H3C14	-0.868118868395308	-0.110672579231705	-5.8836882022174	7.74915123604958e-09	2.24971560539401e-07	9.74137539078361
H3C15	-0.868118868395308	-0.110672579231705	-5.8836882022174	7.74915123604958e-09	2.24971560539401e-07	9.74137539078361
MKNK2	-0.853158134254518	-0.0286715714743683	-5.88058206326871	7.88558417214359e-09	2.28616680985222e-07	9.7245966162327
TRAF5	0.870583586769192	-0.00104164357718012	5.87753484871646	8.02170469560597e-09	2.32242714871821e-07	9.70814352495862
SBSPON	0.863598499086697	-0.0021528949419835	5.87637098823043	8.07429752608294e-09	2.33443823522335e-07	9.70186132217916
RAPGEF4	0.848085995698679	0.0280371445003905	5.87550883793452	8.1134733147413e-09	2.34254252201301e-07	9.6972083572152
SKA3	-0.869463011003615	-0.0736402339776231	-5.87263727248037	8.24529804704459e-09	2.37733771811838e-07	9.68171494343963
CDH11	0.847971334815537	0.0307061121544689	5.86961139991888	8.38646692708174e-09	2.41472805945659e-07	9.66539600444774
ZGRF1	-0.870443522686999	-0.055064228029122	-5.86360479096127	8.67371821683458e-09	2.49402029000884e-07	9.63302293947648
CGNL1	0.874182272180036	-0.027142817438474	5.86069649609338	8.81622646005114e-09	2.53153366070786e-07	9.61735869215105
TTLL5	-0.85157361797757	0.0439440720938572	-5.85529382063672	9.08704699055102e-09	2.60573861793168e-07	9.58827727654016
RYR3	0.859920952204879	0.0163948571128533	5.85499339992336	9.10234201077409e-09	2.60656848398448e-07	9.58666085381764
PDLIM3	0.872877418241852	0.00206420248970784	5.85162428559722	9.27559937173454e-09	2.65256902305426e-07	9.56853811150788
FANCB	-0.853345019313801	-0.0828162428792746	-5.84862576623614	9.43250081978736e-09	2.69377356971618e-07	9.55241636642483
STARD8	0.874291659273314	-0.0882425889145963	5.8411531387346	9.83486391017738e-09	2.80487116048872e-07	9.51227016820492
SPON2	0.848881561263051	0.0316454727104625	5.83884227161201	9.96264617232294e-09	2.83746422623382e-07	9.49986411699506
CBX2	-0.882408593637557	-0.0850054495172053	-5.83463588877536	1.01994116309084e-08	2.90096661799815e-07	9.47729268952038
TIMP1	0.845620812529492	-0.0476493170714667	5.82942265924063	1.0500472770674e-08	2.97919644861448e-07	9.44933793712277
AUNIP	-0.874584549340815	-0.0636630085093807	-5.82938284675462	1.05028049308879e-08	2.97919644861448e-07	9.44912453444127
LMO3	0.85310560015991	-0.0335802413321025	5.82835450387737	1.05632191395619e-08	2.99229518995217e-07	9.44361285059188
HELLPAR	0.860588895252111	-0.0237518120594409	5.82684436994611	1.06525527404074e-08	3.00948932863741e-07	9.43552039215296
IGF1	0.860588895252111	-0.0237518120594409	5.82684436994611	1.06525527404074e-08	3.00948932863741e-07	9.43552039215296
ABCG2	0.842804137935991	0.0243333346302597	5.82606534744808	1.0698924246132e-08	3.01853273462347e-07	9.43134649600014
CCNB2	-0.856113881195326	-0.00161142669144011	-5.82406817259946	1.08187075123195e-08	3.04823610189602e-07	9.42064809879787
CDH2	0.835916948149617	0.0403991177978312	5.82288665075086	1.08901854268755e-08	3.06426783785134e-07	9.41432044893097
AK2	-0.858301361601982	-0.0313860591465235	-5.82221288813173	1.09311516269186e-08	3.07168283484227e-07	9.41071260222966
DKK3	0.847657280629278	0.0213833240350739	5.82011521840193	1.10596588447738e-08	3.10364444937651e-07	9.39948235440059
PLVAP	0.875788731732321	-0.0767663378989424	5.81976134128213	1.1081482742664e-08	3.1056224769074e-07	9.39758815357206
FHL1	0.859209966656064	0.0560259312611489	5.81522655483704	1.13648906666276e-08	3.18080741573697e-07	9.37332353943841
CRISPLD2	0.828874782275122	0.0862543146186226	5.81244289586411	1.15423465989374e-08	3.22347858475015e-07	9.35843687460839
ZNF704	0.848894097697649	-0.033540088367388	5.81235451229689	1.15480249979393e-08	3.22347858475015e-07	9.35796431068154
PCDHB3	0.841850335586596	0.043698746991913	5.80921646522557	1.17514102759202e-08	3.27590043222236e-07	9.34118999854535
COL4A1	0.859478366045157	0.00206186954435614	5.80582064298369	1.19754369232601e-08	3.33392991642391e-07	9.32304654532791
FEZ1	0.846551201416366	0.0287110732454767	5.80367683579137	1.2119004708677e-08	3.36943597846141e-07	9.31159715568755
KCNB1	0.846669246796925	0.0181371549117394	5.79900264658223	1.24378702271036e-08	3.45352172131428e-07	9.28664642965724
TBL1X	0.84920444508777	0.0216322896957678	5.797620916579	1.2533685620366e-08	3.47553480282946e-07	9.27927409911189
FBLN2	0.856527436643344	-0.00678959985944336	5.79248016553422	1.28965275477557e-08	3.57143758269138e-07	9.25185850308453
CACHD1	0.831441715690886	-0.00339400474010818	5.79023975060779	1.30578442129504e-08	3.611352993579e-07	9.23991693940766
TCEA2	0.862620319677757	-0.000852025663913357	5.78769155819802	1.32437130358741e-08	3.65794486597946e-07	9.22633973988903
ENSG00000254192	0.840363525532896	0.0114549894059077	5.78713772139543	1.32844505289875e-08	3.65957884231703e-07	9.22338948527142
SLIT3	0.840363525532896	0.0114549894059077	5.78713772139543	1.32844505289875e-08	3.65957884231703e-07	9.22338948527142
CHRDL2	0.841334380363348	0.0197977732574324	5.78648008027379	1.33329819925043e-08	3.66814068717863e-07	9.21988658744969
PTTG1	-0.873258349324971	-0.104135194655374	-5.78199523846059	1.36685849678868e-08	3.75555539137272e-07	9.1960074153894
DIPK1B	0.851636909412471	-0.00531279929744722	5.78167226673941	1.36930683967406e-08	3.75737081763827e-07	9.19428839507425
CDC42EP5	0.854603099590575	-0.0735504555203351	5.77792380552885	1.39803725711297e-08	3.83120535948599e-07	9.17434322830305
IRS1	0.843494433803945	0.0552419203932414	5.7738278238633	1.43010307566065e-08	3.91397611293115e-07	9.15256169571958
PLTP	0.844484513767088	-0.0791114260064818	5.77350092449484	1.43269290589844e-08	3.91596517413256e-07	9.1508238905652
MAP6	0.844062621173561	0.0245778686994396	5.77017419619775	1.45930990594964e-08	3.9835370017085e-07	9.13314374694654
BIRC5	-0.857164575860232	-0.016305476839766	-5.7697240256555	1.4629485148391e-08	3.98828986166058e-07	9.13075195753192
AFAP1	0.851027269585307	0.0364711295597775	5.76921655530816	1.46706086449103e-08	3.99432024750479e-07	9.12805592303052
EFNB3	0.834722744026314	-0.0113220815888957	5.7658803926177	1.49437772307852e-08	4.06343148271507e-07	9.11033700620863
VENTX	0.849890927243814	-0.016778366170883	5.76502066741759	1.50149718707856e-08	4.07751542315299e-07	9.1057722952661
ENO1	-0.847096447877902	-0.0103749773317321	-5.76474506322227	1.50378647943775e-08	4.07846296920027e-07	9.1043090991137
HAS2	0.852127528936677	0.00776247477719611	5.76016611577616	1.54232272751255e-08	4.17004903167788e-07	9.08000807623042
ENSG00000288637	-0.834860271083352	-0.0651973221221653	-5.760027127142	1.54350737268442e-08	4.17004903167788e-07	9.07927070749576
MND1	-0.834860271083352	-0.0651973221221653	-5.760027127142	1.54350737268442e-08	4.17004903167788e-07	9.07927070749576
UBE2C	-0.8555517122415	-0.0939731821276592	-5.7588106487768	1.55391372444069e-08	4.19277439974569e-07	9.07281764732486
ITGA1	0.832969112452788	0.0652255084356357	5.75849481600342	1.55662667252557e-08	4.19470974741217e-07	9.07114243966416
PUF60	-0.871408911001355	0.0523066498038398	-5.75397269769125	1.59598073279936e-08	4.2938578918239e-07	9.04716538323042
WT1	0.836535592007115	0.0388027426103486	5.75379968003081	1.59750552900057e-08	4.2938578918239e-07	9.0462483365475
LARGE1	0.863828187648778	0.0074246540913394	5.7535138191729	1.60002791747221e-08	4.29514518484654e-07	9.04473323845987
TCEAL4	0.836410985589829	-0.0535516038832025	5.75293923381262	1.60510970800112e-08	4.30329093781575e-07	9.04168806121944
OSR1	0.829420445988097	-0.0405006214004557	5.75224904093712	1.61123475734044e-08	4.31420934580111e-07	9.03803053648559
SGCE	0.836009117202408	0.0053526841191314	5.7502276307976	1.62930488309976e-08	4.35482341501937e-07	9.02732069980277
IFFO1	0.835717312767676	-0.0247778209948822	5.75008952286011	1.63054666141122e-08	4.35482341501937e-07	9.0265890948527
VPS37D	0.821293287007208	0.0108528731090483	5.74791115791931	1.65025554335857e-08	4.4018681809459e-07	9.01505155847707
CSK	-0.860562885876121	-0.0256895774963545	-5.74451643059361	1.68143309578476e-08	4.47934629154623e-07	8.99707918247544
HOOK2	-0.845807446989006	0.0035945334878775	-5.74140831152189	1.71048117913604e-08	4.54771281956304e-07	8.98063221158854
ADAMTSL2	0.850835146370745	-0.0692979782346477	5.74130835826458	1.71142339800864e-08	4.54771281956304e-07	8.98010342500836
AMPH	0.839930643457441	0.0984686017297669	5.74042147925305	1.71980582665539e-08	4.56421700384717e-07	8.97541188305897
PLK4	-0.827321192983894	-0.0423263500639341	-5.73876678764859	1.73555238291413e-08	4.59772043275873e-07	8.96666032812442
TRIM14	-0.841657942932273	-0.0287605248879312	-5.73863580810499	1.73680480689397e-08	4.59772043275873e-07	8.96596767905089
FAM83H	-0.829096443134954	0.0524779876051438	-5.73701208221986	1.75240415105156e-08	4.63318023282424e-07	8.95738218831718
SULF2	0.85056496682374	0.0229672707019155	5.73013461973562	1.82000393209977e-08	4.80586214180968e-07	8.92104071741437
DUSP6	0.848932509103867	-0.0168181383758435	5.72620102613766	1.85980294436058e-08	4.90479273369071e-07	8.90027199984905
ADAMTSL4	0.845357598901375	0.00644502995265599	5.72195085268749	1.9037579298542e-08	5.01442204606584e-07	8.87784565366922
APBB2	0.84969692512053	-0.0489862962513866	5.7212057062957	1.91156774438117e-08	5.02869116635141e-07	8.87391531866586
CNTN4	0.835153323394377	-0.0676074977738769	5.71950239264017	1.92953741692592e-08	5.06961837079573e-07	8.86493271532711
MSX1	0.842081249689492	-0.0520649547255665	5.71895609870949	1.93533549814739e-08	5.07850397447689e-07	8.86205226688566
SMTN	0.842941824054491	-0.0499314476352899	5.71717592287704	1.95434736622898e-08	5.1219775490781e-07	8.85266757058088
STK32B	0.834341292166091	0.0174631036494653	5.71694971188299	1.95677623669524e-08	5.1219775490781e-07	8.8514752168364
ZBTB10	0.82621484792445	-0.0160691031906509	5.71660423235341	1.96049139159805e-08	5.12531947263675e-07	8.84965427972085
SLC35A2	0.853311568552716	0.000522955525318342	5.71421370655737	1.98638710531395e-08	5.18656777224769e-07	8.83705701800404
TFPI	0.8436454539223	-0.0973300081297346	5.7132770883262	1.99662373977446e-08	5.20682808763269e-07	8.83212259981605
ZCCHC24	0.834572286764776	0.0613246508466791	5.71095350953388	2.02224132359407e-08	5.26709917975512e-07	8.81988423100579
SDC2	0.82534302751754	0.0286864059535039	5.70557914129288	2.08272675173559e-08	5.41792494984286e-07	8.79159375575609
SCN7A	0.828407535274126	0.0358768741930274	5.70312364916865	2.11094492552013e-08	5.48147106407973e-07	8.77867580866612
NDUFB11	-0.828295471100075	-0.00114840570080603	-5.70300044795513	2.11237050378447e-08	5.48147106407973e-07	8.77802779380624
SGO1	-0.84441321064637	-0.0973200329877113	-5.70084687447491	2.13744177803376e-08	5.53969034925914e-07	8.76670236579258
BRCA1	-0.833605128294306	0.00642172659004621	-5.6981102094978	2.16971965935991e-08	5.61642087685788e-07	8.7523158607743
ZNF471	0.824838161326516	0.00428922383182594	5.68802813302488	2.29278071181627e-08	5.92767008384579e-07	8.69936652727802
ZNF85	0.828219930553414	0.00697456586162193	5.68702914437961	2.3053380567603e-08	5.95236289044226e-07	8.69412443321212
RBM15	-0.841294894285845	0.0348813783344825	-5.68664975574944	2.31012451964388e-08	5.95236289044226e-07	8.69213383790222
DIPK1C	0.833090146125251	0.0277368180303428	5.68659410767963	2.31082740311189e-08	5.95236289044226e-07	8.69184187049119
ZNF615	0.830769110993326	0.0945222323848197	5.68586063181248	2.32011132583834e-08	5.96896205113784e-07	8.68799379134173
RPS11	0.848122886408662	0.053145712937551	5.68418502378993	2.34145669742915e-08	6.01651324245272e-07	8.67920456024836
CFI	0.823466146699731	-0.0769786899718983	5.67942626803234	2.40312599956977e-08	6.15790326920556e-07	8.65425523237929
ENSG00000284526	-0.825409775298601	0.0140158443903115	-5.67912931476298	2.40702624081102e-08	6.15790326920556e-07	8.65269895835204
ST6GALNAC2	-0.825409775298601	0.0140158443903115	-5.67912931476298	2.40702624081102e-08	6.15790326920556e-07	8.65269895835204
LTBP3	0.82533228211721	0.0442486229557327	5.67903755973332	2.40823261499427e-08	6.15790326920556e-07	8.65221810244262
GRAMD1A	0.853867557796896	-0.0456034172930828	5.67881736283065	2.41113011587429e-08	6.15790326920556e-07	8.65106415522095
LTBP1	0.831672207193147	-0.0687737863521499	5.67021378224178	2.52703804528101e-08	6.44609377108758e-07	8.60600724609922
EXO1	-0.823040263336422	-0.0440877036182615	-5.66342631291387	2.62229057535055e-08	6.68096067918705e-07	8.57050310212652
ACVR1	0.82365231068121	0.0689125455093722	5.66247666184589	2.63589326305012e-08	6.70748674286326e-07	8.56553857354418
MASP1	0.826912851452636	0.024390790536872	5.66047721897367	2.66475800141364e-08	6.77273862535831e-07	8.55508836754272
PNMA8A	0.81878278948073	0.00379639455357886	5.65946361300297	2.67950812327442e-08	6.80200256559241e-07	8.54979191910464
ADRA1A	0.81050491069544	-0.0141696755833918	5.65762919385277	2.70640517751284e-08	6.86199402004131e-07	8.54020852474543
AGAP1	0.835547050326132	0.00575343322879959	5.65576491044231	2.73400935877737e-08	6.92363165206523e-07	8.53047187488181
MC5R	0.824543799196136	-0.00945397766966583	5.65553992952297	2.73735909706322e-08	6.92377266680769e-07	8.5292970484461
MSRB1	-0.843744084730603	-0.0315975038251185	-5.65459219439874	2.75151383270819e-08	6.95121024635737e-07	8.52434852162975
PARP14	-0.835002898712448	5.94215491019249e-05	-5.65262838892183	2.78107106979882e-08	7.01744691669884e-07	8.5140969513936
SELENOM	0.843743808904236	-0.0161924118486795	5.65131788647808	2.80096715651843e-08	7.05917609866438e-07	8.50725751041388
ACAT2	-0.819954736929355	-0.0774447044947132	-5.64943305160383	2.82982592715112e-08	7.1200253692117e-07	8.49742307304412
ITGB5	0.828573341548178	0.0135206893144876	5.64929921901714	2.83188601201817e-08	7.1200253692117e-07	8.49672488767631
PTGER2	0.824547625857085	0.0285028456421146	5.64826133295047	2.84791182870644e-08	7.15176328883879e-07	8.49131087263105
DOCK11	0.831863329854653	0.000309071295928665	5.64781904783041	2.854767870575e-08	7.16042552167253e-07	8.48900400480275
ENSG00000253629	0.828397698657885	-0.0313079953828432	5.64578711736324	2.88647266584678e-08	7.23131930434249e-07	8.47840789029537
BRSK1	0.813309958871384	0.0112415162285517	5.64412471300177	2.91266632334332e-08	7.28515120179579e-07	8.46974124303919
REEP4	-0.83438025811157	-0.0387795447583135	-5.64398410989684	2.91489231681348e-08	7.28515120179579e-07	8.4690083355771
SLC2A10	0.837107516940821	0.0239703439743878	5.64307998250894	2.92924584901295e-08	7.31232998817139e-07	8.46429586167453
EFCC1	0.826554313976731	-0.0583338497960978	5.6413032177981	2.9576537140954e-08	7.37448676353157e-07	8.45503695559367
TAFA5	0.827638461810264	0.0209321970264558	5.64063719590941	2.96837138087381e-08	7.39244052779462e-07	8.45156689850334
TTLL12	-0.835656276824665	0.0204874838253116	-5.63829060815851	3.00643489528919e-08	7.47837338036491e-07	8.43934371875512
TIMM17B	-0.820309972596938	-0.0642555783104591	-5.63664343882244	3.03343663400538e-08	7.53661993027885e-07	8.43076638961173
TCF19	-0.819073857806021	-0.056216117203296	-5.63590703785024	3.04558453387059e-08	7.5578679241353e-07	8.42693242206434
TMUB1	-0.855408193397611	-0.00455043025912527	-5.63560249490092	3.05062219781249e-08	7.56144197828075e-07	8.42534698942579
MYO19	-0.842017962640914	-0.0720057152899087	-5.63421447980712	3.07368526014315e-08	7.60963374357467e-07	8.41812200716488
SLC4A11	-0.828266100820868	0.0403915079280692	-5.63292792010997	3.09521405007426e-08	7.65391813158951e-07	8.41142650737458
RGS11	0.83905164790275	-0.0512953907029483	5.63214852770211	3.10832741055156e-08	7.67731302495689e-07	8.40737104806943
DPYSL2	0.81144277038007	0.0284044723640303	5.63138645757849	3.12120159804328e-08	7.70006295648729e-07	8.40340619421506
GFRA2	0.823580313354544	0.0155325243675815	5.63090870770947	3.129299013661e-08	7.71098897633536e-07	8.40092082283899
NRXN2	0.833037217363532	0.00474310362781124	5.62998080238794	3.14508460606362e-08	7.74081186590763e-07	8.39609415640603
PROM2	-0.820081599619173	-0.0667837229549734	-5.62671904149201	3.20119133648486e-08	7.86968897094448e-07	8.37913300519037
EOGT	0.846988929728989	0.0411095063532261	5.62606026859896	3.21264078603835e-08	7.88860942543692e-07	8.37570842396279
KIAA1755	0.824724551541345	-0.0382161151560199	5.62499113279239	3.23130720565918e-08	7.9251862492124e-07	8.37015134368935
ENSG00000267815	-0.823342455130602	0.0113449804806188	-5.62439067416801	3.24183706897342e-08	7.93249980823658e-07	8.36703072379848
MYH14	-0.823342455130602	0.0113449804806188	-5.62439067416801	3.24183706897342e-08	7.93249980823658e-07	8.36703072379848
RPS6KA1	-0.837931706794357	-0.0643656548253161	-5.62373849891832	3.25331168707856e-08	7.95132073845399e-07	8.3636416574664
RBM24	0.840149934150407	-0.018367398426581	5.62296451541259	3.26698074175793e-08	7.97545507677235e-07	8.35962005070357
AZI2	0.822268986396943	0.0684739449995706	5.62203456734138	3.28347816600123e-08	8.00643011266587e-07	8.35478869064926
CEP152	-0.817215522366971	-0.0357280630115075	-5.61824619119631	3.35152641808012e-08	8.16288919833443e-07	8.33511411504053
DSP	-0.833369120691394	-0.108155267891128	-5.61559732997904	3.3999195110804e-08	8.27116993094895e-07	8.32136435210319
CYTH3	0.805968888708101	0.0105973354169852	5.61323283731914	3.44369126288151e-08	8.36559187278992e-07	8.30909545767318
CPT1B	-0.81146626417741	-0.0254380410756581	-5.61307179786229	3.4466923078339e-08	8.36559187278992e-07	8.30826001854103
VCAM1	0.844177405722479	-0.0310115575255732	5.61222241023573	3.46256319998224e-08	8.39441936567782e-07	8.30385391747025
IRX3	-0.827139635875791	-0.0647288618352204	-5.61176439411545	3.47115076599382e-08	8.40554354267558e-07	8.30147825191529
SLC49A4	-0.827324228549168	0.0310027200084026	-5.6104695202788	3.49554125695647e-08	8.45486555580759e-07	8.29476283460085
AFF3	0.83541474335458	-0.0200389733697058	5.60614521853719	3.57820910032825e-08	8.64487092871258e-07	8.27234609916946
FAS	0.81803066541575	0.0389263753550746	5.60576618061923	3.58554519843095e-08	8.65264919929048e-07	8.27038192224452
BNC1	-0.806255384517078	-0.057634149773073	-5.5992373481585	3.71422883310331e-08	8.95291007373835e-07	8.23656760557577
TSPAN9	0.817015989048573	-0.0127455181027924	5.59896909154474	3.71961118066767e-08	8.95561367771522e-07	8.23517897652645
MXRA8	0.804653721093322	-0.0268157095135536	5.59860313245683	3.72696608745772e-08	8.96305494190776e-07	8.23328468445736
RRM1	-0.808462546038345	-0.057876536343226	-5.59670736903929	3.76529350810436e-08	9.04488048535377e-07	8.22347348283733
SCYL1	0.814243587147931	0.041675362512353	5.5900162739347	3.90365983197928e-08	9.36655548040781e-07	8.18886797412487
RFWD3	-0.844240436987048	-0.0288149601978191	-5.5890338314842	3.92438797404913e-08	9.40555425616177e-07	8.18378993840612
PKP1	-0.802583096760776	-0.0299337531641452	-5.58477746108044	4.01543498312286e-08	9.6128050011685e-07	8.16179864321488
LIFR	0.81739741179699	0.0684145742475077	5.58304908044939	4.05299012536484e-08	9.69167229181382e-07	8.15287282193614
LIMS2	0.837476661984727	-0.00813272136342996	5.57921938238816	4.13742518155194e-08	9.86450850545643e-07	8.13310380617719
ENSG00000288473	-0.830685278086303	-0.00396470600516685	-5.57907890569765	4.14055464644824e-08	9.86450850545643e-07	8.13237888594795
VARS2	-0.830685278086303	-0.00396470600516685	-5.57907890569765	4.14055464644824e-08	9.86450850545643e-07	8.13237888594795
DDX39A	-0.818333703942294	0.0244911412486673	-5.57892250412784	4.14404158633523e-08	9.86450850545643e-07	8.13157180518656
DACH1	0.819453395818649	-0.0822520135824096	5.5781091272744	4.162221758643e-08	9.89657682634811e-07	8.12737484531582
SNURF	0.796029001683838	0.022681042498257	5.57749263925997	4.17605283971634e-08	9.91824346192066e-07	8.12419417130969
HTR2B	0.815750097533527	0.0264785176126614	5.57610916328136	4.20725445375377e-08	9.98107013131495e-07	8.11705745695778
GHR	0.822398979593637	0.00247500049276715	5.57319032819955	4.27382882598495e-08	1.01275770116548e-06	8.10200559318605
LCAT	0.830654135104696	0.00677996175175992	5.57267176644871	4.28576318021103e-08	1.01444207527991e-06	8.09933218959073
TGFBR2	0.810083330518341	0.00320012817978187	5.5713286643214	4.31682469500253e-08	1.01952233152154e-06	8.09240894181568
BPTF	0.820479849528016	-0.0182573658363425	5.57132425846732	4.31692694730564e-08	1.01952233152154e-06	8.09238623348621
H2BC17	-0.838486168565805	-0.0909605736695017	-5.5708071096904	4.32894546382734e-08	1.02121329634329e-06	8.08972089196034
BBOF1	0.779054266584887	0.0819504803309675	5.57046465857667	4.33692191903144e-08	1.02194800242289e-06	8.08795604622556
NECTIN1	-0.796777459501372	-0.0813611762790296	-5.56555054743753	4.45296924164748e-08	1.04811825856874e-06	8.06264124451705
POLE	-0.816586333712999	-0.0241462931309255	-5.5647603143932	4.47191041498191e-08	1.0513991612137e-06	8.05857221534172
CSMD2	0.810659552736591	0.0350549130555613	5.5624406356022	4.5279647847493e-08	1.06338873531447e-06	8.04663074840038
RGS2	0.819085825896202	0.0188808627631917	5.56127646379049	4.55635361985206e-08	1.06886157071061e-06	8.04063934782653
P2RY2	-0.810880932310283	-0.0702550131738602	-5.55909573356107	4.60999825203138e-08	1.08024028159919e-06	8.02941918003604
PSRC1	-0.819018868178159	-0.0427127806425327	-5.55755653812141	4.64823079344669e-08	1.08798622547278e-06	8.02150210995469
PWWP3B	0.820960645247006	0.109116517006693	5.55721166223544	4.65683946453042e-08	1.08878875088949e-06	8.01972845406314
CCDC34	-0.808200609923651	-0.0535668064046208	-5.55610499974317	4.68456842699828e-08	1.0940549307453e-06	8.01403766788678
SVEP1	0.818339299277069	0.0647644136173457	5.55494798789131	4.71373065452989e-08	1.0996437805501e-06	8.00808902721148
BBS7	0.800983158217278	0.0122467057915437	5.55400980193167	4.73750697984616e-08	1.10396517970495e-06	8.00326624740632
LPAR2	-0.826804970158786	-0.0139464896294666	-5.553338004359	4.75460387788942e-08	1.10672224705823e-06	7.99981328349338
C14orf28	0.817247965133075	0.0336085348318984	5.54843930391406	4.88110015873587e-08	1.13490978137687e-06	7.97464552875373
C8orf48	0.810135023753059	0.0349335748449291	5.54752395180149	4.90509697182363e-08	1.13922909669349e-06	7.96994492837917
DPT	0.799567695065625	-0.00871110283840351	5.54704683785032	4.91765040633797e-08	1.14078154244158e-06	7.96749507716309
ASPM	-0.809933150025155	-0.0679260285180741	-5.54685768101416	4.9226359912199e-08	1.14078154244158e-06	7.96652385880872
FTCD	0.798524162669898	-0.0282122982101437	5.54557044453744	4.95669431053097e-08	1.14612572551685e-06	7.95991536099778
DNAJB14	0.795924499636099	0.029153018427466	5.54548904139602	4.95885580049866e-08	1.14612572551685e-06	7.95949749327766
PITX1	-0.859023826838582	-0.0845152426876769	-5.54520493803791	4.96640675461758e-08	1.14612572551685e-06	7.95803914404195
GATB	-0.813924580127509	-0.0271710476962719	-5.54516353370832	4.96750813999645e-08	1.14612572551685e-06	7.95782661425494
FAM110C	-0.802191751363911	-0.051738677420242	-5.54466923807324	4.98067512236482e-08	1.14790362277397e-06	7.9552894854165
PREPL	0.812971770356196	0.015647888456481	5.54344275123474	5.01349287207365e-08	1.15420160655111e-06	7.94899500573953
UBL4A	-0.813137742358323	-0.00108489860980729	-5.54035474947348	5.09705410609988e-08	1.17215514503406e-06	7.93315238610163
LAMP3	-0.799191825798189	-0.0164945165750914	-5.53669806579227	5.19775611583789e-08	1.19400694862073e-06	7.91440217580238
LCORL	-0.808065011029747	-0.00712708615121038	-5.53591446237522	5.21958624976849e-08	1.19771270069742e-06	7.9103855341001
PBK	-0.803242605322195	-0.0269014631733581	-5.53416424908508	5.26866725248978e-08	1.20765667371955e-06	7.90141597723755
COL21A1	0.805570531806057	0.00984345270260764	5.53249975876416	5.31576049478019e-08	1.21712385446389e-06	7.89288803362045
SNORD113-2	0.814548582098949	-0.0118425054943481	5.53111772492143	5.35517300200633e-08	1.22481372501818e-06	7.88580894526245
FAM110A	-0.820293028856849	-0.0333236538945682	-5.52984646099464	5.39167738006019e-08	1.23182246577701e-06	7.87929860883474
ACOX2	0.7976034098162	0.0602134573016781	5.5292994765284	5.407458395679e-08	1.23408651486185e-06	7.87649782003376
PCDH17	0.807848340724908	-0.0356603710391464	5.52776828749316	5.45187383605379e-08	1.24182086420322e-06	7.86865877949357
EME1	-0.801923620011931	-0.00717783896874193	-5.52761084545862	5.45646084192306e-08	1.24182086420322e-06	7.86785285032896
FAM110B	0.81465655113546	-0.0182519852456923	5.52752125687645	5.45907264153279e-08	1.24182086420322e-06	7.86739426477686
PSMB3	-0.833446929606936	-0.0560348373452113	-5.52668332683859	5.48355996164674e-08	1.24604266847408e-06	7.86310538726615
ZFHX4	0.807706689622978	-9.54822235801665e-05	5.52109406302	5.64965188386148e-08	1.28239776400523e-06	7.8345117176188
PAMR1	0.81755944763899	-0.0397784615549433	5.51560233792327	5.81760424577951e-08	1.31909626366817e-06	7.80644165542497
HGF	0.813355468017733	-0.0191468626548237	5.51465668912715	5.8470105720653e-08	1.3243352932569e-06	7.80161058822435
RBMS1P1	0.803980468539172	-0.0213778260939536	5.51313151119725	5.89474292332666e-08	1.33370938111306e-06	7.79382038658559
CDCA3	-0.840749428463942	-0.149006529588325	-5.51223190014078	5.92307476371051e-08	1.33867858557453e-06	7.78922629642139
PARP9	-0.795241138894295	0.000252337183264442	-5.50663623478297	6.10229706763939e-08	1.37770335193032e-06	7.76066533735207
MAP1LC3A	0.812532698038577	-0.0321632928221622	5.50502847664926	6.15475916131476e-08	1.3880566825287e-06	7.75246383297043
STXBP6	0.808350408871123	-0.0272966550020526	5.50364238945943	6.20033970066731e-08	1.39558941829256e-06	7.74539479820127
TRIM36	0.813318530900928	-0.0329829541650094	5.50360907495841	6.20143925346235e-08	1.39558941829256e-06	7.74522491363616
DLGAP5	-0.809577073988086	-0.0916682875676534	-5.49910337915578	6.35191023398959e-08	1.42792300757462e-06	7.72225677193259
CYP1B1	0.805771173178601	0.0484212159234512	5.49363218151078	6.5394002585496e-08	1.46850057729117e-06	7.69438902479359
IGDCC4	0.805393638551827	-0.0225483445827884	5.49311147067653	6.55752204102939e-08	1.47099846083668e-06	7.69173802942981
NUP155	-0.826142543597917	-0.0624405670878816	-5.49008558044576	6.66379899663582e-08	1.49191293759062e-06	7.67633724413378
IFITM2	0.813969554986493	0.00661385741394268	5.49005301197105	6.66495194061368e-08	1.49191293759062e-06	7.67617152169916
INCENP	-0.833528778449409	-0.128047144971857	-5.48890528515	6.70570620415856e-08	1.49943870962988e-06	7.67033194225758
IL20RB	-0.791755563283734	-0.0366579572758041	-5.48557428955091	6.82536170905942e-08	1.52457255858363e-06	7.65339004445123
STX19	-0.793255990869331	-0.0630458468144278	-5.4850534335013	6.84425844612044e-08	1.52717057621025e-06	7.65074171316847
ARHGEF17	0.793773265470024	0.00837450556283322	5.48355414486673	6.89893713303285e-08	1.53773870200655e-06	7.64311969714035
SLC2A8	-0.803735390748775	-0.02039788459163	-5.48177925094465	6.96421595998536e-08	1.55064465320903e-06	7.63409892856758
NUAK1	0.799962336741086	-0.0468882510389986	5.48103478772173	6.9917749121598e-08	1.55513351194378e-06	7.63031600951973
ENSG00000249590	-0.818138297393217	-0.00473685785782668	-5.47825626746397	7.09557071910077e-08	1.57488702159218e-06	7.61620119453303
MTFP1	-0.818138297393217	-0.00473685785782668	-5.47825626746397	7.09557071910077e-08	1.57488702159218e-06	7.61620119453303
ZNF124	0.801683962779662	0.0269939739540248	5.47705769690783	7.1408060050841e-08	1.58325528924961e-06	7.61011441958443
CCDC71L	0.802175068004402	0.00752199620575203	5.46868019205756	7.4648995040207e-08	1.65336904820876e-06	7.56760297978751
CA3	0.790145820644727	0.0573164094728131	5.46652484199222	7.55056649591003e-08	1.67058270713192e-06	7.55667492634528
TGM2	0.80763634478907	0.0272830619706918	5.46456839279068	7.62915448158537e-08	1.68619556307511e-06	7.54675860681336
ACOT11	-0.796643483408472	-0.0243126539203571	-5.46159552895534	7.75009399639619e-08	1.71112632048584e-06	7.53169651246388
HMCES	-0.808104046309708	-0.0257395258218129	-5.46011490168198	7.81102047408505e-08	1.7227685135865e-06	7.52419755342103
RPP25	-0.80363358708642	-0.00216802794131464	-5.45856203680985	7.87541938508131e-08	1.73515136326021e-06	7.51633464525858
INAVA	-0.786673932721789	0.0278443673677273	-5.45411511715425	8.06270465465618e-08	1.77455486006511e-06	7.49382857603349
ZNF580	0.781815994187221	-0.0600587970705597	5.45106819998001	8.19351838880119e-08	1.8014598641654e-06	7.47841726585951
HRAS	-0.824908132653686	-0.0363958759449017	-5.44084098565712	8.64785521719938e-08	1.89936540031676e-06	7.42674320856126
PTGS2	0.803578679085355	0.00674886098469243	5.43465645533757	8.9343741593754e-08	1.96024645569845e-06	7.39553652165657
A2ML1	-0.782986919331035	-0.0431122363628735	-5.43225118854002	9.04827861531846e-08	1.98316755177663e-06	7.38340813054134
ISG15	-0.795535595808782	-0.0516409827741591	-5.43159613423415	9.07954312407302e-08	1.98794705130095e-06	7.38010588068883
EFEMP1	0.795538928245649	-0.0564098065275785	5.42802504735413	9.25183834729197e-08	2.02356285350395e-06	7.36210951628039
EML1	0.802891449989474	-0.031400859963332	5.42761783797815	9.27168562805314e-08	2.02579584424167e-06	7.36005805887753
RNF43	-0.780228076764593	0.032338519454564	-5.42677459218978	9.31291678050713e-08	2.03269156603821e-06	7.3558103473679
LHX2	-0.778158294159357	-0.0010689930305781	-5.42555436201144	9.37289633310274e-08	2.04366087163368e-06	7.34966466466903
ADH1B	0.806507287726006	0.0518788201851665	5.42398741774118	9.45046882353622e-08	2.05843942178143e-06	7.34177453715344
HNMT	0.811167140839603	-0.0103764136192441	5.42249910313139	9.52472587986398e-08	2.07246597586813e-06	7.33428219050544
RSPO1	0.793869201744314	0.00351933705546754	5.42167051308461	9.56631228324556e-08	2.07936212907485e-06	7.33011175513987
CBR3	-0.778678611944775	0.0193809686119511	-5.4161318379023	9.84885870759673e-08	2.13635873245589e-06	7.30224902549658
CBR3-AS1	-0.778678611944775	0.0193809686119511	-5.4161318379023	9.84885870759673e-08	2.13635873245589e-06	7.30224902549658
ENSG00000269237	0.814377142232145	-0.0443184762172979	5.41454776470839	9.93114700510803e-08	2.14977115242395e-06	7.29428482217335
ZNF493	0.814377142232145	-0.0443184762172979	5.41454776470839	9.93114700510803e-08	2.14977115242395e-06	7.29428482217335
PCDHB13	0.785501247149668	0.0181028687547618	5.41314208856708	1.00047268801209e-07	2.1634707231817e-06	7.28721925409409
NUDT14	-0.816514559558817	-0.00783536462205508	-5.41046247247092	1.01464601898966e-07	2.19186481738373e-06	7.27375474673943
RPRM	0.798780771396637	-0.0501673262233893	5.41005575728559	1.01681423584191e-07	2.19312329426216e-06	7.2717116002515
ABCC5	-0.774303715987394	0.0104141709123227	-5.40996187093699	1.01731538698587e-07	2.19312329426216e-06	7.27123997839886
ZNF331	0.801624983733103	0.0294833175011486	5.40951542434941	1.01970173532103e-07	2.19601544822876e-06	7.26899742945536
TMEM100	0.789740771182452	-0.0829701853395357	5.40841202840422	1.02562295514019e-07	2.20650653982514e-06	7.26345565096883
CFD	0.784434317522012	-0.0181345339355299	5.40743593585904	1.03088884089834e-07	2.21556774507588e-06	7.25855407834631
ATP8B4	0.792521007850467	0.036022490222871	5.40703322451031	1.03306905551793e-07	2.2179855442218e-06	7.25653203863222
CCDC15	-0.780987297299985	-0.0376105945284271	-5.4063444212902	1.03680850831852e-07	2.2237426567701e-06	7.2530738197658
CYB5R3	0.805164168978217	0.0241801945305212	5.40574614796074	1.04006714561639e-07	2.22845783218256e-06	7.25007043108852
SPATA20	0.775342192065228	0.0839914462680261	5.4041183519839	1.04898374272177e-07	2.24514123023803e-06	7.24190021937806
PLXNC1	0.780683341197672	-0.0104014538036231	5.40393550916985	1.04998992783862e-07	2.24514123023803e-06	7.24098263222248
ENSG00000284762	0.805995682108746	0.0374819625938025	5.40317972192064	1.0541589818006e-07	2.25176500390923e-06	7.23719004259534
TBX2	0.799267492324375	0.0608976431325201	5.40260238227985	1.05735451218322e-07	2.2562979179268e-06	7.23429322866687
S1PR3	0.793702220442944	0.0492932598837627	5.40220304655569	1.05957030544488e-07	2.2587330882501e-06	7.23228971228949
GCOM1	0.791693213080438	-0.0348136952623918	5.40134296473552	1.0643579631178e-07	2.26664032692735e-06	7.22797501807868
VIPR1	-0.757182512499822	-0.0485270089314164	-5.39508551158738	1.09982806089065e-07	2.33795863587813e-06	7.19660199579337
LMNB2	-0.76713591519902	0.0111368452669616	-5.39504317953427	1.10007188300275e-07	2.33795863587813e-06	7.19638986421772
PACSIN3	-0.77738654768889	0.0417752411084652	-5.39301633224448	1.11180763208169e-07	2.36051359785102e-06	7.18623477351748
H2AX	-0.784791140092498	0.0177036222564987	-5.38748714423111	1.14444393463971e-07	2.42735288215864e-06	7.15854900064168
ENSG00000257184	0.773204701019924	-0.059381545703254	5.38616561304132	1.15238098409846e-07	2.44172337749653e-06	7.15193552128322
ARL6IP5	0.786142236429441	-0.0129432251006056	5.37976438425884	1.19158896155415e-07	2.5222566347338e-06	7.11992136339918
NCAPG	-0.784709456671925	-0.00762936475868444	-5.3793888430892	1.19392895642406e-07	2.52337924447787e-06	7.11804422716481
EIF6	-0.783091846703522	0.0333950094413432	-5.37929404273256	1.19452036169917e-07	2.52337924447787e-06	7.11757038739314
PLSCR3	0.796576158608503	0.0184956081775538	5.3782781445181	1.20087584939581e-07	2.53171609613345e-06	7.11249309355905
TMEM256-PLSCR3	0.796576158608503	0.0184956081775538	5.3782781445181	1.20087584939581e-07	2.53171609613345e-06	7.11249309355905
CAVIN2	0.786698632341856	0.0475672861542406	5.3780335109592	1.20241118079232e-07	2.53241288668074e-06	7.11127058088691
IGDCC3	0.787157420397356	-0.0634332148920928	5.37718693826882	1.20773903035924e-07	2.54108775566775e-06	7.10704036206212
AXL	0.779529159389975	0.0412520343646591	5.37378530450551	1.22937896530933e-07	2.58403164718368e-06	7.09004872599327
NSDHL	-0.791937845017914	-0.0622268045976452	-5.37339380799786	1.23189354100257e-07	2.58673030352976e-06	7.08809375323102
GLIS3	0.803903997123981	-0.0531563491813804	5.37301791484357	1.23431259425158e-07	2.58922319546646e-06	7.08621681512827
TNFAIP8L3	0.795095993473542	0.0247288324356939	5.3723313121281	1.23874312166721e-07	2.5959263882675e-06	7.08278871680155
HAUS8	-0.76978492631611	-0.084396774405592	-5.37137218092133	1.24495808041121e-07	2.60635198129115e-06	7.07800057233044
JAM2	0.773139914402339	-0.0159604561692251	5.37088827724174	1.24810514614235e-07	2.61034050415582e-06	7.07558512918758
TMEM40	-0.777991133698704	-0.0135531605045939	-5.37052324290033	1.25048425379758e-07	2.61190053549169e-06	7.07376315836879
ZKSCAN7	0.766976388157478	-0.0195958530482236	5.37029386887838	1.25198144808457e-07	2.61190053549169e-06	7.07261835532621
PLEKHH2	0.782983586685575	0.0446098578796282	5.37020240110746	1.25257897130007e-07	2.61190053549169e-06	7.07216185275817
ASPA	0.776006719664964	-0.0205108488698508	5.36975006522332	1.25553797649582e-07	2.61547598889649e-06	7.06990440960942
DBN1	0.80538394998254	-0.0584762319210012	5.36843253336284	1.26419547200947e-07	2.62918467462267e-06	7.06333004295001
RASGEF1C	0.803530658187933	-0.0236091098938145	5.36836808553747	1.26462044152601e-07	2.62918467462267e-06	7.06300849046222
FOXS1	0.783751921054376	-0.0127608537281627	5.3675807573811	1.26982329742757e-07	2.63739287437057e-06	7.05908051227473
FAM229B	0.78893600907091	0.0413977298564083	5.36627610840199	1.27849050689687e-07	2.65020766681177e-06	7.05257273801661
NR2F1	0.805059374376727	-0.0661586333898781	5.36627244115548	1.27851495035308e-07	2.65020766681177e-06	7.05255444723291
RNF216	0.78419778045509	-0.0280599929097842	5.36082952948849	1.31529822905513e-07	2.72376881541968e-06	7.02541947049694
EPHX3	-0.754094918228139	-0.0158463752684605	-5.36041519500079	1.31813999673003e-07	2.72696698732957e-06	7.02335484896545
FREM1	0.783101724395165	0.0157203291700074	5.35974413747187	1.32275517875037e-07	2.73382410050678e-06	7.02001127902155
DAAM2	0.796382914106103	0.0135967148145454	5.35879664838581	1.32929822560972e-07	2.74464827152168e-06	7.01529100573859
YPEL4	0.780887192154867	0.045713832108851	5.35633196681275	1.34646597659081e-07	2.77736686574703e-06	7.00301570901686
ESPN	-0.807097957124149	-0.0447338347307923	-5.35574919762842	1.35055660410375e-07	2.78034762601927e-06	7.00011396573498
TNFRSF25	-0.807097957124149	-0.0447338347307923	-5.35574919762842	1.35055660410375e-07	2.78034762601927e-06	7.00011396573498
H2AC14	-0.775568092523677	-0.0977754718861764	-5.35555153933097	1.35194676266075e-07	2.78048620394973e-06	6.99912984224826
UQCRH	-0.792202049629073	-0.066537438143639	-5.35458719339228	1.35874908272857e-07	2.79174457183498e-06	6.99432890629474
FGF18	0.771072873013623	0.028648699611961	5.35218083045734	1.37586830035694e-07	2.82415779347682e-06	6.98235229923628
NDP	0.782738902111366	-0.0440505934953756	5.3505789318358	1.38738029553223e-07	2.84380561164099e-06	6.97438218614743
SLC25A27	0.779932891221431	-0.0186203336785871	5.35047281012457	1.38814622843316e-07	2.84380561164099e-06	6.97385426063206
SSPN	0.783849933042145	-0.00262416536176157	5.34818697183421	1.40474421983114e-07	2.87500669490076e-06	6.96248510017293
PDE8B	0.776035680602371	0.0232007191440704	5.3455734961999	1.42395727786473e-07	2.90683221696419e-06	6.94949160113917
H2AC18	-0.782186435436523	-0.0681008215976093	-5.3455078413734	1.42444321017799e-07	2.90683221696419e-06	6.9491652550161
H2AC19	-0.782186435436523	-0.0681008215976093	-5.3455078413734	1.42444321017799e-07	2.90683221696419e-06	6.9491652550161
PRRG2	-0.796721507898712	-0.0897688032213396	-5.34521568793251	1.42660748285901e-07	2.90842509041839e-06	6.94771310996181
MXD4	0.787073198093915	-0.00864525780711849	5.34058412405369	1.46134738754209e-07	2.97636247468481e-06	6.9247013210393
GTF2IRD2P1	0.78919592662034	0.0318874106328876	5.3337315425048	1.51425654094032e-07	3.08113826079618e-06	6.89068671788943
GPT2	-0.779866010849479	-0.0474297969842172	-5.33340748884514	1.51680406527605e-07	3.08333700658001e-06	6.88907914495044
BCL6B	0.78268581815445	-0.0295725838410093	5.33248521186798	1.5240772587667e-07	3.09512849294852e-06	6.88450436307647
IMPA2	-0.777939875635726	-0.0354107853003106	-5.33218056271472	1.52648718696205e-07	3.09703032652078e-06	6.88299336135973
FAM13C	0.785930242842534	-0.0180352231353258	5.32641314633294	1.57281408178906e-07	3.18794399085094e-06	6.85440243516216
KNSTRN	-0.773512219873179	-0.0412822690895049	-5.32618627698615	1.57466402263152e-07	3.18861879496068e-06	6.85327832900104
UBAC1	-0.778787891104285	0.051766385588916	-5.3247006216677	1.58683065122167e-07	3.20875977620215e-06	6.84591815641543
NDUFS8	-0.769130776461114	-0.0483318500789012	-5.32459931298671	1.58766362208013e-07	3.20875977620215e-06	6.84541632305372
SULT1C4	0.777820912813357	-0.0168684883350702	5.32200451376668	1.60914349676766e-07	3.2490477577867e-06	6.83256583421943
GLS	0.781198363396911	0.0149828277736993	5.31621446722431	1.65809508662834e-07	3.34467376447611e-06	6.80391111584941
STXBP2	-0.766422999590068	0.0178502892096663	-5.31491297121293	1.66929573033744e-07	3.3640390178296e-06	6.79747384977669
WDR76	-0.778658526364664	-0.00447762875454829	-5.31271026188167	1.68841962987489e-07	3.3993191762778e-06	6.78658230478993
GIPC1	-0.759392328129771	-0.0279494182952873	-5.30936240211342	1.71789330027536e-07	3.45534921325242e-06	6.77003606321399
TSPAN2	0.783128289521142	0.0528357740516447	5.30858366886939	1.72482027045475e-07	3.46596532167192e-06	6.76618862282751
ARHGAP45	0.772285527004454	-0.00463814080100127	5.30538205764655	1.75358491837702e-07	3.52040127978668e-06	6.75037584878729
TPT1	0.783890180331626	-0.0176829426933644	5.30491980162286	1.75777627478961e-07	3.52544842746209e-06	6.74809345956142
HBZ	0.765185198926593	0.00843398684379113	5.30241091859154	1.78069479272471e-07	3.56800989974077e-06	6.73570891105423
RSU1	0.772503278749044	0.0244507075873496	5.2999542113299	1.80341740394454e-07	3.61009813462003e-06	6.72358692847403
PLCXD1	-0.789888076927576	-0.023803933376241	-5.29914644025838	1.81094989880581e-07	3.62172749029489e-06	6.71960227584526
PCDHB12	0.770258114796052	0.0133552999749385	5.29448919844306	1.85497761576921e-07	3.70625232945371e-06	6.69663903487113
NEK2	-0.788917715956248	-0.0443322921699686	-5.29376243493148	1.86194112555034e-07	3.71663252781981e-06	6.69305722482957
ENSG00000275857	-0.765167787279762	0.000750076167654262	-5.29181252555229	1.8807497392865e-07	3.75061468406669e-06	6.68344935989342
C12orf54	-0.765528147207128	-0.0255242690727111	-5.28881901047227	1.90998392753619e-07	3.80530352349604e-06	6.66870537985807
PLK1	-0.783587815264331	-0.0159090558702521	-5.28762217231334	1.9217949550103e-07	3.82520910600015e-06	6.66281264704079
H3P16	-0.780729002265155	-0.0309125757712844	-5.28487905778095	1.94913326713245e-07	3.86940423529321e-06	6.64931113798974
H3P6	-0.780729002265155	-0.0309125757712844	-5.28487905778095	1.94913326713245e-07	3.86940423529321e-06	6.64931113798974
C1QTNF1	0.779265381796218	0.0567212328575534	5.28484037933817	1.9495214259363e-07	3.86940423529321e-06	6.64912080836848
TYMSOS	-0.807009332946507	-0.0553595730444155	-5.28457334109443	1.95220334313177e-07	3.87107189332894e-06	6.64780679505006
VWF	0.79239283947363	-0.0262835393506323	5.28393512836248	1.95862753934198e-07	3.8740658905125e-06	6.64466658353451
ENSG00000262712	0.780184122357277	-0.0151750926700036	5.28374161860177	1.96057943933578e-07	3.8740658905125e-06	6.6437145195986
GLIS2	0.780184122357277	-0.0151750926700036	5.28374161860177	1.96057943933578e-07	3.8740658905125e-06	6.6437145195986
ISCU	0.778518127125693	-0.000113627851066174	5.28369145532698	1.96108573552752e-07	3.8740658905125e-06	6.64346772237428
RPL10A	0.782109315980815	-0.0348998111320241	5.28287168226753	1.96937766429417e-07	3.88603262496459e-06	6.63943483177679
PRKAR2B	0.761714162299537	-0.00293647701672638	5.28272735484786	1.97084103820936e-07	3.88603262496459e-06	6.63872486727927
LAPTM4A	0.777239033770504	0.0380999187836701	5.28218723223795	1.97632684674463e-07	3.89319718760313e-06	6.63606808918547
H3C7	-0.78518629525993	-0.0795487224746337	-5.28073165946377	1.9911843355321e-07	3.91879246709263e-06	6.62890955095429
CEBPA	-0.770593287117937	-0.0368628696434915	-5.27940477360922	2.00482260227775e-07	3.93825853058654e-06	6.62238541682896
ENSG00000267580	-0.770593287117937	-0.0368628696434915	-5.27940477360922	2.00482260227775e-07	3.93825853058654e-06	6.62238541682896
RUSF1	0.753096507528273	-0.00872349817280023	5.27841106249508	2.01509563878121e-07	3.94843923360955e-06	6.6175004106988
SLC5A2	0.753096507528273	-0.00872349817280023	5.27841106249508	2.01509563878121e-07	3.94843923360955e-06	6.6175004106988
CNPY4	0.771615852929744	0.0110611155010729	5.27835847096881	2.01564075249205e-07	3.94843923360955e-06	6.61724189751203
KIF7	0.779472133082753	-0.0146043772230666	5.27515002787636	2.04916823826215e-07	4.00782849592665e-06	6.60147512953031
BNIPL	-0.771113485971437	-0.0414061655429546	-5.27508907376464	2.04981039953017e-07	4.00782849592665e-06	6.60117567395277
STMN3	0.776953212563003	-0.000740871219475604	5.27491183935044	2.05167870099295e-07	4.00782849592665e-06	6.6003049734667
SNRK	0.774621089671245	0.0131860477378287	5.27143245767015	2.08869244803181e-07	4.07397720925774e-06	6.58321703311923
RAB5IF	-0.775912956160955	0.000134864790562293	-5.2711843779866	2.09135611056145e-07	4.07397720925774e-06	6.58199904478874
TGIF2-RAB5IF	-0.775912956160955	0.000134864790562293	-5.2711843779866	2.09135611056145e-07	4.07397720925774e-06	6.58199904478874
AURKA	-0.776118078020344	0.038053689739624	-5.27013348881145	2.10267621047515e-07	4.09223622851641e-06	6.57684009221496
SMUG1	-0.815192439111465	-0.0258513142804588	-5.26977106181255	2.10659400672715e-07	4.09606840216448e-06	6.57506110152246
COL11A1	0.773435414554383	-0.00227565708630562	5.26941887989348	2.110407834501e-07	4.09969152249321e-06	6.57333250293506
RPS23	0.773111331069934	0.0319722548643778	5.2689947539813	2.1150096397719e-07	4.10483726854714e-06	6.57125092047598
AP1M1	0.77973194782149	0.0220337780165648	5.26845603916779	2.1208687732794e-07	4.11241150789295e-06	6.5686071567143
SNX21	0.769893419228971	0.0553170920879784	5.26734024933717	2.13305434467332e-07	4.13037257005062e-06	6.56313213522964
SYCE2	-0.765515239016296	0.00516469349871149	-5.26724827204123	2.13406185407249e-07	4.13037257005062e-06	6.56268086151064
SPRY1	0.769558411805652	-0.0146082308978826	5.26675348850615	2.13948958121025e-07	4.13706821595752e-06	6.56025339496563
MSRB2	0.790143423850235	-0.0163052264540247	5.2664088358542	2.14327829310775e-07	4.14058515099557e-06	6.55856260744248
PODXL2	-0.77098360495749	-0.0314366422260174	-5.26507871025005	2.15796123897082e-07	4.16512279907509e-06	6.55203823124681
BMP1	0.771606613615871	-0.0135437740639474	5.26462849406563	2.16295312475726e-07	4.17092768158467e-06	6.54983021373488
PBX2	0.778268338563103	-0.0182319293887251	5.26414619207208	2.16831319010427e-07	4.17743125048595e-06	6.54746502145839
RCC1	-0.771216955626427	-0.00517166060005846	-5.26395014002663	2.1704956946348e-07	4.17780668548799e-06	6.54650364379774
JMJD8	0.76576929953374	0.000647491323934225	5.2623405303489	2.18849500749349e-07	4.2085980386556e-06	6.53861182069855
DAND5	-0.777435319912422	-0.0433383019205461	-5.25589235373008	2.26206310092523e-07	4.34609728686905e-06	6.50701819145194
HMCN1	0.776133619146255	0.00851628776930967	5.25377464052289	2.28674316206674e-07	4.3895026962083e-06	6.49664967258777
SRPRA	0.791103179237314	0.00412373288617551	5.25227091150398	2.30442605066018e-07	4.41940977726517e-06	6.48928952159037
SMC4	-0.768524648279064	-0.0302760451123608	-5.25200466996575	2.30757066123319e-07	4.42140635628627e-06	6.4879865702106
CPSF6	0.766387847538679	0.0257869765129632	5.25152010964013	2.31330453863887e-07	4.42835592874776e-06	6.48561534513187
ARPC1A	-0.749202185034578	-0.0202017215356943	-5.25127524487209	2.31620731184575e-07	4.42883013211646e-06	6.48441715830821
VCL	0.785556128472901	-0.0227114243726367	5.2511438520748	2.31776637581622e-07	4.42883013211646e-06	6.48377423965221
MRC2	0.792272664851639	-0.0601365594665678	5.24781173495644	2.3576459332967e-07	4.500940951132e-06	6.4674746016781
TNFRSF19	0.760090936038337	-0.0646266302646381	5.24673097336494	2.37072299752879e-07	4.52179915472393e-06	6.46218983259241
RASSF2	0.756959516868167	0.0240719489004018	5.24641191252599	2.37459701198082e-07	4.52508201222347e-06	6.46062985506937
BHLHE41	0.787863564892559	-0.0451708879694668	5.24541487127248	2.38674260543024e-07	4.54269018690379e-06	6.45575558319974
NAALAD2	0.770159917818843	-0.00684633919866435	5.24512851624817	2.39024199380211e-07	4.54269018690379e-06	6.45435582054441
VASH2	0.758015921694801	-0.0212062988423806	5.24512206998986	2.39032082721138e-07	4.54269018690379e-06	6.45432431067748
ZNF524	-0.773983907041022	0.00490333545123146	-5.2442714422834	2.40074556968045e-07	4.558380409134e-06	6.45016666974289
FNDC5	0.767202730448231	0.0499186605432152	5.24261204475636	2.4212090512846e-07	4.59308601524828e-06	6.44205769610877
SPART	0.772118416288194	0.00475484113244946	5.23979728811962	2.45630749067556e-07	4.65546683016317e-06	6.42830802746708
H2BC14	-0.775999559666741	-0.0877033733706043	-5.23564081843815	2.50903961401564e-07	4.75112645468421e-06	6.40801624561555
CALU	0.785089676039384	-0.0396948519653485	5.23327193279624	2.53958219509014e-07	4.80463349762372e-06	6.39645778427818
TRPC6	0.753549457418341	-0.0341447278746412	5.23076741945989	2.57226524460497e-07	4.86209021370071e-06	6.38424259551712
MPL	0.772491772828353	0.0152283079830781	5.22970831541325	2.5862084939816e-07	4.88405357906552e-06	6.37907861689709
SERPINH1	0.782020758907634	0.0161493216875732	5.22647664640951	2.6292080735693e-07	4.96080112193474e-06	6.36332737350372
OR51E1	0.78041173100501	0.0880460634383433	5.22465706650342	2.65372285095519e-07	4.99675889892037e-06	6.35446248680282
MARCHF7	0.759279021732994	-0.0228750586428188	5.22457149244387	2.65488120716727e-07	4.99675889892037e-06	6.35404564233351
FGFR3	-0.769282694536043	-0.0421409873958899	-5.22453337381907	2.6553973500614e-07	4.99675889892037e-06	6.35385996256845
CENPI	-0.74379474010226	-0.123075138861618	-5.22327671273332	2.67246764028962e-07	5.02438258776811e-06	6.3477393084845
NTM	0.782120364651678	-0.0326970610917355	5.22302351099612	2.67591994171145e-07	5.0248539705768e-06	6.34650622995711
KMT2E	0.785255142687375	-0.000605945726851266	5.22290775852502	2.67749961798659e-07	5.0248539705768e-06	6.34594253943387
EEF1A1P5	0.758548994009962	0.0443416902454105	5.22164194947116	2.69483321719935e-07	5.04836892979618e-06	6.33977903433427
EEF1A1P6	0.758548994009962	0.0443416902454105	5.22164194947116	2.69483321719935e-07	5.04836892979618e-06	6.33977903433427
PAXX	-0.763147336279492	0.0276561563322265	-5.22058561589307	2.7093815117271e-07	5.07110329430026e-06	6.3346365251624
CKS2	-0.770844975567016	-0.0223794678558992	-5.22013787785933	2.71557089750772e-07	5.0781658981063e-06	6.33245709709654
ENSG00000259316	-0.761741305493444	-0.0483498891538926	-5.21851050695693	2.73818275020672e-07	5.11589895347512e-06	6.32453703484831
ERVK13-1	0.768197503086494	-0.0543146254676971	5.21806706651603	2.74437578968209e-07	5.12291605002912e-06	6.32237928555332
CENPX	-0.761566925605449	-0.00512413379188513	-5.21702075711053	2.75904226963814e-07	5.14572399871554e-06	6.31728866334707
IFT80	-0.766222404854032	-0.0388342381427629	-5.21540168893104	2.78188710359907e-07	5.18373094242454e-06	6.30941317411309
GINS3	-0.762492747217911	-0.0235211320876552	-5.21472825774996	2.79144300136699e-07	5.1969300660525e-06	6.30613810081211
SPEF2	0.763490954667266	0.0111232904429839	5.21120641120465	2.84193791378389e-07	5.28625601856846e-06	6.28901654015881
PIANP	0.762203205109894	0.0188783661816696	5.210964951705	2.84543209968509e-07	5.28807580046692e-06	6.28784305333056
FAF1	-0.759228434624397	0.0123069434794821	-5.20868156602142	2.87868167193885e-07	5.34514223166809e-06	6.27674824243581
E2F7	-0.767131603340015	-0.0622762605152832	-5.20805948135663	2.88780522224087e-07	5.35735021767704e-06	6.2737263240067
MRPS15	-0.77917664657159	0.0269195922278102	-5.20684850440684	2.90564593425694e-07	5.38569417038331e-06	6.26784464462662
MATN2	0.763753049297682	-0.00678662431243781	5.20626167513735	2.9143297589524e-07	5.39513124057623e-06	6.26499486842692
ATP6V0B	-0.773896606800503	0.0259829641544725	-5.20615770461479	2.91587092121157e-07	5.39513124057623e-06	6.26448999366039
C1R	0.732843930196525	0.00811413142692777	5.20098500591693	2.99355107097837e-07	5.53398856296345e-06	6.23938296102753
ZC2HC1A	0.739726187121121	-0.0195674491308794	5.19487318230496	3.08791986898323e-07	5.70342598648142e-06	6.20974617577024
SRF	0.760383953433867	0.109342726016002	5.19310630955437	3.11573376588231e-07	5.74974609526605e-06	6.20118421091369
GSTP1	-0.763372761196144	-0.0860506263345034	-5.19227206112838	3.12895059744108e-07	5.76907128136966e-06	6.19714248311343
PDE1B	0.763964220890524	-0.0295859715386857	5.18881398775775	3.18431761739001e-07	5.86600981594395e-06	6.18039511547413
ANKRD20A4P	-0.738664712741846	-0.0175840637763862	-5.18814089857434	3.19520419531238e-07	5.88091041867522e-06	6.17713651170067
OASL	-0.750034174136756	-0.0581756683956873	-5.18679725474361	3.21704427270137e-07	5.9159276962301e-06	6.17063269655509
COBLL1	-0.772671052811324	-0.0339309846993386	-5.1843788475243	3.25671882575395e-07	5.98365148588482e-06	6.15893033113856
SPAG9	0.75466277925166	0.0893878651168317	5.18216473250143	3.29345716881846e-07	6.04586691977251e-06	6.148220757819
FMNL3	0.76693553369732	-0.0170041464601455	5.17946485479171	3.33879904558816e-07	6.12375367706959e-06	6.13516706831249
HELLS	-0.76703044195853	-0.0389770705193113	-5.178567983925	3.35399447252986e-07	6.14626066417655e-06	6.13083210692446
ANKRD20A1	-0.736887420768857	-0.0172298536666095	-5.17749538895992	3.37225510214373e-07	6.17341386694301e-06	6.12564867089429
HES2	-0.749279932453554	-0.00264007312393013	-5.17735302621662	3.37468601413841e-07	6.17341386694301e-06	6.12496075856446
TMEM26	0.743564627223972	-0.0226822189323898	5.17620848778561	3.39429131980141e-07	6.20387906529616e-06	6.11943083415597
OAS1	-0.743598875739158	-0.0102042130452882	-5.17556340003218	3.40538987200573e-07	6.21875670892167e-06	6.11631452205715
GCHFR	-0.754132163549477	-0.0383514304324408	-5.17398809165604	3.43264051181047e-07	6.26307907272086e-06	6.10870591777647
FOXF1	0.775480464484686	0.0534040977540369	5.17333381090073	3.44402062176952e-07	6.27839284032728e-06	6.10554640246725
SEMA3F	-0.754981421379863	-0.0767934648582328	-5.17314767370986	3.44726483433582e-07	6.27886131307666e-06	6.10464761264759
PSMC3IP	-0.776901801160062	-0.110887086500139	-5.17220849928477	3.46367903412651e-07	6.29825441509754e-06	6.10011311382725
ENSG00000288694	-0.73594477876627	-0.0154807695510383	-5.17219559524479	3.46390508770767e-07	6.29825441509754e-06	6.10005081595176
TCF7L1	0.760484044193502	-0.00833501323817438	5.17100934451351	3.48474702294175e-07	6.33067395637101e-06	6.09432444719801
ENSG00000286125	0.75618568546454	0.00317799936570031	5.1698721662129	3.50484075439908e-07	6.35619049324541e-06	6.08883606027843
PEG3	0.75618568546454	0.00317799936570031	5.1698721662129	3.50484075439908e-07	6.35619049324541e-06	6.08883606027843
COL16A1	0.780799074399459	-0.0237049022171193	5.1683714205782	3.53153046446263e-07	6.39907231315001e-06	6.08159462215465
CD300LG	0.746486639452604	-0.0221891169006499	5.16768636397572	3.54377904290812e-07	6.41573571945615e-06	6.07828968948563
LIF	0.755771879282132	-0.012060374170333	5.16510674356617	3.59027195127343e-07	6.49431378173978e-06	6.06584826572705
CDKN3	-0.751805028347285	-0.0930544233924332	-5.1648334021605	3.59523289594735e-07	6.49769563541851e-06	6.06453027257331
POLR2MP1	0.757281475380583	0.0427068815604052	5.16261453397226	3.63575009729066e-07	6.56527760265914e-06	6.05383366340213
MREG	-0.73403756259531	-0.020892131585157	-5.16126707010619	3.66057059824259e-07	6.60442346819407e-06	6.04733986994847
IRX5	-0.752456345802489	-0.0542333920829561	-5.15833300240101	3.71518548342611e-07	6.69721129297885e-06	6.03320501398449
GRHL3	-0.745028101394294	-0.0188169051214752	-5.1568657205	3.74279265032678e-07	6.73487571542444e-06	6.02613907038129
KCNK2	0.737704875040508	-0.0304745444715859	5.15678258856618	3.74436272360796e-07	6.73487571542444e-06	6.02573878800498
IGSF3	-0.741764482976829	-0.0570331871117765	-5.15671224031878	3.74569185562166e-07	6.73487571542444e-06	6.02540006388416
FBXO45	-0.738981212742423	-0.0273086282078507	-5.15549229694767	3.76881376314219e-07	6.77065781944323e-06	6.01952673638486
ANXA8	-0.742971150893539	-0.051368888564532	-5.15507631515373	3.77672952411989e-07	6.77535052494433e-06	6.01752430507445
TYMS	-0.757335202653803	0.0188268181313918	-5.15501630512354	3.77787278901697e-07	6.77535052494433e-06	6.01723544379699
ZNF83	0.763415894114771	-0.00481386787740324	5.15325951700356	3.81149064795977e-07	6.82981431623754e-06	6.008780381039
PTPRG	0.754745705291993	0.0711723495359484	5.1517354612881	3.84088941493522e-07	6.87663156835803e-06	6.00144748713873
BLID	0.758543417610568	0.0749404485889883	5.15155659024666	3.84435416720932e-07	6.87697704175086e-06	6.00058698731289
RGS22	0.744187519567954	0.0496965013644435	5.15015155208174	3.87167535249408e-07	6.91996124439396e-06	5.99382865546015
TWIST1	0.755812759835939	-0.000139752598628014	5.14914688853818	3.8913263571035e-07	6.94917491078662e-06	5.98899715853705
NFAT5	0.759760039310973	-0.00828660042518691	5.14861973160837	3.90167602539887e-07	6.95933302227147e-06	5.98646235940285
ZNF185	-0.741463890731236	0.00425949977632097	-5.14840791376353	3.90584214466998e-07	6.95933302227147e-06	5.98544391233009
SMARCA1	0.756714706207997	-0.0387870021885214	5.14817610213872	3.91040644536473e-07	6.95933302227147e-06	5.9843293753229
GOLM2	0.767607024778245	-0.0467470101042572	5.14813866778405	3.91114400057351e-07	6.95933302227147e-06	5.98414939727563
RECQL5	-0.763559531369112	-0.00653049969804611	-5.14797293560443	3.91441097859874e-07	6.95933302227147e-06	5.98335259896045
UPRT	0.76539800709654	-0.0400610728778697	5.14784775065076	3.91688042501886e-07	6.95933302227147e-06	5.98275075655164
MKX	0.748540207572654	0.0377049743831868	5.14652653774396	3.94303530642704e-07	6.99539679230946e-06	5.97639965279566
ENSG00000285600	-0.756206465729744	0.00536759786889918	-5.14631883439798	3.94716237484134e-07	6.99539679230946e-06	5.9754013494325
MCM2	-0.756206465729744	0.00536759786889918	-5.14631883439798	3.94716237484134e-07	6.99539679230946e-06	5.9754013494325
CKMT1B	-0.767363222990823	-0.0290623163882213	-5.14269021590066	4.01994139059229e-07	7.11345836800784e-06	5.95796657318188
KCNMB2	0.745144779995441	0.0694172433578933	5.14266027017155	4.02054738150878e-07	7.11345836800784e-06	5.95782273552454
PLPP1	0.742201344425494	0.012679482329335	5.14106194592101	4.05302019762994e-07	7.16488070092377e-06	5.95014662101497
FRRS1L	0.771204765531441	0.0313209234999911	5.14041971885422	4.06613956792602e-07	7.18203256959974e-06	5.94706285801509
ASB5	0.768683218968721	0.112113152066385	5.13938610326061	4.08734056223195e-07	7.21341824328744e-06	5.9421004956824
PPP1R12B	0.765743534277197	-0.0655917105453372	5.13841352125819	4.10738735720828e-07	7.24271601184236e-06	5.93743196466211
CD81	0.761323791411615	0.0119145751146223	5.13475432958808	4.18366650066028e-07	7.37103823783557e-06	5.91987436950101
TGOLN2	0.74754651755457	0.0292388591874722	5.13383581107073	4.20302809300307e-07	7.39894870073966e-06	5.91546886566964
KIFC1	-0.746005910280072	-0.0852666689826628	-5.13046142573414	4.27490463083677e-07	7.51571551066314e-06	5.89929027227861
CCDC102A	0.750608842419824	-0.0132754391059892	5.13038670086017	4.27650970586285e-07	7.51571551066314e-06	5.89893210871892
EHBP1L1	-0.75447188656547	-0.0170719256949582	-5.12709735323236	4.34774511032454e-07	7.63452418328417e-06	5.88317054699656
PLPPR4	0.744445461536549	0.0162676725952116	5.12380497527562	4.42019558929002e-07	7.75526636822095e-06	5.86740347447706
PA2G4	-0.751761968562878	0.0329693075983767	-5.12305670891198	4.43682380073932e-07	7.77794824584985e-06	5.86382131267723
CCDC178	0.747121564401487	-0.0111393205149359	5.12134333833792	4.47512720170371e-07	7.83855822105086e-06	5.8556206793631
GRK4	0.752996659916974	-0.0392763699597687	5.12087604556271	4.48562922499338e-07	7.85041138052754e-06	5.8533845194907
SLC25A39	-0.75684212302247	0.0134070635992752	-5.12038297638389	4.49673641276253e-07	7.8633030499048e-06	5.85102520744533
IGSF9	-0.744908342477027	0.000465703013256268	-5.11999965672605	4.50538969870865e-07	7.87188579194989e-06	5.84919118125775
DBNDD1	-0.740248546762539	0.0217367908541732	-5.11929708626707	4.5212917979735e-07	7.89310899514992e-06	5.84582998924381
ITM2A	0.770041476047767	-0.00189387217509494	5.11828207691869	4.5443616523228e-07	7.9267997983546e-06	5.84097477259078
ECHS1	-0.761985640753722	0.045427013466031	-5.1177656785306	4.55614240313894e-07	7.94075930112583e-06	5.83850495088127
AURKB	-0.738398069561899	-0.00241543282878063	-5.1116980355235	4.69679833311463e-07	8.17912213452663e-06	5.80950135025186
TRIM11	-0.742648238856286	-0.0372753791027621	-5.11044858627919	4.72627949335282e-07	8.22364806877341e-06	5.80353273253075
NCAPD2	-0.761908374938842	-0.0747647920947353	-5.10694763823564	4.80984247017175e-07	8.36212397688502e-06	5.78681563017656
MACF1	0.770867942451013	0.000714023836300615	5.1054072389788	4.84706100227668e-07	8.41986571957468e-06	5.77946342351727
TMEM229B	-0.738285943290409	-0.0200680003092553	-5.10501204516509	4.85665434861779e-07	8.42956381119713e-06	5.77757751246636
ATG3	-0.746587783660083	-0.0120558237319258	-5.10273600115672	4.91226404047464e-07	8.51904932893864e-06	5.7667184962315
ABI3BP	0.756137104618718	-0.0280085761892316	5.10138317926828	4.94560840252274e-07	8.56980568941678e-06	5.7602662213068
BMPR2	0.743778404858747	0.00620384944419694	5.0986981184395	5.01243968990987e-07	8.67845715339502e-06	5.74746435739215
LIMA1	0.753567733907447	-0.0531858973660435	5.09825507035004	5.02355083167013e-07	8.69053620830242e-06	5.74535256490268
CTSK	0.748505323176255	0.0249343059084162	5.09634321930467	5.07177177333978e-07	8.7667410282754e-06	5.73624158620243
BACE1	0.743436875191377	-0.00523991797834718	5.09564963104622	5.08937599890001e-07	8.78994199842887e-06	5.73293702516761
HTRA1	0.783801495829674	-0.0149051597381667	5.09439091911145	5.12147495090054e-07	8.83811839022811e-06	5.7269409890296
ETS1	0.767234852647549	-0.0111797762009339	5.09320179158136	5.15197926633569e-07	8.88346613610418e-06	5.72127764003005
PRLR	0.747685507297098	-0.0243032686990806	5.09178971395194	5.18843118479256e-07	8.93898648140613e-06	5.71455399762386
MOV10	-0.744596368322699	0.0151665539567658	-5.09129241936816	5.20132784985622e-07	8.95386650910138e-06	5.71218651292772
BCL2L12	-0.749015180317308	0.0511173466245765	-5.09099580586154	5.20903488105781e-07	8.95410849030547e-06	5.71077451457732
CEP290	0.744193172337843	-0.0238348344859438	5.09095913695961	5.20998843124962e-07	8.95410849030547e-06	5.71059996110254
PIAS4	-0.757014192882413	-0.0862987676403451	-5.09072058875341	5.21619584118971e-07	8.9574526459123e-06	5.7094644371915
ZNF683	-0.742711806663386	0.00830239279129881	-5.08901315154463	5.26083546905568e-07	9.02673475298623e-06	5.70133817438031
ZNF750	-0.736434971872435	-0.0631863441961529	-5.08490515393045	5.36975534911397e-07	9.20610829388471e-06	5.68179680302847
PRKN	0.741082784843777	0.0134967097043063	5.08433920977161	5.38493076471815e-07	9.22460144609704e-06	5.67910576091205
HAND2	0.754166563443722	0.0801447424042812	5.08413590783727	5.39039229235083e-07	9.22643775186662e-06	5.67813913345418
ARHGEF25	0.741650479864992	-0.10793574988027	5.08303962096004	5.41993555161803e-07	9.26945690475666e-06	5.67292727836921
PCSK1	0.72251379055004	-0.0188690485906885	5.08231275893134	5.43960966051675e-07	9.29554109385379e-06	5.66947225775585
RRM2	-0.76851745742119	-0.0786316602920714	-5.07954505989642	5.51515774087465e-07	9.41698623521074e-06	5.65632048340992
ENSG00000288894	-0.74393460484054	-0.00803260515995336	-5.07834506786646	5.54822764843324e-07	9.46576273883266e-06	5.65062025080723
FAM241B	-0.754547695996852	-0.0433244929273114	-5.07745706598029	5.57282299505457e-07	9.50001350633025e-06	5.64640281511792
PALLD	0.740909714542979	0.0373600481770359	5.0769898642473	5.58580557576931e-07	9.51442847626379e-06	5.64418417261917
TNS1	0.747990993492907	0.0494915027352103	5.07436171425192	5.6593834157172e-07	9.63194979878218e-06	5.63170703639631
MFSD13A	-0.747513565322833	-0.0173595100388999	-5.07399281809797	5.66978578354829e-07	9.64184687576064e-06	5.62995616400775
DHRS7	0.750590321709522	-0.0389800526558873	5.07317022235539	5.69304850050693e-07	9.66975072550711e-06	5.62605233011233
CEP78	-0.741242466205127	-0.0129254504456908	-5.07281614348591	5.70309012156734e-07	9.66975072550711e-06	5.62437213410195
FOXM1	-0.755693239381896	-0.0523187030766219	-5.07276308701146	5.7045962698648e-07	9.66975072550711e-06	5.62412037639251
ITFG2	-0.755693239381896	-0.0523187030766219	-5.07276308701146	5.7045962698648e-07	9.66975072550711e-06	5.62412037639251
SNRNP25	-0.754675286555666	-0.0393691108058647	-5.07042823495438	5.77125955087875e-07	9.77486740531188e-06	5.61304362152097
PIK3R1	0.730541946321181	-0.0416815077642498	5.07017574378754	5.77851350745799e-07	9.7792733827101e-06	5.61184605262385
TACO1	-0.747036918801174	-0.012312760399203	-5.06924729671691	5.8052632767291e-07	9.81663948620829e-06	5.60744287367169
PKIG	0.750660770771866	-0.028155910842719	5.06563874523545	5.9103722057113e-07	9.98634352024484e-06	5.59033607928868
PID1	0.745227025336203	0.0211906097994951	5.06401675946398	5.95821433709845e-07	1.00590929438934e-05	5.58265039243433
DTX2	-0.743350201572126	-0.0404310331157692	-5.06302539824104	5.98763973026639e-07	1.0099461352586e-05	5.57795396565273
FABP3	0.758643180459125	0.028650827719344	5.06288779134753	5.99173524272075e-07	1.0099461352586e-05	5.57730213826822
IQCN	0.738072748022423	-0.00953471526160022	5.06240962123226	6.00598781004229e-07	1.01153732194935e-05	5.5750372266132
TP63	-0.730145275302141	-0.0284513968429509	-5.06075473777799	6.05556758350362e-07	1.01907105714702e-05	5.56720014131772
TNS3	0.752967120872293	-0.0173789674511258	5.05990024394404	6.08132265617364e-07	1.02258656728091e-05	5.56315438258729
SLC6A1	0.74426192017385	0.10430093566203	5.05646638162246	6.18589407681208e-07	1.03933898961242e-05	5.54690227816461
STMN2	0.745100950214357	0.0133099380315577	5.05586626085817	6.20434717215642e-07	1.04160681478878e-05	5.54406298176438
ANKRD20A7P	-0.71741261971249	-0.0146621783387246	-5.05549495891332	6.21579096786917e-07	1.04269521431478e-05	5.54230642556306
CH25H	0.74466763501845	-0.0154670103922039	5.05444983142452	6.24811224652375e-07	1.04728127041214e-05	5.5373627521783
PGM2L1	0.747696125850935	0.129809558287198	5.05189681888992	6.32775074059141e-07	1.05978480331865e-05	5.52529030258903
CC2D1A	-0.755892569396227	-0.0329153169870494	-5.05172061861322	6.33328317990657e-07	1.0598668722807e-05	5.52445730394843
PNISR	0.743465074769096	-0.0351778542067236	5.04628429785985	6.50629288658838e-07	1.08795362118696e-05	5.4987694837123
COLEC12	0.741302750508891	-0.0313149063301184	5.04499826154164	6.54788420120865e-07	1.09403798112245e-05	5.49269629063074
WASHC4	0.731069324328333	0.050482411556912	5.04465645288374	6.55898170097004e-07	1.09502173449316e-05	5.49108236199626
DYNC2I2	-0.749281680128216	-0.029189265035029	-5.04313761805705	6.60851401879887e-07	1.10241552508836e-05	5.48391201355049
KAZN	-0.744034121311408	-0.0178742561600363	-5.04261973676506	6.62548572136119e-07	1.10437021710778e-05	5.48146756109827
POLR2H	-0.740942096354575	-0.0369719268754274	-5.04172714300416	6.65483623592571e-07	1.10838354075216e-05	5.47725495402939
LAMTOR2	-0.742127320162327	-0.0621844220879884	-5.04122901106648	6.67127055824372e-07	1.11024098071041e-05	5.4749043039861
CNN3	0.752401206533907	-0.0149503184816325	5.03990185086018	6.71524786408152e-07	1.1166755922083e-05	5.46864254006128
CDC42EP3	0.722729474317478	0.0679057057583151	5.03907305216317	6.74285329034679e-07	1.12037970995889e-05	5.4647328763692
NR6A1	-0.728496670588915	0.0284333081425964	-5.03686600644273	6.81690117214832e-07	1.13178867091142e-05	5.4543244574563
FLOT2	-0.754947935412609	-0.0476269400623431	-5.03362189318759	6.92717214051041e-07	1.14918888098965e-05	5.43903262918352
GPSM2	-0.736644422828923	-0.0765881130380454	-5.0292396612376	7.07887025199868e-07	1.17293808670934e-05	5.41839001501926
KDR	0.726557544019432	-0.00783089776345056	5.02916477587964	7.08149023280913e-07	1.17293808670934e-05	5.41803740531746
PRNP	0.738078801816494	0.0796565213314685	5.02783750127852	7.12808283535472e-07	1.17972577256946e-05	5.41178849912924
PTPRN2	0.736138937760118	0.0257045156903022	5.02571934071858	7.20305307501785e-07	1.19119569302754e-05	5.40181909827333
TRIB2	0.727913164660977	0.0119904193228768	5.02538707638327	7.2148821918079e-07	1.1922139055787e-05	5.40025559333528
ENSG00000254501	0.734040215127848	0.0168797235446966	5.02421150943798	7.25688509670111e-07	1.19727211811272e-05	5.39472458085262
VPS51	0.734040215127848	0.0168797235446966	5.02421150943798	7.25688509670111e-07	1.19727211811272e-05	5.39472458085262
MCM4	-0.742697550374618	0.00108583485292367	-5.02097680571705	7.37368435918755e-07	1.21558801212363e-05	5.37951135472196
AFG3L2	-0.748605119662653	-0.049546214371256	-5.01981247584366	7.41616926091157e-07	1.22067706887314e-05	5.37403750664296
TUBB6	-0.748605119662653	-0.049546214371256	-5.01981247584366	7.41616926091157e-07	1.22067706887314e-05	5.37403750664296
CHTOP	-0.739751369523794	0.023640744478824	-5.01929211648425	7.43523291177598e-07	1.22285728147589e-05	5.37159151540313
CDS1	-0.742771924051871	-0.0450801962821557	-5.0188152647531	7.45274421937522e-07	1.22477897378458e-05	5.36935023441714
DNM1P46	0.724001610808605	-0.0252213257270999	5.0177131844591	7.49336829569317e-07	1.23049303286855e-05	5.36417100583457
ERAL1	-0.729204412175227	-0.0179044114303592	-5.0158500879142	7.56253159813581e-07	1.24088096534908e-05	5.35541769351724
DLG4	0.730663860764968	0.0247850972206284	5.01342777156147	7.65337774139868e-07	1.25480769693026e-05	5.34404136907465
PLA2G3	-0.72760067063955	-0.0236438171138311	-5.01310675032289	7.66549613055696e-07	1.25581498961946e-05	5.34253407291544
LTBP4	0.723869576335106	0.00248896293878969	5.0112267400798	7.73683874102484e-07	1.26651568144549e-05	5.33370856431124
RCVRN	0.73258825367194	-0.0197686672347255	5.00880013097817	7.82987283267935e-07	1.2807478371213e-05	5.32232148398281
RGS12	-0.7403894279032	-0.0688653938839249	-5.00848687463084	7.84196131372128e-07	1.28172772047518e-05	5.32085186018949
SLC12A2	0.726470938370191	0.00797499955588046	5.00802899720945	7.85966313783223e-07	1.28362283989196e-05	5.31870390306683
PEBP1	0.733101382113187	0.00768861311755123	5.00706700029063	7.89698041255863e-07	1.28809811870674e-05	5.31419163419568
ARHGEF5	-0.732706518970247	0.00512254233297545	-5.00700678537287	7.89932192308383e-07	1.28809811870674e-05	5.31390922052254
ENSG00000215861	0.727195203100142	0.0339886056890583	5.00574336030815	7.94860633334829e-07	1.29412669651935e-05	5.3079843380707
ENSG00000274642	0.727195203100142	0.0339886056890583	5.00574336030815	7.94860633334829e-07	1.29412669651935e-05	5.3079843380707
CKAP2L	-0.712069940415624	0.0480023748158466	-5.00381735486542	8.02430926559686e-07	1.305440839424e-05	5.29895483310708
NDUFA12	-0.736941125988283	-0.0496705418295386	-5.00221248371739	8.08792151771869e-07	1.31477202150757e-05	5.29143324632824
ZNF423	0.723671717051433	-0.00951980034512055	5.00131810630791	8.12358310441823e-07	1.31954863424858e-05	5.28724248408733
CD93	0.734413590700997	0.0673348389031822	5.00070712594712	8.14803207648814e-07	1.32249796305563e-05	5.28438001403505
HSPB8	0.749041498974736	-0.00220616233783716	5.00049355249383	8.15659518462139e-07	1.32286631316016e-05	5.28337948678085
PTTG3P	-0.725485764858156	-0.0192870578582348	-4.99846497537364	8.23836459116387e-07	1.33509780525577e-05	5.27387812152366
SNTB1	0.732745874794369	0.00618130567793805	4.99708127052933	8.29459380248485e-07	1.34317463123597e-05	5.26739916213713
GBP6	-0.727094103970317	-0.0306711649960293	-4.99663660607346	8.31274210268603e-07	1.34507718442154e-05	5.26531743842749
CSRNP1	0.733140933983329	-0.013379276370813	4.99295174155238	8.4646177537047e-07	1.36859846588553e-05	5.2480729030323
CCL16	0.720832356368292	0.00974606761981897	4.98956388439121	8.60661492769342e-07	1.38971232633016e-05	5.23222836260369
MOB1B	0.718521331311414	0.0140435976622176	4.98952098075208	8.60842784567231e-07	1.38971232633016e-05	5.23202776995799
TTC9	-0.729337703375671	0.0210034329949889	-4.9884643600939	8.65319256969973e-07	1.39586688121657e-05	5.22708810927911
ARHGAP28	0.728192812072807	-0.0148868053375672	4.98711958118872	8.71049073043799e-07	1.40403224434874e-05	5.2208026750162
FNDC1	0.732315984658881	0.030480287954498	4.98684308858383	8.72231683593048e-07	1.40486113083849e-05	5.21951054950755
HOXB7	-0.715453157466332	0.0331096329658165	-4.98665736365666	8.73026934588348e-07	1.40506532451091e-05	5.21864264218885
CELSR3	-0.736927847879426	-0.0255358769934462	-4.98553183679674	8.77861306757636e-07	1.41176486662118e-05	5.21338358524423
ADARB1	0.755642012818208	-0.0257089198787515	4.98450850952492	8.82279149123935e-07	1.41754776880407e-05	5.20860298172583
DDR1	-0.745208238198436	-0.00340712710914392	-4.98438679214648	8.82806046607608e-07	1.41754776880407e-05	5.20803442200529
TMEM51	-0.744653467520731	0.0248592337102238	-4.98365450454066	8.85982438866542e-07	1.42156220477373e-05	5.20461406171846
CBX6	0.712080805803435	0.0479233845946886	4.98144503457399	8.95633355751564e-07	1.43542511399177e-05	5.19429682380893
ILVBL	-0.748513660711302	0.0107050604859034	-4.98136421954875	8.9598827230468e-07	1.43542511399177e-05	5.19391953143305
SENP7	0.724318209851104	0.0162306679098336	4.97996316214023	9.02162955692619e-07	1.44421653965751e-05	5.18737943771201
SSH3	-0.734490769807507	-0.0798167504639167	-4.97673551442802	9.16544539682002e-07	1.46612250225084e-05	5.17231914813598
PLEKHG4	-0.73463158054754	-0.0235788793312475	-4.97409894087594	9.28456548012617e-07	1.48404777054579e-05	5.16002331883674
TRMU	-0.731012516222927	-0.0456846950919594	-4.97303037785857	9.33326768144546e-07	1.49069873401445e-05	5.15504166969575
NDUFB10	-0.755945278253676	-0.00645881303070144	-4.9723037555632	9.36652600432978e-07	1.49487479183757e-05	5.15165469876553
WNT7B	-0.713625932658051	-0.0299270894176258	-4.9718431088812	9.38766958080479e-07	1.49711249559132e-05	5.14950773740046
FGF9	0.721144195108382	0.0260661204013211	4.97041776659479	9.45338488269957e-07	1.50644955913163e-05	5.14286569531848
OAS2	-0.742467965921123	-0.0747441256389912	-4.96864140574401	9.53590598679861e-07	1.51844854497364e-05	5.13459030906408
GAB2	0.719613442881627	-0.0982236882631254	4.96739489809423	9.59422763732595e-07	1.52657888500344e-05	5.12878488947332
AGPAT4	0.731291330586936	0.0107248058359857	4.96671962361388	9.62596612230636e-07	1.53047036251708e-05	5.12564044667387
RPL23	0.7412725416079	-0.0146166539089287	4.9663778339136	9.64206916303526e-07	1.53187189522175e-05	5.12404903524697
LY6H	0.72467825609339	-0.0724260464716863	4.96556973992757	9.68024515378646e-07	1.53580768692012e-05	5.12028684889783
LINC00689	0.733046668899924	0.0234557692939813	4.96554416478693	9.68145575512231e-07	1.53580768692012e-05	5.12016778947364
PTCHD1	0.727175239192226	-0.00894540791340312	4.96491044825559	9.71149952104521e-07	1.53941182830203e-05	5.11721783756644
TMSB4X	0.72362460096438	-0.0284069439648709	4.96417853814385	9.74631059025246e-07	1.54260317994365e-05	5.11381121436613
TMSB4XP4	0.72362460096438	-0.0284069439648709	4.96417853814385	9.74631059025246e-07	1.54260317994365e-05	5.11381121436613
CPA3	0.724531652580641	-0.00627624090912341	4.96344489749617	9.78132489408237e-07	1.54698019524994e-05	5.110396988381
LOXL1	0.708165385060073	0.0902249098284264	4.96214006572687	9.84390072286121e-07	1.55570638566782e-05	5.1043256639705
GADD45GIP1	-0.750841121054159	-0.0214718197737995	-4.96190353845985	9.85528518115469e-07	1.55633538108708e-05	5.10322526631322
GSTM3	0.744791970636305	-0.0316492030666864	4.96101699925054	9.89806906991952e-07	1.56191827162641e-05	5.09910123151267
COL8A1	0.740605627506376	-0.0630514323029122	4.95994857827292	9.94986885168799e-07	1.56891442905949e-05	5.09413199061079
GRHL1	-0.718762641719014	-0.0373946040660112	-4.95912194096322	9.99012587990293e-07	1.57346245632272e-05	5.09028794747184
RHCG	-0.720983803887073	-0.0499626275599409	-4.95903399418463	9.99441811198115e-07	1.57346245632272e-05	5.08987900965339
DARS2	-0.741673625495444	-0.0254923994418954	-4.95889573130771	1.0001169616286e-06	1.57346245632272e-05	5.08923612353793
SCARA3	0.728814967544064	0.0489383594010327	4.95695786761214	1.00962620331631e-06	1.58723509106249e-05	5.08022725710101
VIPR2	0.730586349422372	0.0274868761619453	4.95624746385045	1.01313403124476e-06	1.59155935745394e-05	5.0769254770402
NLGN4X	0.72693090160658	0.0703960525755359	4.95430128385195	1.02280426100206e-06	1.60555061702781e-05	5.06788229033567
GABARAPL1	0.727415743025315	0.0388469338055866	4.95409067523164	1.02385606753029e-06	1.6060022898074e-05	5.06690386011866
AIM2	-0.716078724064433	-0.0579441772456038	-4.95353007339988	1.0266608780709e-06	1.60920096914037e-05	5.06429963870583
BEX1	0.73308396826323	0.00626075768729208	4.9533158043778	1.02773487042004e-06	1.60968399712064e-05	5.06330434258051
ALS2CL	-0.725105213327905	-0.0103592400810653	-4.95265611835545	1.03104826714665e-06	1.61367114870852e-05	5.06024029262723
TNFAIP8L1	-0.726788080537289	-0.0292944696111013	-4.95046416494144	1.04213200862543e-06	1.62980451557276e-05	5.05006193474849
TCEAL3	0.715323985039149	0.0114715401430021	4.94900191084397	1.04958986529504e-06	1.64024753744509e-05	5.0432741906712
TGFBR3	0.7236161434093	0.0403812224452476	4.94771597432108	1.05619102560457e-06	1.64933723381742e-05	5.03730639471587
TRIM9	0.724908096179468	0.019815796665462	4.94630470439035	1.06348170346283e-06	1.65948937825429e-05	5.03075855083443
LTB4R	-0.738447722242721	-0.0635865982964711	-4.94441917417533	1.07329829717985e-06	1.67356505255365e-05	5.02201290554231
LONRF2	0.741943602623814	0.119351043476072	4.94201538214953	1.0859400321374e-06	1.69202175948822e-05	5.01086774797919
PDS5B	0.714180338945416	0.00739662550465705	4.94149900187041	1.08867441514028e-06	1.69502574309878e-05	5.00847419062725
EPM2AIP1	0.725801135446071	0.017863301980615	4.94132791930798	1.08958181198055e-06	1.69518283538261e-05	5.00768122780522
SLC37A2	-0.72392502826061	-0.0526503241070656	-4.94053827335259	1.09377945019055e-06	1.70045490115054e-05	5.00402156051974
EPHA5	0.714751707448986	-0.0352825827115777	4.93900908384227	1.10195282835374e-06	1.71189552839374e-05	4.99693592146014
ADAMTS4	0.724539458426973	0.0420931364320854	4.93600254045147	1.11819480568439e-06	1.73384500022244e-05	4.98301056919276
S100A2	-0.717126837561385	-0.0531331679155412	-4.93596849272254	1.11838005553108e-06	1.73384500022244e-05	4.9828529145321
KNL1	-0.725661617507725	-0.100702175348609	-4.93593607603751	1.11855645858586e-06	1.73384500022244e-05	4.9827028131671
RAD23A	-0.743094446530487	-0.0176865322152526	-4.9317084387349	1.14179379535114e-06	1.76856033783976e-05	4.96313485631599
RPS6KA2	0.725018280032345	0.0239462686906435	4.92712659479233	1.16750417013797e-06	1.80705229397127e-05	4.94194442529751
EPM2A	0.727207738386634	-0.00780019623771768	4.92643700825025	1.1714217516122e-06	1.81078404226421e-05	4.93875670869773
NUDT9	0.70410504359484	0.0624522969104286	4.92639897609957	1.1716381833005e-06	1.81078404226421e-05	4.93858091106948
SLC15A2	-0.719004022309872	-0.036512606307362	-4.92467757132828	1.18147479222309e-06	1.82464501526356e-05	4.93062526459652
IFI44	-0.721195158907772	-0.0872175218337575	-4.91883696964884	1.21544729895428e-06	1.8732999879569e-05	4.90365094363995
HCN3	-0.728142692701923	-0.0282914476043189	-4.91880207592737	1.21565306797336e-06	1.8732999879569e-05	4.90348987636752
PKLR	-0.728142692701923	-0.0282914476043189	-4.91880207592737	1.21565306797336e-06	1.8732999879569e-05	4.90348987636752
XPNPEP2	0.729129105980343	-0.000927128655194918	4.91822160359554	1.21908106175652e-06	1.87720621516925e-05	4.90081060234684
RERE	0.734955686382228	0.0353569162205304	4.91704283382666	1.22607104952781e-06	1.88658765666362e-05	4.89537065348021
IL1RL1	0.710815641898593	0.027398958699554	4.91590277682204	1.23286826351623e-06	1.89376298027536e-05	4.89011047602258
ALDH1A2	0.716610573203086	0.0381787736736083	4.91583503295124	1.23327330673633e-06	1.89376298027536e-05	4.88979794300387
ELF3	-0.701259879516887	0.0396060951247861	-4.91580763814203	1.23343713782623e-06	1.89376298027536e-05	4.88967155949669
PRRX2	0.730661629904942	-0.0220716892897683	4.91510544600328	1.23764368333102e-06	1.89767076998155e-05	4.88643227472513
STON2	-0.709315253408738	-0.0218780683313183	-4.91508139407922	1.23778801353285e-06	1.89767076998155e-05	4.88632132808264
TNRC6A	0.727568849487796	-0.0142400356221743	4.91472875763436	1.23990597170732e-06	1.89851287221482e-05	4.88469474376237
AKR1E2	-0.703066979899621	0.0121029521227768	-4.91453359959369	1.24107960704364e-06	1.89851287221482e-05	4.88379459541131
DPYSL3	0.758710829149136	-0.033273946372098	4.91452925299373	1.2411057586928e-06	1.89851287221482e-05	4.88377454748797
DSC3	-0.716135802898794	-0.0115930197904539	-4.91438894217158	1.24195023516598e-06	1.89851287221482e-05	4.88312739720229
MBD2	-0.719216987001439	-0.0465252344079459	-4.91079656321265	1.26376121079322e-06	1.93045035535339e-05	4.86656405803518
SNORD116-2	0.710458871549595	-0.00230165313253038	4.9069282478911	1.28766079093122e-06	1.96410320497702e-05	4.84874063351922
SNORD116-6	0.710458871549595	-0.00230165313253038	4.9069282478911	1.28766079093122e-06	1.96410320497702e-05	4.84874063351922
NID1	0.726902288483686	-0.0300503951610777	4.90473335128654	1.30141484243568e-06	1.98364311625494e-05	4.8386331692361
SRD5A2	0.722785596284774	0.0135575566058187	4.90205818184034	1.31837022876823e-06	2.0080307129333e-05	4.82631955261453
TPX2	-0.721588818815595	0.0228090581024112	-4.90083128822937	1.32621746637116e-06	2.01852026977953e-05	4.82067426774173
GNG2	0.719518418561612	0.00799252123908378	4.8993579392247	1.33570060885022e-06	2.03148271327227e-05	4.81389665069582
CYSLTR2	0.737856040756339	0.00513958349593287	4.89656744905463	1.35384109656602e-06	2.05758394856986e-05	4.80106501669375
OTOGL	0.695498513321263	-0.00364534982499265	4.89619382253774	1.35628794875293e-06	2.05981332332644e-05	4.79934745239703
LRRC2	0.719075543359142	0.053580174811725	4.89588250491938	1.35833000304348e-06	2.06142515046722e-05	4.79791641265095
SRPX2	0.72374933117797	-0.020072014981769	4.89346163207758	1.37431099946338e-06	2.08417336924393e-05	4.78679113161967
PYM1	-0.737110888131064	-0.00121554930552523	-4.89311788224864	1.37659486451327e-06	2.08613175610702e-05	4.78521180778725
CALCRL	0.730564359142077	0.0217720135309359	4.89227714954569	1.38219611222187e-06	2.09311095697346e-05	4.78134956683889
MAPK13	-0.745057684230273	-0.0207415168995763	-4.89172584131181	1.3858810461934e-06	2.0971802526954e-05	4.77881723664209
ITCH	0.717855863678516	0.0283303350699537	4.89068959548032	1.39283296153487e-06	2.10618388622313e-05	4.77405813185903
MTFR2	-0.706575257965779	-0.0326900145115926	-4.88858463633851	1.4070583434278e-06	2.12616529982091e-05	4.76439360298035
C11orf87	0.710963189768186	-0.053589781074052	4.88736843870832	1.4153412286775e-06	2.13714491994055e-05	4.75881136330391
IL17B	0.710387738799642	0.0124305285835727	4.8853271186773	1.42934943700823e-06	2.15674772551873e-05	4.74944469328593
PATJ	-0.73412663163985	-0.0581678045239104	-4.88376498728712	1.4401595427836e-06	2.17150024603791e-05	4.74227917526733
DHRS13	-0.726605908812882	-0.052251639674151	-4.88298048608285	1.44561807776685e-06	2.17561818886911e-05	4.73868143523262
ENSG00000266642	-0.726605908812882	-0.052251639674151	-4.88298048608285	1.44561807776685e-06	2.17561818886911e-05	4.73868143523262
RASL11A	0.706518613508888	0.0460393458300487	4.88292630298938	1.44599581799807e-06	2.17561818886911e-05	4.73843296955465
ST14	-0.726463882458106	-0.0660283954491417	-4.88064155249758	1.46201102291295e-06	2.19814089346261e-05	4.72795812011399
CENPU	-0.725744918663868	-0.0813251957747122	-4.87973510821932	1.46841213528348e-06	2.20618689574864e-05	4.72380358555862
S100A16	-0.700142531547653	-0.0370009752760388	-4.87945539657496	1.47039285065409e-06	2.20666581816962e-05	4.7225217145835
GPR137B	0.722297582090085	0.0445115818572522	4.87936850518537	1.47100867706902e-06	2.20666581816962e-05	4.72212351955883
TOMM40L	-0.69938050192003	0.0432925768569459	-4.87919287421065	1.47225418841973e-06	2.20666581816962e-05	4.72131867931304
FGF2	0.71020516312359	-0.00566630577903273	4.8790975986223	1.47293027398638e-06	2.20666581816962e-05	4.7208820837043
CALCA	0.706658605756266	0.0091954235293495	4.87821450294308	1.47921108308058e-06	2.21352079438574e-05	4.71683570712724
PPP4C	-0.725882098909092	-0.0489642760056694	-4.87815823911025	1.47961212051571e-06	2.21352079438574e-05	4.71657792653042
H19	0.724823043788273	0.0214760760030208	4.8777623396074	1.48243698055563e-06	2.21616948039109e-05	4.71476413339723
PC	-0.709594697764601	-0.0189682450614016	-4.87104494889795	1.53116801511861e-06	2.28739307105744e-05	4.68400895124686
BCL9	0.706163277054564	-0.00343399875681837	4.86941051518429	1.54325661706072e-06	2.30381468991472e-05	4.67653156248053
ZNF624	0.724335058632376	-0.000583280433375992	4.8681465426137	1.55266828157041e-06	2.31621963167696e-05	4.67075054954915
SRI	0.728661673650005	0.0652306292685326	4.86574469176742	1.57070547369064e-06	2.34146513131231e-05	4.65976896275412
HSD17B12	0.705193850652909	-0.0196363004134916	4.86062828518139	1.60980438876303e-06	2.39804950017082e-05	4.63639233015672
RNF19B	-0.712174056775942	-0.0142178371897097	-4.85743958553852	1.63464501163857e-06	2.43332885974725e-05	4.62183450803186
FZD7	0.713520539695015	0.00566618182111751	4.85710789260252	1.63725009139274e-06	2.43548193000594e-05	4.62032067738722
PLCB1	0.715671780796803	-0.0214491873383441	4.85663602658806	1.64096297505372e-06	2.43927869679307e-05	4.61816726399503
BICC1	0.712369422795007	0.018235795504381	4.85600149288133	1.64596861428469e-06	2.44499041015194e-05	4.61527179547438
PSMD2	-0.707534854624166	0.0566073816583736	-4.85427813550593	1.65963805962364e-06	2.46355454627326e-05	4.60740958775943
SLC46A3	0.713762005982971	0.00450455635359102	4.85273377605283	1.67198066945225e-06	2.47884064882413e-05	4.60036613061715
WWTR1	0.72201355396893	0.10160474242805	4.85269463806188	1.67229460965441e-06	2.47884064882413e-05	4.60018765775669
ARMC9	0.714394859222116	0.0359271506751319	4.85246186560259	1.67416293773098e-06	2.47986122538179e-05	4.59912622059401
EMCN	0.708525860643143	0.0652350332128643	4.84986715877387	1.69512586721914e-06	2.50914440866754e-05	4.58729752168464
PI4K2B	-0.713115001773804	0.0402454115319088	-4.84862583151038	1.70524397731559e-06	2.52234504990827e-05	4.58164059908913
RPS3A	0.731463150025694	0.0111877975690242	4.8468940035127	1.71945752495356e-06	2.54158071146265e-05	4.57375056801366
TPCN2	0.716235401574818	-0.00918477644575122	4.84571401878213	1.72920731450118e-06	2.55419596229798e-05	4.56837613328535
IL1R1	0.713998527701103	0.0714415133453555	4.8446731776365	1.73785163855106e-06	2.56516176901016e-05	4.5636364298099
PI16	0.704533245581282	-0.0284956711629662	4.84401344329607	1.74335237804534e-06	2.57147534274632e-05	4.56063265674589
ALKAL2	0.711106922346826	0.0530737698579347	4.84166061734575	1.76310681006198e-06	2.5960169942995e-05	4.54992323296164
ENSG00000267984	-0.728480042983811	-0.0736584660357436	-4.84159085362796	1.76369583132389e-06	2.5960169942995e-05	4.54960575908025
ETFB	-0.728480042983811	-0.0736584660357436	-4.84159085362796	1.76369583132389e-06	2.5960169942995e-05	4.54960575908025
OCIAD2	-0.718937633520759	-0.0381942355395592	-4.83918596238351	1.78411693545909e-06	2.62423749939921e-05	4.53866433702667
MMP2	0.711864102506649	0.0177101938919072	4.83763274894467	1.79742698258015e-06	2.64196627600364e-05	4.53160035845287
ZNF10	0.700040538781923	0.0359680444551427	4.83556359093711	1.81530712779639e-06	2.66638298526571e-05	4.52219305175482
VAMP2	0.726303819733905	0.00168150691690703	4.8311729519815	1.85381751310237e-06	2.72104680921081e-05	4.50224328614695
BMP4	0.698012507150999	0.0207758928466422	4.82980709449797	1.86595724030262e-06	2.73695430801959e-05	4.49604056597416
TMC6	-0.716334552751454	-0.0268544043390919	-4.82747130216312	1.88689553198116e-06	2.76475740729669e-05	4.48543678035547
H2AC4	-0.714739447995406	-0.11146197359452	-4.82739945905751	1.88754311787942e-06	2.76475740729669e-05	4.48511070787417
DHDH	-0.714396184623639	0.0707345084271944	-4.82610251912704	1.89927050066043e-06	2.77999767781209e-05	4.47922507217508
CENPN	-0.704913046111586	-0.0341097258469321	-4.82556146597594	1.90418362524484e-06	2.78524952115666e-05	4.47677014360601
RAB30	0.705440434302265	0.0441102665118591	4.82495436620876	1.90971108241849e-06	2.79139201956566e-05	4.47401583629882
F10	0.703490685938894	-0.0644233035089382	4.82430777249927	1.9156151265377e-06	2.79807604897122e-05	4.47108269550197
MRPS11	-0.746745790667328	-0.00632699905881431	-4.82391162282482	1.91924105472604e-06	2.80142553675602e-05	4.46928581828004
SYN2	0.719805488914928	0.0451371069119793	4.8234945091501	1.92306601424227e-06	2.80506069072576e-05	4.46739399525988
OLFML2A	0.709802197650544	0.0477934942381856	4.8228137875452	1.92932406066393e-06	2.8122373391883e-05	4.46430689290088
PALD1	0.704946776367545	-0.066787157362683	4.82197591209994	1.93705381464359e-06	2.82129310951267e-05	4.46050763059741
SH3D19	0.727967519560558	0.0115558632826771	4.82184964657382	1.93822125226524e-06	2.82129310951267e-05	4.45993514384368
BDH1	-0.697821871026855	-0.0463597255068902	-4.82069008557363	1.94897418833141e-06	2.83498190066007e-05	4.45467833713111
ZNF781	0.686537325756261	-0.0624172573093136	4.81936245525802	1.96135628408973e-06	2.85101989870554e-05	4.44866099790928
SYTL4	0.712493633611991	-0.0191927018835644	4.81799252041137	1.9742123985478e-06	2.86605749734564e-05	4.44245348561297
MN1	0.712435303477766	-0.0191803022041092	4.81796956681382	1.974428496197e-06	2.86605749734564e-05	4.44234949077026
FOXL2	0.709065306949403	0.00801432324292723	4.81716480399457	1.98201939887413e-06	2.87509080365324e-05	4.4387036702777
MGST2	-0.721709180335841	-0.00345669039314413	-4.81651791435873	1.98814155107203e-06	2.88198256979193e-05	4.43577346174525
GOLGA8B	0.717179529813696	-0.0211230046775804	4.81619008286473	1.99125109700785e-06	2.88338874092577e-05	4.43428862277347
FGF14	0.710295034786716	0.0301627203897065	4.81612645072112	1.99185520330378e-06	2.88338874092577e-05	4.43400042586824
EXOSC5	-0.700397314576286	-0.0293901780396376	-4.81479318270331	2.004553586081e-06	2.89977369757995e-05	4.42796270008874
HSPB2-C11orf52	0.694534343480232	0.0439065607479444	4.81096366117976	2.04146229057029e-06	2.95113451757201e-05	4.41062903944228
GPRIN1	-0.701931610450097	-0.0110875888342364	-4.81010634742594	2.0498142964555e-06	2.96117159430915e-05	4.40675026362401
FZD1	0.701366912455116	0.0148668864747248	4.80958448724853	2.05491440418811e-06	2.96540366495187e-05	4.40438949811046
SLITRK5	0.711496040859942	0.0379804798550725	4.80951795404981	2.05556550731951e-06	2.96540366495187e-05	4.40408853510047
S100A4	0.684111610599998	-0.0296525054575246	4.80934570776267	2.05725205713679e-06	2.96580116522347e-05	4.40330939625639
PLAG1	0.698178721807672	0.0323651769808466	4.80836952972617	2.06683552886116e-06	2.97637413574268e-05	4.39889422844201
C21orf58	-0.726810611907498	-0.118848181739728	-4.80831032294301	2.06741816365398e-06	2.97637413574268e-05	4.39862646736525
CADPS2	0.717183906590136	0.018616307220197	4.8041925516601	2.10833042589109e-06	3.03319625063688e-05	4.38001125970843
ATN1	0.718846702911679	-0.00841528431235107	4.80266459428462	2.12370905227515e-06	3.05323122912253e-05	4.37310748570357
TMEM38B	-0.701191871520809	-0.0133777294377247	-4.80207076167832	2.12971499397708e-06	3.0597730320167e-05	4.37042490523323
CFAP410	0.717312728586388	-0.0458727667023268	4.80052662014033	2.14540893746411e-06	3.07811265915072e-05	4.36345079945121
ENSG00000241728	0.717312728586388	-0.0458727667023268	4.80052662014033	2.14540893746411e-06	3.07811265915072e-05	4.36345079945121
ENSG00000285526	-0.684780463924463	-0.0338837925687129	-4.79984194977244	2.15240321566246e-06	3.08210654693036e-05	4.3603591380054
ENSG00000258790	-0.725910472607611	-0.0188661029256158	-4.79982353258066	2.15259166035195e-06	3.08210654693036e-05	4.36027597980385
PSMA6	-0.725910472607611	-0.0188661029256158	-4.79982353258066	2.15259166035195e-06	3.08210654693036e-05	4.36027597980385
SNORD113-3	0.708123723203077	-0.0419370265415781	4.79964489481233	2.15442030690591e-06	3.08262494423793e-05	4.35946940080021
GOT2	-0.722186819709116	-0.0394707945750295	-4.79814843798661	2.16979786295985e-06	3.10251573343899e-05	4.35271371594762
NCR1	-0.696588065941072	0.0305976028553438	-4.79704968131637	2.18115593521557e-06	3.1166360708563e-05	4.34775464116533
RAET1G	-0.69791680250901	-0.00231593623900638	-4.79348970204188	2.21835099067506e-06	3.16763039898092e-05	4.33169424971663
CEL	-0.699714483082756	-0.0970817339616951	-4.79327890114194	2.2205725198827e-06	3.16864995216664e-05	4.33074358610877
PSD4	-0.724901552156284	-0.0747393256215235	-4.79307145496343	2.22276078767165e-06	3.16962069172799e-05	4.32980808838822
KIF20A	-0.695584060766173	-0.0812999240848328	-4.79084711110221	2.24635546315337e-06	3.20109460881496e-05	4.31977950249754
SHMT2	-0.717761343635146	-0.0470670197968815	-4.78820793583872	2.27466350765107e-06	3.23923795849037e-05	4.30788607926989
DPY19L3	0.685350905000864	0.0462262082089518	4.78501862221008	2.30933112661171e-06	3.2863798883041e-05	4.2935213624503
NUP188	-0.714134825630954	0.0183726652130766	-4.78350726426397	2.3259366942359e-06	3.30777154101113e-05	4.2867172034214
ZCCHC14	0.700480056888122	-0.0184899015282487	4.7823833535464	2.3383598169945e-06	3.32319033085919e-05	4.2816585975587
Telomerase-vert	-0.696329303626967	-0.0664461786367923	-4.78142312789397	2.34902425962193e-06	3.33383800897996e-05	4.2773375721177
TERC	-0.696329303626967	-0.0664461786367923	-4.78142312789397	2.34902425962193e-06	3.33383800897996e-05	4.2773375721177
FHL5	0.710423313911377	0.0395084376259857	4.77894891643617	2.37671963399477e-06	3.37086842017113e-05	4.26620720805747
CCDC66	0.694922012778049	0.0516203486105184	4.77847241790098	2.38208937423688e-06	3.37559469085546e-05	4.2640642534572
EVPL	-0.695864212336845	-0.0429642227074976	-4.7783683255945	2.38326396176293e-06	3.37559469085546e-05	4.26359614532304
NRCAM	0.695302349459092	-0.0168936343792582	4.77733340988444	2.39497243598785e-06	3.38989398195479e-05	4.25894258067078
EPHA1	-0.713036533128225	-0.0728156684475342	-4.77617039616578	2.40819625731055e-06	3.40541406245586e-05	4.25371410232613
PRRT2	0.695388413278498	-0.0354813547609589	4.77608432093377	2.40917774911835e-06	3.40541406245586e-05	4.25332718573617
PTK7	0.707984787907677	-0.0160668655648421	4.77444571916094	2.42793591485508e-06	3.42962264746901e-05	4.24596271252459
CACNA1G	0.711191020475785	0.0220678087756284	4.77303960174531	2.44414475744565e-06	3.45020004410679e-05	4.23964492987039
ENSG00000279945	-0.741268768300385	-0.00901081758511119	-4.77269567501754	2.44812516471644e-06	3.45218078085952e-05	4.23809989938336
ERBB3	-0.719256968906378	-0.0525919941755208	-4.77263459309319	2.4488327438325e-06	3.45218078085952e-05	4.23782551007892
CREB5	0.710002188386082	0.0188691356301467	4.77095256020403	2.46839515677899e-06	3.47742612602799e-05	4.23027080964668
SRSF6	0.69009644630816	0.0272504577653089	4.76289202148542	2.56424873167316e-06	3.61004314072594e-05	4.19410103781362
C2CD4D-AS1	-0.691973101289003	-0.0424348179072492	-4.76246534146172	2.56942132863631e-06	3.61490407674743e-05	4.19218795288966
FAM72D	-0.712899597833819	-0.0522630407319649	-4.75999217810106	2.59960171198801e-06	3.65491828657365e-05	4.18110220119034
ENSG00000255031	0.682363873424509	0.0156216278128195	4.75894292863104	2.61250873552144e-06	3.670609699995e-05	4.17640060015255
RHOJ	0.707486687945805	-0.0615163072541695	4.75428402017426	2.67056796880618e-06	3.74967723021623e-05	4.15553573697991
FRY	0.693203165481082	-0.0152661826958126	4.75195587724139	2.70004481998361e-06	3.78242082121719e-05	4.14511610611769
CD302	0.689516786791183	-0.0310310927542342	4.75188715854517	2.70091961639363e-06	3.78242082121719e-05	4.14480862495131
CSNK1E	0.701362443352378	0.00564640821588426	4.75187405392155	2.70108647064418e-06	3.78242082121719e-05	4.14474998889174
TPTEP2-CSNK1E	0.701362443352378	0.00564640821588426	4.75187405392155	2.70108647064418e-06	3.78242082121719e-05	4.14474998889174
RPS4X	0.707065953307746	-0.0208436216933987	4.75088970201339	2.71364811442647e-06	3.79748133935619e-05	4.14034596801862
PDGFD	0.687295610668966	-1.47876951461251e-05	4.75027261585524	2.72155161960277e-06	3.80600755105992e-05	4.13758552646122
PPP1R13B	-0.70591620750501	-0.0254131506894873	-4.74969481394417	2.72897206857609e-06	3.81384733440165e-05	4.13500111117365
ATAD3B	-0.732454483772299	-0.0866119547219613	-4.74706814391223	2.76295146659184e-06	3.85876922766072e-05	4.12325602356881
ZYG11A	-0.69999554778182	0.00806854063103387	-4.74645515673242	2.77093967738116e-06	3.86735598133297e-05	4.12051591330661
ZFPM2	0.705566427975541	0.0365440917933278	4.74339408510761	2.81116427394969e-06	3.92012551425999e-05	4.10683742841797
ENSG00000267288	-0.699013719555088	-0.0192223666373799	-4.74315392015718	2.81434387983174e-06	3.92012551425999e-05	4.10576458246256
HEXIM2	-0.699013719555088	-0.0192223666373799	-4.74315392015718	2.81434387983174e-06	3.92012551425999e-05	4.10576458246256
RPS6	0.707488216516875	0.00689304831723722	4.74109212348527	2.84178335275071e-06	3.95458616131874e-05	4.09655630970673
SPAG5	-0.704550401924505	-0.0660350747198545	-4.7410126025617	2.84284680039613e-06	3.95458616131874e-05	4.09620123070535
LMAN1	0.716376200854986	0.0188722833940446	4.74048186019029	2.84995433127823e-06	3.96185119637151e-05	4.09383148343107
CHKA	0.670074105798751	0.0254822592851319	4.73965375168847	2.86107827275499e-06	3.974686332785e-05	4.09013448583762
AKR1A1	-0.683395666017258	-0.058707616998753	-4.73906046177116	2.86907359438766e-06	3.98316102248575e-05	4.08748616900406
CACNA2D1	0.692802334320292	-0.0289415992407744	4.73758686042718	2.88902537349779e-06	4.00821282676898e-05	4.08090963241958
PRCP	0.70625100098215	-0.0373522935332722	4.73696652054401	2.89746433243339e-06	4.0172693142096e-05	4.07814167089318
DSG3	-0.687499239778297	-0.0320245194562227	-4.73674188982108	2.9005260042112e-06	4.01886328823436e-05	4.07713944773811
TBC1D3L	-0.691012628169559	-0.0475886068920136	-4.73365069406505	2.94297598077694e-06	4.07499421211795e-05	4.06335199189644
DSC2	-0.706508107134395	-0.11355066702985	-4.73276944179423	2.95518694638132e-06	4.08676961129972e-05	4.05942289360707
NDFIP1	0.709340322854271	0.0248854139994843	4.73275633971816	2.95536886111403e-06	4.08676961129972e-05	4.05936448247752
ANKRD50	0.698819900082764	0.0476489572520753	4.73240220710956	2.96028987203109e-06	4.09088315714802e-05	4.05778575870373
SORCS1	0.697655372077343	-0.0281360369683342	4.73224372666296	2.96249466291564e-06	4.09124016556004e-05	4.05707928725081
JUP	-0.707557571524884	-0.0886525921601254	-4.73081040429866	2.98250706298032e-06	4.11617307661086e-05	4.0506908202026
RNF115	0.693549759647627	0.0299608414050807	4.72838792600653	3.01662645246634e-06	4.16052961971063e-05	4.03989756644012
CHEK2	-0.677558272250088	-0.00885977144955575	-4.72689128944957	3.03789323765281e-06	4.18711330899832e-05	4.03323186519848
BAMBI	0.708616920937772	0.0109669663545296	4.7265797985142	3.04233754199796e-06	4.19049100886338e-05	4.03184479104276
THOP1	-0.703856433434332	0.0399952944666291	-4.72187742993688	3.11019528988478e-06	4.28115224610924e-05	4.01091512819575
SLC19A2	0.693671995285946	0.0260019692821816	4.72135623076013	3.11780553296795e-06	4.28881901161344e-05	4.00859649673251
HNRNPH3	0.683681071550756	0.0419497657823282	4.71985973720427	3.13975617639618e-06	4.31618934412501e-05	4.00194041299609
IGFBP6	0.686325492674798	-0.0129654399410282	4.7191289147253	3.15052989286545e-06	4.32816913844045e-05	3.99869056546758
APEX2	-0.696487519996134	-0.0108197154006478	-4.71753867009206	3.17409619648928e-06	4.35769614330556e-05	3.99162058435097
ATRIP	-0.698473793381771	0.0637303863283427	-4.71719595386857	3.17919718141345e-06	4.36185023212332e-05	3.99009720394296
SAMD9	-0.680246759744683	-0.107163229352052	-4.71644052794378	3.19046880640407e-06	4.37445948087457e-05	3.98673967487908
ANXA8L1	-0.686908823051514	-0.0556998786504874	-4.71584591926419	3.1993679328656e-06	4.38380147202751e-05	3.98409724897594
ZYG11B	0.700517465301353	0.0141828226271779	4.71527649667421	3.20791250187339e-06	4.39264579002454e-05	3.98156703240398
CYP39A1	0.699218027927126	0.0460928001240748	4.71471028124054	3.21643071697003e-06	4.40144252864538e-05	3.97905134129885
AXIN2	0.690830152139087	-0.0220972905231816	4.71439929554708	3.2211184800145e-06	4.40498954661189e-05	3.97766975057208
STIL	-0.688208055575534	-0.0243028495684657	-4.71290389569049	3.24375193271496e-06	4.43305733899453e-05	3.97102741324569
IFI35	-0.701834831622201	-0.00781989737283552	-4.71161134243293	3.26343845622105e-06	4.45706386688176e-05	3.96528762825898
SNORD114-2	0.688082450707436	-0.0292949844139246	4.71136218951813	3.26724642908886e-06	4.45712524134956e-05	3.96418138979185
FBXL2	0.69461396164636	0.044701876869029	4.71133093345967	3.26772443832707e-06	4.45712524134956e-05	3.96404261669481
HYDIN2	0.698418997648538	-0.0312447037769089	4.70923845503871	3.29987890318526e-06	4.49806450493197e-05	3.95475416494613
PMVK	-0.692508566737639	0.0237481775188635	-4.70834237058207	3.31374166034287e-06	4.51403343867446e-05	3.95077761550931
ENSG00000261884	-0.70036923446561	-0.0587973229939196	-4.70722446085115	3.33111470664935e-06	4.53182524395227e-05	3.94581763487261
PSMB10	-0.70036923446561	-0.0587973229939196	-4.70722446085115	3.33111470664935e-06	4.53182524395227e-05	3.94581763487261
ESRP1	-0.687126309928455	-0.00770365252755579	-4.70586674424011	3.35233237484509e-06	4.55774089177678e-05	3.93979510656374
H2AC13	-0.712254725925027	-0.117064686581946	-4.70335022979905	3.39200346099563e-06	4.60869558801986e-05	3.92863657447728
SNORD114-13	0.693959442977061	-0.0221200820064862	4.70234046029798	3.4080484157582e-06	4.62750449940708e-05	3.92416065465028
PRIM1	-0.697488106903598	-0.0466357095100733	-4.69989113312309	3.44727147721959e-06	4.67774042476944e-05	3.91330734969122
SERINC3	0.68166023143903	0.0513801416515657	4.69910992566188	3.45987267262805e-06	4.69181056167542e-05	3.90984679068778
TAMALIN	0.689289488688302	0.0261119814070015	4.69778943005994	3.48127362825618e-06	4.71778790408231e-05	3.90399850253911
KIF11	-0.685478219459236	-0.0137884588765815	-4.69562643764831	3.51660413325007e-06	4.76259679618449e-05	3.89442213578466
EBNA1BP2	-0.694364549049184	-0.0623759312747697	-4.69543030621784	3.51982476258463e-06	4.76388903314657e-05	3.89355398724366
VPS9D1	-0.703712094861547	0.00781637107031023	-4.69523580504066	3.52302142391411e-06	4.76457545967418e-05	3.8926930872716
HSPB2	0.678306158742847	0.0436516372286433	4.69512367793892	3.52486552157255e-06	4.76457545967418e-05	3.89219680564758
RAP1B	0.699125597636312	0.0554729776198876	4.69385363818715	3.5458181529544e-06	4.7898169509607e-05	3.88657628003775
KICS2	-0.707044406549812	-0.00764382875421686	-4.69289014485939	3.56179336636217e-06	4.80830666458358e-05	3.88231328711952
PTX3	0.687448349888667	-0.0158222780500273	4.69222387377038	3.57288095048316e-06	4.82017873544324e-05	3.87936582339906
ZNF625	0.684251669807117	0.00950685543577456	4.69176599519156	3.58051986267454e-06	4.82738595212034e-05	3.87734047081898
SLC24A3	0.699102497165708	0.0283017694451968	4.6913211089664	3.58795706623414e-06	4.83431215225484e-05	3.87537275956097
IKBKE	-0.692638306712507	0.105410376112091	-4.69061876519899	3.59972846649372e-06	4.84706551167402e-05	3.87226666999608
CASP2	-0.694960501003835	-0.0535490195034322	-4.68779910517842	3.64736146768831e-06	4.90548078317617e-05	3.85980107358763
EFHD1	0.691836461254031	0.0291747148947667	4.68777455212387	3.6477788972379e-06	4.90548078317617e-05	3.85969255544807
WNT2	0.699430013594768	0.0318873105631914	4.68761460947535	3.65049922703183e-06	4.90600020799118e-05	3.85898566300186
HMGCLL1	0.718755887539701	0.0351614048354172	4.68715357325866	3.65835152692788e-06	4.91341154916914e-05	3.85694816119734
FUT3	-0.693440383522657	-0.0939561206080558	-4.68668745551688	3.66630688891825e-06	4.92095175594973e-05	3.85488838695362
NMRAL1	-0.708288432792028	-0.0213649198034184	-4.68515081272828	3.69265121875682e-06	4.9531484344001e-05	3.84809927897331
RFC4	-0.682578749457021	-0.0138223938715972	-4.68417295317172	3.70951041702613e-06	4.97258925098675e-05	3.84378000711374
SAMD10	-0.681085654994589	0.0538842891137544	-4.6826412888496	3.73606660675687e-06	5.00499579397213e-05	3.83701618639051
ENSG00000285920	-0.710074744685786	-0.0753476994829979	-4.68113923053331	3.76228700740847e-06	5.03370532200628e-05	3.83038505509442
NUSAP1	-0.710074744685786	-0.0753476994829979	-4.68113923053331	3.76228700740847e-06	5.03370532200628e-05	3.83038505509442
MAP3K7CL	0.694129136932231	0.0149138724348052	4.68082255172816	3.76783759733882e-06	5.03792483832473e-05	3.82898726076311
RIN1	-0.692542972113092	0.0555531684832893	-4.67873734218079	3.8045832707229e-06	5.08382299855846e-05	3.81978545946095
CDK17	0.685720504367693	0.0366428796589227	4.67664534401688	3.84179477262776e-06	5.13028489999129e-05	3.81055744018449
FBN2	0.68026247662866	-0.032323933144716	4.67644746556021	3.84533260703289e-06	5.13174895664917e-05	3.80968477185426
PSME1	-0.69635830106566	-0.0490352198145016	-4.67586581139566	3.85575004988027e-06	5.14238644025592e-05	3.80711979950749
KIF4A	-0.67629162856998	-0.128948491304531	-4.67560570390761	3.86041735960158e-06	5.14534638436688e-05	3.80597287398165
PPIB	0.693749794094824	-0.0379365305550726	4.67519241384116	3.86784451943742e-06	5.15197870431274e-05	3.80415061985395
TPGS2	-0.689609096653899	-0.00440417389535031	-4.67491574202554	3.87282421433281e-06	5.1544631429186e-05	3.802930816545
MYO7A	-0.66924044037931	0.093342813109015	-4.67481636929244	3.87461428508082e-06	5.1544631429186e-05	3.80249271350517
QPRT	0.680313921977332	-0.0292611606191962	4.67162481157804	3.93253106059547e-06	5.2282017939694e-05	3.7884266379664
HEBP1	0.674865475369334	-0.063821786895443	4.66757706625143	4.0071831706195e-06	5.32408236809427e-05	3.77059965224745
ENSG00000285625	-0.672691714466808	-0.00262498694518487	-4.66368378413064	4.08027094191217e-06	5.41776468275754e-05	3.75346618856486
NKD2	0.709417593772582	-0.0810677894240562	4.65988803690072	4.15276062345466e-06	5.50278286238552e-05	3.73677445464098
PSMB8-AS1	-0.711954679340729	-0.0296657987715717	-4.65988009723136	4.15291354191083e-06	5.50278286238552e-05	3.73673955301699
TAP1	-0.711954679340729	-0.0296657987715717	-4.65988009723136	4.15291354191083e-06	5.50278286238552e-05	3.73673955301699
MUC20-OT1	-0.695267148086366	-0.0569978762485059	-4.65978359876324	4.15477254037101e-06	5.50278286238552e-05	3.73631536419752
TM6SF2	0.671404234922084	-0.0276355735566267	4.6575227308027	4.19855677472045e-06	5.5572710861366e-05	3.72637930424146
THOC3	-0.687306365500358	-0.037626930426382	-4.65735764052661	4.2017712519754e-06	5.5580257989472e-05	3.7256539372799
L3MBTL3	0.683237944591699	0.0363024946994092	4.65629830889192	4.22245389665403e-06	5.58187160086611e-05	3.72100004466887
C11orf54	0.687224407925302	0.0719482464952156	4.65598559369963	4.22857811037024e-06	5.58645401017424e-05	3.71962639725264
ENSG00000276850	-0.678273292630069	-0.0515468102612257	-4.65384359011924	4.2707572591421e-06	5.63155877226524e-05	3.71021958510588
ENSG00000279458	-0.678273292630069	-0.0515468102612257	-4.65384359011924	4.2707572591421e-06	5.63155877226524e-05	3.71021958510588
ENSG00000285402	-0.678273292630069	-0.0515468102612257	-4.65384359011924	4.2707572591421e-06	5.63155877226524e-05	3.71021958510588
CDCA2	-0.676010339214075	-0.0326088228396552	-4.65150816469882	4.31720600154231e-06	5.68923842924249e-05	3.69996782402029
RAB25	-0.697642305468927	-0.0443252233453941	-4.65112511721134	4.32487055428526e-06	5.69071926695525e-05	3.69828681594716
ENSG00000251357	-0.694086605783245	0.0650416405504103	-4.65104616498155	4.32645196659902e-06	5.69071926695525e-05	3.69794034886129
MIF	-0.694086605783245	0.0650416405504103	-4.65104616498155	4.32645196659902e-06	5.69071926695525e-05	3.69794034886129
ASAP3	0.677633965932179	0.0705864275275966	4.6502342368286	4.34274716307433e-06	5.70858052662035e-05	3.69437766415558
FAM83A	-0.67714269771241	-0.0437902635411737	-4.64946780558829	4.35818336741293e-06	5.72529101247827e-05	3.69101513531878
ADGRL3	0.695345693115344	0.0440360518999713	4.6488100578184	4.37147268841939e-06	5.73916205108601e-05	3.68812983008545
CAST	0.680601808039302	-0.0119020786618195	4.6479398780762	4.3891139103588e-06	5.7587256730232e-05	3.6843132314308
ESPNL	0.676439127051379	0.00305961050344224	4.64682923369864	4.41172951924426e-06	5.78478744635029e-05	3.67944290075756
TPD52	-0.680175037171702	-0.0106434783479195	-4.64594678927629	4.42977819514068e-06	5.8037427774122e-05	3.67557401283383
ENSG00000224713	0.682877265888785	-0.116204227418049	4.64585263832989	4.43170805354517e-06	5.8037427774122e-05	3.67516126766744
DAPL1	-0.68141081342008	-0.0497408464787391	-4.64557073740636	4.43749114930259e-06	5.80769778749634e-05	3.67392549714767
APCDD1L	0.683098777152842	0.00598567334388911	4.64353033542194	4.47956604726454e-06	5.85911628795602e-05	3.66498300838014
LINC00885	-0.67901020213578	-0.0715215613788098	-4.64271574564888	4.49647048486023e-06	5.87756922396002e-05	3.66141389550338
ENSG00000265750	0.659065364734531	-0.000402950257792541	4.64215548294678	4.50813267442809e-06	5.88791419921586e-05	3.65895944321478
ANKAR	0.680349292687864	-0.00732181724504846	4.6420665235289	4.50998708822376e-06	5.88791419921586e-05	3.65856974608031
THEM6	-0.685216750186383	0.00118811124415439	-4.64064853062465	4.53964519115725e-06	5.92295482761851e-05	3.65235897878844
ACER3	0.684273994994539	0.0302473060225437	4.63995792732199	4.55415733096401e-06	5.93820303595115e-05	3.64933478117423
PXDN	0.687174985430979	-0.00613087368810802	4.63804942239597	4.5944943469603e-06	5.98708472899929e-05	3.6409794393987
DGCR8	-0.668889187744823	0.048419805989093	-4.63768291585109	4.60227981155296e-06	5.99351421059676e-05	3.63937524924137
CR1	0.690159779736485	0.0403135816823031	4.63670741191735	4.62306365244822e-06	6.01685293565382e-05	3.63510605406579
ZDHHC1	0.696192157718722	-0.00222392380993647	4.6353100918504	4.65299181267695e-06	6.05124728178142e-05	3.62899224532702
FXYD3	-0.677696678579074	-0.0651377041047462	-4.6352050788221	4.65524851545771e-06	6.05124728178142e-05	3.62853284092569
NAA10	-0.715097953922862	-0.0534953566822974	-4.63391670896167	4.683021006636e-06	6.08358581820038e-05	3.62289733162757
EDARADD	-0.684496905699729	-0.0493191817624141	-4.62964723751146	4.77619768723348e-06	6.20079673798397e-05	3.60423225107594
ENSG00000267199	0.691864395572982	-0.061265207765929	4.62888836229609	4.79294473176684e-06	6.21486152479995e-05	3.60091627268867
SPIRE1	0.691864395572982	-0.061265207765929	4.62888836229609	4.79294473176684e-06	6.21486152479995e-05	3.60091627268867
SHCBP1	-0.701524367302742	-0.113252929749159	-4.62841987304132	4.8033116223544e-06	6.22446405612005e-05	3.59886941054468
NEDD9	0.68978458181625	-0.0101200386827496	4.62551953338268	4.86797254470703e-06	6.30436937259379e-05	3.58620181895017
SLC47A2	-0.677105054306187	0.00668536089523033	-4.62448411664715	4.89125834743748e-06	6.33062556679732e-05	3.58168125793352
RBM12	0.67433767413652	0.0537389267738614	4.62256673839035	4.93466175326623e-06	6.38287110104017e-05	3.57331254200038
SNAPC2	0.674607135844953	0.119582971054019	4.62212651599209	4.94467911123018e-06	6.39189484864374e-05	3.57139156384192
PKP3	-0.672177889648761	0.0165317204707867	-4.62121071760961	4.96558094430606e-06	6.41496901465084e-05	3.56739586996179
SARAF	0.694953590566566	0.0482702529597373	4.61880079151175	5.02099059541927e-06	6.48068651616277e-05	3.55688463173784
NR2F6	-0.684755334515737	0.00753844181909344	-4.61873044808617	5.02261683944486e-06	6.48068651616277e-05	3.55657789372963
RPUSD4	0.681154681828257	0.0138573178525499	4.61836953097568	5.03096871300744e-06	6.4874804526812e-05	3.5550041532946
ASB1	0.674995301887582	0.038431285272606	4.61823286828585	5.03413466434885e-06	6.48758286388402e-05	3.55440827946694
SOD2	0.680637001351774	0.0182664996310057	4.61649373510069	5.07459126711522e-06	6.53571285805728e-05	3.54682674817848
ALDH1A1	0.67692673824586	0.0334351599939406	4.61400681964327	5.13298625983215e-06	6.60687312892909e-05	3.53598986908946
OSBPL1A	0.684368177598512	0.0201637539374846	4.61320441042679	5.151964903043e-06	6.62724298023628e-05	3.5324944580114
PSAT1	-0.667286300909339	0.0481367887172941	-4.61203004781003	5.17986259002244e-06	6.65905393147901e-05	3.52737976127222
PCDH11X	0.676209189056243	-0.0172884353424771	4.61161188530903	5.1898312831488e-06	6.66691843937721e-05	3.52555882594906
RUBCNL	0.679597291509441	0.00133201550157501	4.61150744906383	5.19232384283767e-06	6.66691843937721e-05	3.5251040701033
IGFN1	0.683703258782704	0.0211676684275654	4.60987150081537	5.23151912674465e-06	6.71314411019816e-05	3.51798174144016
NME1	-0.671313035584882	-0.0099196743490653	-4.60969891803538	5.23567052986655e-06	6.71437210904606e-05	3.51723051237808
LINC02897	0.684161701021787	0.0160097503859438	4.60795684802729	5.27775283922711e-06	6.76139338431021e-05	3.50964895502115
KALRN	0.684859320144058	0.0528678813366854	4.60791490860211	5.27876994321949e-06	6.76139338431021e-05	3.50946646514335
DNM1P41	-0.682706360219693	-0.0961708367898918	-4.60625745453249	5.31911718716998e-06	6.80892351748635e-05	3.50225564096898
ATP8B2	0.663087682293	0.0419350813729978	4.60528029703554	5.34304266367688e-06	6.83538732488279e-05	3.4980055823644
S100A9	-0.659183414934195	-0.0341811611245297	-4.60490799826226	5.35218548088423e-06	6.84291889432516e-05	3.49638651829759
H2AC8	-0.680251478434221	-0.0887485912442619	-4.60368785808261	5.38225481635847e-06	6.87718018146132e-05	3.49108117130534
SH3GLB2	-0.668733029676696	-0.00802906271957477	-4.60337951639693	5.38987928544498e-06	6.8827383171791e-05	3.48974065939674
KLF5	-0.687242417991623	-0.0720358951767877	-4.60315245120766	5.39550063488872e-06	6.88573332390564e-05	3.48875354837713
MOB3C	-0.651472956685697	0.00564117243978711	-4.59940157236397	5.48917827856557e-06	7.00103387361467e-05	3.47245392409068
CYP4V2	0.686743960022974	0.0580674044279412	4.5986671356036	5.50770271037921e-06	7.02040044084055e-05	3.46926381021996
RGPD5	0.674871785468975	0.0578810730428955	4.59544577154496	5.58966562950515e-06	7.11193594833952e-05	3.45527691019088
RGPD6	0.674871785468975	0.0578810730428955	4.59544577154496	5.58966562950515e-06	7.11193594833952e-05	3.45527691019088
RGPD8	0.674871785468975	0.0578810730428955	4.59544577154496	5.58966562950515e-06	7.11193594833952e-05	3.45527691019088
TEAD1	0.666268817065237	0.0127079758072397	4.59463760784896	5.61041125357226e-06	7.13401295455749e-05	3.45176932985821
IL6	0.675384013109579	0.0343086199184944	4.59114180059422	5.70100371081745e-06	7.24482448595357e-05	3.43660334972716
TJP1	0.677161839087733	-0.0334332059552423	4.59025382264052	5.72423808173334e-06	7.26995530150773e-05	3.43275267917003
PPCS	-0.692955177164299	0.0160826366997127	-4.58973070120039	5.73796834208904e-06	7.28299254724454e-05	3.43048450762835
HIC1	0.683135193211583	0.0303896910793548	4.58714521813168	5.8062947108672e-06	7.36377929481524e-05	3.41927772144388
RMI2	-0.670472778941252	-0.0205840253825156	-4.58705760606857	5.80862365992848e-06	7.36377929481524e-05	3.41889806739376
TRIM63	0.66780522403603	0.0828903485727369	4.58654115075225	5.82237058149943e-06	7.37675751974301e-05	3.41666021812912
C1orf116	-0.670040490480484	-0.00821661336199631	-4.58562338584985	5.84687661646245e-06	7.40334334948339e-05	3.41268402326044
DDX11	-0.662055919483391	-0.0183812193363307	-4.58427051491751	5.88318148085265e-06	7.44470664468976e-05	3.4068240637192
CHD9	0.654434555955336	0.062997998852376	4.58414251691147	5.88662754815851e-06	7.44470664468976e-05	3.40626972201699
DDR2	0.685852612977455	-0.0373858305428402	4.58360531239297	5.90111175818658e-06	7.45853686381982e-05	3.40394331717246
INVS	0.661980862922182	0.0326897949116684	4.58155324484052	5.95675565519618e-06	7.52434177383225e-05	3.39505897017395
RGPD4	0.669026536564062	-0.0173235581447366	4.58135162883859	5.96224977774313e-06	7.52675844314611e-05	3.39418627708123
HMGB2	-0.687127180681689	-0.0816935326345766	-4.57879038218845	6.03246974144592e-06	7.61083322301632e-05	3.38310298966302
SEC61B	0.699065199026277	-0.0182346419467598	4.57761936178476	6.06483868645835e-06	7.64708124479113e-05	3.37803751244533
GPR21	0.675434955552933	0.110102347927926	4.57697822722995	6.08263128331998e-06	7.66491768250016e-05	3.37526466006958
S100A8	-0.665650767070385	-0.0297963714886183	-4.57677035172304	6.0884109404473e-06	7.6676039279366e-05	3.37436569218618
NNAT	0.673311589178073	0.0361078511540915	4.57506793321565	6.13594286817485e-06	7.71940709770316e-05	3.36700489969383
TSPAN3	0.679368287201985	-0.0265640113325487	4.57503413638919	6.13689008052809e-06	7.71940709770316e-05	3.36685879671733
ZC3H12B	0.6906874672388	0.0647927338803685	4.57268277869497	6.20313655110041e-06	7.79806980667341e-05	3.35669634157087
DZIP1	0.684243914035973	-0.017957525281248	4.57206906251841	6.22053986851482e-06	7.81527361006055e-05	3.3540446733837
SGO2	-0.672911213385333	-0.0656884150301232	-4.56993179946139	6.2815134146877e-06	7.88716430485787e-05	3.34481278653795
SNORD114-17	0.653600801032175	-0.0418115292073409	4.56935459759709	6.29807843460537e-06	7.90324242489375e-05	3.34232024361221
TUFT1	-0.675647452812014	-0.014045921573802	-4.56814246948168	6.33300170258281e-06	7.9423247486031e-05	3.33708681962527
EYA4	0.682534820929143	0.0561423020085116	4.56741507325741	6.35404827214401e-06	7.96396783734019e-05	3.33394685767376
MEDAG	0.683583643235354	0.0532320411406411	4.56493536526259	6.42630219562986e-06	8.04972859654017e-05	3.32324609204843
CCND1	0.66060489852249	0.02082994241471	4.56388030642404	6.4572831659252e-06	8.08371857442417e-05	3.31869476874141
CORO2A	-0.680528692864898	-0.047309203976851	-4.5612671365797	6.53463534347488e-06	8.17568454074396e-05	3.30742618135039
ACAD9	-0.675081991184655	0.0359397383349968	-4.56092481814494	6.54483392219008e-06	8.18357312376641e-05	3.30595046179288
PSME2	-0.647164947738879	-0.0722116612092064	-4.55885129615554	6.60693697835932e-06	8.25140869567051e-05	3.29701375964837
PSME2P3	-0.647164947738879	-0.0722116612092064	-4.55885129615554	6.60693697835932e-06	8.25140869567051e-05	3.29701375964837
NR4A1	0.672473813420295	-0.011202209438863	4.55760488362047	6.64453943748721e-06	8.29344266250259e-05	3.29164361199548
ZNF256	0.668494515912652	0.0108565525100753	4.55725254262512	6.65520623821185e-06	8.30182670154153e-05	3.29012579950268
CCDC8	0.672245831971075	-0.0961422144038229	4.55673745329073	6.67082967592682e-06	8.3163801280134e-05	3.28790709326795
RASAL3	-0.663977993029992	0.0189144477579488	-4.55656371077666	6.67610748358431e-06	8.3180262713372e-05	3.28715876283497
PDZK1IP1	-0.674903244168027	-0.0660020512549833	-4.55479309085266	6.73012295764016e-06	8.38035867574872e-05	3.27953396866759
ST3GAL2	0.672543345819939	-0.00270517060435505	4.55386138107195	6.75871436322157e-06	8.41097792780072e-05	3.27552284623705
SLC39A14	0.667689993520455	0.0133310799833548	4.55372977674126	6.76276229286603e-06	8.41103554045864e-05	3.27495633413284
MROH6	-0.660179007279448	-0.0341585441696029	-4.55359711949597	6.76684496305724e-06	8.41113626720875e-05	3.2743853047028
TAF15	-0.670689369705898	0.0442006035547829	-4.55207581023202	6.81383432804077e-06	8.46453804616364e-05	3.26783784146388
ABCF1	-0.693331037915599	-0.0420703942467539	-4.54923734347362	6.90234581920534e-06	8.56942745268027e-05	3.25562688680364
SUCLG1	-0.680882091214164	-0.0671641688370039	-4.54878596938462	6.91652223927991e-06	8.58195873361419e-05	3.25368573644231
UBALD2	-0.66666846688352	0.00993393836443646	-4.54812099164143	6.93745827724954e-06	8.60285755336331e-05	3.2508262961235
KITLG	0.649693449794355	0.00938292202610248	4.54760273249411	6.95381720703601e-06	8.61805919072464e-05	3.24859801820463
DIRAS3	0.673197722151355	0.0446912482649171	4.54685161128451	6.97759218101268e-06	8.64242840617003e-05	3.24536895089508
KCNQ1OT1	0.665777402839479	-0.0274800280322809	4.5458360499157	7.00986144215558e-06	8.67705434459851e-05	3.24100383022762
DGCR6L	-0.668872208272681	-0.0088274445215223	-4.54571226894387	7.01380433487457e-06	8.67705434459851e-05	3.2404718514485
CLSTN2	0.668627141292456	0.000114840243558688	4.54524628889054	7.02866665848163e-06	8.69032614674266e-05	3.23846930758405
SNORD114-11	0.668240404075799	-0.019193226204659	4.54248320204284	7.11741746160333e-06	8.79488522195416e-05	3.22659882304404
PLEKHN1	-0.656906999764642	0.017362020131031	-4.5407652016009	7.17314099911472e-06	8.85853411635678e-05	3.21922145084967
C19orf48	-0.693842955573125	-0.0821566007939717	-4.53992498577298	7.20054568268033e-06	8.88715617758414e-05	3.2156143554539
RBM47	-0.664271123966234	-0.0152218749386498	-4.53815909114812	7.25847033289389e-06	8.94857518503803e-05	3.20803525312065
SLC52A1	-0.657398376500574	0.0140425517039395	-4.53814837212765	7.25882329820155e-06	8.94857518503803e-05	3.20798925601569
FRAT2	-0.686055054698892	-0.00721854229583721	-4.53534911923592	7.3515654287745e-06	9.05759400629608e-05	3.19598058971769
CPZ	0.66149188101163	-0.0495475915733821	4.5338016742872	7.40332069596862e-06	9.1160162688087e-05	3.18934502523969
TMPRSS4	-0.660497015563147	-0.027520296101506	-4.53327755661557	7.42092925296422e-06	9.13234847588144e-05	3.18709803652117
ICA1L	0.677666671820278	0.0101321823507338	4.53284587886395	7.43546231350015e-06	9.14487901506493e-05	3.18524753283168
RAB7B	-0.674765913275314	-0.0548041127263691	-4.53208149099378	7.46126355236981e-06	9.17124553258836e-05	3.18197117172901
LTB4R2	-0.658552794750712	0.0423045115989747	-4.53162807786297	7.47660867450884e-06	9.1847362787552e-05	3.18002796594721
ZMYM4	0.665172245049585	0.0111904518782887	4.53112472232029	7.49367948810695e-06	9.20032997432944e-05	3.17787092844664
DUSP23	-0.669902839812912	-0.0820362889956018	-4.52265472309085	7.78660128817655e-06	9.55438251466333e-05	3.14160712615264
CALB2	0.676622708039163	-0.0247420729474041	4.5198175949425	7.88715151744158e-06	9.67211422083457e-05	3.12947398507791
ENSG00000285467	-0.659267779101703	-0.0247751861921317	-4.51728625732539	7.97791454043287e-06	9.77771345337368e-05	3.11865444583394
ZNF706	0.66731522493621	0.0409864454096062	4.51655807929593	8.00420889894428e-06	9.80422300972668e-05	3.11554306524758
NPTX1	0.675044708257122	0.0913599807451014	4.51518910686216	8.05386739528478e-06	9.85930336525864e-05	3.10969492002034
WFDC1	0.683049818564542	0.103042452155042	4.5139427409468	8.09933528175195e-06	9.90919256619e-05	3.10437194911909
NKTR	0.658570375696591	0.0831548477231162	4.51316071430402	8.12798947990902e-06	9.93846485620754e-05	3.10103276071653
CCSER2	0.663793745121515	0.155639239424298	4.51253329525605	8.15104897364192e-06	9.96086618470811e-05	3.09835411602823
CAPN11	0.671940389867316	-0.0474806739162661	4.51080251925807	8.21498578499097e-06	0.000100331659625058	3.09096666568388
SLC19A3	0.67776223010084	-0.0345703361904187	4.51032511456027	8.23270610567362e-06	0.000100489692006477	3.08892942064756
ADGRG1	-0.656821575917721	0.037458491499475	-4.50795027479798	8.3214015572847e-06	0.00010151337163817	3.07879811571011
SNORD114-3	0.659624402281991	-0.00279818216297373	4.50732069777565	8.34506820684394e-06	0.000101743032853627	3.07611309465431
EEFSEC	-0.677744413668639	0.00749356723462773	-4.50670444636328	8.36829643066322e-06	0.000101967085609339	3.07348523662044
LRRC1	-0.648344173795868	0.0167091319040106	-4.50559801356243	8.41015662212028e-06	0.000102411654898108	3.06876794040518
GSTO2	-0.649773329920904	0.0115321042084766	-4.5054828208036	8.41452628617117e-06	0.000102411654898108	3.06827687484642
B3GALT1	0.680719736950031	0.0537866299080999	4.50529887069103	8.4215086713636e-06	0.000102437321043629	3.06749272118236
DNAJC15	0.674652239178868	-0.0297900551102198	4.50401354827011	8.47045225320461e-06	0.000102931290805156	3.06201438765658
ZDHHC5	-0.660000437188944	0.00504188947754595	-4.5039753044816	8.47191270245589e-06	0.000102931290805156	3.06185140590897
MITF	0.660188057998695	0.0288506320746011	4.50362958889193	8.48512580955611e-06	0.000103032270012166	3.06037814350824
IPO7	0.682160731820768	-0.00139791334674097	4.50296670768338	8.51051614394391e-06	0.000103221314962237	3.05755357315942
IPO7P2	0.682160731820768	-0.00139791334674097	4.50296670768338	8.51051614394391e-06	0.000103221314962237	3.05755357315942
SH3PXD2B	0.659365716309288	0.0160003422063569	4.50127110189314	8.57579485448346e-06	0.000103953074997917	3.05033024065482
TMTC1	0.660149425035929	0.0838046280072382	4.50071480091009	8.59731614687659e-06	0.000104153883626051	3.0479609232725
AK5	0.662282586493654	0.0171749030786145	4.50043616995227	8.60811483500395e-06	0.000104224634629578	3.04677431886972
GSK3B	-0.675165649786308	0.00639582684134681	-4.49881091076392	8.6713634075142e-06	0.000104929987025067	3.03985417332957
LRRC14	-0.663950320967368	-0.00971985122484341	-4.49802793490871	8.70199248975418e-06	0.000105240034604225	3.03652117802958
G2E3	0.657570539874464	0.0281167269498677	4.49771575173978	8.71423362413204e-06	0.000105287858961569	3.03519241517343
KLHL42	0.672179046744024	-0.0426780489871488	4.4976716231689	8.71596529773678e-06	0.000105287858961569	3.03500459504652
DCLK2	0.656071137920163	0.0322966089088848	4.49742530159859	8.72563740070178e-06	0.000105344154236273	3.03395623155155
SNORA32	0.673010464349317	0.0324799778655043	4.4964749630524	8.76305007636051e-06	0.000105735103074065	3.02991200979807
FAT2	-0.654742627470094	-0.0431625878288477	-4.49628629804165	8.77049566478649e-06	0.000105762373321999	3.02910922768114
APOD	0.666941390067976	-0.00291903279520732	4.496162776806	8.77537366542491e-06	0.000105762373321999	3.02858365332531
SREBF1	-0.65969723101864	0.032172219263797	-4.49598589489869	8.78236347206913e-06	0.000105785835086673	3.02783105597326
ST8SIA1	0.662498182490873	-0.109632351986783	4.49585887758166	8.78738608217949e-06	0.000105785835086673	3.02729063924028
TNXA	0.664988832253692	-0.0358149923910343	4.4935891498175	8.87760293086471e-06	0.000106810724673065	3.01763605094532
ST6GALNAC3	0.658946920482974	0.0369000927796992	4.49173163156122	8.95209538640068e-06	0.000107645362086245	3.00973816780807
NOX4	0.677066208401418	-0.0561799757526442	4.49153126414097	8.96016647590165e-06	0.000107680811410507	3.00888641465834
SLC29A2	-0.65747072120134	0.024713169459512	-4.49074572785507	8.99187635044914e-06	0.000107978970555855	3.00554746938719
FAM118A	0.663554652060335	-0.00847858344810704	4.49066228930345	8.9952508417766e-06	0.000107978970555855	3.00519284272871
STXBP5	0.670961739414674	0.0664043463679817	4.49032795056685	9.00878462957341e-06	0.000108079705553084	3.00377191220311
LY6D	-0.657281513190605	-0.0199955029538484	-4.48936981508324	9.04767746448823e-06	0.000108413023767935	2.99970039845121
STUM	0.650887106747168	-0.0357041203646912	4.48922732577435	9.0534751509436e-06	0.000108413023767935	2.99909497035064
TDRD6	0.657437713100409	-0.0389529071646727	4.48917999243478	9.05540186482213e-06	0.000108413023767935	2.99889385786037
POU6F1	0.650032909022373	-0.0260568404761847	4.48913584651862	9.05719918818657e-06	0.000108413023767935	2.99870629001743
NR2C2AP	-0.661719190842955	-0.0509799321075558	-4.4884807596493	9.08391011996885e-06	0.000108670863296315	2.99592314518095
SCNN1D	0.670855304666667	-0.0398368700650502	4.48725468487241	9.13410593945809e-06	0.000109209199511644	2.99071514933898
ZNF568	0.657835131419819	-0.0139843208210424	4.4862916358894	9.17371974863502e-06	0.000109620474926981	2.98662532032164
HSD17B1	-0.668387711885702	0.091176803179445	-4.48586888043076	9.19116122849633e-06	0.000109766487421457	2.98483023686039
MDM4	0.669732338007349	-0.00534036345707197	4.48452940736401	9.24663357342631e-06	0.000110366264099857	2.97914365399707
RAI2	0.651225323261432	-0.00718317305132925	4.48428367627206	9.25684494823412e-06	0.000110425439254786	2.9781005988129
NKD1	0.677890353131609	0.0861832032633495	4.48370721677977	9.28084220615013e-06	0.000110648906597317	2.97565390542509
EPHX4	0.645983393379111	-0.00786871944545143	4.48243536330697	9.33399890320641e-06	0.000111219570831347	2.97025673737158
PARL	-0.648042745644943	0.0597143630289876	-4.48129317177036	9.38198503400489e-06	0.000111728013274645	2.96541098952991
CAMSAP3	-0.666395315435339	-0.0655127678213239	-4.48091981028203	9.39772203536748e-06	0.000111852049525135	2.96382724835617
SLCO1C1	0.635949373968617	-0.0286621219695934	4.47999025063525	9.43701249874679e-06	0.000112256120945761	2.95988472585257
RSPO3	0.65998574173063	0.0125042585522683	4.47977677439046	9.44605788001213e-06	0.000112300164355189	2.95897941904778
BCAN	0.658539808535906	0.0233602517734532	4.47939400989936	9.46229712701973e-06	0.000112429634433481	2.95735629606194
AP2B1	0.675345748473235	-0.0863953098161454	4.4786844340561	9.492472548445e-06	0.000112724452257495	2.9543476565354
KAT6B	0.661070736110261	-0.0173498953918367	4.47775645176113	9.53207512725266e-06	0.000113130822755349	2.95041362010695
VRK1	-0.653117790200173	-0.0641699132517681	-4.4754247405911	9.63228329086432e-06	0.000114255622173068	2.94053198573835
CLUHP3	-0.65378421852477	0.00573190493517164	-4.47355898853373	9.71319264625178e-06	0.000115150364484809	2.93262844691836
TMEM171	-0.652800768665484	-0.0125339515231232	-4.47325416091033	9.72647340799269e-06	0.00011524280978726	2.93133744892002
C4A	0.650418908486718	0.00642749070074507	4.47267523217312	9.75174416062605e-06	0.000115477132682929	2.92888580668871
CPE	0.670106823930476	-0.0163893020741129	4.47197001645414	9.78261246406859e-06	0.000115693809657441	2.9258997578217
CTSF	0.651509149114573	0.0447845914170469	4.47191723154395	9.78492669813098e-06	0.000115693809657441	2.92567627145831
GPER1	0.678565168162656	-0.0223145989662175	4.47188010557722	9.78655471577766e-06	0.000115693809657441	2.92551908504045
ENSG00000258674	-0.656512083406864	0.0352315353257708	-4.47141591975105	9.80693173921683e-06	0.000115869532448903	2.92355388465432
CCL14	0.65350233640523	-0.0441065656185551	4.47103848814848	9.82353035406302e-06	0.000115935308541297	2.92195610892903
CCL15-CCL14	0.65350233640523	-0.0441065656185551	4.47103848814848	9.82353035406302e-06	0.000115935308541297	2.92195610892903
GFPT2	0.655146862886315	0.0548225707101776	4.46973827404656	9.88091728734345e-06	0.000116547138306774	2.91645287657816
PARP12	-0.662393129391677	-0.0155696628950874	-4.46805850813779	9.95553206246735e-06	0.000117361373203029	2.90934533802262
SYNM	0.669024617796213	0.0905799514302763	4.46716312798051	9.9955249207683e-06	0.000117670687709543	2.90555774443952
KLF10	0.672490473669883	-0.0207398529048355	4.46709629041154	9.99851644009609e-06	0.000117670687709543	2.90527503927805
NSA2	0.660659987418167	0.0554940302691547	4.46709519445272	9.99856550022565e-06	0.000117670687709543	2.90527040369562
HHIP	0.640924121257978	-0.00281504867986588	4.46628262250926	1.00350034940235e-05	0.000118033429457683	2.90183375069764
MEG8	0.663515519706298	-0.0163280102665913	4.46470635196887	1.01060510156277e-05	0.000118802620971745	2.89516877928999
POLD2	-0.651888158799044	-0.0502556374220717	-4.46396657396372	1.0139561107225e-05	0.000119129924490085	2.89204150606203
RAD9A	-0.651851111269596	-0.0276140086589488	-4.46382433535258	1.01460163519407e-05	0.000119139171900247	2.89144027330269
EEF1AKMT3	0.658389844364306	0.0274844604584818	4.4635298010701	1.01593957845805e-05	0.000119229670572918	2.8901953530502
LMBRD1	0.672617173676657	0.0413947678848785	4.46321672994071	1.01736358010874e-05	0.000119330162334295	2.88887216479595
ESPL1	-0.655498713142621	0.0206657089916107	-4.46067642842253	1.02898904964693e-05	0.000120626440794918	2.87813877840174
GJB3	-0.648522954153002	-0.025520395987848	-4.46047783869048	1.02990322279709e-05	0.000120662832592207	2.87729992470444
KCNE4	0.661961303460018	0.121144219432236	4.46035965795341	1.0304476164566e-05	0.000120662832592207	2.87680073915226
KRT15	-0.643381565738466	-0.000292982680973313	-4.46003144657396	1.03196095224553e-05	0.000120772757545929	2.87541446524835
TMEM268	-0.677256346119274	-0.00925919355062711	-4.45907550163122	1.03638082062204e-05	0.000121206138433589	2.87137735098785
C3orf70	0.655685891890749	0.0445142037155432	4.45898130147783	1.03681734099431e-05	0.000121206138433589	2.87097957098617
MATN3	0.660705240798262	0.0751648804855612	4.45863005986623	1.0384465363988e-05	0.000121329114778023	2.8694964470911
SLC9B2	0.651435337990175	-0.00253125255702084	4.45623766157489	1.04960883673736e-05	0.000122565156329904	2.85939734933995
KLHL35	-0.664292511443165	-0.053273698665128	-4.45565536158744	1.0523430386224e-05	0.000122816203935615	2.85694002127557
ELMO1	0.662320662821769	-0.0715812154781319	4.45548942583514	1.05312344191724e-05	0.000122839076723965	2.85623981994226
SUGP1	-0.684414589097966	-0.00127845990327199	-4.4545092201058	1.05774471679357e-05	0.000123220249986367	2.85210411982234
TRPS1	0.653579206025701	0.0186518945536337	4.45447093052133	1.05792563044082e-05	0.000123220249986367	2.85194258469152
KCNIP4	0.644599386317505	-0.00691526696794685	4.4544234496522	1.05815001296633e-05	0.000123220249986367	2.85174227536752
ZMIZ1	0.657595561848637	0.0318270185724607	4.45342108630603	1.06289758208951e-05	0.000123644790314944	2.84751402391973
CPOX	-0.657661376472698	-0.00943251434526813	-4.45340535694287	1.06297224463154e-05	0.000123644790314944	2.84744767997283
GNAQ	0.655787693834129	0.073113170416168	4.45102261697928	1.07434060697815e-05	0.000124898037710585	2.83740014142364
LAD1	-0.654518957400083	-0.0771395249621771	-4.45053379381412	1.07668720053687e-05	0.000125101648800909	2.83533948064684
ZNF37A	0.65875088637952	-0.0123885880264794	4.45030928620616	1.07776659299575e-05	0.000125157878553468	2.83439312602398
RGS4	0.655323912301765	0.0426479765159809	4.44920781662546	1.08307729758395e-05	0.000125705144770387	2.82975079522997
MFSD6	-0.662281775861102	-0.0245849939175228	-4.44846977693922	1.08664975077635e-05	0.000126050171697396	2.82664079049381
PRPH	0.667531805646805	-0.0618152517517545	4.44713214729241	1.0931532834436e-05	0.000126734632458362	2.82100539504093
SCN5A	0.664958369420464	0.102646448706219	4.44684533847235	1.09455258911595e-05	0.000126826906673804	2.81979727982943
ITGB4	-0.620234393559862	0.0309613992236664	-4.44595485044382	1.09890811464467e-05	0.000127261430643065	2.81604676174368
SNAI2	0.646521816795362	0.0114378598573505	4.4456857085625	1.10022779630007e-05	0.000127332320335747	2.8149133373007
AP1M2	-0.651350492656184	-0.0585324152983297	-4.44548703449003	1.10120292733288e-05	0.000127332320335747	2.81407671093002
EID1	0.651734249534822	0.0988727314065033	4.44545960143483	1.10133763913786e-05	0.000127332320335747	2.8139611916658
FAHD2A	0.64945456382111	-0.0346482356951798	4.44430148061755	1.10703908816056e-05	0.000127921135756168	2.80908499691315
DCST1	-0.64541373820755	-0.00821255057455246	-4.44409539543751	1.10805660762381e-05	0.000127968361734313	2.80821741024627
SCMH1	0.647988001348604	-0.0389162109096469	4.44321904560792	1.11239348642369e-05	0.000128334450375038	2.80452852495074
BRMS1	-0.656888786332245	-0.0688110171409201	-4.44320812436874	1.11244763586907e-05	0.000128334450375038	2.80448255756198
RPL38	0.65627560931795	-0.0882301186149053	4.44238731995509	1.11652456331456e-05	0.000128734118465763	2.80102809610588
CLCA2	-0.645493826735184	-0.0219316180980401	-4.4386459389677	1.13528994027893e-05	0.000130764145839927	2.78528941915062
ARMCX1	0.66466041921313	0.115247733988379	4.43855619729296	1.13574373975801e-05	0.000130764145839927	2.7849120566548
HARBI1	-0.651238291241392	0.0456247896572397	-4.43850601475443	1.13599757506878e-05	0.000130764145839927	2.78470104282543
NDUFA13	-0.654675484988311	0.0306840500309431	-4.43786619144364	1.13923872114001e-05	0.000131065455279922	2.78201082520701
H3C12	-0.652333312268556	-0.071679813934552	-4.43766440607725	1.14026273879084e-05	0.000131111501677487	2.78116246696774
HEY2	0.657845305041123	-0.050914639752256	4.43658542250837	1.14575332661717e-05	0.000131619323941001	2.77662673894656
TGM7	0.658980815256931	0.0265773497686348	4.43649788863331	1.14619986599773e-05	0.000131619323941001	2.77625881673785
ANKRD6	0.652396322764812	0.0179526383884033	4.43642774912352	1.14655779121734e-05	0.000131619323941001	2.77596401129196
ENSG00000272078	-0.649376126634397	0.0164679042595957	-4.43624506259356	1.14749055173473e-05	0.000131654497308474	2.77519617619321
ARHGEF34P	-0.647637185604914	0.0340438224606116	-4.43516514554245	1.15301925271768e-05	0.0001322166485154	2.77065785546454
MUC20	-0.649070610875566	0.0216226924762337	-4.43423754244251	1.15778853176462e-05	0.000132691151304038	2.76676043833054
ENSG00000248015	-0.652371686353275	0.0158872254200535	-4.43240649212704	1.16725840287955e-05	0.000133630742756673	2.75906929078573
NDUFS7	-0.652371686353275	0.0158872254200535	-4.43240649212704	1.16725840287955e-05	0.000133630742756673	2.75906929078573
AGGF1	-0.655390666039311	-0.01810256626073	-4.43209620313788	1.16887049527017e-05	0.000133690895530414	2.75776624080138
CYP1B1-AS1	0.663833373764414	0.0020811406858587	4.4320605376462	1.1690559302769e-05	0.000133690895530414	2.75761646991883
TPP2	0.670623288278752	0.0173237961269638	4.43192147883728	1.16977920555149e-05	0.00013370086526094	2.75703252775961
DDHD1	0.651938866339541	0.039475147139111	4.43175509697269	1.17064515709834e-05	0.000133723657111788	2.75633387143546
FAM210B	0.636345861407514	0.0363047845760949	4.43163875720675	1.17125102403921e-05	0.000133723657111788	2.75584536184463
CAPN5	0.642955230275755	-0.0204743177879141	4.43143134128977	1.17233193661473e-05	0.000133774402691124	2.75497445350892
OVOL2	-0.63223272248023	0.0339780007540299	-4.43129281396756	1.1730543800312e-05	0.000133784210601605	2.75439281886561
DNALI1	0.646453876317182	0.00371515354676187	4.43069924939251	1.17615474951528e-05	0.000133992561952371	2.75190080810891
SCAMP3	-0.656336509193341	0.0575318819231919	-4.4306989673872	1.17615622437854e-05	0.000133992561952371	2.75189962421564
MS4A2	0.657741461672789	0.0056752931754038	4.43053657664034	1.17700580807458e-05	0.000134016712242252	2.75121789920109
CNKSR1	-0.650244403230301	-0.00119850552375586	-4.4300290283194	1.17966495153472e-05	0.000134246765654078	2.74908733196302
TMEM220	0.650955542994773	-0.0265010926787581	4.42901179324174	1.18501177151251e-05	0.000134782264206826	2.74481789450843
TICAM1	-0.650130399467714	-0.00372401360548016	-4.42879967926778	1.18612961124624e-05	0.000134836442935558	2.74392774418489
MAP4K4	0.652258538878612	0.00944461404177112	4.4286156076908	1.18710048591702e-05	0.000134873865478323	2.74315530731112
ACE2	-0.653569368010234	0.0378008936108319	-4.42688550501108	1.19626307533734e-05	0.000135768107886153	2.73589655320026
ENSG00000285602	-0.653569368010234	0.0378008936108319	-4.42688550501108	1.19626307533734e-05	0.000135768107886153	2.73589655320026
PPP1R13L	-0.634099573603532	-0.0624438065089453	-4.42609876412847	1.20045200179855e-05	0.000136169997980592	2.73259659271408
REM1	0.644962306925265	-0.0277081890410064	4.42586541873091	1.2016971252298e-05	0.000136237712379747	2.73161793601073
H2AC17	-0.650802388556225	-0.068222529747291	-4.42482642918624	1.20725616611145e-05	0.000136794163641491	2.72726096096914
PBX1	0.682963360069012	-0.0290021841912745	4.42419921056189	1.21062396537645e-05	0.000137101859527196	2.72463119037083
ANXA6	0.650393497940203	0.0432082991703001	4.42397715331374	1.21181843832553e-05	0.000137163229699324	2.72370024188083
TMEM134	-0.650739537559848	-0.0178639833565939	-4.42351228687017	1.21432266633572e-05	0.000137372702495751	2.72175148358087
LIMK2	-0.638908893449733	-0.0969896903202387	-4.42296026271053	1.21730284719907e-05	0.00013763576409509	2.71943759687724
GPAT3	0.653741576034326	-0.0113103680924949	4.42210620180587	1.22192741878259e-05	0.000138084367824684	2.71585820257315
SPARCL1	0.662343452816745	-0.0556879822488144	4.42153107315745	1.22505109974937e-05	0.000138362971873359	2.71344817869769
GTF3C2	-0.676881667378774	-0.0545223682891862	-4.41872341233332	1.2404103552485e-05	0.000140022477212504	2.70168706069149
MAMLD1	0.648656513949235	-0.00478421340691397	4.41497787163481	1.26118749999119e-05	0.000142291465712908	2.68600788948008
PIP4K2C	-0.638070118757097	0.0204749382952666	-4.41435419353212	1.26467934522792e-05	0.000142608879599494	2.68339830116935
SLC35B4	0.645387484949826	0.0663791819953031	4.41329890864806	1.27060875615234e-05	0.000143200672630381	2.67898355787458
MACROH2A1	-0.660535500847227	-0.0109390363757111	-4.41173553783011	1.27944192886415e-05	0.000144118916949601	2.6724450366501
ATAD3A	-0.668814479030974	-0.0561304754554045	-4.41144686986178	1.281079342521e-05	0.000144226066954735	2.67123796649972
BASP1	0.666259157629557	-0.00461080735352398	4.41088494995965	1.28427248004712e-05	0.000144508154486673	2.6688884964307
HDAC9	0.657254203625527	0.0901363154491503	4.4092209665019	1.29377289396208e-05	0.000145499264088758	2.66193274642464
RXRB	0.647175830462934	0.000125797905579919	4.40872827034874	1.29659879711825e-05	0.000145739091532773	2.6598736499785
PPP2R5A	-0.650309414948873	0.0187686964252336	-4.40722115293198	1.3052797295656e-05	0.000146636422425117	2.65357635227188
GNG7	0.652480834704195	0.000664307093891495	4.40585239076818	1.31321192383896e-05	0.000147448725572496	2.64785886624429
RPL7	0.662357091502473	0.0436343806408078	4.405159485007	1.31724499243786e-05	0.00014765960356311	2.6449651359168
RPL7P1	0.662357091502473	0.0436343806408078	4.405159485007	1.31724499243786e-05	0.00014765960356311	2.6449651359168
RPL7P6	0.662357091502473	0.0436343806408078	4.405159485007	1.31724499243786e-05	0.00014765960356311	2.6449651359168
SLC30A7	0.653666158321697	-0.0206387988600544	4.40504712995918	1.31790007271704e-05	0.00014765960356311	2.64449595531442
ATP6V0D1	-0.642297614436503	0.00373484765119433	-4.40203097035055	1.33560262722877e-05	0.000149563301127978	2.63190495516289
TMEM59L	0.646502117645179	0.0121231985941594	4.40183891010237	1.33673754791927e-05	0.000149610684343531	2.63110346502749
APOBEC3D	-0.643696700410531	-0.077918428423214	-4.40127944319096	1.34004880750355e-05	0.00014982173343041	2.62876892633642
ENSG00000284554	-0.643696700410531	-0.077918428423214	-4.40127944319096	1.34004880750355e-05	0.00014982173343041	2.62876892633642
CHMP1A	-0.645199512664382	0.0340218571071837	-4.39993561725897	1.34803447686267e-05	0.000150634432053038	2.62316253383588
FOXD2-AS1	-0.644821914234308	-0.00280015523360855	-4.39728999632487	1.36388933956026e-05	0.000152325132987338	2.61212969252089
MRPL14	-0.677468101264888	-0.0314412052038499	-4.39695067690448	1.36593570232143e-05	0.000152445419265147	2.61071509404171
PSMB9	-0.643959706142749	-0.0469444830846048	-4.39687095601534	1.36641690801435e-05	0.000152445419265147	2.6103827578737
ZFP36L2	0.632310626444074	0.0210613966534236	4.3964509343913	1.36895489359107e-05	0.000152581936333719	2.6086318855899
PRH1	0.634469326761719	0.0223176628472111	4.39642819888867	1.36909240175743e-05	0.000152581936333719	2.60853711637031
SH3BP5	0.640482047880056	0.0728960939548212	4.39595760180839	1.37194162266377e-05	0.000152818447094699	2.60657561053538
RAMP1	0.65178627273424	0.0587986555409583	4.3952946833191	1.37596487811273e-05	0.000153185411933535	2.603812812697
GABRE	-0.640069288891111	0.0139115907319116	-4.39478629776626	1.37905791923947e-05	0.000153448482818923	2.60169430984072
DIAPH1	-0.645903695557995	-0.0631539070983092	-4.3945860452695	1.38027809030354e-05	0.000153502990370847	2.60085989570987
SPRY4	0.648227148726829	0.0168133124488332	4.39434870113129	1.38172560465717e-05	0.000153582710123158	2.59987097295371
PKM	-0.645465947948205	-0.0267447120933058	-4.39346950398221	1.38710031946353e-05	0.000154098634327716	2.59620812005664
DEK	-0.65230038741845	-0.105251953850865	-4.39325666313458	1.3884044644434e-05	0.000154101261202374	2.59532149778454
ZDHHC12	-0.646031110930013	0.0355728260978159	-4.39322635471794	1.38859026936247e-05	0.000154101261202374	2.59519524648059
OAS3	-0.646775424260433	-0.0705252908075937	-4.39201792859451	1.39601791036797e-05	0.00015484380188931	2.59016213543995
BEND6	0.646930720273266	0.111213745868765	4.38984995481538	1.40943883757601e-05	0.000156249973243725	2.58113568179214
PDGFC	0.636913618589202	-0.00544442119997633	4.38732457804631	1.42522795771617e-05	0.000157917060849954	2.57062632496912
ZNF555	0.646834781286435	0.0170008246264522	4.38452942410951	1.44290107179339e-05	0.000159791030706139	2.55900076542394
ALDH4A1	-0.656434448243771	-0.0889968459373633	-4.38127461682414	1.46374471884003e-05	0.000162013956004732	2.54547199805753
MYPOP	-0.649059910412077	0.0255994414515827	-4.38096368528897	1.4657509162374e-05	0.000162150623728389	2.54418007862676
DCAF11	-0.655114306453688	0.0172557305423229	-4.37995308260379	1.47228972886146e-05	0.000162788310420511	2.53998160974997
CEP55	-0.626299778479173	-0.0190581817463194	-4.37945652848641	1.47551275416799e-05	0.000162943100156029	2.53791904094515
ZNF503	0.640911651495253	0.0791992391833334	4.37937767940501	1.47602516709826e-05	0.000162943100156029	2.53759154020225
SERPINB11	-0.638869152192332	-0.0501070538489077	-4.37934446460165	1.47624106958287e-05	0.000162943100156029	2.53745358368153
SEMA4B	-0.6484926729697	-0.0571584800179668	-4.37925995249679	1.4767905504412e-05	0.000162943100156029	2.53710256995214
ASPG	-0.633066395045757	-0.0405441119384373	-4.37877706119739	1.47993396835907e-05	0.000163204260655505	2.53509704199315
NR4A3	0.646282090941903	0.00821054492767534	4.37847397677579	1.48191018806616e-05	0.000163336498389946	2.53383838570166
EFNB1	-0.649074032685817	-0.0621004186323943	-4.37582320980113	1.49930206900002e-05	0.000165166824886328	2.52283362774174
SKA2	-0.658753931775718	0.00210912398613277	-4.37501290895937	1.50465736409686e-05	0.000165669948328716	2.51947085541076
PTGES2	-0.64533404209861	0.0485875101959792	-4.3732272386251	1.51652356273647e-05	0.000166889051126481	2.51206229075789
STK36	0.642125370247701	0.0497994432773887	4.37119801810583	1.53011686859093e-05	0.000168296841763018	2.5036466344095
NDE1	-0.650480554613774	-0.0330403946099165	-4.3704499272058	1.53515750725863e-05	0.000168762947934462	2.50054503034322
PRAL	-0.646754649262825	-0.0400073930598715	-4.36995759227132	1.53848352341688e-05	0.000168951855688085	2.49850406322754
XAF1	-0.646754649262825	-0.0400073930598715	-4.36995759227132	1.53848352341688e-05	0.000168951855688085	2.49850406322754
PMF1	-0.643064174465505	0.0340146934162566	-4.36871163949917	1.54693149843539e-05	0.000169790878149418	2.49333992857033
H3C8	-0.644584009796626	-0.0704805014465594	-4.36695139217804	1.55894221658734e-05	0.000170945352963122	2.48604648963102
POLR2M	0.635025578554104	-0.0127742628788464	4.36693181877876	1.55907627208861e-05	0.000170945352963122	2.4859654040579
RFTN2	0.642465541645747	0.034405526277158	4.36634616904186	1.56309241005473e-05	0.00017129634706434	2.4835394217539
GADD45B	0.649094728906502	0.00329760855635636	4.36562079323942	1.56808044856695e-05	0.000171753428600462	2.48053505589291
RSBN1L	0.651313430480115	0.0402816801668232	4.3648484750758	1.57340801778354e-05	0.000172247203780167	2.47733676812753
F11R	-0.663567800605631	-0.0566449755917987	-4.36336816721711	1.58366783608272e-05	0.000173280136629999	2.47120804039157
MRGPRF	0.643361785307382	0.0178789541285707	4.36311465810726	1.58543127888654e-05	0.000173382830649928	2.47015866094715
KHDRBS1	0.653106240761828	0.0425961525443837	4.36250837123113	1.58965630978053e-05	0.00017375447725053	2.46764921516196
MPZL2	-0.643002117040854	-0.0641150751076222	-4.35909189969574	1.61366670450487e-05	0.000176287216538398	2.45351429473056
ADRA1B	0.642642962836866	0.0629709409255344	4.35772153543938	1.62339451845607e-05	0.000177257814978848	2.44784756623571
LMNB1	-0.636577647824053	-0.0382072833554982	-4.35716075743277	1.62739146499183e-05	0.000177601979245396	2.44552911005322
DHRS3	-0.636268970041598	0.0242237304466492	-4.355417581871	1.63987613181779e-05	0.00017887159530191	2.43832395258662
ULBP2	-0.634530885016772	-0.000272632727612968	-4.35461814433518	1.64563230661479e-05	0.000179406356082657	2.4350204828003
FNTB	-0.630374922869801	0.0340709515153341	-4.35446597558409	1.64673015088171e-05	0.000179432975849573	2.43439174778019
PRR16	0.647312824351938	-0.0044525663529104	4.354233246519	1.64841056432852e-05	0.00017952301373897	2.43343019051975
RASAL1	-0.63632330607099	0.00698669702926327	-4.35261612898257	1.66013227558496e-05	0.000180705957019784	2.42675011639495
HYDIN	0.646893292343284	-0.0314415225221188	4.35076610855628	1.67363993147026e-05	0.000181996455171981	2.41911075309624
PALM2AKAP2	0.637264823607061	0.00697803702608404	4.35075522318593	1.67371971952728e-05	0.000181996455171981	2.41906581253918
PHF20L1	0.639957534371882	0.041973804629998	4.35001694349783	1.67913969018994e-05	0.000182491402006734	2.41601804544572
IPO9	-0.644045673825116	-0.0200987575988727	-4.34899818593872	1.68664630908316e-05	0.000183212500106558	2.41181319029833
EMILIN1	0.63891746215051	0.0320024930036528	4.34675973346831	1.70325299637123e-05	0.000184920840551275	2.40257730580931
WFDC5	-0.635485634032308	0.0231833037137013	-4.34596193253825	1.70920943981034e-05	0.000185471725427845	2.39928662572021
MX2	-0.638633195982988	-0.0412253691179085	-4.34213584355801	1.73805315578415e-05	0.000188489841999239	2.38351292311135
DSG2	-0.637398788125921	-0.0103330538765442	-4.34203543623159	1.73881632635485e-05	0.000188489841999239	2.38309914891677
ANO7	0.644491686777106	-0.0199120206405429	4.34128915364637	1.74449867806536e-05	0.000189008338733278	2.3800240269003
IDO1	-0.635355399159386	-0.0438944202980257	-4.33986114858715	1.75542132737189e-05	0.000190093770633847	2.37414116384092
IFNLR1	-0.649798763196192	-0.0879368702114406	-4.3388016394773	1.76356760731293e-05	0.000190877587734863	2.36977752109918
ARID5B	0.639227844894093	0.054310171896373	4.33842746356445	1.76645317012258e-05	0.000191091503771521	2.36823669257964
KCNF1	0.633281961532409	-0.0216622335915135	4.33712579213116	1.77652657527323e-05	0.000192082366695823	2.36287745909204
MRPL20-AS1	-0.638888026102716	-0.0285652819788763	-4.33676121589693	1.77935779514702e-05	0.000192289570674526	2.36137669334799
COL9A2	-0.632272390402457	0.0342056038131832	-4.33492726291223	1.79366541527565e-05	0.000193736142670498	2.35382904853551
RHOD	-0.62623304864302	-0.00463315653260653	-4.32795697882725	1.84905392329853e-05	0.000199616150045258	2.32516960367299
TMEM260	0.644882466658324	-0.0105081421694394	4.32694484118493	1.85723141363529e-05	0.000200396032254621	2.32101156611983
C6orf223	-0.618441073075829	-0.101664454548529	-4.32592517200122	1.86550469738449e-05	0.000201185445019623	2.31682349284469
PCDHB2	0.625755793025916	0.053588545888825	4.32530775743407	1.8705313175277e-05	0.000201624091092896	2.31428803607259
SMARCD3	0.660346788430103	-0.0506080475474405	4.32485773592133	1.87420327624441e-05	0.0002019163437385	2.31244020066067
KRT31	-0.626588495585542	-0.0471164581632623	-4.32347825684319	1.88550213176819e-05	0.000203029555879281	2.30677701803097
BEX4	0.637491691188844	-0.00242163620858276	4.32284746638771	1.8906903878832e-05	0.000203483979840845	2.30418798481385
COL13A1	0.636405199067962	0.00529240197879113	4.32263183046812	1.89246712181913e-05	0.000203570964347575	2.30330300273917
MTRFR	-0.648863603493127	0.0117537476213544	-4.32248678778839	1.89366309958019e-05	0.000203595420409596	2.30270776219617
RPL4	0.646038689042436	-0.00464594269141384	4.32006078570534	1.91377456487088e-05	0.000205652492735281	2.29275442001522
TMEM250	-0.632429862121336	0.0287043217048355	-4.31949088092211	1.91852857233223e-05	0.000206058007469858	2.29041697479298
AKNAD1	0.636144958425096	0.00614207651345525	4.31860490980358	1.92594154269365e-05	0.000206748545893145	2.28678375795598
CFAP74	0.640303499273846	0.0252022690057479	4.3182115604273	1.92924148496599e-05	0.000206997073876979	2.28517091903957
STOX2	-0.637702569319833	-0.0143282575694877	-4.31601155415369	1.94779793014974e-05	0.000208876856116984	2.2761527918298
NACA	0.632838176034672	0.00872470761371909	4.31589935892361	1.94874882175844e-05	0.000208876856116984	2.27569300161223
OIP5-AS1	-0.634332377889754	-0.0262468137144015	-4.31567152461683	1.95068115777622e-05	0.000208977407009675	2.27475934172708
LRRC15	0.635073230942846	0.00703544385859664	4.31548711376972	1.95224654594345e-05	0.000209038564183318	2.27400366344248
TRIM7	-0.631006150403086	-0.0291896040824855	-4.31440161976399	1.9614852140481e-05	0.000209920864124628	2.26955613161838
PLA2G4F	-0.643089149436047	-0.115547563032501	-4.31399261912312	1.9649770522935e-05	0.000210187545354489	2.26788062418439
PLA2G2A	0.642312460784637	0.0149640500518966	4.31325393515057	1.97129861331476e-05	0.000210756488063392	2.26485491038433
CASZ1	-0.645324371826226	-0.0491911768980023	-4.31132965941143	1.98785768078266e-05	0.000212418813382667	2.25697515018062
ADIPOR1	-0.629592791203755	-0.0273797855010651	-4.310625000915	1.99395469111985e-05	0.000212962061243131	2.25409043824084
TBC1D3B	-0.624903564969626	-0.0227970274557964	-4.30979490584012	2.0011599530641e-05	0.000213514624636824	2.25069277454648
TBC1D3F	-0.624903564969626	-0.0227970274557964	-4.30979490584012	2.0011599530641e-05	0.000213514624636824	2.25069277454648
LYSMD3	0.64351171221293	0.0631698052290414	4.309300075519	2.00546692854488e-05	0.000213865598026813	2.24866767035452
ENSG00000267426	-0.639733964863966	0.0324359321886815	-4.3080643085448	2.01626168300491e-05	0.000214798805448962	2.24361120159787
MRPL38	-0.639733964863966	0.0324359321886815	-4.3080643085448	2.01626168300491e-05	0.000214798805448962	2.24361120159787
DGKD	0.645577716730492	0.0218706924938666	4.30794093226846	2.01734245013299e-05	0.000214805070716036	2.24310644813745
GUCY1B1	0.639942750147372	0.0423029325940428	4.30517940061827	2.04167859362627e-05	0.000217286290427496	2.2318120341835
BLCAP	-0.648601409376181	-0.0379607853626009	-4.3037369735916	2.05450130476109e-05	0.000218540298202294	2.22591529101909
NXPH2	0.645815019676671	0.0106649025627374	4.30246796342418	2.06584597497338e-05	0.000219635895538521	2.22072899345834
RIOK3	-0.627524760090207	-0.0211463689756021	-4.30136510035142	2.07575390412411e-05	0.000220577711379093	2.21622286428038
STX6	-0.645124394926862	0.00624909092698494	-4.30070079926575	2.08174375611416e-05	0.000221020895541434	2.21350914567444
C19orf18	0.647238696983502	-0.0163812777212935	4.30066588385864	2.08205903665563e-05	0.000221020895541434	2.21336652436029
LRRC28	-0.678111032728412	-0.0325246355445713	-4.30055295365725	2.08307909066835e-05	0.000221020895541434	2.21290523806892
KIF23	-0.649966471915954	-0.109111077919998	-4.30025951230582	2.08573186295098e-05	0.000221190706495291	2.2117066695841
ATP5PD	-0.632815867860759	-0.0368476593367086	-4.29786468120379	2.10750260150185e-05	0.000223386773479412	2.20192773961492
ENSG00000285982	0.637644347482224	0.0573902921025624	4.29716755348902	2.11388067119923e-05	0.000223837067143257	2.19908206747121
SLC25A32	0.637644347482224	0.0573902921025624	4.29716755348902	2.11388067119923e-05	0.000223837067143257	2.19908206747121
FKBP7	0.639025522495309	-0.0021620339612362	4.29554416359947	2.12880470779196e-05	0.000225266731985006	2.192457046026
CENPW	-0.620857942580563	-0.123943981013108	-4.29546601723132	2.12952565038397e-05	0.000225266731985006	2.19213819046741
DCHS1	0.624359135403868	0.0611809578371154	4.29231081263377	2.15882968437202e-05	0.000228136958953321	2.17926867917304
DCHS1-AS1	0.624359135403868	0.0611809578371154	4.29231081263377	2.15882968437202e-05	0.000228136958953321	2.17926867917304
TIGD5	-0.63860261402058	-0.00258696588213706	-4.28952933200984	2.18498178569173e-05	0.000230784583685701	2.16793074921935
STEAP3	-0.619146055186685	0.0712458901176355	-4.28901589410566	2.18984220519782e-05	0.000231181784585902	2.16583860346768
PARD3B	0.636695106825789	-0.00144192630206217	4.28871711199599	2.19267535306447e-05	0.000231249189411179	2.16462123879329
JAZF1	0.63078675104525	0.0563114692390849	4.28871650926697	2.19268107187059e-05	0.000231249189411179	2.16461878309939
KNTC1	-0.617352447206224	0.0468390833258427	-4.2855624002888	2.22280372218883e-05	0.000234308482631329	2.15177237962743
FAM83C	-0.631444986212636	-0.00198084382300023	-4.28540038598099	2.22436162739293e-05	0.000234355173163769	2.15111274512351
REC8	-0.650428542561769	-0.0345427433342383	-4.28465603521532	2.23153260133165e-05	0.000234992904546042	2.14808244744811
ABCD1	-0.631600329822124	0.044630413331819	-4.28372753654014	2.24050857634047e-05	0.0002358199787987	2.14430315256419
PAX9	-0.629276987835261	0.0140321681347714	-4.28228550904205	2.25451731448616e-05	0.000237175672838762	2.1384351236872
PFKL	-0.667013210072017	-0.0700887978141728	-4.28182417917405	2.25901658542622e-05	0.000237414535931225	2.13655822300805
[truncated: 19,020 more rows]
