# Supplementary material for: Extracellular matrix-related genes-based prognostic signature for cervical cancer: association of LAMA4 expression with prognosis and response to immunotherapy
Source: Front Oncol. 2025 Aug 13;15:1562115. doi: 10.3389/fonc.2025.1562115 (PMC12380540; doi:10.3389/fonc.2025.1562115)
Supplement: Supplementary file 8 [file DataSheet1.zip › original data/2.source data (public datasets)/easy_input_limma_LAMA4_GSE56303_0.3.csv]

	logFC	AveExpr	t	P.Value	adj.P.Val	B
LAMA4	2.04350830254521	-0.113864416020823	6.94281095711573	3.84631828647335e-12	6.92798849759579e-08	16.6904123347049
CD93	1.67951521964983	-0.14630532797085	5.70614597215199	1.15598979644155e-08	0.000104108441067526	9.31987289489494
GNG11	1.61890854136543	-0.0761594476640447	5.50023503479819	3.79387982198825e-08	0.000227784544512174	8.23260316812506
FSTL1	1.5882464589909	-0.0489130977631571	5.39606073748179	6.81370154684834e-08	0.00024946949552802	7.6977532182742
COL12A1	1.58591049269781	-0.00728481143305105	5.38812430171841	7.12145983907288e-08	0.00024946949552802	7.65742534377668
FNDC3B	1.56729260530024	-0.116206146229314	5.32487010673364	1.01049322448561e-07	0.00024946949552802	7.33812991013253
FHL1	1.56607131968358	-0.0696596579693159	5.32072079393146	1.03381523908131e-07	0.00024946949552802	7.31731672990016
EDNRA	1.56235587168396	-0.0520554590070061	5.30809757480862	1.10801463703318e-07	0.00024946949552802	7.25409773263515
DLC1	1.54285931197987	-0.138366558724267	5.24185809431763	1.59003319275037e-07	0.000318218642975775	6.92482175431774
THBS2	1.51990651915702	-0.154575708428608	5.16387607618323	2.41939147526568e-07	0.000435780792524854	6.54247298758998
PCDH18	1.48933557056488	0.083538387794489	5.06001140551339	4.19313567658474e-07	0.000686606907333131	6.04212010515991
PDGFRB	1.48158892765576	-0.0828061986411824	5.03369221845488	4.8121433711645e-07	0.00070647183410303	5.916945705915
CALD1	1.47446320306748	-0.0284151171605139	5.00948259880848	5.45868514290095e-07	0.00070647183410303	5.80238083105343
ACTA2	1.47412754545956	0.084443047289225	5.00834220348187	5.49112018512238e-07	0.00070647183410303	5.79699786851476
PRRX1	1.4616495347212	-0.0353808761393885	4.9659482139055	6.83786619589124e-07	0.00082109097280262	5.59775683112732
KDR	1.45323246684267	-0.183363022575943	4.93735126080232	7.92048812580941e-07	0.000848625583679848	5.46431494501573
PPP1R14A	1.45259091640322	-0.131313814007869	4.93517159585309	8.00945754083801e-07	0.000848625583679848	5.45417558871267
COL4A1	1.44436020941714	-0.0867209196829443	4.90720780310678	9.23982263454735e-07	0.000924598251630372	5.32449090921964
CDH11	1.43621584908346	-0.0993035318674515	4.87953737275278	1.06353091892458e-06	0.0010082273111405	5.19689207971276
TMEM204	1.42418273215723	-0.176387231967265	4.83865490805243	1.30742354614073e-06	0.00117746564565434	5.00968810975236
PICALM	1.41744509244908	-0.263640835047569	4.81576380517187	1.46661646431053e-06	0.00125793789310292	4.90555583780146
TSPYL1	1.40754220957161	-0.162775346128065	4.78211880179062	1.73484459256388e-06	0.00142036458187548	4.75340003970767
OGT	1.40089644856147	-0.132855510777464	4.75953985640435	1.94064851296583e-06	0.00151978091371915	4.65188742234795
CCN2	1.39465307906615	-0.000455124849733039	4.73832803451577	2.15521581209337e-06	0.00161748946697607	4.55695892798711
SPARC	1.38849021304189	-0.084038460532741	4.7173897228352	2.389255567483e-06	0.00172141085126015	4.46367031046272
MYLK	1.37676208941999	-0.0828823588343663	4.67754347161759	2.90374088847793e-06	0.00201162234166402	4.28728043185497
F2R	1.37221896038997	-0.0506881872192377	4.66210820963703	3.13031300801557e-06	0.00208826658890283	4.21935425349413
MAGEH1	1.36456617670191	-0.0158709207481253	4.63610790889162	3.55080371330482e-06	0.00228418130300166	4.10544198409081
PTPRB	1.3554328951382	-0.194075072614142	4.60507762277243	4.12368285710045e-06	0.00256123364214115	3.9703262373019
COL15A1	1.35212591841189	-0.0740778321965248	4.59384218310147	4.35217338517904e-06	0.00261304490046149	3.92162730930196
TRPM8	-1.3450761549521	0.204429608970728	-4.56989064107311	4.88043425810506e-06	0.00275778035854396	3.81820877131746
TRIP12	1.3448361954201	-0.191077395095237	4.56907537956136	4.8994543345218e-06	0.00275778035854396	3.81469812968452
ANKRD13C	1.34255201506264	-0.216071429781896	4.56131488629882	5.08409661037163e-06	0.00277499236806103	3.78131160887595
DKK3	1.33882403564081	-0.154959761639273	4.54864909172117	5.39984114524154e-06	0.0027897412187909	3.7269438293339
ARFGAP3	1.33664092801095	-0.180335505151158	4.54123199263023	5.59336808286265e-06	0.0027897412187909	3.69517620201038
KCNMB1	1.33589792107804	-0.0635774907630336	4.53870762966647	5.66073515906484e-06	0.0027897412187909	3.68437611493929
CDC73	1.33481996348066	-0.20898180234965	4.53504527321356	5.75985393245716e-06	0.0027897412187909	3.66871797910968
HTRA1	1.33286608303713	-0.184876529888318	4.52840697253463	5.94376377499489e-06	0.0027897412187909	3.64036863164483
RNF170	1.33186160853433	-0.24014243960756	4.52499427458988	6.04048447665776e-06	0.0027897412187909	3.62581061820352
NID1	1.32786979098248	-0.0386357727889692	4.511432091063	6.43995187946548e-06	0.0027897412187909	3.56806502760744
ATG16L1	1.3268311973498	-0.118284975709337	4.50790347351642	6.54795789118588e-06	0.0027897412187909	3.55306915884808
CTHRC1	1.32595793726015	-0.022909102120963	4.50493657599449	6.64010951411346e-06	0.0027897412187909	3.54046956035208
ITGB1	1.32526230890063	-0.0346691306972861	4.50257318153678	6.71440285140325e-06	0.0027897412187909	3.53043880933817
LIN52	-1.32380994407623	0.217803595967487	-4.49763877808757	6.8720873075023e-06	0.0027897412187909	3.50951311441644
ORC5	1.32241369287358	-0.207049489170537	4.49289502043482	7.02701467275455e-06	0.0027897412187909	3.48941753798343
SERPINF1	1.31921908990395	-0.176635584708409	4.48204137013471	7.39414991819673e-06	0.0027897412187909	3.44351891035769
DUSP8	-1.31909545111325	0.205279181522047	-4.48162130785765	7.4087213304175e-06	0.0027897412187909	3.44174475485186
EIF2S3	1.31887852320729	-0.123961545096823	4.48088429619954	7.4343536809884e-06	0.0027897412187909	3.43863234849102
ATRN	1.31633322160888	-0.167263255316951	4.47223664460712	7.74151392205204e-06	0.00284571732171431	3.40215148315698
GNB1	1.31401040464384	-0.101253549547059	4.46434488363107	8.03238374836068e-06	0.00289358592150945	3.36892090930345
CD302	1.30411581701806	-0.0318667689350312	4.43072806333294	9.39265150962724e-06	0.00331726350963541	3.22802491605511
JKAMP	1.29973073413168	-0.201918545051228	4.41582976246797	1.00634944297176e-05	0.00348583964746297	3.16592320625841
NARS2	1.29588102740469	-0.2274898876055	4.40275039987737	1.06899391931496e-05	0.00363289661754683	3.11157593503504
CALU	1.2946376391063	-0.019504445614246	4.39852599330597	1.09001049338652e-05	0.00363289661754683	3.0940571547619
ANGPT2	1.29197754664629	-0.0828237790765305	4.3894883402388	1.13630572320469e-05	0.00363289661754683	3.05663412725666
MAGT1	1.29160495492567	-0.157831889925213	4.38822246141794	1.14293813222234e-05	0.00363289661754683	3.05139853401658
ESYT2	1.29122994857285	-0.221787365771888	4.38694837889422	1.14965082833761e-05	0.00363289661754683	3.04613053560509
THAP1	1.28994128476458	-0.171110823747933	4.38257014896633	1.17300622181872e-05	0.00364279104610323	3.02803935906421
ACTR10	1.28547322621331	-0.171684019988855	4.36738993862506	1.25754129404182e-05	0.00383912437089514	2.96545347984136
LRRC32	1.2833111705276	-0.0553332807317148	4.36004436342678	1.30050470768265e-05	0.00390411513246331	2.93524666776971
TRO	1.28200980120462	-0.116577368472365	4.35562296656552	1.32703631121946e-05	0.00390730403474742	2.91708931044908
P4HA1	1.28028988619398	-0.0643532891414128	4.34977956247152	1.36289399440776e-05	0.00390730403474742	2.89312045622313
NSMAF	1.28011245519485	-0.251765475237507	4.34917674139008	1.36664531528474e-05	0.00390730403474742	2.89064959657215
BFAR	1.27365239967683	-0.13123041591685	4.32722872964077	1.51013374444379e-05	0.00422367374757881	2.80092169320324
CNIH4	1.27217005307881	-0.128841558707235	4.3221924632404	1.54502873928154e-05	0.00422367374757881	2.78039645352964
ESAM	1.27190107443638	-0.136156322020309	4.32127860942167	1.55144244511491e-05	0.00422367374757881	2.77667461600542
ITPRID2	1.2697092128466	-0.233397343188619	4.31383176878829	1.60466110946744e-05	0.00422367374757881	2.74637532617156
CAV3	-1.26967045345117	0.262164284746457	-4.31370008390358	1.60561766920139e-05	0.00422367374757881	2.74584000429021
OSBPL8	1.26917085336055	-0.18885894517057	4.31200269467396	1.61799627239028e-05	0.00422367374757881	2.73894128573074
PPP1CC	1.26541388873121	-0.169847783293477	4.29923842297438	1.71404001991127e-05	0.00441046983409168	2.68715028697951
NID2	1.26220569312919	0.0546494200436768	4.28833859176226	1.80033243426383e-05	0.00451632554502666	2.64304578585375
ADSL	1.26039532544923	-0.160174292636429	4.28218787510052	1.85083745399395e-05	0.00451632554502666	2.61820726567061
AXL	1.25989377839472	-0.166175377748827	4.28048387106923	1.86506644331692e-05	0.00451632554502666	2.61133227030559
ARMC10	1.25974885540267	-0.164907861074495	4.27999149580659	1.86919730312141e-05	0.00451632554502666	2.60934623665037
SEH1L	1.25935218276933	-0.225586099250345	4.27864380218494	1.88054861135354e-05	0.00451632554502666	2.60391137879585
SLC35F6	1.2561424930093	-0.244778279680018	4.26773889457723	1.97484402461125e-05	0.00463896902736247	2.5599980031528
ZCCHC24	1.25586760609378	-0.134831293172508	4.26680496742523	1.98312577785316e-05	0.00463896902736247	2.55624234709431
ALG9	1.25422773042679	-0.204430034789091	4.26123349666834	2.03322306164579e-05	0.00469518125466205	2.53385454277885
COL3A1	1.25127171544713	-0.0735237009393322	4.25119044807168	2.12658626826155e-05	0.00483924148274136	2.49357251679859
RAB22A	1.25028127306229	-0.262124444913601	4.24782542418931	2.15877120662255e-05	0.00483924148274136	2.48009688029897
PAK1IP1	1.24975054174468	-0.223326014859958	4.24602226674552	2.17620786199229e-05	0.00483924148274136	2.47288031385611
SESTD1	1.24875402098894	-0.0372798809585233	4.2426365916233	2.20931037567891e-05	0.00484939378461196	2.45933849939154
NCOA3	1.24788832425309	-0.171263702898663	4.23969539056446	2.2384556657591e-05	0.00484939378461196	2.44758323298374
SPARCL1	1.2463516420071	-0.123005853334782	4.23447451902616	2.29109441265944e-05	0.00484939378461196	2.42673675596857
KDELR2	1.24509104490369	-0.138187001214382	4.23019164561127	2.33515335635131e-05	0.00484939378461196	2.409654801117
FOXO1	1.24471260916317	-0.133713957571121	4.22890591175713	2.34853658209487e-05	0.00484939378461196	2.40453011100048
TCEA1	1.24466503824242	-0.199061441672446	4.22874428975177	2.35022406305553e-05	0.00484939378461196	2.40388602670991
RTF2	1.2423585795619	-0.207165977670772	4.22090810597931	2.43343919634577e-05	0.00484939378461196	2.37268736593803
UBE2L3	1.24170890484023	0.00216607004270321	4.21870083881501	2.45738027268393e-05	0.00484939378461196	2.36390988847978
TLK1	1.24152453119641	-0.222625806172865	4.21807443012711	2.46421531559105e-05	0.00484939378461196	2.36141973136328
LYSMD3	1.24129289190972	-0.167859022629697	4.2172874366142	2.47282821259659e-05	0.00484939378461196	2.35829172687938
SLC35A1	1.24107468745877	-0.0849421473982969	4.21654608789977	2.48096775912509e-05	0.00484939378461196	2.35534567724562
DDX1	1.23869860505067	-0.123709633952735	4.20847335780251	2.57126704082806e-05	0.00484939378461196	2.32329893842665
RNF38	1.23782517127694	-0.125817197037258	4.20550587018966	2.60523956061827e-05	0.00484939378461196	2.31153418453234
ARF4	1.2376915642177	-0.139015780461963	4.20505194076169	2.61047375058336e-05	0.00484939378461196	2.3097352902749
NTM	1.23738193877595	0.0858280228329578	4.20399998961134	2.62264210792262e-05	0.00484939378461196	2.30556721931823
COX7A2L	1.23724979909817	-0.0577874894647206	4.2035510456058	2.62785163689107e-05	0.00484939378461196	2.30378871802349
IFNL3	-1.23662364625978	0.19687591658848	-4.20142369394208	2.65267143294242e-05	0.00484939378461196	2.29536375126159
HTR1A	-1.23555998338604	0.15082638691006	-4.1978099037533	2.6953452670554e-05	0.00484939378461196	2.28106180668306
PAM	1.23546915262776	-0.110449240848093	4.19750130662988	2.69901946680024e-05	0.00484939378461196	2.27984107232055
GINM1	1.23384807012691	-0.149619753498166	4.19199368557676	2.76540044136909e-05	0.00484939378461196	2.2580693710422
EVC	1.23276903082923	-0.141013315268168	4.1883276540516	2.81044289499096e-05	0.00484939378461196	2.24359334474441
FBXL5	1.23188728270584	-0.132769610044016	4.18533191847036	2.84776678324029e-05	0.00484939378461196	2.23177351353007
PDS5A	1.2314074099798	-0.199891989795228	4.18370155287987	2.86827704173339e-05	0.00484939378461196	2.2253443747297
LCN9	-1.23135358767904	0.137865083276543	-4.18351869183691	2.87058620123658e-05	0.00484939378461196	2.22462344175588
PGM3	1.23029076275774	-0.183869119461452	4.17990774858803	2.91654862848793e-05	0.00484939378461196	2.21039368747502
KCNQ1DN	-1.23002023493997	0.157164267452389	-4.17898863145255	2.92835895319441e-05	0.00484939378461196	2.20677365638119
LINC01565	-1.22969812129935	0.0930116084916725	-4.17789425169849	2.94248062900067e-05	0.00484939378461196	2.20246437490788
FN1	1.22888387788059	0.043291982879781	4.17512786307042	2.97846678373621e-05	0.00484939378461196	2.19157634467181
MRGPRX2	-1.22840894868069	0.217518948361367	-4.17351429308942	2.99964940510938e-05	0.00484939378461196	2.18522894056524
COPS5	1.22757111503172	-0.226785728704452	4.17066775675233	3.03736769006034e-05	0.00484939378461196	2.17403731944309
PNPLA8	1.2271806187134	-0.23677265788739	4.16934104713527	3.05510096593228e-05	0.00484939378461196	2.16882375335962
SLC49A4	1.22696819887884	-0.227335078458559	4.168619351631	3.06478867983645e-05	0.00484939378461196	2.16598840565858
TLE1	1.22677449030384	-0.0212792386979904	4.16796122755325	3.07364848271335e-05	0.00484939378461196	2.16340324088993
ATR	1.22577793777332	-0.236802141099747	4.16457544447636	3.11961461817476e-05	0.00484939378461196	2.15011006166996
SEPTIN2	1.22570331364394	-0.107913278606662	4.16432190930722	3.1230828281978e-05	0.00484939378461196	2.14911507281256
TFB2M	1.22365350011619	-0.137257896506172	4.15735767637369	3.21979448743468e-05	0.00493406235128247	2.1218078977305
GATAD1	1.22302722824711	-0.191245176891322	4.15522992030372	3.2499054412218e-05	0.00493406235128247	2.11347395389429
WDR61	1.22268732492881	-0.236127731826608	4.15407510019376	3.26635968960921e-05	0.00493406235128247	2.10895256840792
PPP1R12A	1.22225948298103	-0.201492237061513	4.15262150895597	3.28718344522483e-05	0.00493406235128247	2.1032632119917
ASPN	1.22162651214624	-0.201386058675442	4.15047099317784	3.31822259882654e-05	0.00493948970661683	2.09484974479232
KIF21A	1.21988771310132	-0.201240483352126	4.14456343065597	3.40492779245509e-05	0.00496076090287278	2.07176000622578
PTBP2	1.21960801444287	-0.0805384727377938	4.14361315562738	3.41907431807225e-05	0.00496076090287278	2.06804892201922
TAF1B	1.21947936639996	-0.185043069578173	4.14317607443678	3.42559977167227e-05	0.00496076090287278	2.06634228600245
APCDD1	1.21782303696734	-0.184191186653141	4.13754870207961	3.51067785393236e-05	0.00496076090287278	2.04438561473815
TBCK	1.21669037220456	-0.136516177532585	4.13370047825984	3.57000884581682e-05	0.00496076090287278	2.02938794021287
MARCO	-1.21666804616372	0.0946679444893531	-4.13362462562894	3.57118783737958e-05	0.00496076090287278	2.02909246016474
KRTAP4-7	-1.21609720845023	0.196136419529021	-4.131685206872	3.60145846423912e-05	0.00496076090287278	2.02153939509725
JMJD1C	1.21590821002876	-0.153344026376543	4.13104308552125	3.61153432636809e-05	0.00496076090287278	2.01903943498838
PAPOLA	1.21583965945947	-0.173461658043088	4.13081018524724	3.61519549674644e-05	0.00496076090287278	2.01813278434607
PON2	1.21569375930653	-0.0649015195156633	4.13031449008455	3.62299951363545e-05	0.00496076090287278	2.01620327736742
CTSK	1.21546127844679	0.00118464378278254	4.1295246373307	3.63546768365094e-05	0.00496076090287278	2.01312923235892
PWP1	1.21467132954034	-0.202016757566937	4.12684078920712	3.67813849798935e-05	0.00498125042299129	2.00268829863924
TEAD1	1.21410758924313	-0.174038098930828	4.12492548389249	3.70888045770973e-05	0.00498539961225878	1.99524136594923
RPRD1B	1.21306397256297	-0.179290163517865	4.12137980056298	3.76643597781966e-05	0.00502526258018427	1.98146445502271
UBE2K	1.21125669397798	-0.152642029426529	4.11523957908854	3.86811823267764e-05	0.00510955431817223	1.95763437339799
H2AB1	-1.20941640740008	0.124670511350237	-4.10898721309553	3.97433175088892e-05	0.00510955431817223	1.93340556996158
GNS	1.20920711171366	-0.042607343717972	4.10827613187156	3.98658520877281e-05	0.00510955431817223	1.93065236265763
ATIC	1.20893472960838	-0.0329975681207966	4.10735071480196	4.00258583331246e-05	0.00510955431817223	1.92706999044377
GUCY1A1	1.2084018709411	-0.064987691271544	4.10554032969652	4.03406411217231e-05	0.00510955431817223	1.920064161559
THY1	1.20811053318939	0.0299982880525177	4.10455051089702	4.05137389145744e-05	0.00510955431817223	1.91623506642258
MTDH	1.20769249548791	-0.202880102972471	4.10313022954522	4.0763346927341e-05	0.00510955431817223	1.9107423479971
METTL5	1.20748485619953	-0.14844075263892	4.10242477592671	4.08878689628907e-05	0.00510955431817223	1.90801482184798
TM9SF2	1.20745739904052	-0.09929386555283	4.10233149034321	4.09043621161027e-05	0.00510955431817223	1.90765418282898
FRY	1.20707805402965	0.0877431743255058	4.10104266724681	4.11328767563276e-05	0.00510955431817223	1.90267247415358
PCMTD2	1.20559717725182	-0.207901697941971	4.09601139455442	4.20365932086536e-05	0.00514502272547539	1.88323999760546
PTTG1IP	1.2054454387816	-0.152433996843843	4.09549586373307	4.2130249426516e-05	0.00514502272547539	1.88125019061739
DYRK2	1.20385696790945	-0.117620124172678	4.09009904055281	4.31226448307333e-05	0.00514502272547539	1.86043497405388
LAMC1	1.20356600872279	0.0733308376117236	4.08911050792648	4.33068077311887e-05	0.00514502272547539	1.85662523843038
CUL1	1.20342086951827	-0.249712525603479	4.08861739808291	4.33989524028465e-05	0.00514502272547539	1.85472517182608
FOXH1	-1.20332963339573	0.0537057022539191	-4.08830742373609	4.34569707384424e-05	0.00514502272547539	1.85353088606407
RGPD5	1.2032093894399	-0.00204518998670021	4.08789889539636	4.35335479534675e-05	0.00514502272547539	1.85195702450739
INSIG2	1.20259993415448	-0.0870647304364904	4.08582827359942	4.39236513672682e-05	0.00514502272547539	1.84398234175433
ELOVL5	1.20208008672887	-0.110935272465324	4.08406209413344	4.42590162492379e-05	0.00514502272547539	1.83718336499943
CBL	1.20205564187099	-0.190415061785515	4.08397904283047	4.42748457943974e-05	0.00514502272547539	1.83686372813398
KRTAP10-6	-1.20044021806811	0.135655531594179	-4.07849064718018	4.53329175113238e-05	0.00522589212737902	1.81575512525724
PSMD1	1.20011166950862	-0.213987903953948	4.07737440481602	4.55510250942986e-05	0.00522589212737902	1.81146548345643
BGN	1.19686631918914	-0.144250083718455	4.06634834060593	4.77595925489086e-05	0.00544459355057558	1.76915616853487
TIMM9	1.19443784140499	-0.204733228499737	4.0580975974365	4.94782605902643e-05	0.005605046727999	1.73757128222217
MMADHC	1.19320395653488	-0.244030949692851	4.05390547872313	5.03738018205044e-05	0.00565445434964141	1.7215479006213
MMP2	1.19297418179942	-0.0397184810301886	4.05312482001523	5.05422579553779e-05	0.00565445434964141	1.71856584663919
ACAT1	1.19155950418854	-0.136558816330912	4.04831845871719	5.15912308789373e-05	0.00573618055920629	1.70021858281173
CAPZA2	1.1893777102437	-0.131763911440104	4.04090582286563	5.32495531681072e-05	0.00588423896726348	1.67196509688092
MORC4	-1.18887509735222	0.079846890322719	-4.03919819765764	5.36386698277664e-05	0.0058910958593764	1.66546376995732
SNHG29	1.18714343407127	-0.139393934223238	4.03331487886415	5.50000349102897e-05	0.00600389816902888	1.64308564805621
RB1	1.18656360607162	-0.161045867356054	4.03134491564736	5.54631420484045e-05	0.00600389816902888	1.63559987485607
PPA2	1.18631140816463	-0.151063593042672	4.03048807430747	5.56657225309695e-05	0.00600389816902888	1.63234505688645
LUM	1.18474006028365	-0.068983755219037	4.02514942641849	5.69437990827329e-05	0.0060599659487068	1.61208112629596
JAM2	1.18438712291591	-0.175563834645033	4.02395032317977	5.7234663371998e-05	0.0060599659487068	1.60753337839756
SF3B1	1.18363419441026	-0.127086270374858	4.02139225171395	5.78598800461933e-05	0.0060599659487068	1.59783610341257
ZNF217	1.18353808910397	-0.0661438167558964	4.02106573433561	5.79401478979045e-05	0.0060599659487068	1.59659876755733
GTF2E2	1.18303712631244	-0.231340174949205	4.01936371533534	5.83602661700162e-05	0.0060599659487068	1.59015060249843
SIAH2	1.18283917180938	-0.239344565663013	4.01869116573467	5.85270690026415e-05	0.0060599659487068	1.58760337471771
CHRM1	-1.18282308540542	0.172594658639884	-4.01863651224412	5.85406437416713e-05	0.0060599659487068	1.58739639772371
FUNDC1	1.18013494537989	-0.0837484269063036	4.00950356768978	6.0851431081628e-05	0.0062558785708274	1.55284876776827
CDH1	1.17915673175859	-0.169815637016865	4.00618009098066	6.17135575163536e-05	0.0062558785708274	1.54029639854843
TXNL1	1.17903545215274	-0.105091589874833	4.0057680440243	6.18212467414876e-05	0.0062558785708274	1.53874087232795
LCE1D	-1.17903407217182	0.062459297533197	-4.00576335554487	6.18224731072216e-05	0.0062558785708274	1.53872317368163
LIX1L	1.17837199332601	-0.0271430702360519	4.0035139454204	6.24135152024128e-05	0.00628040355209977	1.53023421397497
LYPLA1	1.17783001497846	-0.249642569891429	4.00167257623917	6.29013205322505e-05	0.00628660951540788	1.5232886930832
ZBTB41	1.17621920216464	-0.13773313912471	3.99619984640506	6.43725178957866e-05	0.00628660951540788	1.50266478435777
LRRC10	-1.17610202192851	0.197220659469932	-3.99580172704025	6.44808028686579e-05	0.00628660951540788	1.50116557819232
COL6A1	1.17550248596857	-0.0869951698516018	3.99376480611034	6.50375304246933e-05	0.00628660951540788	1.49349744081607
SIK2	1.17533862553992	-0.131476265323724	3.99320809098565	6.51904806042999e-05	0.00628660951540788	1.49140232648596
HSD17B11	1.17532457775089	-0.0547436992408293	3.99316036368088	6.52036088871856e-05	0.00628660951540788	1.4912227254866
HSPA8	1.17495113257307	-0.0554581662722727	3.99189158524273	6.55535288192663e-05	0.00628660951540788	1.48644901549229
ARCN1	1.17492686863748	-0.205306626023442	3.9918091486225	6.55763256238023e-05	0.00628660951540788	1.48613890466923
TMEM39A	1.17488423501135	-0.111217471117443	3.99166430105506	6.56163995612193e-05	0.00628660951540788	1.48559403129303
GDI2	1.17418939846535	-0.0568010817244783	3.98930359678047	6.62727946414437e-05	0.00629971504362595	1.47671655243443
SCCPDH	1.17394783192468	-0.0566306337196167	3.98848287546345	6.65024487943871e-05	0.00629971504362595	1.47363144268498
ACOT12	-1.17357461137081	0.208140835713667	-3.98721486018423	6.6858745886037e-05	0.00629971504362595	1.46886619290782
THBS1	1.17303964165135	-0.0523907344922325	3.98539730278779	6.73726093891572e-05	0.00629971504362595	1.46203838540505
DHX9	1.17290560375157	-0.19683255418492	3.98494190958087	6.75019433388745e-05	0.00629971504362595	1.46032815017121
SERINC1	1.17024892456831	-0.085744342918745	3.97591585310723	7.01143801747941e-05	0.00646885045445347	1.42647099942144
SYNPR	-1.16968156067861	0.127956928920158	-3.97398823665218	7.06845556184634e-05	0.00646885045445347	1.41925037076555
PAFAH1B1	1.16868290747599	-0.163106144247485	3.97059531655054	7.16988275535578e-05	0.00646885045445347	1.40654938977562
ADAM9	1.16838581701014	-0.121286880113213	3.96958595292871	7.20032115333609e-05	0.00646885045445347	1.40277305435619
TMEM260	1.16803954776008	-0.215788475581598	3.96840950459207	7.23595241378448e-05	0.00646885045445347	1.3983728159995
ZMYND11	1.16776255905238	-0.175509307595684	3.96746843660989	7.26457467315951e-05	0.00646885045445347	1.39485390345404
EPAS1	1.16776187793139	-0.170170900418362	3.96746612250418	7.26464518769595e-05	0.00646885045445347	1.39484525140364
LAMTOR5	1.16774097272677	-0.142495404091013	3.96739509715843	7.26680975952069e-05	0.00646885045445347	1.39457970208693
ARL6IP1	1.16765034941829	-0.155579058949786	3.96708720484485	7.27620015636615e-05	0.00646885045445347	1.39342861034254
TMED10	1.16747812334029	-0.108957005457868	3.96650206746129	7.29407788241243e-05	0.00646885045445347	1.3912412514062
ATP5F1B	1.16716699532165	-0.221504541860649	3.96544501131222	7.3264795286948e-05	0.00646885045445347	1.38729058498359
CRYZ	1.16645796770515	-0.13832809304333	3.96303609293463	7.40082877134903e-05	0.0064703863925909	1.37829137103919
TANC1	1.16638973751777	-0.173082203231742	3.96280428115686	7.40802096245804e-05	0.0064703863925909	1.37742565928261
UHRF1BP1L	1.1658185413655	-0.194825553516783	3.96086364460564	7.46849098092016e-05	0.0064703863925909	1.37018024922516
MAGIX	-1.16578637941176	0.175123802039037	-3.96075437450158	7.47190966943653e-05	0.0064703863925909	1.36977239238531
TEX47	-1.16536444164958	0.164393967665082	-3.9593208427098	7.51689726978254e-05	0.00647819873795805	1.36442269604443
CYP7A1	-1.1644673367746	0.137232792671786	-3.95627293262891	7.61340054612686e-05	0.00653012241127795	1.35305485100125
SRSF11	1.16399967669333	-0.131933411726724	3.95468405944822	7.66417100401593e-05	0.0065425141291154	1.34713227347545
STT3A	1.16353141246393	-0.177044654745813	3.95309313367676	7.71532768589825e-05	0.00655511708860374	1.34120442849715
INPP5A	1.16235032321902	-0.174203818182957	3.94908038788039	7.84579661003751e-05	0.00663467082347398	1.32626339268099
SPCS2	1.16180206076013	-0.1661815553254	3.94721766845702	7.90706670275873e-05	0.00665523763785468	1.31933291016036
CHP1	1.16039972876138	-0.164549836578442	3.94245325132484	8.06584644844933e-05	0.00675325780851673	1.30162117282296
MAN2B2	1.16011448236536	-0.16667426472988	3.94148412788096	8.0985103633112e-05	0.00675325780851673	1.29802107118368
YES1	1.15967730100392	-0.193907099896403	3.93999880602409	8.14881530546666e-05	0.00676389222497997	1.29250511245936
CASD1	1.15815409248456	-0.00455753781750552	3.93482371141595	8.3264025559743e-05	0.00687959462560592	1.27330288700122
EIF1	1.15723338565636	-0.183183900517576	3.93169561379717	8.43551258638676e-05	0.00692786631245683	1.26170829668319
GH1	-1.15701365628498	0.0894713920032235	-3.93094908417196	8.46175099234123e-05	0.00692786631245683	1.25894257678534
TUFT1	1.15581666597049	-0.189447647360076	3.92688231455784	8.60604617031223e-05	0.0070141223357314	1.24388535759729
DUSP14	1.15392501302346	-0.316077091149868	3.92045543153939	8.83883152516678e-05	0.00717139790231099	1.22012159329571
DNAJC13	1.1525767671937	-0.202557931243901	3.91587477194134	9.00836279706347e-05	0.00727617178030077	1.20320810280912
NUP88	1.15170452099679	-0.218257339338272	3.91291131911579	9.11967227004983e-05	0.00731839907946684	1.19227647236646
KLF1	-1.15153151172077	0.147198146166673	-3.91232352082023	9.14190424650254e-05	0.00731839907946684	1.19010917652026
ZNF324B	-1.1507851605574	-0.10735521332466	-3.90978779584739	9.23839966425091e-05	0.00733490961889891	1.18076333018094
ANKRD17	1.1505062771101	-0.11650578279199	3.90884029049533	9.27470264605279e-05	0.00733490961889891	1.17727269289465
YME1L1	1.15040597935502	-0.229791093379373	3.90849952928967	9.28779157373437e-05	0.00733490961889891	1.17601752554457
EML1	1.14938229532369	-0.0357475835609199	3.90502156705165	9.42238448932175e-05	0.00733490961889891	1.163212980632
MPO	-1.1491598226702	0.152459420631999	-3.90426571713689	9.45187760297801e-05	0.00733490961889891	1.16043173424254
COL4A2	1.14914797415095	-0.101946312952043	3.90422546184201	9.45345079914681e-05	0.00733490961889891	1.1602836248391
KRAS	1.14881741357355	-0.232724870172947	3.9031023836554	9.49744104255689e-05	0.00733490961889891	1.15615215197033
LGALS12	-1.14818950192609	0.169679744893277	-3.90096905644522	9.58153493007808e-05	0.00733490961889891	1.14830754471143
C18orf32	1.1481559511067	-0.183593907667609	3.9008550676759	9.58604799661797e-05	0.00733490961889891	1.14788850930816
CASP6	1.14808284329357	-0.201938006118798	3.90060668418492	9.59588899940289e-05	0.00733490961889891	1.14697546635971
CSNK2A1	1.14797461907274	-0.131331844620799	3.90023899284483	9.61047451732258e-05	0.00733490961889891	1.14562396158544
CAND1	1.14764898223768	-0.204348284740644	3.89913264305235	9.65448736993947e-05	0.00733741040115399	1.14155817508241
ULK2	1.14724713951453	-0.0279519547964859	3.89776738407206	9.70906251181764e-05	0.00734788377995208	1.13654249874146
GET1	1.14657906100264	-0.203034200506502	3.89549759010703	9.8004409130551e-05	0.00736596188683751	1.1282076374633
LINC01164	-1.14614880457842	0.00991765430562729	-3.89403579569557	9.85971969796196e-05	0.00736596188683751	1.12284238408585
MIDEAS	1.14592284955046	-0.197420191147944	3.89326811442802	9.89098616383826e-05	0.00736596188683751	1.12002555456418
NSF	1.14575886050837	-0.223331203708231	3.89271096233971	9.91373669656742e-05	0.00736596188683751	1.11798156115377
MYH8	-1.14532796654726	0.230779171379014	-3.89124700189931	9.97375115910374e-05	0.00736596188683751	1.11261220367067
OLFML3	1.14507688537716	-0.0414285318242369	3.89039395466837	0.000100088794605748	0.00736596188683751	1.10948441960672
LYRM1	1.14471782301126	-0.232407818292966	3.88917404177388	0.000100593182011031	0.00736596188683751	1.10501267698333
IGFBP7	1.14453581658084	-0.0670045750172083	3.88855567568365	0.000100849768214076	0.00736596188683751	1.10274651468917
LMBRD1	1.14439275234101	-0.10836757000057	3.88806961552398	0.000101051888628929	0.00736596188683751	1.10096547460015
HILPDA	1.14376067586684	-0.168061546178658	3.88592213833235	0.00010194946830982	0.00736596188683751	1.09309927192639
SUCLA2	1.14367717882134	-0.103117443058683	3.88563845746762	0.000102068599369538	0.00736596188683751	1.09206047471271
ACVR1	1.14355939842221	-0.140557809384015	3.88523829905153	0.000102236868293881	0.00736596188683751	1.09059528293454
CD46	1.14323781805818	-0.224085344633558	3.88414573110247	0.000102697633815069	0.00736968039951007	1.08659558180113
SERPINA12	-1.14276392166181	0.204956626559614	-3.88253567006717	0.000103380213854905	0.00738922385696251	1.08070347885108
DOP1A	1.14210992653625	-0.220408048574958	3.88031372434861	0.000104329234812975	0.00742758172905653	1.07257616367412
SRR	1.14163107899247	-0.254666522228924	3.87868684181058	0.000105029304167147	0.00744798356952225	1.06662838940635
ANO6	1.14107220662671	-0.137501016868362	3.87678807527278	0.000105851974900026	0.00745370425367999	1.05968977963411
INTS10	1.14085757584277	-0.223430930600975	3.87605886807717	0.000106169528537681	0.00745370425367999	1.05702596100318
COMMD7	1.14045656323418	-0.130010617638299	3.87469642940764	0.000106765250802212	0.00745370425367999	1.05205026906713
ENSG00000285382	1.14045656323418	-0.130010617638299	3.87469642940764	0.000106765250802212	0.00745370425367999	1.05205026906713
LBH	1.1399426932277	-0.112878017392715	3.8729505581983	0.000107533238986474	0.00747833475144546	1.04567681993505
EIF2AK4	1.13935578705524	-0.212130906124274	3.87095654691884	0.000108416756827682	0.00748345698168435	1.0384010284942
AGBL1	-1.13903566988394	0.200120804788769	-3.86986895016099	0.000108901537527234	0.00748345698168435	1.03443416114703
PRCP	1.13884493690821	-0.106533785583443	3.86922093566936	0.000109191352253412	0.00748345698168435	1.03207114273619
FAM13B	1.13850445200118	-0.130987307555853	3.86806413961411	0.000109710521637332	0.00748345698168435	1.02785380974002
DNM1L	1.13821940067555	-0.215211603343128	3.86709567892108	0.000110146956317207	0.00748345698168435	1.02432406104559
KRT33B	-1.13781557541323	0.0163496013252444	-3.86572368427223	0.000110768047232751	0.00748345698168435	1.01932506516175
GSTT4	-1.13774145306407	0.179824930705894	-3.86547185389929	0.000110882407082502	0.00748345698168435	1.01840768939727
CCNT2	1.13771020077801	-0.118833628280311	3.8653656743874	0.000110930658122903	0.00748345698168435	1.0180209131751
PCMT1	1.13681378693782	-0.0897012826791613	3.86232011209433	0.000112323111494696	0.00754911897105397	1.00693147770053
EMC4	1.13508835071121	-0.219106351245115	3.85645794969208	0.000115049870046306	0.00770197754141151	0.985610903543955
SLC39A9	1.13465176023276	-0.16464201527994	3.85497463535769	0.000115749658605761	0.00770197754141151	0.980221251149507
ITSN1	1.13425954013637	-0.154731869628478	3.85364206921182	0.000116381749400245	0.00770197754141151	0.975381113376414
UMODL1-AS1	-1.13404814376045	0.118395869666207	-3.85292385090403	0.000116723778454445	0.00770197754141151	0.972773099695083
SRSF7	1.13391547443546	-0.143549544037178	3.85247310742426	0.000116938914865218	0.00770197754141151	0.97113659608886
GOPC	1.13377746661611	-0.134353201515046	3.85200422643213	0.000117163104949298	0.00770197754141151	0.969434444221736
FLJ40194	-1.13267342806046	0.246719874492332	-3.84825326003199	0.000118971233504196	0.00779239948319118	0.955824983455886
BMPR2	1.13232175684449	-0.0736990998609718	3.84705845853864	0.000119552683293279	0.00780211207057443	0.951492723884855
SLC4A7	1.13140643187373	-0.0946180845661458	3.84394864575815	0.000121078661175435	0.00781790171841075	0.940223086223338
RINT1	1.1311462214152	-0.2158644831657	3.84306458180773	0.000121515810277117	0.00781790171841075	0.93702099421716
HS3ST1	1.13105763041614	-0.236129059377404	3.84276359425696	0.000121664980874911	0.00781790171841075	0.935930981159546
PDCD6	1.13087989613878	-0.202237245044756	3.84215974278896	0.000121964772781612	0.00781790171841075	0.933744417317028
DHX33	1.13058679734537	-0.187089306321517	3.84116394085761	0.000122460676606008	0.00781790171841075	0.930139339943226
USP34	1.13050507554885	-0.168603454748222	3.8408862913939	0.000122599283018029	0.00781790171841075	0.92913433898003
SFTPD	-1.12970409761044	-0.11150022068295	-3.83816497218014	0.000123965653937087	0.00781790171841075	0.919287891898008
MBD3L2	-1.12896524286553	0.171616077385077	-3.83565471625785	0.000125238767308203	0.00781790171841075	0.910211315090092
KCNG4	-1.12880735975047	0.16982647112017	-3.83511830903122	0.000125512407612776	0.00781790171841075	0.908272545277883
SFT2D1	1.12877831951186	-0.0881484117871787	3.83501964494134	0.00012556280097964	0.00781790171841075	0.907915967080087
SEZ6L	-1.12872603575533	0.145305347574394	-3.83484201109605	0.000125653576776511	0.00781790171841075	0.90727401036798
BTBD3	1.12869802676126	-0.0674650375747639	3.8347468506552	0.000125702231829856	0.00781790171841075	0.906930119197478
SLC35B3	1.12827309651859	-0.158814402203608	3.8333031519234	0.000126442569555196	0.00781790171841075	0.901713921926967
LMBR1	1.12823994755045	-0.194431548837848	3.83319052844202	0.000126500496056904	0.00781790171841075	0.901307087003612
OXA1L	1.12793317914532	-0.192553604012116	3.83214828406174	0.00012703774971617	0.00781790171841075	0.89754270737804
GEM	1.12788525022495	-0.0153347430289654	3.83198544575414	0.000127121883220383	0.00781790171841075	0.896954660226697
TMED2	1.12759795840946	-0.0939989423597699	3.83100937300614	0.00012762729160622	0.00781790171841075	0.893430357420431
WDR75	1.12753712575153	-0.1889166588692	3.83080269430387	0.000127734552080765	0.00781790171841075	0.892684218460372
SFPQ	1.12736338445938	-0.167460668200864	3.83021240898654	0.000128041361699488	0.00781790171841075	0.890553427745322
VPS16	1.12661642655394	-0.276981346451926	3.82767462261007	0.000129368343197007	0.00787185946159364	0.881396358181944
PLPP1	1.12637547842113	-0.0750129579710571	3.82685600233117	0.000129799148350728	0.00787185946159364	0.878443833341607
APPL2	1.12602429085629	-0.179487543168114	3.82566284404052	0.000130429478883527	0.00788354286459763	0.874141590036056
GON7	1.1255036603395	-0.172243815152567	3.82389400402551	0.000131369244936994	0.00791368639496589	0.867766044863497
WASL	1.12522872904527	-0.24860354593042	3.82295992609703	0.000131868081414204	0.00791368639496589	0.864400476621767
KIAA1217	1.12480193877126	-0.169875186745126	3.8215099079165	0.000132645988796508	0.00791368639496589	0.859177557327153
RHOB	1.12465598169428	-0.0533978944392713	3.82101401935463	0.000132913014413984	0.00791368639496589	0.85739183719668
EPHA10	-1.12454032209472	0.193485933202652	-3.82062106634624	0.000133124971001258	0.00791368639496589	0.85597695784337
TMCO1	1.12405913792519	-0.181198822388288	3.81898624513194	0.000134010207556175	0.00794010479770339	0.850092129533983
C16orf72	1.1233273650607	-0.169338114922101	3.81650004986893	0.000135367090597301	0.0079691298002026	0.841147457259749
DYNC2I1	1.12331777957995	-0.213722442770726	3.81646748323797	0.000135384949970131	0.0079691298002026	0.841030329794617
MTA3	1.12306706988226	-0.140082228492779	3.81561569808299	0.000135852853647703	0.00797062410391672	0.837967198175797
HNRNPA0	1.12261708936114	-0.106727238290411	3.81408689113436	0.000136696483148799	0.00799408134570182	0.83247112187194
BROX	1.12124982805032	-0.227195826408527	3.8094416265185	0.000139290224326765	0.00809624998573695	0.815784862728208
IARS2	1.12122250764698	-0.112503951309725	3.80934880556181	0.000139342521406754	0.00809624998573695	0.815451647712079
USP30	1.12097038524808	-0.188456911643444	3.80849222076036	0.000139826011109921	0.0080982190100061	0.812377004220953
PRKAA1	1.12035426297826	-0.205340148082863	3.80639894791164	0.000141014192933526	0.00811548864183617	0.804866276165578
NAA50	1.12012113693098	-0.211460463230083	3.80560690313579	0.000141466247546527	0.00811548864183617	0.802025471689313
SLC35A3	1.12011618042682	-0.223930957610983	3.80559006343352	0.000141475873503029	0.00811548864183617	0.801965079626224
MTREX	1.11920444273498	-0.244704106662294	3.80249243841822	0.000143257078148649	0.00815919245968658	0.790860642418298
FNDC3A	1.11919157860353	-0.0688801702835706	3.80244873258515	0.0001432823604336	0.00815919245968658	0.790704029436619
COL10A1	1.11903180759295	-0.0122926711270848	3.80190591124133	0.000143596713841919	0.00815919245968658	0.788759064505942
PRDM1	1.11717757838192	-0.175828495592578	3.79560617521025	0.000147292782187989	0.00829933731242631	0.766207002952715
MIER1	1.11710237797845	-0.142751076142743	3.79535068215228	0.000147444554322547	0.00829933731242631	0.765293167245058
CPNE1	1.11701111932115	-0.237925523876427	3.79504063124374	0.000147628933569978	0.00829933731242631	0.764184274171765
HSPA1L	-1.11596799188274	0.278475090144931	-3.79149661011103	0.0001497519516959	0.00829933731242631	0.751515564215278
YIPF5	1.11560736464371	-0.11802570008474	3.79027138056662	0.000150492578299885	0.00829933731242631	0.747138524901367
TMEM263	1.11547795032192	-0.0569934380812297	3.78983169594668	0.000150759198566778	0.00829933731242631	0.74556812998006
SEC24B	1.11512491578124	-0.2029704877724	3.78863226256331	0.000151488785663657	0.00829933731242631	0.741285112783354
VPS35	1.11500154739377	-0.256464945664885	3.78821311898009	0.000151744523606006	0.00829933731242631	0.739788726415843
KDELR1	1.11495830265816	-0.100061424969613	3.78806619517072	0.000151834264447179	0.00829933731242631	0.739264232259631
GOLM2	1.11495704669151	-0.1037065189888	3.78806192802928	0.000151836871557167	0.00829933731242631	0.73924899956115
CATSPER1	-1.11473706499883	0.0514535536015287	-3.78731454114349	0.00015229415572926	0.00829933731242631	0.736581267611431
PPME1	1.11464899719388	-0.172681575158357	3.78701533114253	0.000152477588711868	0.00829933731242631	0.735513411304014
VWF	1.11459191843572	-0.0641232932354625	3.78682140629911	0.000152596586881239	0.00829933731242631	0.734821354273384
B3GNT2	1.11433893062012	-0.0301454432268769	3.78596188124802	0.000153125070752469	0.00829933731242631	0.731754405205042
BTBD7	1.11388783186304	-0.147853059849118	3.78442927509736	0.000154071679759305	0.00829933731242631	0.726287502053571
PTS	1.11385383806654	-0.175041550041749	3.78431378131515	0.000154143236835743	0.00829933731242631	0.725875618109883
FLVCR1	1.11362527248266	-0.151105298801465	3.78353723069473	0.000154625181188059	0.00829933731242631	0.72310654233066
UCHL5	1.11362292042114	-0.167719278036431	3.78352923957551	0.000154630148016731	0.00829933731242631	0.723078050021038
TBC1D29P	-1.11346654214566	0.197103585679111	-3.7829979450351	0.000154960707816533	0.00829933731242631	0.721183856066424
RAE1	1.11331649090289	-0.187130831304471	3.78248814656198	0.000155278518448127	0.00829933731242631	0.719366550888644
KLHL9	1.11270375911634	-0.17070786639093	3.78040639286606	0.000156582671470747	0.00832319608341533	0.711948157065403
FAM3C	1.1124792203423	-0.13465265155236	3.77964352331531	0.000157063160990903	0.00832319608341533	0.709230670284682
VAT1	1.11245681356285	-0.193854004597405	3.77956739637537	0.000157111185229914	0.00832319608341533	0.708959521705798
NUAK1	1.11067425441034	0.0613948014682914	3.77351115906996	0.000160976320597696	0.00845590538819397	0.68740594338285
LCE1B	-1.11058284018353	0.156471667699888	-3.77320057961463	0.000161176926957136	0.00845590538819397	0.686301552069681
SERPINH1	1.1099839988226	-0.0691334961517512	3.77116601858202	0.000162496899454909	0.00845590538819397	0.679069092704308
SFRP1	1.10982418424267	-0.0215394256282617	3.7706230492115	0.000162850880073685	0.00845590538819397	0.677139604138291
TLX2	-1.1097393179096	0.0883428575590644	-3.77033471619793	0.000163039149209396	0.00845590538819397	0.676115100804582
GOLGA5	1.10959415703897	-0.157562078279985	3.76984153274381	0.000163361651732994	0.00845590538819397	0.674362905582354
CLIC4	1.10953802855286	-0.181929995300952	3.76965083644575	0.000163486512692076	0.00845590538819397	0.673685456178964
C8orf74	-1.10929646916053	0.0698182275870303	-3.76883013941518	0.000164024900563033	0.00845590538819397	0.670770317622333
CCDC140	-1.10922624205456	0.217502865407215	-3.76859154311478	0.000164181735531242	0.00845590538819397	0.669922936051899
STAT3	1.10890899454458	-0.185514575908968	3.76751369601935	0.000164891989772859	0.00845590538819397	0.666095599908318
ERLEC1	1.10883114422964	-0.17140377939824	3.76724919989818	0.000165066722376464	0.00845590538819397	0.66515656574158
INSL3	-1.10870048884009	0.200838563707159	-3.76680529875568	0.000165360365896293	0.00845590538819397	0.663580742445439
DERL1	1.10854111406144	-0.138620187617292	3.7662638236082	0.000165719220632493	0.00845590538819397	0.661658788498395
SLC17A5	1.1078924062266	-0.147273438574808	3.7640598414379	0.000167187451554617	0.00850672422994847	0.653838654109375
TPD52L3	-1.10744604609833	0.151858216649898	-3.76254333475891	0.000168204803129783	0.00851317735698669	0.64846046779624
ARHGEF7	1.10694451984611	-0.215537398240272	3.7608394014033	0.000169354836901383	0.00851317735698669	0.642420171298979
MTPN	1.10682725580147	-0.210238485182528	3.76044099729945	0.000169624796112111	0.00851317735698669	0.641008257835631
SNX2	1.10680716482191	-0.162691028796414	3.76037273827997	0.000169671089122225	0.00851317735698669	0.640766368136308
TMEM209	1.10680439398721	-0.137522225432628	3.76036332438061	0.000169677474525773	0.00851317735698669	0.640733008416421
GLG1	1.10594070028149	-0.155450221625646	3.75742892860827	0.000171678915582547	0.00858966840964679	0.630338558646877
PHKB	1.10570951733469	-0.248327308824189	3.75664348550822	0.000172218391930775	0.00859279134475656	0.627557676388713
RNF11	1.10480169229188	-0.168816674245056	3.75355915370175	0.000174352306856714	0.00867523135663846	0.616643141233291
ARPC1A	1.10435742958137	-0.169781493937743	3.75204977299089	0.000175405620348696	0.00868710358573	0.611305157769047
TBX21	-1.1042944169763	0.220963954322366	-3.75183568792728	0.000175555502176645	0.00868710358573	0.610548211485517
ANKRD6	1.10379648844929	-0.0575333995478289	3.75014397782807	0.000176744118521829	0.00870907730767034	0.604568305984476
RNF114	1.10361274762931	-0.192140461969657	3.74951971915654	0.000177184638727032	0.00870907730767034	0.602362339706534
DCTN2	1.10350222720156	-0.240385655180382	3.74914422646302	0.000177450109477849	0.00870907730767034	0.601035623977063
C1QTNF2	-1.10321814645251	0.150799496123062	-3.74817906329986	0.000178134190438388	0.00871889412547892	0.597626055063277
SLC25A3	1.10274060279838	-0.163486011259558	3.74655661072149	0.000179289730837088	0.00875167108899086	0.591896500904416
ZMYM2	1.10242447466879	-0.169493254404226	3.74548256671628	0.00018005855786587	0.00876544525481095	0.588104969901423
PKD2	1.10211611384041	-0.109360450374537	3.74443491208461	0.00018081148039439	0.00877837300502361	0.584407644567724
JAG1	1.10123495869088	-0.162337473092228	3.74144119112958	0.000182979338565596	0.00884629468028654	0.573848069338173
CGGBP1	1.10080136898928	-0.151525792491091	3.73996807192207	0.000184055023814772	0.00884629468028654	0.568655123397153
HERC4	1.10076538918897	-0.186627430319284	3.73984583070022	0.000184144552091468	0.00884629468028654	0.568224298323072
MAPK1IP1L	1.10053218011795	-0.177207583282836	3.73905350385155	0.000184725837917765	0.00884629468028654	0.565432175255327
CANX	1.0999325761935	-0.0903697406521986	3.73701635201252	0.000186228310960101	0.00884629468028654	0.558256062608137
TNS1	1.09991643118768	-0.0152392480138712	3.73696149942239	0.000186268925101898	0.00884629468028654	0.55806289182405
GLRX5	1.0998480100517	-0.140905823163275	3.73672903889752	0.000186441136743685	0.00884629468028654	0.557244282246374
ANGEL2	1.09981908754586	-0.183352126477711	3.73663077480426	0.000186513977842564	0.00884629468028654	0.55689826062264
PCM1	1.0994709038333	-0.164395987787301	3.73544782208922	0.00018739297776519	0.00884629468028654	0.552733391935612
TM4SF18	1.09938842647067	0.0848033732478461	3.73516760559279	0.00018760176393799	0.00884629468028654	0.551747015756593
TEX35	-1.09938400758082	0.0931583285460234	-3.73515259243293	0.00018761295624414	0.00884629468028654	0.55169417076631
UQCRC2	1.09896398887135	-0.214280040915646	3.73372558061472	0.000188679662855312	0.00885622902532647	0.546672185412096
MYH10	1.09826942452248	-0.0375991461591185	3.73136580112876	0.000190456140057313	0.00885622902532647	0.538371784945331
DYNLT3	1.09825978548549	-0.224759013444526	3.73133305254068	0.000190480903916684	0.00885622902532647	0.538256630424185
NIT2	1.09810791809538	-0.181121974821816	3.73081708371455	0.000190871469391852	0.00885622902532647	0.536442452231555
RALGAPA2	1.09797309284164	-0.0416513552952145	3.73035901547582	0.000191218837264351	0.00885622902532647	0.534832066304373
MAGED1	1.0979485339066	-0.0489763105904581	3.73027557659617	0.000191282175583068	0.00885622902532647	0.534538749645062
FERMT2	1.09761993614591	0.0891631410392009	3.72915916707115	0.000192131539307179	0.00885622902532647	0.530614813345107
PLVAP	1.09751226818016	-0.104894634172619	3.72879336560541	0.000192410610918411	0.00885622902532647	0.529329356348002
SEPHS2	1.09743380651884	-0.135175057607309	3.72852679243746	0.000192614220712638	0.00885622902532647	0.528392675332379
PYURF	1.09738518586855	-0.173919203322643	3.72836160398038	0.000192740493999999	0.00885622902532647	0.527812272081397
LMBR1L	1.09615490278704	-0.127708603876166	3.72418172232878	0.000195961686128492	0.00895302409428594	0.513134471215478
TXNRD1	1.09614734837634	-0.138214659090036	3.72415605624985	0.000195981620842259	0.00895302409428594	0.513044394739899
UBXN4	1.09601232379433	-0.246568013208402	3.72369731079418	0.000196338247681709	0.00895302409428594	0.511434507755479
XPNPEP1	1.09564440990139	-0.212268548823811	3.72244732487338	0.00019731307851354	0.0089747554802674	0.507048907075472
ZMPSTE24	1.09469483579641	-0.178268544196775	3.71922115080187	0.000199850143672299	0.00899066116351748	0.495736614961174
CEP57	1.09463382476787	-0.155045188712465	3.7190138660862	0.000200014195904534	0.00899066116351748	0.495010124907728
OPN1LW	-1.0944954666236	0.070340513999876	-3.7185437948666	0.00020038669529349	0.00899066116351748	0.49336277254126
GABRA6	-1.09447492344335	0.213484351630767	-3.71847399949713	0.000200442058902825	0.00899066116351748	0.493118194238131
FAM20B	1.09399092435053	-0.158286618166493	3.71682961459266	0.000201750595434876	0.00899066116351748	0.487357236558245
RPAIN	1.09395948334668	-0.176069811403265	3.71672279391289	0.000201835876105359	0.00899066116351748	0.486983087857539
ALG8	1.09378721032687	-0.14484295940799	3.71613749704471	0.000202303751397659	0.00899066116351748	0.48493322566009
IL25	-1.09364439156212	0.193911340150136	-3.71565227088558	0.000202692404325299	0.00899066116351748	0.48323408192604
LTN1	1.09361421527071	-0.239600576907567	3.71554974706107	0.000202774612822941	0.00899066116351748	0.482875096875999
TMEM9	1.09344364759463	-0.0774889014968951	3.71497024409111	0.000203239875165239	0.00899066116351748	0.480846165448013
AGXT2	-1.0929603213801	0.216937575835786	-3.71332814528784	0.000204563710809824	0.00899066116351748	0.475098637104092
TATDN1	1.09292694716305	-0.0896208387071438	3.71321475652423	0.000204655421471719	0.00899066116351748	0.474701857618196
TMEM129	1.09283165951275	-0.199171405393343	3.71289101712872	0.000204917479719909	0.00899066116351748	0.473569068212596
ESX1	-1.09269699560556	0.213956672595103	-3.71243349706426	0.000205288367327129	0.00899066116351748	0.471968338229352
CRYL1	1.09264441624415	-0.158724825888091	3.71225485890257	0.00020543335103927	0.00899066116351748	0.471343388669481
DHX15	1.09234463359764	-0.159519827351934	3.71123634860813	0.000206261818756167	0.00899066116351748	0.467780796427991
TMEM167B	1.0921102386311	-0.212926733422182	3.71043999268438	0.000206911768628329	0.00899066116351748	0.464995946976951
C8orf86	-1.09197929663457	0.147429641399619	-3.70999511779585	0.000207275692482191	0.00899066116351748	0.463440483707374
FKBPL	-1.09160477459396	0.054508968393081	-3.70872268072085	0.000208319914074723	0.00899066116351748	0.458992556591536
ID4	1.09153203752224	-0.0860181268360012	3.70847555682225	0.000208523287671994	0.00899066116351748	0.458128887993352
COG5	1.09142570309904	-0.181595211383297	3.7081142860618	0.000208820935401177	0.00899066116351748	0.456866393269971
SFTPA1	-1.09135543016592	0.136150526778892	-3.70787553406384	0.000209017859967411	0.00899066116351748	0.456032119410443
RET	-1.09115723668663	0.173152919940536	-3.70720217254243	0.000209574194003494	0.00899066116351748	0.453679473875804
DPM1	1.09113299647095	-0.199618251806113	3.70711981651047	0.000209642332260567	0.00899066116351748	0.453391760963912
MRPL19	1.09081943712428	-0.153645659346666	3.70605449993455	0.000210525612151361	0.00900306536060214	0.449670626245529
PCYOX1	1.09066071780977	-0.200863817177107	3.70551525172376	0.000210974047142673	0.00900306536060214	0.447787448083253
ANP32E	1.09010999963541	-0.178779467926794	3.70364418901729	0.000212536975600004	0.00900306536060214	0.441255393883749
TMBIM6	1.08995944871364	-0.183087233095496	3.70313269288686	0.000212966125140128	0.00900306536060214	0.439470287466324
TMEM47	1.08990386488163	0.0150893907164087	3.70294384704883	0.000213124773954801	0.00900306536060214	0.438811283375827
OLFML2B	1.08983085010927	-0.0306677193646956	3.70269577966347	0.000213333343261495	0.00900306536060214	0.437945668442515
PHACTR2	1.08964190736263	-0.205060088185639	3.70205384746774	0.000213873955065799	0.00900306536060214	0.435705957184975
PPP2R5C	1.08962225215226	-0.0660392824394427	3.70198706897226	0.000213930267285017	0.00900306536060214	0.435472988291646
ACAP2	1.08879188095515	-0.208033298339977	3.69916588628435	0.000216322041331284	0.0090735465899061	0.425634619770742
KRTAP15-1	-1.08869161468937	0.150312597295901	-3.69882523206344	0.000216612537955786	0.0090735465899061	0.424447156797953
SNX14	1.08841056069056	-0.103063995949096	3.69787035227166	0.000217428775754791	0.00908574924855049	0.421119190311343
TAF9B	1.08815384143768	-0.162883448502219	3.69699814967791	0.000218176863329945	0.00908574924855049	0.41808012295382
ESD	1.08807156357821	-0.117889178590318	3.69671861099263	0.000218417134389427	0.00908574924855049	0.417106261393001
GOLT1B	1.0863680199627	-0.106130866571679	3.69093082864551	0.000223448060444584	0.0092547454257443	0.3969592344954
CBX3	1.08610688235957	-0.160869847964861	3.69004361472517	0.000224228803539914	0.0092547454257443	0.39387367059249
SPAG9	1.08576384137345	-0.120663368943577	3.68887813440187	0.000225258311278402	0.0092547454257443	0.389821475493403
ADAMTS1	1.08574276232979	-0.110828430722386	3.6888065184387	0.000225321716526826	0.0092547454257443	0.389572519594235
PRPS2	1.08572971724625	-0.122570683106213	3.68876219782163	0.000225360964210867	0.0092547454257443	0.389418451908861
TSPAN3	1.08566273716418	-0.0955228271561242	3.68853463327144	0.000225562582828212	0.0092547454257443	0.388627419342882
SOX4	1.08487124337592	-0.0556683805118722	3.68584553641837	0.000227957937331143	0.0093080378465165	0.379283599338709
DHX36	1.0848576697022	-0.230937224202661	3.68579941991835	0.000227999223785856	0.0093080378465165	0.379123417510669
ANGPTL2	1.08466520250992	0.000114043276540439	3.68514551343323	0.00022858539870708	0.0093080378465165	0.376852343394603
C10orf82	-1.08444257501229	0.0544824659719933	-3.68438913743615	0.000229265193560032	0.0093080378465165	0.374225886364195
HIBADH	1.08434065193368	-0.124116681575284	3.68404285420055	0.000229577049268148	0.0093080378465165	0.373023624579803
DCK	1.08403561692495	-0.17858523337211	3.6830064990273	0.000230512750245162	0.0093080378465165	0.369426175169671
ITPA	1.08401457765782	-0.195060901148576	3.68293501820474	0.000230577420385647	0.0093080378465165	0.36917808457264
SLC22A13	-1.08374761756287	0.152718193353046	-3.68202802239269	0.000231399477895732	0.0093080378465165	0.366030565648778
DHRS7	1.08352411614903	-0.086796810732974	3.68126867726892	0.00023208982638163	0.0093080378465165	0.363396030450635
ITFG1	1.08338807985019	-0.123972317931627	3.68080649450951	0.00023251095940166	0.0093080378465165	0.361792761119308
PYGO1	1.0833767985511	0.0418927062309731	3.68076816634278	0.000232545915552544	0.0093080378465165	0.361659813285825
NIPA2	1.08302053375083	-0.0852508421042606	3.67955775816588	0.00023365237556158	0.0093235342729358	0.357462016688924
SERINC3	1.08275293898455	-0.0887810644481759	3.6786486060606	0.000234486697817312	0.0093235342729358	0.354309909272844
PCNP	1.08264923130655	-0.144080517917714	3.67829625965603	0.00023481079457363	0.0093235342729358	0.353088503855383
RXYLT1	1.08258760425306	-0.133203778443046	3.67808688199813	0.00023500358427231	0.0093235342729358	0.35236275363848
SPIN1	1.08211992279974	-0.211770200708041	3.67649793620599	0.000236471493742542	0.00936115284679269	0.346856455297705
C1orf198	1.08194766686983	-0.108600482692179	3.67591269740069	0.000237014317250769	0.00936206553140538	0.344828980960021
PREP	1.08176686008074	-0.242815906739879	3.67529840708689	0.000237585344290487	0.0093640858235454	0.342701209113323
KRTAP10-9	-1.08120298596791	0.152509156068975	-3.6733826471342	0.000239374482207126	0.00941400256225927	0.336067705264286
NFIL3	1.08075373166707	-0.157754718450733	3.67185630751596	0.000240808978001258	0.00944978499293827	0.330785082454995
NRDC	1.08043810556591	-0.174961287951503	3.67078396915025	0.000241821610189159	0.00946889313636334	0.327075059533064
SEC23A	1.08003360125301	-0.0834635579225112	3.66940966742987	0.000243125234021555	0.00949928788545825	0.322321903147728
CNTD1	1.07909859705214	-0.201460586553629	3.66623299454694	0.000246163811229473	0.00958242144633427	0.31134188242635
REXO2	1.07905175777939	-0.250230403207552	3.66607385831261	0.000246316962561224	0.00958242144633427	0.310792085629788
RTN4	1.07853155954715	-0.0404924427374775	3.66430648698253	0.000248023884514042	0.00962803062040287	0.304687631831028
MYH7	-1.07816724420377	0.152293619176145	-3.66306872711891	0.000249225908445141	0.0096294086226368	0.300414194659116
ANOS1	1.07808298945572	-0.0388969479249503	3.66278247196292	0.000249504675862896	0.0096294086226368	0.299426087815171
GSPT1	1.07790290052308	-0.189509247757283	3.66217062056342	0.000250101503619815	0.0096294086226368	0.297314333929267
BMI1	1.07787387375598	-0.14919497747387	3.66207200224296	0.000250197825638131	0.0096294086226368	0.296973994065561
TMEM64	1.07680588569377	-0.100426743819182	3.65844351724431	0.000253766108926093	0.0097459171726584	0.284458168723662
GHITM	1.07644122580357	-0.171038932361822	3.6572045867843	0.000254995374359945	0.00975900560380148	0.280187535898419
RNF139	1.07614786212032	-0.193613226874426	3.6562078848908	0.000255988351699505	0.00975900560380148	0.276752922595258
TMEM119	1.07578238989165	0.0721600903029831	3.65496619451422	0.000257230474623476	0.00975900560380148	0.27247539385496
TSPYL4	1.07572098489206	0.0119131348659624	3.65475757128358	0.000257439724265078	0.00975900560380148	0.27175684528722
HEATR1	1.0754443280548	-0.213355991042257	3.65381763082984	0.000258384468066698	0.00975900560380148	0.268519973048865
RESP18	-1.07530684859554	0.141496286252274	-3.6533505449389	0.000258855149089587	0.00975900560380148	0.26691177937971
FGF6	-1.07506092870251	0.0226652423895045	-3.65251503312532	0.00025969909764048	0.00975900560380148	0.264035594700493
WWP1	1.07471132637532	-0.165403600650828	3.65132726067302	0.000260903305502952	0.00975900560380148	0.25994791242232
KRTAP1-3	-1.07457268288831	0.185070873593496	-3.65085622000263	0.000261382312249131	0.00975900560380148	0.258327208646271
PAAF1	1.07432626232158	-0.185805694495951	3.65001900715227	0.000262235719491909	0.00975900560380148	0.255447136888783
C16orf82	-1.0741905005328	0.0681529937696076	-3.64955775703962	0.00026270700705389	0.00975900560380148	0.253860685892817
RNF14	1.07412134593222	-0.231019365140697	3.64932280457183	0.000262947377574638	0.00975900560380148	0.253052653513191
NSG2	-1.07411097480174	0.244483241226771	-3.64928756869916	0.000262983443769214	0.00975900560380148	0.252931477207433
OBI1	1.0740884105657	-0.08326653480956	3.64921090680109	0.000263061928202791	0.00975900560380148	0.252667840678049
LPCAT1	1.07404457033523	-0.127499596212758	3.64906195980044	0.000263214479006198	0.00975900560380148	0.25215563503924
PEX1	1.07402948333946	-0.245707082772853	3.64901070179507	0.000263266996388762	0.00975900560380148	0.251979371542427
TBC1D2B	1.07401494700393	-0.103000368579541	3.64896131465557	0.000263317606231819	0.00975900560380148	0.25180954382885
CPE	1.07367869265508	-0.0641615147130288	3.64781889190414	0.000264490861499651	0.00978236015879202	0.247881732625614
PMP22	1.07340310386318	-0.0633816150463377	3.64688258013009	0.000265456095593243	0.00978561094596058	0.244663477241036
SLC25A24	1.07334349092362	-0.216718810064133	3.64668004541592	0.000265665320484939	0.00978561094596058	0.243967441270565
GNG10	1.07286361818752	-0.217019117752646	3.64504967979122	0.000267355180472432	0.00982000594920889	0.238365893177572
SAMM50	1.07271058095567	-0.252604352960803	3.64452973643265	0.000267896212929649	0.00982000594920889	0.23658001840153
RANBP2	1.07245298743549	-0.174447544707589	3.64365456351938	0.000268809201445771	0.00982000594920889	0.233574594676691
SLC39A10	1.07236047155856	0.0688695632011418	3.6433402412124	0.000269137816659287	0.00982000594920889	0.232495359332828
EIF3I	1.07230780446161	-0.152277312515956	3.64316130496959	0.000269325057678725	0.00982000594920889	0.231881017807296
MTX2	1.07206776805198	-0.207709007263052	3.64234578226639	0.000270179977828294	0.00983127628412775	0.229081467106219
SPCS3	1.07168678425345	-0.182672703444864	3.64105139139573	0.000271542124485955	0.00986092085935691	0.224639330286834
KIAA0319	-1.07072733666137	0.297557158318399	-3.63779167219284	0.000275001046318973	0.00996643631045744	0.213459504319421
TRAPPC4	1.07021416369627	-0.218539868353626	3.63604816917868	0.000276868002663868	0.0100139487228546	0.207483939892309
MXRA8	1.07004917923908	0.017989879291334	3.63548763517168	0.000277470745582846	0.0100156374137038	0.205563412043097
EIF4G2	1.06969899887678	-0.213670867962871	3.63429789884748	0.000278754147736802	0.0100207388347546	0.201488062945708
CD34	1.06960098552416	-0.0925524957551109	3.63396489888968	0.000279114359338765	0.0100207388347546	0.200347636456008
MYOZ1	-1.06940468616772	0.127287169329255	-3.63329797264277	0.000279837096557081	0.0100207388347546	0.198063925288758
PIGK	1.06940459805113	-0.13146153245731	3.63329767326703	0.000279837421379169	0.0100207388347546	0.198062900250441
ENSG00000228919	-1.06887645495052	0.159690602861284	-3.63150330927971	0.000281790662791342	0.010070661544043	0.191920660529532
KIDINS220	1.06806907434753	-0.0425411162406122	3.62876023703967	0.000284801320486201	0.0100866311956746	0.18253678740433
HDAC2	1.06804945598261	0.0691216380847054	3.62869358372647	0.000284874849474856	0.0100866311956746	0.182308858963505
DAP	1.06801864226848	-0.066452362680956	3.62858889426089	0.000284990374173371	0.0100866311956746	0.181950870108093
DSCAM	-1.06784019467901	0.0809017951947137	-3.62798261931801	0.000285660261447993	0.0100866311956746	0.179877897347724
PSMD6	1.06764736009377	-0.144878587526903	3.62732746461681	0.000286385815429025	0.0100866311956746	0.177638184524351
TPD52L2	1.06763569150039	-0.192097935509648	3.62728782061933	0.000286429774701597	0.0100866311956746	0.177502670475011
EI24	1.06756684463508	-0.0966107551359813	3.62705391368084	0.000286689271277644	0.0100866311956746	0.176703142597077
PLTP	1.06750219530108	0.0825597812176651	3.62683426783752	0.000286933147090833	0.0100866311956746	0.175952408153085
FNIP1	1.06741100571969	0.0271829785045298	3.62652445161408	0.000287277470762884	0.0100866311956746	0.174893554819127
RAB10	1.06720290112966	-0.226863719740263	3.62581741713516	0.000288064705291009	0.0100885249932764	0.172477474557042
INTS13	1.0669517960058	-0.228579266907935	3.6249642885214	0.000289017296224054	0.0100885249932764	0.169562788153728
WNK4	-1.06626474782316	-0.0138296755666269	-3.62263004517895	0.000291638783493877	0.0100885249932764	0.161591426705066
SPRY4	1.06622496260748	-0.0234681667408051	3.62249487507417	0.000291791267362147	0.0100885249932764	0.161129982682319
CIB1	1.06619795330107	-0.186835602708619	3.62240311106798	0.000291894827858085	0.0100885249932764	0.160816728313566
EIF4E2	1.0661589687375	-0.154250884928938	3.62227066117545	0.000292044365225574	0.0100885249932764	0.160364598713321
DEFB113	-1.06611192054677	0.171976606566167	-3.62211081514315	0.000292224928694478	0.0100885249932764	0.159818971945114
ADCY10	-1.06602005143309	0.173018508517916	-3.62179869021158	0.000292577809239813	0.0100885249932764	0.15875361786678
SLC44A1	1.06601918110696	-0.219192400519513	3.62179573328217	0.000292581154177207	0.0100885249932764	0.158743525626567
SLC12A2	1.06589553463829	-0.201289346769464	3.62137564491924	0.000293056730716178	0.0100885249932764	0.157309813665404
SFXN3	1.06570552713676	-0.143263001760665	3.6207300952232	0.000293788960631088	0.0100885249932764	0.155106952945647
CLIP1	1.06563722079916	-0.280312459770577	3.62049802472533	0.00029405261056352	0.0100885249932764	0.154315136241142
MCFD2	1.06545329467313	-0.0605097801322387	3.61987313647726	0.000294763633906402	0.0100936931063158	0.152183290955435
AUH	1.06509620517119	-0.158939523329399	3.6186599263799	0.000296148674510059	0.0101218784160819	0.148045399682098
DSEL	1.06482509886953	0.0738182287113498	3.61773884384776	0.000297204280871508	0.0101235164468796	0.144904793120419
MRPS30	1.0647952582724	-0.132393667913231	3.61763746054314	0.000297320686231362	0.0101235164468796	0.144559156251153
PRDM5	1.06436734121229	-0.148395705989526	3.61618361411152	0.00029899465412881	0.0101613051135248	0.139603755370374
HECTD1	1.06421538604624	-0.214453929627925	3.61566734706698	0.000299591208028912	0.0101624045932519	0.137844550710191
GOT2	1.06407161445132	-0.295562731648905	3.61517888367131	0.0003001566605458	0.0101624469356221	0.13618031955998
UBR1	1.0636050872769	-0.160559736984257	3.61359385953693	0.000301998399566697	0.0101978833637761	0.130781572911456
AMD1	1.06351994794304	-0.0920915870590813	3.61330459900431	0.000302335649359118	0.0101978833637761	0.129796578808088
TIAL1	1.06312926900334	-0.145638698165264	3.61197726893186	0.000303887715087709	0.0102310757460931	0.125277746506067
ARHGEF10	1.06285947706874	-0.0921419872795742	3.61106065195636	0.000304963880162617	0.0102481518833751	0.122158136624869
CKAP4	1.06251407580963	-0.126852171876494	3.60988715261537	0.000306346850420391	0.0102646195587064	0.118165410217186
PGLYRP2	-1.06245258350016	0.0689868935022634	-3.60967823274975	0.000306593677691763	0.0102646195587064	0.117454715171071
CD164	1.06214400161601	-0.0388535397035522	3.60862982708201	0.000307835125469109	0.0102870617438768	0.11388891280169
TSPAN18	1.06193094110984	-0.0839118131318609	3.60790595489863	0.000308695028806991	0.0102966941830954	0.1114275073748
HSF2BP	1.06176002868976	-0.174797014930432	3.60732528066237	0.000309386449387879	0.010300681564463	0.109453379377401
TIMM17A	1.0610213252155	-0.0867833338940384	3.60481553868152	0.000312391560583943	0.0103608139528023	0.100924621812859
RNASE9	-1.06092056992607	0.124257760769872	-3.60447322300481	0.000312803553496044	0.0103608139528023	0.0997618039193959
SLMAP	1.06089255221399	-0.217262600169713	3.60437803294455	0.000312918209544996	0.0103608139528023	0.0994384708219593
GRM5	-1.06073260428832	0.197218786710969	-3.60383461053245	0.000313573513494735	0.0103634607799398	0.0975927856118695
ZNF639	1.06041335292538	-0.133174318542152	3.60274995535493	0.000314885324084696	0.0103877554165083	0.0939096841980573
HSP90B1	1.06025798254721	-0.0364936299658329	3.60222208514142	0.000315525601163835	0.0103898484975557	0.0921176266471484
CMSS1	1.05969146884019	-0.169381395841165	3.60029735717846	0.000317870527142908	0.0104392821805509	0.0855856249101974
STX8	1.05945097508108	-0.214356704868655	3.59948028063229	0.000318870908369979	0.0104392821805509	0.0828137455514257
UBE2I	1.05934089491587	-0.168435804352313	3.59910628372892	0.000319329791044356	0.0104392821805509	0.0815451951292188
DYNC1I2	1.05925588612798	-0.169849471148203	3.5988174667257	0.000319684583526433	0.0104392821805509	0.0805656544070201
ADRA2A	1.05915789646872	-0.0518598722346119	3.598484547266	0.000320094010735427	0.0104392821805509	0.0794366350070401
CHMP2B	1.05886469224348	-0.142982230506989	3.59748838713042	0.000321322030483504	0.0104392821805509	0.0760590119886286
CERK	1.05881556644584	-0.136097090278107	3.5973214824373	0.000321528213619853	0.0104392821805509	0.0754931892886832
ATG2B	1.0586564390251	-0.179325719137061	3.59678084768731	0.000322196928949141	0.0104392821805509	0.0736605665770362
NCOA7	1.05864548766032	-0.14689562405215	3.59674364047103	0.000322242998689	0.0104392821805509	0.0735344531285218
MARVELD1	1.05777619349944	-0.138912840993281	3.5937902171756	0.000325919641214508	0.0105167162481788	0.0635280192941821
PTDSS1	1.0576142572074	-0.15163288517273	3.59324003929702	0.000326608867106594	0.0105167162481788	0.0616648809926934
HCFC2	1.05758949986758	-0.194734391068993	3.59315592633798	0.000326714358305996	0.0105167162481788	0.0613800635710007
PAN3	1.05751086901122	-0.12928743993569	3.5928887783306	0.000327049616448026	0.0105167162481788	0.0604755098797787
SHOX	-1.05739303651035	0.108964567607628	-3.59248844289907	0.000327552621320693	0.0105167162481788	0.0591201141966602
VIRMA	1.05693436744172	-0.208281220116778	3.59093011664639	0.000329517495951856	0.0105550271923236	0.0538456049752938
DLGAP4	1.05684122512132	-0.208085749336238	3.5906136660003	0.000329917849726748	0.0105550271923236	0.0527747854152665
PLPP3	1.0562730773316	-0.172699222135031	3.58868338624819	0.000332369793536573	0.0106039243582673	0.0462450636726164
CDX4	-1.05621447866191	0.168743542142431	-3.58848429751168	0.000332623654364923	0.0106039243582673	0.0455717889963241
PECAM1	1.05570847219442	-0.135425520065814	3.58676514264331	0.000334823332835382	0.0106470171848871	0.0397595361174554
CRKL	1.05556394731599	-0.211433509715004	3.58627411997004	0.000335454096548449	0.0106470171848871	0.0380999597157112
THEG	-1.05542898466969	0.14807923388112	-3.58581558494067	0.000336044130668415	0.0106470171848871	0.0365503913988361
GART	1.05536143370713	-0.276363947709095	3.58558608082639	0.000336339816688917	0.0106470171848871	0.0357748820822419
TXNDC12	1.05518354587739	-0.0270332003014807	3.58498170766484	0.000337119637436594	0.0106510551388993	0.0337329033590157
NABP2	1.05497120811179	-0.232725061459376	3.58426029098949	0.000338052693822238	0.0106510551388993	0.0312959236487718
TSC22D1	1.05492833751885	0.0235686809338337	3.58411463832832	0.000338241369056761	0.0106510551388993	0.0308039615648097
MGAT4C	-1.05476281988855	0.22831312258931	-3.58355229286791	0.00033897074381489	0.0106553944809665	0.0289047493001133
BPNT2	1.05432850671471	-0.0710652942462241	3.58207671566651	0.000340891603208445	0.0106722764586241	0.0239226916096058
CHRNB2	-1.05422905748746	0.121929672729778	-3.58173883733061	0.000341332873014855	0.0106722764586241	0.0227821864917894
TMEM168	1.05408763638991	-0.130956988199445	3.58125835974	0.000341961298083578	0.0106722764586241	0.021160524213486
YWHAG	1.05393961710741	-0.120381092519559	3.58075546484345	0.000342620202344315	0.0106722764586241	0.019463434192815
ARFGEF1	1.0539167064916	-0.161029077058762	3.58067762612151	0.000342722294479946	0.0106722764586241	0.0192007777056933
LRIT2	-1.05377665107958	0.0216073786829389	-3.58020178844182	0.000343347015261708	0.0106722764586241	0.0175952504375934
AKAP9	1.05361908683579	-0.245069114869617	3.57966646457899	0.000344051107950731	0.0106722764586241	0.0157892654723115
OR4C3	-1.05357510883374	0.212998772959349	-3.57951704949996	0.000344247869334921	0.0106722764586241	0.0152852423965752
NEUROD4	-1.05286956714353	0.14350110091449	-3.57711997454246	0.000347418949947498	0.0107346494568722	0.00720204653746848
M6PR	1.05286230444101	-0.175660491459308	3.57709529954086	0.000347451734030452	0.0107346494568722	0.00711886792142291
ALG6	1.05251612025054	-0.162700365699807	3.57591914019381	0.000349017781702036	0.0107572623922231	0.00315473907071517
B4GALT5	1.05220834745719	-0.0899445278359121	3.57487348340871	0.000350415607808304	0.0107572623922231	-0.000368449104717783
SLC25A17	1.05212860030837	-0.16206948669619	3.57460254280235	0.00035077865238252	0.0107572623922231	-0.00128117591791277
LCN1	-1.05205316075942	0.117778731940739	-3.57434623724861	0.00035112241062375	0.0107572623922231	-0.00214453745852783
SDHAF2	1.05204276816904	-0.209253367599121	3.57431092846603	0.000351169791618208	0.0107572623922231	-0.00226346972899538
MTFMT	1.05107646006913	-0.243262508479651	3.57102790071633	0.000355601520559541	0.010851535935715	-0.0133167167958073
C2orf83	-1.05099650128263	0.237572485348119	-3.57075624107181	0.00035597056483524	0.010851535935715	-0.0142308812786638
MKKS	1.0509007535898	-0.238459093300426	3.57043093868373	0.000356412952967789	0.010851535935715	-0.0153254679727564
ENTPD1	1.05084794046518	-0.12507529535617	3.57025150631253	0.000356657188204713	0.010851535935715	-0.0159291844269491
CDC42SE2	1.0505391756817	-0.0998838906507889	3.56920247924505	0.000358088211699807	0.0108767029833675	-0.0194581237363609
SNHG32	1.05016702715232	-0.0758498932188284	3.5679381061646	0.000359820133781298	0.0109109095112268	-0.0237101113292004
OR51A7	-1.04980134181859	0.295508231258883	-3.56669569176445	0.000361529604748237	0.0109443214129836	-0.0278867861063601
PRELID3B	1.04966228187462	-0.0804806613226605	3.5662232361833	0.000362181659665531	0.010945664519959	-0.0294746774017467
PPARA	1.04893339377135	-0.234383255810718	3.56374684188455	0.000365617456410148	0.0110079231259155	-0.0377942305236036
MRPS9	1.04891392696111	-0.236191934757972	3.56368070347772	0.000365709634555353	0.0110079231259155	-0.0380163461108411
MYF5	-1.04883677594258	0.1205585269098	-3.56341858321322	0.000366075169466099	0.0110079231259155	-0.0388965958454977
JOSD1	1.04863435050761	-0.185696687118403	3.56273084363998	0.000367035868427167	0.0110135309655715	-0.0412058484170501
COL5A1	1.04853997545489	-0.0153069837937188	3.56241020479095	0.000367484571969158	0.0110135309655715	-0.0422823188439967
TMEM62	1.04830013976489	-0.0981094069017266	3.56159536403186	0.000368627172834295	0.0110154235248113	-0.0450175213855246
ASB3	1.04827003257787	-0.16106885335144	3.56149307498922	0.000368770840853944	0.0110154235248113	-0.0453608341467033
UROC1	-1.04799954958815	0.124338756022779	-3.56057411015681	0.000370063904225149	0.0110357467597738	-0.0484447140329056
NEK6	1.04766759249624	-0.147770428672172	3.55944628731796	0.000371656642298246	0.0110649246959934	-0.0522283959476679
SART1	-1.04734795506261	0.0466012326527893	-3.55836032046685	0.000373196324535627	0.0110731182139586	-0.055870524319527
IREB2	1.04713095685924	-0.140525499032222	3.55762306997359	0.00037424499313268	0.0110731182139586	-0.0583424903241356
CALM1	1.04702382308866	-0.198866237812066	3.55725908343372	0.000374763744406447	0.0110731182139586	-0.0595627310941103
BACE1	1.04701467300273	-0.200833819979394	3.55722799605483	0.000374808081080242	0.0110731182139586	-0.0596669436860733
ARFGEF2	1.04697390762088	-0.229640201939849	3.55708949583958	0.000375005669027022	0.0110731182139586	-0.060131219636097
VMA21	1.04664367290471	-0.12072268179443	3.55596752476513	0.000376609894637268	0.011088924857061	-0.06389158849134
RPL22	1.04661032206728	-0.190192353085803	3.55585421543369	0.000376772263630985	0.011088924857061	-0.0642712871263118
ANXA6	1.04573496667286	0.04037334078851	3.55288019912256	0.000381057413118253	0.0111598600669095	-0.0742328649358095
DGKH	1.0456522357012	-0.191501661141334	3.55259912099047	0.000381464755489258	0.0111598600669095	-0.0751739154469675
MAP1B	1.0455593061187	0.0762171327059414	3.55228339312052	0.00038192279805996	0.0111598600669095	-0.076230884609731
TOB2	1.04546920846597	-0.183396281573781	3.55197728672016	0.000382367373012052	0.0111598600669095	-0.0772555540771762
CCNI	1.04544280052833	-0.0407174669289683	3.5518875658619	0.00038249777111836	0.0111598600669095	-0.0775558715538862
SCP2	1.04536140935469	-0.209856208727522	3.55161103968803	0.00038289992901122	0.0111598600669095	-0.0784814240161582
DPY19L4	1.04501637829686	-0.0824749442079502	3.55043879810434	0.000384609137281417	0.0111723371417802	-0.0824041984418944
NELFCD	1.04494672432249	-0.175306168822749	3.55020214901616	0.00038495505171833	0.0111723371417802	-0.0831959608613468
HEXA-AS1	-1.04489968163311	0.124123896157829	-3.5500423216747	0.000385188838832197	0.0111723371417802	-0.0837306690982249
TOR1AIP1	1.04472666225038	-0.102464837043094	3.54945448904162	0.000386049831763366	0.0111793079899063	-0.085697077661143
C5orf60	-1.04459331562456	0.0635513449825899	-3.5490014444351	0.00038671462881827	0.0111805840999594	-0.0872123732239336
TIMM23	1.04362314662688	-0.112882924077935	3.54570529930127	0.000391583691907858	0.0113032138760326	-0.0982311471130606
UBE2E3	1.04297781995	-0.0898600081846606	3.54351280460107	0.000394854104567072	0.0113285140572846	-0.105554827559187
SPTA1	-1.04288874322141	0.172701433883648	-3.54321016678625	0.000395307530499499	0.0113285140572846	-0.106565385327375
TXNDC5	1.04276968207475	-0.0505037122152005	3.54280565703575	0.000395914345403675	0.0113285140572846	-0.107915975572761
FLRT3	1.04268959309959	0.0690778244823334	3.54253355507581	0.000396323021671407	0.0113285140572846	-0.108824391653308
ZNF766	1.04265132606372	-0.123312629804387	3.54240354298062	0.000396518428987438	0.0113285140572846	-0.109258414161434
FBXL2	1.04258054852971	-0.105467745274265	3.54216307660325	0.00039688008559699	0.0113285140572846	-0.110061126882744
BARHL2	-1.04255586002024	0.274644465550318	-3.54207919749503	0.00039700631057867	0.0113285140572846	-0.110341115068251
RNF34	1.04246098618093	-0.230605459288067	3.54175686402062	0.000397491721308233	0.0113285140572846	-0.111417001443465
AASDHPPT	1.04203268550181	-0.130768759300748	3.54030171424501	0.000399689980937737	0.0113731689362568	-0.116272789333491
KCNK4	-1.04167212511177	0.133663065776466	-3.53907671181973	0.000401549362525313	0.0114045125049698	-0.120359035940031
UMPS	1.04157379974188	-0.162596196318151	3.53874265178457	0.000402057819268035	0.0114045125049698	-0.121473116236636
WDR11	1.04135799865749	-0.244411043725462	3.53800946849806	0.000403175871775202	0.0114182449723505	-0.123917892027604
TM9SF4	1.04113157953445	-0.250716917305297	3.53724021046941	0.000404352057634386	0.0114222802058818	-0.126482413290931
PAPOLG	1.04098143477744	-0.176557018879825	3.53673009428206	0.00040513378559756	0.0114222802058818	-0.128182710468231
SLC25A13	1.04096473883552	-0.0786909604564947	3.53667336988882	0.000405220800108733	0.0114222802058818	-0.128371766608067
SAT2	1.04029457310469	-0.0157218882248389	3.53439648460614	0.000408727962800047	0.0114583557823257	-0.135957870287249
BNIP2	1.04029251015167	-0.115423092326378	3.53438947573187	0.000408738802445213	0.0114583557823257	-0.135981214842142
HSD17B4	1.04025906304571	-0.24598901966046	3.53427583932848	0.000408914585444326	0.0114583557823257	-0.136359698729346
NUTM1	-1.04023421245448	0.106281685104663	-3.53419140954815	0.000409045234734368	0.0114583557823257	-0.136640897492244
DLX5	1.03997801080188	-0.132084561901247	3.53332096549921	0.000410394462187889	0.0114782997716277	-0.139539575225481
SPRY2	1.03975014091592	-0.117957733037763	3.53254677850959	0.000411597978502401	0.0114941128508298	-0.142117106059175
CDK13	1.03917652268901	-0.185850596414124	3.53059791296986	0.000414642207089586	0.0115438627957884	-0.148603039323794
SKI	1.03917293858859	-0.201642333632514	3.5305857360036	0.000414661294074789	0.0115438627957884	-0.14864355369527
PRR23B	-1.03823908179367	0.0862837540150658	-3.52741296142759	0.000419662568956951	0.0116650651111923	-0.159195031434689
GRK1	-1.03766035910436	0.051757211786342	-3.52544675349809	0.000422790133261618	0.0117338919573317	-0.165729152624667
DCP2	1.03714238507833	-0.10403376365713	3.52368693889937	0.000425607841290822	0.0117840066062753	-0.171574295884791
MFSD11	1.0370880734334	-0.188770453994856	3.52350241531166	0.000425904302725141	0.0117840066062753	-0.172187013445193
OR52I1	-1.03651162247048	0.195761250292117	-3.52154392556311	0.00042906278057458	0.0118531883492474	-0.178688275216973
MYBPC1	-1.03574027445739	0.125873157751737	-3.51892327389736	0.000433323352355612	0.01192529703604	-0.187381947694479
ETNPPL	-1.03570659461664	0.226053924725337	-3.51880884677853	0.000433510281244288	0.01192529703604	-0.187761397374951
ST3GAL6	1.03567977245675	-0.149949579900818	3.51871771860188	0.000433659202676337	0.01192529703604	-0.188063577032246
STK35	1.03479069886147	-0.21428314055322	3.51569709476037	0.000438622612623587	0.0120351489952865	-0.198075491182716
LAMC3	1.03472521473951	-0.0703144947294008	3.51547461272841	0.000438990278142527	0.0120351489952865	-0.19881257205757
UPF3A	-1.0343954603915	0.0405965847930018	-3.51435427370279	0.000440846084551365	0.0120511320445751	-0.202523535830127
MICU2	1.03431398897648	-0.218460696380217	3.51407747490918	0.000441305719886414	0.0120511320445751	-0.203440210268625
CCDC96	-1.03417275632833	0.0304708616046743	-3.5135976375746	0.000442103568758092	0.0120511320445751	-0.205029116280731
SH3GLB1	1.03414694696597	-0.253146330026553	3.51350995037335	0.000442249515959592	0.0120511320445751	-0.205319455234743
NHLH1	-1.03400413595198	0.0700602961390147	-3.5130247505474	0.000443057899220545	0.0120549227806049	-0.206925857575022
ADI1	1.03373179962481	-0.127948481495518	3.5120994890087	0.000444603286122366	0.0120661674983616	-0.209988603814492
N4BP2L2	1.03369526756712	-0.195106157274873	3.51197537149467	0.000444810971514106	0.0120661674983616	-0.210399388927573
MPLKIP	1.03337848514142	-0.182408451468675	3.51089910452114	0.000446615685932874	0.0120969048646961	-0.213960843557174
RTBDN	-1.03323372214396	0.22436648549943	-3.51040727283948	0.000447442676035984	0.0121011073284687	-0.215587991049007
MEGF10	-1.03285182985375	0.197386292737079	-3.50910979537213	0.000449631182238788	0.0121403818734293	-0.219879396565574
PAXIP1	1.03264683644957	-0.218190684638493	3.50841333113417	0.000450810052330728	0.0121403818734293	-0.222182297044464
ARL4C	1.0326282788635	-0.172125362929717	3.50835028181268	0.00045091691501911	0.0121403818734293	-0.222390750817087
DYNC1LI2	1.03248894517542	-0.19347951887064	3.50787689618706	0.000451720014683331	0.0121438520962331	-0.223955739514557
SENP6	1.03219078929107	-0.124491132299043	3.50686391281028	0.000453443029485136	0.0121720057333626	-0.2273039013649
PDZRN3	1.03197293305207	-0.132016579630575	3.50612374714455	0.000454705875999296	0.0121877414263383	-0.229749721446981
FUCA2	1.03139188261493	-0.0848152502773098	3.50414963070148	0.000458090117771813	0.0122602068370073	-0.236270511484938
SYTL2	1.0311682555084	-0.0326176573447811	3.50338985853728	0.000459398852813548	0.0122769913010054	-0.238779169308764
UTP23	1.03097827374728	-0.181056337780982	3.50274439629419	0.000460513424976685	0.0122885449047112	-0.240909964924238
KDM1A	1.03035418645419	-0.181015975703317	3.50062406231205	0.000464192561488275	0.0123641964247088	-0.247906833975184
RCOR3	1.03023012515473	-0.224074982092806	3.50020256456321	0.00046492719103873	0.0123641964247088	-0.249297225393073
TTC8	1.03013778674311	-0.198424995919633	3.49988884519386	0.000465474677340508	0.0123641964247088	-0.250331980410447
DRAM2	1.03003341488731	-0.148641829731305	3.49953424224795	0.000466094235641643	0.0123641964247088	-0.251501471941769
CHUK	1.02944173895632	-0.164117506176458	3.49752402573374	0.000469621031309581	0.0124235944013417	-0.258128988528783
ODC1	1.02942639096878	-0.159107576857933	3.4974718810099	0.000469712846286572	0.0124235944013417	-0.25830085467264
RBMXL1	1.02917564276359	-0.234043350247552	3.49661996502586	0.000471215249927812	0.0124450573045451	-0.261108360033832
NGLY1	1.02860653733228	-0.14723317288845	3.49468643169041	0.000474641798450516	0.0125172006935442	-0.267477818295071
KIF25	-1.0283071844661	0.213472663109568	-3.49366938157284	0.000476453498225777	0.0125301411528518	-0.27082677751936
FAM71A	-1.02827047717672	0.149874052440516	-3.49354466870987	0.000476676096170969	0.0125301411528518	-0.271237366976345
FGF13	1.02818094217661	0.140110261535382	3.49324047391945	0.000477219455410635	0.0125301411528518	-0.27223879941845
DEGS1	1.02751087055556	-0.052092825626035	3.49096390837436	0.000481304283678484	0.0126120933069451	-0.27973065841406
MBIP	1.02736236650253	-0.0802996583955444	3.49045936647195	0.000482213984014088	0.0126120933069451	-0.28139037412975
ZSCAN18	1.02732530278911	-0.0603308371211359	3.49033344265977	0.000482441277397577	0.0126120933069451	-0.281804569373509
KLHDC2	1.02707950390592	-0.18612396357079	3.48949834197666	0.000483951170626614	0.012617047786206	-0.284551048429036
YWHAB	1.02696750875032	-0.0911854516497967	3.48911783890138	0.000484640594918928	0.012617047786206	-0.285802228967743
TBRG1	1.02689492146148	-0.163014143648726	3.4888712238895	0.000485087919783685	0.012617047786206	-0.286613082270637
PDLIM7	1.02673312037646	-0.11055365247231	3.48832150537621	0.000486086417837579	0.012617047786206	-0.288420312902903
OR2S2	-1.02668008648892	0.205359314519489	-3.48814132296393	0.000486414114557709	0.012617047786206	-0.289012610782537
CNOT1	1.02653970661447	-0.221603016698189	3.48766438292445	0.000487282517396758	0.012617047786206	-0.290580266373048
MEF2D	1.02649907172174	-0.14092085273306	3.48752632604542	0.000487534158294436	0.012617047786206	-0.291034005920805
SIGLEC11	-1.02629002186527	0.0305599373843412	-3.48681608002771	0.000488830664115487	0.0126200614936214	-0.29336802589854
KANSL2	1.02625440033877	-0.26774387883905	3.48669505603959	0.000489051905537848	0.0126200614936214	-0.293765689146492
TERB2	-1.02593297698414	0.228127924278413	-3.48560302152934	0.000491052458003747	0.0126535577590322	-0.297353295670454
ZNF770	1.02556666620278	-0.168175345899241	3.48435848217347	0.000493341695100414	0.0126943865887838	-0.30144054856982
PDLIM5	1.02480206533756	-0.296982017643	3.48176075391455	0.000498152123111044	0.0127605432723276	-0.309967172701768
DDN	-1.02477339830799	0.0581857333846997	-3.48166335780084	0.000498333327316939	0.0127605432723276	-0.310286736056273
WFDC1	1.02474235728179	-0.0387694573973449	3.48155789604345	0.000498529606849712	0.0127605432723276	-0.310632753262575
LDHB	1.0246401335067	0.112172349463451	3.48121059119282	0.000499176500917626	0.0127605432723276	-0.311772177098572
KCNF1	-1.02459616640352	0.219811896154425	-3.48106121314267	0.000499454974849597	0.0127605432723276	-0.312262215660321
ITGAV	1.02440668677044	-0.133869870618816	3.48041745687748	0.000500656737803556	0.0127696634957768	-0.314373834178174
DIS3L	1.02431647428145	-0.14880390768049	3.48011096032144	0.000501229851849557	0.0127696634957768	-0.315379052292617
DECR1	1.02402086279507	-0.112337997475913	3.47910662152618	0.000503112141298796	0.0127995139676185	-0.318672366367299
DKKL1	-1.023873204197	0.143591990643284	-3.47860495205346	0.000504054815182029	0.0128054094937358	-0.320317028117703
FASTKD2	1.02352088168639	-0.17271477591275	3.4774079377893	0.000506310749326082	0.0128446045307907	-0.324240334277671
PRDM14	-1.02321818861512	0.193455907971532	-3.47637953933881	0.0005082564178803	0.0128712402122235	-0.327609910799963
PPEF2	-1.02313538759572	0.19287307764529	-3.47609822321986	0.000508789864040812	0.0128712402122235	-0.32853147739077
CCNI2	-1.02288319076084	0.139524319598499	-3.47524138552247	0.000510417861542703	0.012894314897766	-0.33133794198974
SSTR5-AS1	-1.02275381246776	0.0426985974778537	-3.47480182330992	0.000511254916055889	0.0128973719159645	-0.332777404477704
PPFIBP1	1.02246904573424	-0.201263983316815	3.4738343295174	0.000513101815962782	0.0129258600127575	-0.335945076838308
TSHZ1	1.02223723907266	-0.148130925101831	3.47304676734895	0.000514609824684573	0.0129438275160294	-0.338522983613861
RTCA	1.02213867278802	-0.142166778983487	3.47271188880691	0.000515252294525486	0.0129438275160294	-0.339618955731266
TBC1D9	1.02159554206934	-0.05833567771702	3.47086660444958	0.00051880593284178	0.0130123471275603	-0.34565620553257
SURF4	1.02144311930151	-0.156444461007448	3.47034874872994	0.000519807313721955	0.0130123471275603	-0.347349906721598
PNMA1	1.02139145864357	-0.0795291898012271	3.47017323185948	0.000520147120355508	0.0130123471275603	-0.347923895625627
EXOSC7	1.02116492228217	-0.217081035880221	3.469403575514	0.000521639647154294	0.0130223427112245	-0.350440542825515
KRT27	-1.02111143316528	0.259783062681596	-3.46922184646189	0.000521992640323343	0.0130223427112245	-0.351034684889616
RNF141	1.0207279096038	-0.219882718955087	3.46791882675718	0.000524530173096917	0.0130675483787298	-0.35529384514345
IL3	-1.0205223385196	0.113212919932328	-3.46722039985376	0.000525895034743	0.0130782073259988	-0.357576123651639
ZNF75A	1.02044487697249	-0.179885717567126	3.46695722456967	0.000526410188282762	0.0130782073259988	-0.358435993180298
LINC00324	-1.02020575429746	0.217809515256245	-3.46614480627599	0.000528003427939961	0.0130997214105435	-0.361089986234867
OTOP3	-1.01969747357163	-0.0438811217140852	-3.46441792462436	0.000531404967615759	0.0131659783723453	-0.366729265088071
YKT6	1.01954847370211	-0.242624623565868	3.46391169818751	0.000532405975076172	0.0131719261264508	-0.368381857900789
CELA2B	-1.01944419197127	0.150255514355059	-3.46355740144076	0.000533107603052555	0.0131719261264508	-0.369538327599741
NYAP1	-1.01919037130343	0.161027687966067	-3.46269504677765	0.000534818960673795	0.013196108383091	-0.372352668674456
CEBPZ	1.0188264240264	-0.16311747000594	3.46145853741794	0.000537281768505651	0.0132217512557459	-0.376386860980986
NAE1	1.01862902428282	-0.231239120341379	3.46078787261027	0.000538621975815754	0.0132217512557459	-0.378574345906922
TENT4A	1.01845241473058	-0.146124529786337	3.46018784239124	0.000539823671471239	0.0132217512557459	-0.380531085104018
ANKRD20A2P	-1.01844534447493	0.18091298654971	-3.46016382122706	0.000539871831224755	0.0132217512557459	-0.380609412684576
STK17A	1.01835140415262	-0.161341275666708	3.45984465937279	0.000540512095176494	0.0132217512557459	-0.381650075657792
CAV2	1.01828738398448	-0.252343797539833	3.45962715111787	0.000540948839229853	0.0132217512557459	-0.382359230683063
COL5A2	1.01828038656979	0.0419429078022568	3.45960337743055	0.00054099659535225	0.0132217512557459	-0.38243673873884
IFNA2	-1.01810063550245	0.104431721615459	-3.458992673927	0.00054222471199371	0.01323380963744	-0.384427599479692
AGXT	-1.01793015268813	0.107972843042674	-3.45841345927456	0.000543391904494193	0.013244350451623	-0.386315483501037
OSBPL2	-1.01754329483465	-0.0141146523478902	-3.45709911132666	0.000546049173489106	0.0132504838804581	-0.390598277868818
AQP4	-1.01752600669681	0.160905834827102	-3.45704037495026	0.000546168205242779	0.0132504838804581	-0.390789631973846
LARP7	1.01752098861177	-0.202290276184773	3.45702332602719	0.00054620276013342	0.0132504838804581	-0.39084517414137
ARL11	-1.01730068819761	0.211206788376843	-3.45627485628652	0.000547721773356373	0.0132504838804581	-0.393283277051109
GLP2R	-1.01725897840466	0.181222138340445	-3.45613314743849	0.000548009813014138	0.0132504838804581	-0.393744827128738
DAAM2	1.01725208466296	-0.0958308826719374	3.45610972597973	0.000548057433430006	0.0132504838804581	-0.393821109718126
GNPAT	1.01701028949679	-0.171866492327249	3.4552882279085	0.000549730140834636	0.0132669214521067	-0.396496363240589
CCNG2	1.01694098834088	-0.136169013270062	3.45505277751959	0.000550210433306891	0.0132669214521067	-0.397263003086031
HEXB	1.01673733955701	-0.117821051166216	3.45436088162355	0.000551624086638477	0.0132741202610011	-0.399515553113796
NDUFB5	1.01665323300352	-0.147059085928065	3.45407512995793	0.000552208909322078	0.0132741202610011	-0.400445720281932
VRTN	-1.01657981765566	0.132349443426137	-3.453825701619	0.000552719864298848	0.0132741202610011	-0.401257586340177
DNAJB8	-1.01642137587599	0.260119001889116	-3.45328739633165	0.000553824086059506	0.0132829286792328	-0.403009520211413
FBXL4	1.01629965993583	-0.193339172621667	3.45287386693129	0.000554673751151432	0.0132856164969941	-0.404355181017332
DDX21	1.01602707475365	-0.209228202237288	3.45194775990877	0.000556580998777924	0.0133135948871022	-0.40736822962293
HUNK	-1.01566190037146	0.290389154318448	-3.45070708146437	0.000559145656433877	0.0133444011188219	-0.411403455879511
DTYMK	1.01563278766809	-0.178464229897186	3.45060817117577	0.00055935059097882	0.0133444011188219	-0.411725092753018
TCF23	-1.01544012755719	0.147736793578994	-3.44995360925043	0.000560708557504477	0.0133564890865406	-0.413853367463058
KCNA7	-1.01530647047772	0.0926252882408955	-3.44949950987893	0.000561652443918871	0.0133564890865406	-0.415329611190122
ERGIC2	1.01522887185882	-0.12313743885691	3.44923586889403	0.000562201124205277	0.0133564890865406	-0.416186599520935
ALG5	1.0150107495976	-0.15430998070688	3.44849479941889	0.000563746086681267	0.0133564890865406	-0.418595160543866
COL1A2	1.0149816238563	-0.0641455954279158	3.448395844834	0.00056395268362076	0.0133564890865406	-0.418916735158319
TMF1	1.01493177018086	-0.226050434550954	3.44822646717906	0.000564306473176628	0.0133564890865406	-0.419467143560466
MAS1	-1.01435488789993	0.0544939466592861	-3.44626651202938	0.000568415414476298	0.0134360871988807	-0.425834233189142
CD81	1.01424723931828	-0.0764823541838621	3.44590077642104	0.000569185237549504	0.0134366507191896	-0.42702195724395
UBE3C	1.01380748208265	-0.236235765294564	3.44440670304231	0.000572340151531715	0.0134834317683421	-0.43187264172896
HRK	-1.01365686637276	-0.0090805927410962	-3.4438949867945	0.000573424439704044	0.0134834317683421	-0.433533504930764
NUP205	1.01364946067165	-0.21585380543005	3.44386982595581	0.00057347780293037	0.0134834317683421	-0.433615162400599
RNASET2	1.01341758364391	-0.0668144568058922	3.44308202471863	0.000575150979059135	0.0134834317683421	-0.436171605916627
FAF2	1.01341350749335	-0.252810681438552	3.44306817601406	0.000575180432322093	0.0134834317683421	-0.436216540232958
GMFB	1.01334738740299	-0.0408210713277545	3.4428435332821	0.000575658396061242	0.0134834317683421	-0.436945403927937
MRGPRF	1.0132231144172	0.00180514602723604	3.44242131632986	0.000576557731798694	0.0134869582664391	-0.438315177596424
CUL2	1.01279641417854	-0.247672944306117	3.44097160404403	0.000579655632912563	0.0135133849610157	-0.443017115362703
ATP6V1H	1.01266031314388	-0.185745808022138	3.44050920134495	0.000580647000085632	0.0135133849610157	-0.44451643683124
SELENOF	1.01263647177135	-0.197185598300334	3.44042820038096	0.000580820824310786	0.0135133849610157	-0.444779058339233
ARGLU1	1.01262829753952	-0.106021065251168	3.44040042846232	0.000580880432682558	0.0135133849610157	-0.444869099093034
MGST3	1.01255178290814	-0.0555244595390362	3.44014047032048	0.00058143867115185	0.0135133849610157	-0.445711887399203
LMOD3	-1.01217139908739	0.154727691413423	-3.43884811787184	0.00058422131178651	0.0135605596235807	-0.449900768712772
TMEM50B	1.0120645069153	-0.164505824743577	3.43848495216183	0.000585005494006955	0.0135612856603002	-0.45107760862781
SQLE	1.01175354526081	-0.189872034807103	3.43742846123426	0.000587292345967211	0.0135967991459658	-0.454500464933104
CIAO2A	1.01137755255669	-0.134637708518863	3.43615102758611	0.000590068559006009	0.0136435364375048	-0.458637734391716
BRIX1	1.01112934885955	-0.214292037232905	3.43530775655759	0.000591907906708276	0.0136685195072173	-0.461368023409384
PRDX4	1.01089593888523	-0.0729800112453459	3.43451474714081	0.000593642491700704	0.0136910224846518	-0.463934967189864
TRIM40	-1.01057352729147	0.225749937833459	-3.43341935509219	0.000596046274642171	0.0137170469496283	-0.467479738319367
LONP2	1.01054036778147	-0.251884956511163	3.4333066957949	0.000596294012966853	0.0137170469496283	-0.467844248158695
VCAN	1.01033139095962	0.17338713162885	3.43259669791199	0.00059785750831032	0.0137254808655921	-0.47014117540025
AKT1S1	1.01028772537866	-0.260825283315473	3.43244834428234	0.000598184681295239	0.0137254808655921	-0.470621056962148
FKBP9P1	1.01000892630496	-0.187915938854942	3.43150112558922	0.000600277570388295	0.013752205590599	-0.473684549552481
IL17REL	-1.00982611284711	-0.0327047770942923	-3.43088001762665	0.000601653612071964	0.013752205590599	-0.475692876560953
ZFYVE26	-1.00979849080632	-0.0710953065071695	-3.43078617185797	0.000601861779019758	0.013752205590599	-0.475996291373319
UBE3A	1.00972666255042	-0.129530060913716	3.43054213565734	0.000602403409448289	0.013752205590599	-0.476785251312341
RBAKDN	-1.00953831995106	0.108266287195046	-3.4299022424595	0.000603825786715795	0.0137672279371201	-0.478853735653431
TNFRSF21	1.00918890637206	-0.0974948231520736	3.42871511127837	0.000606472865711796	0.0137895978607209	-0.482690170107715
C1QL2	-1.00911508036209	0.0543243274739733	-3.4284642877166	0.000607033535206892	0.0137895978607209	-0.483500582995265
AEBP1	1.00910585131221	-0.0665107202874527	3.42843293205805	0.000607103658869179	0.0137895978607209	-0.48360188920398
RALYL	-1.00888664880642	0.0823839089811871	-3.42768819245648	0.000608771408930097	0.0138017477102896	-0.48600777731456
CLDN19	-1.00874073273583	0.179328442584847	-3.42719244321366	0.000609883939195227	0.0138017477102896	-0.487609010022459
KMT2C	1.00873373646851	-0.141120981145391	3.42716867342451	0.000609937329413198	0.0138017477102896	-0.487685778832141
ADCY8	-1.00849101827988	0.131069680378537	-3.42634403938834	0.000611792266099471	0.0138108494742379	-0.49034875313184
PITPNM2	1.00848045963284	-0.190177315638898	3.42630816642895	0.000611873077972566	0.0138108494742379	-0.490464582421447
EID1	1.00830387693296	-0.086850101350772	3.42570822744067	0.000613226047922447	0.013824064549661	-0.492401530485961
TM9SF3	1.00785900587951	-0.118353310698708	3.42419677988719	0.000616646984491529	0.0138430370392285	-0.497279848712711
HYAL2	1.00783796124053	-0.136001088084514	3.42412528081379	0.000616809251051009	0.0138430370392285	-0.497510564379242
TTC3	1.00776860085593	-0.0110041242509492	3.42388962919564	0.000617344341776636	0.0138430370392285	-0.498270939012327
UBA5	1.00774051647471	-0.0416463144271236	3.42379421262728	0.000617561125627402	0.0138430370392285	-0.498578803779704
PDCD7	1.00764342659902	-0.20368199878224	3.4234643501785	0.000618311109981264	0.0138430370392285	-0.499643049966712
ATXN1	1.00756150419099	-0.131755478452458	3.42318601913802	0.000618944590241437	0.0138430370392285	-0.500540958895619
MAP3K5	1.00745780008737	-0.0777817500523161	3.42283368487736	0.000619747367600955	0.0138430370392285	-0.50167750096737
SLC16A5	1.00739731700577	-0.0225464661157995	3.42262819385924	0.000620216016581022	0.0138430370392285	-0.502340309508993
RANBP9	1.00717575334759	-0.193387655311393	3.42187543225225	0.00062193560513131	0.0138552282454655	-0.504767992161479
CCDC153	-1.00699870741851	-0.0144675702250623	-3.42127391944469	0.000623312872370235	0.0138552282454655	-0.506707508282819
ABCB7	1.00680067454931	-0.221517289198668	3.4206011035954	0.000624856762097343	0.0138552282454655	-0.508876529731868
UBE2R2	1.00679736540817	-0.207820738344622	3.42058986080211	0.000624882590783876	0.0138552282454655	-0.508912770586896
ANXA7	1.0067148893561	-0.243748137216072	3.4203096487583	0.000625526658286109	0.0138552282454655	-0.509815988422686
ELMOD2	1.00670102038851	-0.195959106876147	3.4202625289986	0.000625635023715205	0.0138552282454655	-0.509967864017912
LMLN	1.00663555437116	-0.189333152344834	3.42004010847699	0.000626146779469739	0.0138552282454655	-0.510684737751502
CMTM3	1.00614271381899	-0.0432304280050114	3.41836568475118	0.000630011893501468	0.0138738315997105	-0.516080002168216
MPHOSPH8	1.0061252975287	-0.18757526887909	3.41830651297734	0.000630148886368301	0.0138738315997105	-0.516270614872117
LINC01554	-1.00612214770677	0.100808037114567	-3.41829581147045	0.000630173665162297	0.0138738315997105	-0.516305087766602
CRLS1	1.00598599086235	-0.0333183858304254	3.41783321915792	0.000631245640959413	0.0138738315997105	-0.517795138854897
MYOG	-1.00597475614337	0.0644238932352249	-3.41779504924693	0.000631334168690616	0.0138738315997105	-0.517918078535553
PTPN12	1.00593988342586	-0.167668415762934	3.41767656933425	0.000631609033520019	0.0138738315997105	-0.518299676198485
OAZ1	1.00579865296551	-0.20769817313823	3.41719673943274	0.000632723342959677	0.0138806074873315	-0.519844967192809
MMP1	1.00570556980597	-0.131145465653619	3.4168804897854	0.000633458769408533	0.0138806074873315	-0.520863329763105
ECD	1.00526098898496	-0.261335508498112	3.41537002829543	0.00063698227119979	0.0139308919882709	-0.525725900540685
WSB2	1.00522096013306	-0.195087496121272	3.4152340304376	0.000637300410744792	0.0139308919882709	-0.526163607725858
LCE2A	-1.00498480860303	0.20226184294471	-3.41443170659671	0.000639180295522869	0.0139513128636509	-0.528745520952572
MXRA7	1.00490914282583	-0.0650795810735142	3.41417463243344	0.000639783723371954	0.0139513128636509	-0.529572668533949
FBXO33	1.00467468603783	-0.0907884207077375	3.41337806647152	0.000641656861823263	0.0139752398974131	-0.532135259565802
OR51A2	-1.00389007238162	0.226359775714829	-3.41071234483847	0.000647962514743044	0.0140750486335169	-0.540706665529313
VPS13B	1.0038709545529	-0.203737069933588	3.41064739209491	0.000648116874530051	0.0140750486335169	-0.540915432096455
ALDH6A1	1.00381315762875	-0.110485290643912	3.41045102728554	0.000648583742272874	0.0140750486335169	-0.541546549959503
SARAF	1.00355248510151	-0.0852325865522838	3.4095653934586	0.000650693272697925	0.014092361340971	-0.544392531722647
USP11	1.00352127240241	-0.0918290216778599	3.40945934844328	0.000650946293342654	0.014092361340971	-0.544733257524123
BNIP3L	1.00335377183912	-0.164254373633847	3.40889026597628	0.000652305673027641	0.0141033551854	-0.546561555456151
SHOC2	1.00316895067497	-0.130082100826648	3.4082623368399	0.000653808684409729	0.0141033551854	-0.548578556613079
ATP2C1	1.00316426678918	-0.121722201991374	3.40824642335741	0.000653846816736811	0.0141033551854	-0.548629668242242
CTBS	1.00296484174529	-0.108642645252835	3.40756887760039	0.000655472290594671	0.0141033551854	-0.550805618381274
INSL6	-1.00295591557112	0.156012940466115	-3.40753855096077	0.000655545133853443	0.0141033551854	-0.55090300280372
DCN	1.00280589648281	-0.0783355800917401	3.40702886173229	0.000656770512027351	0.0141033551854	-0.552539579052225
MED6	1.00278576648107	-0.165893392004946	3.40696047013512	0.000656935098853578	0.0141033551854	-0.55275916102964
LUC7L3	1.00268493065405	-0.0952911271754496	3.4066178808323	0.000657760129694368	0.0141042564953035	-0.553859031517177
EIF3M	1.00254478871026	-0.177532643370344	3.40614174916124	0.000658908360257117	0.014112077746672	-0.555387451240124
ZFAT	-1.002377128742	0.131902351552641	-3.40557212511652	0.000660284504083606	0.0141247559234607	-0.557215708079579
CRY1	1.00190225102281	-0.161389955522607	3.40395873004102	0.000664196792823922	0.0141814831115704	-0.562392377302685
CBFB	1.00186422773126	-0.221895980645627	3.40382954606614	0.000664510978579028	0.0141814831115704	-0.562806765312025
TBCE	1.00125778331676	-0.0893858221624968	3.40176915369065	0.000669540732394384	0.0142648113731692	-0.569413833170469
ENPP7	-1.00113629423231	0.0784062595741918	-3.40135639503159	0.000670552589734032	0.0142648113731692	-0.570736946896941
TCP11L2	1.00105954410531	-0.212715198777559	3.4010956367944	0.00067119255818718	0.0142648113731692	-0.571572734684068
GLT6D1	-1.00101270573096	0.196641629554595	-3.40093650361238	0.000671583391319534	0.0142648113731692	-0.572082760222576
INTS9	1.00083995252678	-0.203606506715482	3.40034957531981	0.000673026724773304	0.0142690358201756	-0.573963672685315
CRYBB3	-1.00079931453879	0.130784843183457	-3.40021150792468	0.000673366669284326	0.0142690358201756	-0.574406086188072
SRP68	1.00046722131182	-0.182963457877237	3.39908322256752	0.000676150680762736	0.0143111939622778	-0.578020811625641
COL6A3	1.00035346823533	-0.0611221279364848	3.39869674696334	0.000677106755923096	0.0143146090231066	-0.579258700570374
POU4F3	-1.0002579869451	0.259928035176571	-3.39837234967699	0.000677910229848305	0.0143147937397745	-0.580297642786863
ANAPC13	0.999849485951789	-0.131533499097777	3.39698446925152	0.00068135777870611	0.0143371958115265	-0.584741466407371
AP2S1	0.999831259041721	-0.213580675748517	3.39692254340039	0.000681511984088292	0.0143371958115265	-0.584939703116373
PXT1	-0.99982959049428	0.218005472345781	-3.3969168745174	0.000681526102144275	0.0143371958115265	-0.584957850134246
NUP155	0.999663110005544	-0.183446238793387	3.39635125774946	0.000682936108658729	0.0143371958115265	-0.586768329288915
FGF21	-0.999595052367751	0.169525360752974	-3.39612003220817	0.0006835133032898	0.0143371958115265	-0.587508370853388
PROP1	-0.999567510573108	0.236127679954033	-3.39602645907544	0.000683747013219037	0.0143371958115265	-0.587807839051797
VMP1	0.999349967024855	-0.18093096596977	3.39528735577521	0.000685595623010742	0.0143424121376736	-0.590172949555164
CCT6A	0.999263637317279	-0.21007090653394	3.39499405095284	0.000686330509749554	0.0143424121376736	-0.591111374347202
KIR2DS4	-0.999023283587039	0.140585857067215	-3.3941774501542	0.000688380393885087	0.0143424121376736	-0.593723650442271
UCHL3	0.999018632741284	-0.218306814915047	3.3941616489251	0.000688420115216456	0.0143424121376736	-0.59377419179889
PCDHGA1	-0.998880217170605	0.194992412554047	-3.39369138259951	0.000689603252339965	0.0143424121376736	-0.595278264428307
AP1S2	0.998862916011155	-0.10626393346706	3.39363260198225	0.000689751270560665	0.0143424121376736	-0.595466250303613
SSR3	0.998836576305923	-0.122329429805128	3.39354311294329	0.000689976673794754	0.0143424121376736	-0.595752438312665
KRT73	-0.998791106988423	-0.0601428068088786	-3.39338863112623	0.000690365940670832	0.0143424121376736	-0.596246456965448
DCUN1D5	0.998394557073924	-0.190330001854221	3.39204135444133	0.000693769502925687	0.0143924624078796	-0.600553970634275
FXR1	0.998250882188315	-0.0798934509084267	3.39155321961515	0.000695006499171506	0.0143924624078796	-0.602114213387746
IST1	0.998229313340409	-0.170811708069066	3.39147993954411	0.000695192377131012	0.0143924624078796	-0.602348421707366
FFAR3	-0.998138989104506	0.156644741329717	-3.39117306332837	0.000695971283436774	0.0143924624078796	-0.603329164952732
PTGES3	0.998012876744318	-0.153252087767107	3.39074459710925	0.000697060163577494	0.0143947074642201	-0.604698348261842
BCS1L	0.997941378961633	-0.263229759857312	3.39050168369	0.000697678193219195	0.0143947074642201	-0.605474512307284
NUDT15	0.997837011259622	-0.0881647777248218	3.39014709485657	0.00069858126601665	0.0143968486996475	-0.606607405065724
NFU1	0.997451824443141	-0.116390645340083	3.38883842424992	0.000701923621831678	0.0144403076709685	-0.610787513527661
ELMO2	0.997409309361137	-0.199999192634947	3.38869397943566	0.000702293444357562	0.0144403076709685	-0.611248795045145
PSME4	0.997213663373487	-0.0615653905933726	3.38802927300649	0.000703997629385573	0.0144588429880193	-0.613371267809384
TMEM126A	0.996796189550541	-0.166550080541484	3.38661090742968	0.000707646914215302	0.0145038357766045	-0.617898855937987
TMEM192	0.996778859537436	-0.0951740503917583	3.38655202878225	0.000707798781236696	0.0145038357766045	-0.618086762455729
HEATR5B	0.996463758822401	-0.151874375125054	3.3854814754137	0.000710565370451432	0.0145126996066861	-0.621502778617884
ZBED4	0.996333757845771	-0.102017472604561	3.38503979763639	0.000711709706233553	0.0145126996066861	-0.622911808332631
NREP	0.996324922344247	0.102923186219851	3.38500977905672	0.000711787542995438	0.0145126996066861	-0.623007566204381
GABARAPL2	0.996308261476373	-0.0474732473486492	3.38495317382742	0.00071193433920662	0.0145126996066861	-0.623188131940375
POGLUT3	0.996271315687657	-0.14195720750575	3.38482765066395	0.000712259962930851	0.0145126996066861	-0.623588529093279
DDX52	0.995686737311416	-0.165354053791224	3.38284154806246	0.000717430628065424	0.0146015372573044	-0.629921876321212
FYTTD1	0.995377566631591	-0.189414702905713	3.38179114196387	0.000720179358178925	0.0146223831392379	-0.633269941861279
EIF3E	0.995330435223796	-0.182918011726933	3.38163101320195	0.000720599245739274	0.0146223831392379	-0.633780245115632
NODAL	-0.995297779129141	0.141493146933474	-3.3815200642562	0.000720890307997071	0.0146223831392379	-0.634133806450714
KRT74	-0.995163166097908	0.104609851050733	-3.38106271704257	0.000722091261148413	0.014630267486845	-0.635591113710001
PTPRK	0.994902188089322	-0.11220205948782	3.38017604534404	0.000724424878817412	0.0146537047758859	-0.638415874105187
LPIN2	0.994848060373082	0.00641080734516594	3.37999214665327	0.00072490975536555	0.0146537047758859	-0.639001646140914
CD248	0.994714039011764	0.012753808375999	3.37953680963571	0.000726111617601335	0.0146537047758859	-0.640451892847143
ECHDC1	0.994670524414113	-0.16778054600805	3.37938896897121	0.000726502240998564	0.0146537047758859	-0.640922722795701
PTPRM	0.994007599548404	-0.0747379922825036	3.37713668449766	0.000732477400717979	0.0147576990399689	-0.648093053220518
DLL4	0.993514996552095	-0.192513245811989	3.37546306786688	0.000736946921121266	0.0148124202498797	-0.653418051694703
TBL1Y	0.993361467504518	-0.186614848943976	3.3749414535664	0.00073834510122396	0.0148124202498797	-0.655077148720257
IFNL2	-0.993351409628613	0.180280888894756	-3.37490728197485	0.000738436783652052	0.0148124202498797	-0.655185829249176
ACTL7B	-0.993259691976904	-0.0572298273097886	-3.37459567163471	0.000739273322621749	0.0148124202498797	-0.656176834940186
LATS1	0.993256195567656	-0.0517735103729602	3.37458379259883	0.000739305230104477	0.0148124202498797	-0.656214611696675
EIF2B1	0.99258003419182	-0.251121352673279	3.37228653713719	0.000745499832241858	0.0148986763113029	-0.663517659652649
RAC1	0.99253841833219	-0.255916604512192	3.37214514742722	0.000745882663141534	0.0148986763113029	-0.66396697955931
RNF19A	0.99249358554571	-0.124524619888419	3.37199282822165	0.000746295291348979	0.0148986763113029	-0.664451011040719
FSHB	-0.992425864094538	0.13276001483864	-3.37176274487301	0.000746918982295499	0.0148986763113029	-0.665182115624492
SRPRB	0.992280020204604	-0.18729307207455	3.37126724086365	0.000748263797762664	0.0149039530858686	-0.666756441959271
OR2W3	-0.992216840826091	0.0952338161878161	-3.37105258918797	0.000748847067777711	0.0149039530858686	-0.667438366201026
PFKFB1	-0.992128226764392	0.0414457116668308	-3.37075152328198	0.000749665861414442	0.0149039530858686	-0.668394745578803
CCT4	0.991928021987927	-0.142783867348183	3.37007132838677	0.000751518814931331	0.0149232182642392	-0.670555168511862
CELSR3	-0.991844625618564	0.110040537569806	-3.36978798956878	0.000752291926711594	0.0149232182642392	-0.671454975591233
HMGB4	-0.991694988035036	-0.085854072075128	-3.36927959650122	0.000753680968118138	0.0149343251900373	-0.67306930414381
ACAA2	0.991548047107114	0.104157340948933	3.36878036530986	0.000755047294588009	0.0149360890649083	-0.674654303461195
PSMA5	0.991396550210345	-0.198389075114109	3.3682656552333	0.000756458392515916	0.0149360890649083	-0.676288200482269
NUP35	0.991175412184828	-0.195534239900492	3.36751433971152	0.000758522550136114	0.0149360890649083	-0.678672730266047
MTIF2	0.991123627384507	-0.0245769716507855	3.36733840106784	0.000759006677586584	0.0149360890649083	-0.679231048536804
EIF1AX	0.991049078754142	-0.188835330240898	3.3670851224063	0.0007597041241186	0.0149360890649083	-0.680034744013867
IMMP2L	0.990930627122009	-0.0903047497119307	3.36668268347887	0.000760813533252119	0.0149360890649083	-0.681311625576773
KDM5A	0.990929616708836	-0.156180672423635	3.36667925060432	0.000760823003173677	0.0149360890649083	-0.681322516943691
ADIPOQ	-0.990911059090675	0.281262103942019	-3.36661620117381	0.000760996950684854	0.0149360890649083	-0.681522549799788
ARMC1	0.990861144139031	-0.167116852879728	3.36644661533324	0.000761465005491107	0.0149360890649083	-0.682060565254338
GPR32	-0.990797489740593	0.127630174674153	-3.36623034977935	0.000762062283513809	0.0149360890649083	-0.682746633985004
FZD1	0.990664088852573	-0.092587427213194	3.36577712081723	0.000763315413814809	0.0149443882974264	-0.684184289186092
ZNF800	0.990438281245007	-0.136819431079952	3.36500994040986	0.000765440947933032	0.0149623900331748	-0.686617366171014
TM2D1	-0.990389985536034	0.100152629960744	-3.36484585593953	0.000765896269741681	0.0149623900331748	-0.687137680437938
POU5F2	-0.990085714758215	0.0917494720786623	-3.36381209723763	0.000768770658486118	0.0149979949132829	-0.690415161013865
SCML1	0.990020909964796	-0.19381369700634	3.36359192322157	0.000769384149448887	0.0149979949132829	-0.691113081700193
A2M	0.989809303146429	0.028518385609145	3.36287298993643	0.000771390545523747	0.0150208502767283	-0.693391681046973
MRTFB	0.989565341893289	-0.15953949307348	3.36204413259374	0.000773709745156768	0.0150497407448852	-0.696018071082461
ADK	0.989307580200912	-0.250734423598139	3.36116838831615	0.00077616716922781	0.0150812546409183	-0.698792327785736
MOB1A	0.98899143180454	-0.168792560223018	3.36009427545462	0.000779191128172406	0.0150862726855721	-0.702194006410397
ATL3	0.988987139735756	-0.198749270673741	3.36007969316878	0.000779232256946952	0.0150862726855721	-0.702240180529556
TUBE1	0.988978213877427	-0.0914396434411914	3.36004936760224	0.00077931779549057	0.0150862726855721	-0.702336204361556
EFHC1	0.988930447697006	-0.114159526465397	3.35988708220296	0.000779775697882948	0.0150862726855721	-0.70285005524875
MAP7	0.988839874475589	-0.151192834384462	3.35957936005997	0.000780644648568959	0.0150868791953048	-0.703824340288476
TBCEL	0.988440200278547	-0.129735175548036	3.35822146863812	0.000784489829214326	0.0151449419119062	-0.708122520939173
WRN	0.98827168324947	-0.182439987767816	3.35764893273285	0.000786116358687764	0.0151461772959019	-0.709934267855574
ACTR6	0.988172254841868	-0.148235385312053	3.35731112513163	0.000787077511247497	0.0151461772959019	-0.711003089765215
ATP5F1C	0.988141728192381	-0.164532033841474	3.35720741096699	0.000787372824440029	0.0151461772959019	-0.711331219393969
RRAGB	0.988014225089928	-0.16052167853054	3.3567742197068	0.00078860739491989	0.0151461772959019	-0.712701635111629
MED23	0.987998653853221	-0.143833920594386	3.35672131649487	0.000788758289115922	0.0151461772959019	-0.712868984157741
OSTC	0.987558048337028	-0.0384955372843675	3.35522436108647	0.000793039132469822	0.0151850473166748	-0.717603218952199
SLC35G3	-0.987430554948828	0.0592533847733918	-3.35479120283042	0.000794281851706449	0.0151850473166748	-0.718972720793197
FEZF1	-0.98739072459537	0.0201814583664244	-3.35465587937024	0.000794670461392599	0.0151850473166748	-0.719400532162859
PDIA6	0.9872334343725	-0.116950410571635	3.35412148649235	0.000796206807540704	0.0151850473166748	-0.721089792315087
ANKRD60	-0.987226688832698	0.0496295318769012	-3.35409856854893	0.000796272756800594	0.0151850473166748	-0.721162231814404
RSPRY1	0.987225951458522	-0.184213678656687	3.35409606332324	0.000796279966209467	0.0151850473166748	-0.721170150352463
GOLGA7	0.987092536644706	-0.141598157088504	3.35364278704829	0.00079758537872257	0.0151850473166748	-0.722602772400152
PABPC4	0.987068736357598	-0.185616012063727	3.35356192567185	0.000797818464009176	0.0151850473166748	-0.722858321989778
RPF1	0.987012448404725	-0.206858983093764	3.35337068758611	0.000798369964961751	0.0151850473166748	-0.723462675191234
GGCX	0.986695628843966	-0.17645641663896	3.35229429444637	0.000801480721298023	0.0152281337046624	-0.726863664522986
NUP107	0.986213606113049	-0.145893740968951	3.35065662422324	0.000806235139519871	0.0152698497117323	-0.732035979787609
ALLC	-0.986209074747097	0.22932953116255	-3.35064122892627	0.000806279958439378	0.0152698497117323	-0.732084591339807
PDIA4	0.986067030661236	-0.126725926115502	3.35015863473545	0.000807686063451152	0.0152698497117323	-0.733608297533897
ELF1	0.98593277805344	-0.144809181658303	3.34970251205894	0.000809017131366169	0.0152698497117323	-0.735048222834218
ERMARD	0.985860380793891	-0.178383250121281	3.34945654267078	0.000809735769524134	0.0152698497117323	-0.735824637707582
ITM2B	0.985826729301819	-0.11229433946702	3.34934221186646	0.000810070006518851	0.0152698497117323	-0.736185509291732
HUS1B	-0.985820681823647	0.0771699144453667	-3.34932166558453	0.000810130085505032	0.0152698497117323	-0.7362503598809
SULF1	0.985750858382809	0.110703820117614	3.34908444073474	0.00081082404962017	0.0152698497117323	-0.736999088012178
CDH5	0.985702385434108	0.0169871172840931	3.34891975409317	0.000811306138914489	0.0152698497117323	-0.737518840150436
GPN3	0.985595053588836	-0.120835870000108	3.34855509459534	0.00081237455790384	0.0152739984728225	-0.738669617002072
LRRC59	0.985217931894047	-0.151612177522286	3.34727382520608	0.000816138920989229	0.0153186935372241	-0.742711998483798
NUP42	0.985186571089093	-0.258047052535607	3.34716727700171	0.000816452686860713	0.0153186935372241	-0.743048086445197
ARIH1	0.984825808627859	-0.168731247133301	3.34594158804041	0.000820070185144902	0.0153700028357564	-0.746913541786807
OBP2B	-0.984743858432756	0.0908134543340769	-3.34566316259345	0.000820893999999871	0.0153700028357564	-0.747791414808415
RAN	0.984484538028279	-0.139391683164641	3.34478212259798	0.000823505913271389	0.0153889864163538	-0.750568844946266
CNGA4	-0.984397696864656	0.103276424851295	-3.34448708010582	0.000824382312117902	0.0153889864163538	-0.751498786679684
INSIG1	0.984367414518751	-0.165160866329145	3.34438419596158	0.000824688124213348	0.0153889864163538	-0.751823046982715
CAPN2	0.984203917771095	-0.185118354979203	3.34382871644155	0.000826341046415724	0.0153889864163538	-0.753573581335724
SDC4	0.984184072842715	-0.131705757474434	3.34376129337993	0.000826541884041245	0.0153889864163538	-0.753786038121218
CTNNAL1	0.984135451976793	-0.134737334407834	3.34359610419022	0.000827034135633494	0.0153889864163538	-0.754306547612849
MINDY3	0.984011050416955	-0.140796165111882	3.34317345040817	0.000828294851115233	0.0153965395854361	-0.755638208402696
CPB2	-0.98381669337396	0.134112167463444	-3.3425131231631	0.000830268081387287	0.0154173079195338	-0.757718373120349
SENP7	-0.982929691748219	0.144698616772077	-3.33949953882948	0.000839328944764427	0.015569508705558	-0.767206558036581
C1QTNF8	-0.982668575900282	0.0525860337846846	-3.33861239882232	0.000842013707750981	0.0155958674892016	-0.769998062687102
MARCHF4	-0.982574165238883	0.185119800150339	-3.33829163899296	0.000842986386335098	0.0155958674892016	-0.771007193819393
SLC35A5	0.982537182094399	-0.178107534718085	3.33816598891342	0.000843367694176145	0.0155958674892016	-0.771402470652419
WWC1	-0.982289542251811	-0.010684560793694	-3.33732463357838	0.000845925063546159	0.0155958674892016	-0.774048868529357
NCL	0.982273902270375	-0.207648407754333	3.33727149680652	0.000846086818393834	0.0155958674892016	-0.774215982460505
PHOX2B	-0.982175468417158	0.172227360375777	-3.33693706819969	0.000847105518682781	0.0155958674892016	-0.775267691701668
ATXN10	0.982008818156967	-0.139053619118604	3.33637087463393	0.00084883278997842	0.0155958674892016	-0.777048013839096
SPATA19	-0.981848574937645	0.0789523866085486	-3.33582644896288	0.000850496734471001	0.0155958674892016	-0.778759604756063
ENSG00000285188	-0.981675325107996	0.18955402277876	-3.33523783338735	0.000852299140878446	0.0155958674892016	-0.780609807717736
PDE4C	-0.981675325107996	0.18955402277876	-3.33523783338735	0.000852299140878446	0.0155958674892016	-0.780609807717736
USP39	0.981640471517981	-0.192906868795008	3.33511941846027	0.000852662168302581	0.0155958674892016	-0.780981983442536
NCBP2	0.981574377347517	-0.182032472649686	3.33489486379106	0.000853350984667686	0.0155958674892016	-0.781687717945037
DEUP1	-0.981555349477031	0.210239265541068	-3.33483021668023	0.000853549383863819	0.0155958674892016	-0.781890883252539
EXD1	-0.981347988799503	0.0129606466961923	-3.33412570964093	0.000855714260553162	0.0155958674892016	-0.784104669476084
MDM4	0.981326753168115	-0.152309063984999	3.33405356167163	0.000855936250938365	0.0155958674892016	-0.784331355046076
ZFAND5	0.981288457655571	-0.101352495854641	3.33392345282707	0.000856336714774208	0.0155958674892016	-0.784740138595772
FAM120A	0.981240594073144	-0.0700701040661273	3.33376083650488	0.000856837478123322	0.0155958674892016	-0.785251033603635
SMARCD3	0.981180706340328	-0.148030949780061	3.33355736818176	0.000857464424245374	0.0155958674892016	-0.785890239076884
SRP54	0.981040242837479	-0.138056377702355	3.33308014401515	0.000858936562492077	0.0155958674892016	-0.787389308570535
CAMSAP1	0.981031762888213	-0.201684145737558	3.33305133342279	0.000859025512209838	0.0155958674892016	-0.787479802315034
RPE65	-0.981020671420981	0.0541919303447503	-3.33301365020901	0.000859141868119618	0.0155958674892016	-0.787598163682358
MIP	-0.980958074133127	0.233527289638074	-3.33280097618392	0.00085979882393833	0.0155958674892016	-0.788266138636699
ETFBKMT	-0.980626312212825	0.214992839412998	-3.33167381643979	0.000863288434626975	0.0156422388167078	-0.791805654766767
LCE5A	-0.980550079097821	0.104339070966304	-3.33141481474869	0.000864092139830351	0.0156422388167078	-0.792618804804181
MCAM	0.980320032992728	-0.0648079188822411	3.3306332340636	0.00086652166176904	0.0156483685272413	-0.795072237085678
C6orf62	0.980202105660059	-0.131904913835016	3.33023257644142	0.000867769549135926	0.0156483685272413	-0.796329704066844
PLXND1	0.98013057578628	-0.0877634705298464	3.32998955399282	0.000868527277999393	0.0156483685272413	-0.797092358155037
PEX3	0.979907676805142	-0.274673724721555	3.32923225563164	0.000870892423391949	0.0156483685272413	-0.79946855816987
OTOA	-0.979902878794944	0.180601903812281	-3.32921595441195	0.000870943399902993	0.0156483685272413	-0.79951970110193
TKTL2	-0.979778279897355	0.107249040592146	-3.32879263017571	0.000872268171410512	0.0156483685272413	-0.800847737507815
PMEPA1	0.979697313864017	-0.0841463032757171	3.32851754841426	0.00087313002691093	0.0156483685272413	-0.80171062283698
MSANTD4	0.979668878510321	0.0291622355456783	3.32842093941836	0.000873432898731336	0.0156483685272413	-0.802013652127222
KIR2DL4	-0.979657396747114	0.142624298722107	-3.32838193017563	0.000873555221368706	0.0156483685272413	-0.802136008251588
WARS2	0.979609107451801	-0.217371237947222	3.32821786749568	0.000874069852304982	0.0156483685272413	-0.802650590434847
SUB1	0.97958039205474	-0.142997341883467	3.32812030705362	0.00087437601263819	0.0156483685272413	-0.802956576489557
CXCL5	0.979535387482491	-0.0383428685976905	3.32796740420662	0.000874856046354208	0.0156483685272413	-0.803436118991217
MCM9	0.979397748865341	-0.170434130564443	3.32749977757741	0.000876325662299524	0.0156567038344367	-0.804902579178623
TPCN1	0.979329004708619	-0.167219898234264	3.32726621959092	0.000877060524591749	0.0156567038344367	-0.805634931407761
TAF11	0.979193116480052	-0.0931867542065659	3.32680453989964	0.000878514825716512	0.0156671376641642	-0.80708243843941
DDX47	0.978885356353863	-0.246941667798653	3.32575892615116	0.000881816801112868	0.0157098432964022	-0.810360014718651
IGF2R	0.978727218798798	-0.098365588875146	3.32522165446567	0.000883517938984129	0.0157098432964022	-0.812043743477015
SPANXN2	-0.978726465235608	0.145658385933436	-3.32521909423787	0.000883526052590242	0.0157098432964022	-0.812051766195155
PPY	-0.978529343017337	0.129268589288726	-3.3245493723213	0.000885650839115158	0.0157309077367002	-0.814150191583085
CCDC43	0.978352195517329	-0.173482617721751	3.32394751442693	0.000887564357798142	0.0157309077367002	-0.816035619474975
NVL	0.978338351621223	-0.230963846069016	3.3239004798475	0.000887714058666983	0.0157309077367002	-0.816182949357309
MAIP1	0.978293044456419	-0.18595449536897	3.32374654894355	0.000888204151022879	0.0157309077367002	-0.816665103905333
CD200	0.977858386697454	0.0601507986216488	3.3222698010156	0.000892918651358362	0.0157988710690244	-0.82128955586158
MYO1B	0.977761134628779	-0.295426070886371	3.32193938751684	0.000893976663202494	0.0158020683587864	-0.822323967922357
MET	0.977110980985901	-0.0859126899144702	3.31973049321973	0.000901079633482654	0.0158940283506172	-0.82923662027012
UBR3	0.977083975638285	-0.148930395785381	3.31963874266355	0.000901375797026319	0.0158940283506172	-0.829523650754398
CD200R1L	-0.976984496446132	0.139495537615524	-3.31930076252203	0.000902467548677137	0.0158940283506172	-0.830580912189688
EIF4A3	0.97696252845163	-0.230667234144491	3.31922612635209	0.000902708805389817	0.0158940283506172	-0.83081437276956
PDK1	0.976871821892342	-0.155818607818741	3.31891795119424	0.000903705595250805	0.0158960402164624	-0.831778283461912
C1GALT1C1	0.975686552956591	-0.188025929817127	3.31489100491562	0.000916824818544504	0.0160948767443443	-0.844365546060251
NOL10	0.975506649459658	-0.201610445253664	3.31427978353317	0.000918831449121163	0.0160948767443443	-0.846274740861695
KIAA2013	0.975396744213413	-0.139792692820403	3.31390638091625	0.00092005932601662	0.0160948767443443	-0.847440918075833
ERRFI1	0.975393839730472	-0.0161002170973943	3.31389651294754	0.000920091795921542	0.0160948767443443	-0.847471735039365
WASHC4	0.975356669641676	-0.215605973700588	3.31377022772548	0.000920507422931272	0.0160948767443443	-0.847866106692791
ITGB8	0.975229975656698	-0.0635823615030778	3.31333978543855	0.000921925392091185	0.0160948767443443	-0.849210206771851
KLHL24	0.975210877994405	0.0493074842497872	3.31327490121035	0.000922139310101329	0.0160948767443443	-0.849412799269237
GOLPH3	0.97513622207431	-0.127794285731195	3.31302125803239	0.000922975992376225	0.0160948767443443	-0.850204728776159
UTF1	-0.975109716434715	0.043571383133186	-3.31293120523213	0.000923273214993647	0.0160948767443443	-0.850485878741461
MAPK6	0.975049811496431	-0.247690058760092	3.31272767845351	0.000923945289454365	0.0160948767443443	-0.851121272768471
CHD6	0.974885098033484	-0.198311333857076	3.31216806514834	0.000925795549870835	0.0161035060560552	-0.852868138704258
ATOH1	-0.974652190541568	0.210379536467645	-3.31137676291342	0.00092841770791256	0.0161035060560552	-0.855337731608579
RBM39	0.97455942960292	-0.0505071324339471	3.31106160801024	0.000929463959354363	0.0161035060560552	-0.856321141313866
CD86	-0.974491666726618	0.19552069584876	-3.31083138391989	0.000930228947803494	0.0161035060560552	-0.857039473655872
PNPT1	0.974462909804185	-0.17478250880843	3.31073368239555	0.000930553766636462	0.0161035060560552	-0.857344301396406
TIA1	0.974448968165921	-0.0738006782215118	3.31068631573754	0.000930711279815084	0.0161035060560552	-0.857492081639394
MDP1	0.974417983031835	-0.173257491303604	3.31058104387338	0.000931061439544578	0.0161035060560552	-0.857820513994447
RNF6	0.974370965681414	-0.165696438084934	3.31042130262091	0.000931593010793333	0.0161035060560552	-0.858318862687232
METAP1	0.973876622019319	-0.201423174082857	3.30874177208537	0.000937199032790327	0.0161848791741317	-0.863557079635033
MINDY4	0.973675179056502	-0.248075138581241	3.30805737045718	0.000939492412999297	0.0161890304820792	-0.865690868684235
TOP2B	0.973634710937002	-0.117499205725608	3.30791988018952	0.000939953759589281	0.0161890304820792	-0.866119474892097
LCE3C	-0.973483592717496	0.074884253481431	-3.30740645666738	0.000941678400563052	0.0161890304820792	-0.867719841683911
PMPCB	0.973466907744326	-0.162967166739247	3.30734976954045	0.000941868997886395	0.0161890304820792	-0.867896523065406
WSB1	0.973235716398179	-0.015087611212199	3.30656429790364	0.000944513645130614	0.0161890304820792	-0.87034435474856
GPR179	-0.973223407473237	0.0847709488135691	-3.30652247838236	0.000944654642244259	0.0161890304820792	-0.870474664157517
MAG	-0.973136036832371	0.0430621940270971	-3.30622563699347	0.000945656021954545	0.0161890304820792	-0.871399573000482
ASNSD1	0.973135831575002	-0.200311750471704	3.30622493963241	0.000945658375624832	0.0161890304820792	-0.871401745764831
KLK15	-0.973024855354097	0.131928956885502	-3.30584789838354	0.000946931726251612	0.0161890304820792	-0.872576424185652
BCL9L	0.972983100625044	-0.240615300011483	3.30570603686527	0.000947411234655024	0.0161890304820792	-0.873018361472428
DNAJC19	0.972916389147672	-0.13800373525353	3.30547938489841	0.000948177811400234	0.0161890304820792	-0.87372440475656
TSEN15	0.97291229162816	-0.0628473382197955	3.30546546359292	0.000948224914423359	0.0161890304820792	-0.873767769421429
LPIN3	0.972771898973577	-0.0996477132533901	3.30498848013299	0.000949840107780296	0.0162012500202071	-0.875253455656631
IFNA16	-0.9725523162123	0.2741784665038	-3.30424244861499	0.000952371480687175	0.0162242157968624	-0.87757673054687
RAB32	0.972498916208118	-0.161200151085587	3.30406102232292	0.000952988025376436	0.0162242157968624	-0.878141645017759
WAC	0.972159823386791	-0.138047099963822	3.30290895587305	0.000956911752126609	0.0162413998580582	-0.88172815760337
NEUROD2	-0.972077312982596	0.165761266291453	-3.30262862711804	0.000957868761178681	0.0162413998580582	-0.882600663383031
SLC40A1	0.972015023648519	-0.0820165400736199	3.30241699936463	0.000958591820319521	0.0162413998580582	-0.883259292520727
MTPAP	0.971999504914736	-0.189124004309427	3.30236427453116	0.000958772041561666	0.0162413998580582	-0.883423376489908
GJA4	0.971973834081558	-0.105717567969321	3.30227705798222	0.000959070229458192	0.0162413998580582	-0.883694795731439
ZIC4	-0.971874238218992	0.227956407576732	-3.30193868145346	0.00096022793080528	0.0162413998580582	-0.884747760836761
CEPT1	0.971867243548418	-0.131226301090046	3.30191491708928	0.000960309285411503	0.0162413998580582	-0.884821707082944
CSRP1	0.971519193206939	-0.140657530433793	3.30073241750196	0.000964365510102068	0.0162611618229419	-0.888500552973001
SLC22A9	-0.971385762526907	0.191338491050353	-3.30027908732161	0.000965924732089721	0.0162611618229419	-0.889910548124033
STX16	0.971360421364604	-0.181709523390006	3.3001929908281	0.000966221123307222	0.0162611618229419	-0.890178312599728
TMEM147	0.971281881662862	-0.100566004125694	3.29992615251815	0.000967140261845854	0.0162611618229419	-0.891008148946689
BIRC8	-0.971221877282172	0.131600529710778	-3.29972228788437	0.000967843029833244	0.0162611618229419	-0.891642099213946
DCTN3	0.971217219723122	-0.207907024834039	3.29970646384687	0.000967897598681543	0.0162611618229419	-0.891691304996633
CD47	0.971214978924493	-0.0658841409360495	3.29969885074285	0.000967923853319948	0.0162611618229419	-0.891714978310835
TPH2	-0.971102761438945	0.121687954695394	-3.29931759230252	0.000969239509451108	0.0162611618229419	-0.892900449964401
TTC37	0.971071789575279	-0.22774113164072	3.29921236552455	0.000969602920155427	0.0162611618229419	-0.893227614305142
NCR1	-0.970767220951505	0.170535139705439	-3.29817759489225	0.00097318332694045	0.0162934943416264	-0.896444300877564
TIMMDC1	0.970753918004068	-0.159391643915675	3.29813239818367	0.000973339990650124	0.0162934943416264	-0.896584776304992
GUCY1B1	0.970273449090355	0.0866041931653316	3.29650000704803	0.000979013968009078	0.0163519589483196	-0.901657104155488
VSTM2A	-0.970231347832368	0.184221282470447	-3.29635696819916	0.000979512608949698	0.0163519589483196	-0.902101449011703
MPV17	0.970227680335371	-0.0719028397883863	3.29634450789337	0.000979556057363802	0.0163519589483196	-0.902140155574578
HAT1	0.970073136410908	-0.184908509965165	3.29581944555289	0.000981388544282265	0.0163571387528099	-0.903771070723051
MAML3	-0.969946001683047	-0.0108947687363539	-3.29538750584385	0.000982898408980686	0.0163571387528099	-0.905112539521135
RNF7	0.969855059075796	-0.0903537164900771	3.29507852871403	0.000983979771731781	0.0163571387528099	-0.906072017379502
LACTB	0.969834895633327	-0.147733052377765	3.29501002350212	0.00098421967643715	0.0163571387528099	-0.906284736907555
SMR3B	-0.969819156899783	0.0733362921932592	-3.29495655122037	0.000984406973575723	0.0163571387528099	-0.906450773734307
OCIAD1	0.969503116749705	-0.0967561844112615	3.29388280612518	0.000988174968129285	0.0164015907396677	-0.909784290229727
TMEM106B	0.969419965410047	-0.110129862027971	3.29360029979459	0.000989168558063136	0.0164015907396677	-0.910661170290886
PMM1	0.969365994171817	-0.218889159982006	3.29341693273722	0.000989813964802287	0.0164015907396677	-0.911230288670829
TAF13	0.969164731560718	-0.225310202340487	3.29273314385324	0.000992224172203611	0.0164207735986121	-0.913352292461594
ACAD11	0.96909165803475	-0.0147395410100153	3.29248487685274	0.000993100603235683	0.0164207735986121	-0.914122631046722
LRPPRC	0.969041167469872	-0.0806612780646259	3.29231333536861	0.00099370659685139	0.0164207735986121	-0.914654866904287
DNAJB9	0.968720524332239	-0.127200772652468	3.29122395164234	0.000997562990498773	0.0164693900869513	-0.918034213054038
RAB4A	0.96837928880886	-0.0739351764379561	3.29006460537116	0.00100168226534161	0.0165085621321932	-0.921629359607593
SPEM2	-0.968372139905924	0.138882122772257	-3.29004031700318	0.00100176873253871	0.0165085621321932	-0.921704664579209
OR2T6	-0.968224371357865	0.139441707414612	-3.28953827397585	0.00100355756652322	0.0165229240294482	-0.92326110146622
TDRD1	-0.967982995763578	0.21434472443969	-3.28871820139836	0.00100648593575116	0.016556004269178	-0.925802984649928
PALMD	-0.967876313638556	0.0660443389417085	-3.28835574932238	0.00100778272243989	0.0165622102158644	-0.926926233060922
VIM	0.967546867744429	-0.0179576690306916	3.28723645826754	0.00101179710873757	0.0166002876642634	-0.930394163690075
RNASE12	-0.967459139486807	0.236030841081691	-3.28693840187722	0.0010128685938338	0.0166002876642634	-0.931317441047902
KDELR3	0.967392546870863	-0.0516635331113626	3.28671215374156	0.00101368263603451	0.0166002876642634	-0.932018224954133
CEP70	0.967384081124401	-0.171753162030561	3.28668339140317	0.00101378616648289	0.0166002876642634	-0.932107310337642
MOB3A	0.967153241195264	-0.0973201254637881	3.2858991137042	0.00101661296009119	0.0166242430369981	-0.9345361475539
KIAA0753	0.967046645416862	-0.244855890932843	3.28553695499051	0.00101792075943469	0.0166242430369981	-0.935657524755897
NIPSNAP2	0.967038725282385	-0.0896048718114564	3.28551004636657	0.00101801799188368	0.0166242430369981	-0.935740838865868
SLC25A32	0.966665685152338	-0.149396830453188	3.28424264407654	0.00102260741207963	0.0166706039663161	-0.939664179400755
DPYSL2	0.966657522474857	-0.125810561726259	3.28421491141376	0.0010227080492327	0.0166706039663161	-0.939750011051514
RNF214	0.966510456316968	-0.141008866310174	3.28371525475411	0.00102452278997799	0.0166850854367844	-0.941296307303097
PIGF	0.966230214331264	-0.0433657731625122	3.28276313377346	0.00102798912315756	0.016726413808775	-0.944242201540452
EMC2	0.966034015591735	-0.155006040317269	3.28209654937207	0.00103042237538179	0.0167478387192861	-0.946304127616326
MCMBP	0.965974180519741	-0.191463184549376	3.28189325996388	0.00103116550853255	0.0167478387192861	-0.946932873487353
WNT3	-0.965837602933258	0.0688702848532233	-3.28142923818196	0.00103286361857168	0.0167603058537956	-0.948367882432755
ASXL1	0.965679270456347	-0.182623632558289	3.2808913042503	0.0010348354525663	0.0167771882732892	-0.95003121417664
ADAM5	-0.965472425578226	0.200791566545426	-3.28018854963733	0.00103741669646482	0.0167926172021002	-0.952203772904281
SNX4	0.965453615178456	-0.145798546563884	3.28012464138236	0.00103765172917708	0.0167926172021002	-0.95240132153727
CSHL1	-0.965128746662391	0.130982576562376	-3.27902090195045	0.00104171868758818	0.0168433007188854	-0.955812514777697
MT1B	-0.965040625541709	0.132599078408442	-3.27872151080951	0.00104282439708842	0.0168460565384364	-0.95673760863097
FIBP	0.964810701481916	-0.154350270675411	3.27794034477282	0.0010457145100859	0.0168729892176827	-0.959150949323384
TLE6	-0.964650118597106	0.333502454774597	-3.27739476508969	0.00104773740807627	0.0168729892176827	-0.960836126557536
RBAK	0.96460928877771	-0.202838057432614	3.27725604594814	0.00104825232734868	0.0168729892176827	-0.961264555152084
TTLL13P	-0.964538069506205	0.0845408167699391	-3.27701407876946	0.00104915105919529	0.0168729892176827	-0.962011817832289
DMRTB1	-0.964480183511174	0.0806188145556227	-3.27681741134215	0.00104988206063347	0.0168729892176827	-0.962619141496702
ZNF280C	0.964461967272097	-0.133226643330636	3.27675552174566	0.00105011219814692	0.0168729892176827	-0.962810253640614
CHSY1	0.964344563886293	0.000772582924599125	3.27635664423078	0.0010515965511297	0.0168817799277613	-0.964041881923361
SLC22A10	-0.964247494816721	0.147403392033379	-3.2760268524707	0.00105282527935872	0.0168864549704446	-0.965060078434674
LSM1	0.96416815067514	-0.129849836960469	3.27575728107975	0.00105383062685587	0.0168875420381922	-0.965892274917342
RNF20	-0.963969564443469	0.138959820112921	-3.27508258518374	0.0010563507524619	0.0168980890149491	-0.967974835040016
EIF2AK2	0.963928394446195	-0.151077777278641	3.27494271028927	0.00105687391077856	0.0168980890149491	-0.968406528277513
ENSG00000286105	-0.963820867369241	0.205605275510694	-3.27457738749262	0.00105824141732526	0.0168980890149491	-0.96953393014313
TMEM217	-0.963820867369241	0.205605275510694	-3.27457738749262	0.00105824141732526	0.0168980890149491	-0.96953393014313
SWAP70	0.963606199925994	-0.318129024314355	3.27384805574718	0.00106097641000923	0.0169160493262075	-0.971784303104202
RABL2B	0.963585186161043	-0.117635933420693	3.27377666156817	0.00106124448915248	0.0169160493262075	-0.972004564851292
C10orf88	0.963397767556263	-0.138627291059675	3.27313990763808	0.0010636382200025	0.0169392145169629	-0.973968833735242
ADAM12	0.963020507007139	0.0274843023964743	3.27185816649179	0.00106847178676084	0.0170011606211451	-0.977921611024708
WFDC6	-0.962734373386274	0.0852811689627096	-3.27088602870519	0.0010721513514437	0.0170368318241485	-0.98091856629748
YIF1A	0.962690357667318	-0.172753092141583	3.27073648548314	0.00107271841523891	0.0170368318241485	-0.981379506628659
YPEL2	0.96256357796304	0.0341005545241946	3.27030575196524	0.00107435329568932	0.0170368318241485	-0.982707048164093
COPRS	-0.962552438440468	0.0589924784450252	-3.27026790548364	0.00107449705486524	0.0170368318241485	-0.982823684494832
GFRAL	-0.962273008663956	0.197637553549275	-3.26931854398034	0.00107810901399257	0.0170790673351225	-0.985749011353984
MAEA	0.96201570894863	-0.225062232564569	3.26844436926786	0.00108144484460745	0.0171108472786134	-0.988441909348692
GMNN	0.961971801404392	-0.1579205825505	3.26829519356896	0.00108201504832005	0.0171108472786134	-0.988901373634943
HEPN1	-0.961863302633252	-0.00553433021843326	-3.26792656944536	0.00108342525642204	0.0171181190514682	-0.99003665374216
ARR3	-0.961768833460827	0.063962086545379	-3.26760561082503	0.0010846544996666	0.0171225213391716	-0.991025030440994
CXCL1	0.961682033724395	-0.0984530313221679	3.26731070908158	0.0010857850843665	0.0171253598420397	-0.991933080659456
GLT8D1	0.961555673426046	-0.156432154382478	3.26688140049358	0.00108743290207028	0.0171359506320166	-0.993254844819024
MRGPRX1	-0.961446520284321	0.0357058321434609	-3.26651055314864	0.00108885818924289	0.0171359506320166	-0.994396477476673
ABCC1	0.961358212765819	-0.217137772536662	3.26621052872188	0.00109001254497774	0.0171359506320166	-0.995319990931524
MFSD6L	-0.961339139782858	0.145423591786698	-3.26614572834161	0.00109026201556135	0.0171359506320166	-0.995519443628324
GIT2	0.961229327699892	-0.105428994599194	3.26577264224654	0.00109169936190622	0.0171435823074584	-0.996667709106516
C8orf58	0.96104235199678	-0.216669627593563	3.26513739307301	0.00109415074712525	0.017167110851237	-0.998622545007601
GPR155	0.960886107129427	-0.0865378718495627	3.26460655178614	0.00109620313244929	0.0171697216140037	-1.00025579754292
UBLCP1	0.960884548755132	-0.152067917547602	3.26460125721596	0.0010962236207031	0.0171697216140037	-1.00027208614063
TUBA1A	0.960685652925678	0.0762548109079573	3.26392550946277	0.00109884145218694	0.0171957708399576	-1.00235078843679
RFPL4B	-0.960416990821632	0.155116761732435	-3.26301273108189	0.0011023867141109	0.0172362756029215	-1.005157949588
GSTO2	-0.960188246259892	0.0348632675588393	-3.26223557238493	0.00110541355828925	0.0172686114587216	-1.00754740675706
CASC3	0.960070592850932	-0.0928959819378084	3.26183584541741	0.00110697338886048	0.0172718272966658	-1.00877618822189
SRSF3	0.960028101947744	-0.132038468469652	3.26169148275059	0.00110753722671824	0.0172718272966658	-1.00921992954977
FRS2	0.959896126597389	-0.193250125282127	3.26124309704676	0.00110929018239367	0.0172841996239401	-1.01059805031463
FBXO7	0.959615359964054	-0.152245484408823	3.26028919357797	0.00111302798824125	0.0173014749403147	-1.01352925788353
PDE6A	-0.959614310195021	0.0761400534565942	-3.26028562699204	0.00111304198549189	0.0173014749403147	-1.01354021587783
KPNA3	0.959596419367944	-0.174331531655099	3.26022484298147	0.00111328056050548	0.0173014749403147	-1.01372696709656
TMEM199	0.959241116898036	-0.236874219541409	3.25901770431798	0.0011180283401564	0.017360281433532	-1.01743502746289
OLAH	-0.959020363382545	0.212449391251612	-3.25826769516741	0.00112098761213619	0.0173912393366039	-1.01973819641882
RPN2	0.958755623993743	-0.0735693876480389	3.25736824419525	0.00112454607849788	0.0174314319844268	-1.02249958040552
OR5M11	-0.95851983639947	0.188277864151629	-3.25656715682455	0.00112772418217401	0.0174503510277752	-1.02495833864764
KCNH3	-0.958444640485763	0.0515847392283781	-3.25631167902054	0.00112873946824517	0.0174503510277752	-1.02574234335367
CEP350	0.958409497932252	-0.141417469810976	3.25619228234118	0.00112921424840962	0.0174503510277752	-1.02610872418631
CABP2	-0.958286567380011	0.268403460856123	-3.25577462630132	0.001130876507953	0.0174503510277752	-1.02739023845944
ACSS3	0.958269072039597	-0.00111873078818138	3.25571518595504	0.00113111326268846	0.0174503510277752	-1.02757260879306
PRNP	0.958234628450704	-0.217868186732275	3.25559816400506	0.00113157950257836	0.0174503510277752	-1.02793163687823
SLC13A2	-0.958133120724002	0.101367030612421	-3.25525329192585	0.00113295457849121	0.0174566106653411	-1.02898964333678
SLC22A4	0.957956464817846	-0.0953616420367299	3.25465310421956	0.00113535133430837	0.017478588233814	-1.03083064565714
GPR42	-0.957828672929059	0.122009581816401	-3.254218931809	0.00113708805473258	0.0174903757829574	-1.0321622047744
PCCB	0.957640942612032	-0.203314259587138	3.25358111883784	0.00113964380589404	0.0175147305731769	-1.03411798497194
UNG	0.957452440393592	-0.209006698116923	3.25294068333484	0.00114221540757005	0.0175265691996103	-1.03608142113227
ERVV-1	-0.957407279348157	0.242612444668012	-3.25278724887084	0.00114283230353974	0.0175265691996103	-1.03655176048172
GPS1	0.957272707755842	-0.197222453535152	3.25233004244575	0.00114467236644833	0.0175265691996103	-1.03795315351063
CLVS2	-0.957263196290697	0.180082124424775	-3.25229772728249	0.00114480252490463	0.0175265691996103	-1.03805219594347
TMPRSS12	-0.957180568166532	0.237316526035165	-3.25201699857437	0.00114593381490659	0.0175265691996103	-1.03891255725095
SUGCT	0.957157311514739	0.0427258106205239	3.25193798419664	0.00114625241600827	0.0175265691996103	-1.03915470260853
CYFIP1	0.956891196230817	-0.181544659320346	3.25103385862653	0.00114990385655452	0.017567487925581	-1.04192504292231
PLEKHA1	0.956712780263054	-0.214444376415477	3.25042769111825	0.00115235796791875	0.0175746352993548	-1.0437819755555
STX5	0.95658261652955	-0.174453236827137	3.24998546037514	0.00115415142297256	0.0175746352993548	-1.04513648609095
RCAN1	0.956573627031453	-0.249419893514533	3.24995491859275	0.00115427537954699	0.0175746352993548	-1.04523002585022
FCAMR	-0.956512220405742	0.0305579397604704	-3.24974628983734	0.00115512244729248	0.0175746352993548	-1.04586896581897
RYK	0.956412021923506	-0.110920480342112	3.24940586591076	0.00115650585920453	0.0175746352993548	-1.04691144952986
UBE2G2	0.956318051521932	-0.202408299603935	3.24908660186232	0.0011578046730797	0.0175746352993548	-1.04788903588839
PKDREJ	-0.956296598376358	0.11507686473129	-3.24901371488947	0.00115810137713108	0.0175746352993548	-1.04811220229544
NDUFV1-DT	-0.956291099274223	0.183057139854118	-3.24899503171284	0.00115817744283445	0.0175746352993548	-1.04816940591473
ANKRD13A	0.956059968133024	-0.209482492903904	3.2482097646221	0.00116137871667223	0.0175937908427909	-1.05057341691107
TFRC	0.956038566173767	-0.0258479247754284	3.24813705155455	0.00116167555705529	0.0175937908427909	-1.05079599077495
LUC7L2	0.955929754840355	-0.21032865991745	3.24776736550193	0.00116318583065126	0.0175937908427909	-1.05192751847038
ADAMTS20	-0.955828294673128	0.0953145447089103	-3.24742265500584	0.00116459570655288	0.0175937908427909	-1.05298248544629
ENG	0.95576726367948	-0.177909239380021	3.2472153024588	0.00116544454499367	0.0175937908427909	-1.05361702225084
RPP38	0.955740515265171	-0.164378446939849	3.24712442483246	0.00116581675061034	0.0175937908427909	-1.05389511167629
SPACA4	-0.955707430820875	-0.0354902078567095	-3.24701202057059	0.00116627727438887	0.0175937908427909	-1.05423906276113
MIOX	-0.955595279708734	0.216290739543911	-3.24663098763363	0.00116783962939774	0.0176026170750729	-1.05540491476626
PPP1R17	-0.955232007870939	0.171228741654414	-3.24539677307589	0.00117291358620611	0.0176552116716212	-1.05918031961539
PRKAG3	-0.955205160334862	0.135122558594816	-3.24530555868376	0.00117328938324065	0.0176552116716212	-1.05945928322712
BCAT1	0.955029954370364	-0.0378067936071902	3.24471029714821	0.00117574455343065	0.0176773880604281	-1.06127959624329
BCAN	-0.954915576538698	-0.0930116510382252	-3.24432169894093	0.00117734989610735	0.0176867609079946	-1.06246775152984
ZNF648	-0.954833869954799	0.138047094933521	-3.24404410116202	0.00117849792353455	0.0176892538322536	-1.06331643122127
AQP12A	-0.954726477893066	0.160348642958231	-3.24367923707903	0.00118000842087595	0.0176971787483909	-1.06443179344623
TIMM22	0.954601141474614	-0.237667252936401	3.24325340711872	0.00118177357241355	0.0176999597302306	-1.06573336515144
TAPT1	0.954573782434136	-0.0616925817460287	3.24316045489251	0.00118215920250207	0.0176999597302306	-1.06601745580582
CCER1	-0.954428760552732	0.121239264531807	-3.24266774365371	0.0011842052516328	0.0177158679338953	-1.06752319725519
CLEC6A	-0.954263536724428	0.176642491683449	-3.24210639638436	0.00118654030819661	0.0177282873397325	-1.06923841383188
GFI1B	-0.954230768545316	0.0375555670969833	-3.24199506663214	0.0011870039158182	0.0177282873397325	-1.06957855056872
REG4	-0.953844356139339	0.192272639014525	-3.24068223209027	0.00119248355683868	0.0177614093853557	-1.07358866619074
FBXO8	0.953812689997508	-0.280240138190853	3.24057464650513	0.00119293364288025	0.0177614093853557	-1.07391721947839
METTL2A	0.953761241745624	-0.102035823950762	3.24039985128337	0.00119366523618285	0.0177614093853557	-1.07445099956202
SP3	0.953728364174701	-0.197083927251588	3.24028814987293	0.00119413297176449	0.0177614093853557	-1.07479209213814
PREPL	0.953721175847866	-0.0359672025760297	3.24026372756241	0.00119423525966805	0.0177614093853557	-1.07486666679036
TMEM65	0.953578321293747	-0.148647699629651	3.23977837980905	0.00119626972014748	0.0177614093853557	-1.07634858197442
CLTA	0.953549667152036	-0.177545842542373	3.23968102748178	0.00119667818291547	0.0177614093853557	-1.07664580168562
DEFB108B	-0.953507111018314	0.187249358094505	-3.23953644319449	0.00119728505538384	0.0177614093853557	-1.07708720557126
MDH1	0.95345024748319	-0.0988037124496313	3.23934324957046	0.00119809640257646	0.0177614093853557	-1.07767697899861
DPF3	-0.953226459111894	0.156569044105894	-3.23858292950991	0.00120129442253221	0.0177826296159237	-1.07999771072868
RAB21	0.953162414412485	-0.123107003332322	3.23836533791009	0.00120221109564195	0.0177826296159237	-1.08066176725602
YEATS4	0.953106081893136	-0.216000861719499	3.23817394840994	0.00120301791826399	0.0177826296159237	-1.08124582207128
TBC1D8B	0.953071732110395	-0.0263342397303198	3.23805724516597	0.00120351013856346	0.0177826296159237	-1.08160194322255
ATP5MJ	0.953005193527993	-0.134324106681395	3.23783118060905	0.00120446414231773	0.0177826296159237	-1.08229174503583
CTDSPL2	0.952890871541489	-0.101665145858791	3.23744277213547	0.00120610487691782	0.017786526366465	-1.08347680230718
EXOSC1	0.952849228629615	-0.189887466564729	3.23730129051561	0.00120670304351656	0.017786526366465	-1.0839084357894
MBNL2	0.952773829239268	-0.187314014302694	3.23704512140056	0.00120778679184948	0.0177879441494627	-1.08468991098364
OCIAD2	0.952644601911997	-0.136920272835968	3.23660607209373	0.00120964632386408	0.0177888214215316	-1.0860291407318
NCSTN	0.952632432253079	-0.132664803181386	3.23656472572818	0.00120982157680303	0.0177888214215316	-1.08615524997011
ZNF644	0.952486827443376	-0.0755148443752697	3.23607003399291	0.00121192022374346	0.0178028116146713	-1.08766396859712
CYBRD1	0.952429333647765	-0.133336904912458	3.23587469906149	0.0012127498251833	0.0178028116146713	-1.0882596406307
PPIA	0.952223925342789	-0.210948334366437	3.23517682519982	0.00121571803217928	0.0178318511364928	-1.09038750668641
VPS25	0.951952891386655	-0.175825468667514	3.23425598846132	0.00121964481678725	0.0178599746995953	-1.09319449976207
USP7	0.95190092492957	-0.18725768767892	3.23407943263955	0.00122039905249707	0.0178599746995953	-1.09373260481663
LGALS3	0.951886390192442	-0.0899206737497896	3.23403005093062	0.00122061008523217	0.0178599746995953	-1.09388310463441
FGF17	-0.951716355453897	0.229452057740388	-3.23345235861374	0.00122308135813665	0.0178710037984642	-1.09564355726652
FAM210B	0.951663856963149	-0.00189774524959122	3.23327399520982	0.00122384530065213	0.0178710037984642	-1.09618703622196
KLHL40	-0.951629851941586	0.099781336041397	-3.23315846329051	0.00122434036682794	0.0178710037984642	-1.09653904964983
EML4	0.951545821393254	-0.110616682320675	3.23287296985211	0.00122556452898984	0.0178743872843441	-1.09740886374094
CRYGC	-0.95110421171521	0.0961687991957406	-3.23137260280801	0.00123201652763487	0.0179473468125155	-1.10197877597269
PDGFC	0.951000322881328	0.0337830577426138	3.23101964092706	0.00123353891350812	0.0179473468125155	-1.10305354122265
ZNF518B	0.950999139829867	-0.119937524564399	3.23101562151465	0.00123355625993194	0.0179473468125155	-1.1030657796155
ZNF311	-0.950703559325735	0.123591132788542	-3.23001138798144	0.00123789725816707	0.0179959688572279	-1.10612301425818
CDH18	-0.95058890411784	0.198175152388578	-3.22962184738957	0.00123958491863063	0.0180010377868474	-1.10730865489649
BARHL1	-0.95054411815359	0.029638025350697	-3.22946968726234	0.00124024471982443	0.0180010377868474	-1.10777174425177
ZBTB33	0.950456601469551	-0.120327261850386	3.22917234969237	0.00124153497986023	0.0180052560847362	-1.10867660864534
ARPP19	0.950057076011093	-0.0554942963052141	3.22781496360925	0.00124744095131854	0.0180763527072804	-1.11280637823232
UFL1	0.949983046746701	-0.0944604161781237	3.22756344949143	0.00124853813110183	0.0180777080525773	-1.11357140489172
YTHDF3	0.949902779540936	-0.127529586501851	3.22729074199375	0.00124972876956733	0.0180782111507695	-1.11440082777134
LRRC26	-0.949845421437524	0.0556551533369041	-3.22709586807601	0.00125058022950582	0.0180782111507695	-1.11499348172806
SAMD7	-0.949610221109675	0.168165304728473	-3.22629677594055	0.00125407729646754	0.0180959739152105	-1.11742332041531
TGS1	0.949588870004855	-0.271233580398498	3.22622423565074	0.00125439520116685	0.0180959739152105	-1.11764386744346
CMPK1	0.94951157778396	-0.152425936768128	3.22596163565178	0.00125554665670839	0.0180959739152105	-1.11844221883432
DET1	0.949392406321662	-0.0193957273985309	3.22555675110436	0.00125732391783194	0.0180959739152105	-1.11967301359195
ENSG00000173867	0.949392406321662	-0.0193957273985309	3.22555675110436	0.00125732391783194	0.0180959739152105	-1.11967301359195
PUS7	0.949358033943025	-0.268362486937024	3.22543997109093	0.0012578369610173	0.0180959739152105	-1.12002798047616
RTL9	-0.949113075396907	0.157862926936646	-3.22460772544949	0.00126149882068325	0.018134171395169	-1.12255731896026
DDI1	-0.948964029675822	0.166676319354711	-3.22410134323212	0.00126373170323504	0.0181426035357516	-1.12409598272678
CDR1	0.948905196473613	-0.0192287550202026	3.22390145767236	0.00126461409873743	0.0181426035357516	-1.12470327692841
RCC2	0.948872338869386	-0.227145796678736	3.22378982409868	0.0012651071530593	0.0181426035357516	-1.12504242672372
COPS2	0.948604288313696	-0.172118382272671	3.22287912345079	0.00126913609813096	0.0181794408955748	-1.12780875369197
LDLR	0.948567201704811	-0.187922712144537	3.22275312185138	0.00126969446183839	0.0181794408955748	-1.1281914322048
STPG4	-0.948461857112994	0.169978897716791	-3.2223952140389	0.00127128173238552	0.0181867432397183	-1.12927834973148
CMAS	0.948343424150003	-0.265580227685879	3.2219928385398	0.00127306839809514	0.0181867432397183	-1.13050016545168
MDGA2	-0.948296525627739	0.180016809115407	-3.22183350100551	0.00127377654416166	0.0181867432397183	-1.13098395269927
DENND6A	0.948265628150401	-0.136162365622726	3.22172852695478	0.0012742432805088	0.0181867432397183	-1.13130266620391
RMDN1	0.948181862487278	-0.181318439547978	3.22144393346278	0.00127550943638251	0.0181904006081725	-1.13216667311609
LINC01446	-0.948056772466546	0.234274647443627	-3.2210189406377	0.00127740239094373	0.0182013151177317	-1.13345678096973
NCBP1	0.947997794926764	-0.242006138769822	3.22081856469163	0.00127829578191931	0.0182013151177317	-1.13406498297518
SH3BP4	0.947860223734678	-0.165495436947266	3.2203511671388	0.00128038195078964	0.0182055098534841	-1.13548352979353
AFTPH	0.947845074573239	-0.173888436470156	3.22029969792583	0.00128061186899647	0.0182055098534841	-1.13563972574801
EIF3L	0.947653875057655	-0.147287232838124	3.21965009836701	0.00128351697406162	0.018232419350787	-1.13761088040047
SLC30A5	0.94748380149735	-0.0656682367410598	3.21907227415336	0.00128610620017798	0.0182548028980345	-1.13936390468633
MERTK	0.947398405445614	-0.0813370916607949	3.21878214142283	0.00128740810023224	0.018258893465656	-1.14024400134684
ARHGAP35	0.947243324913126	-0.140112307883155	3.21825525595881	0.00128977548150555	0.0182645608792009	-1.14184206747252
RPF2	0.947239380652419	-0.083287089531863	3.21824185534947	0.00128983574496688	0.0182645608792009	-1.14188270868178
XIRP1	-0.946972832085614	0.132203376545345	-3.21733625770256	0.00129391430749179	0.0183048633001579	-1.14462880235621
CEP170	0.946920633936176	-0.0122681733591856	3.21715891470699	0.00129471440397519	0.0183048633001579	-1.1451664788072
TACR3	-0.946689693922648	0.151662777789404	-3.21637429697171	0.00129825974915663	0.0183405918445563	-1.14754496242334
RIOK2	0.946384956809447	-0.1644501240058	3.21533895389729	0.00130295172574056	0.0183909632471183	-1.15068260487944
XPO6	0.946325601575288	-0.181165525538329	3.21513729473614	0.00130386742541473	0.0183909632471183	-1.15129362229811
UBE2B	0.946151944896847	-0.220799330090291	3.21454729689353	0.00130654991632055	0.0184006943684194	-1.15308106689364
COPS4	0.946097089680459	-0.28775124267713	3.21436092652405	0.00130739832790084	0.0184006943684194	-1.15364562232323
BORCS7	0.946081633432707	-0.203676809645706	3.21430841398661	0.00130763747188377	0.0184006943684194	-1.15380468804077
ABRA	-0.945920635446646	0.13325573765046	-3.2137614239987	0.00131013088534807	0.0184006943684194	-1.15546142080066
IFT52	0.945912327182757	-0.0775900431587819	3.2137331967067	0.00131025967634994	0.0184006943684194	-1.15554690846156
DPEP1	-0.945786511406374	0.18781238513978	-3.21330573812982	0.00131221144510207	0.0184006943684194	-1.15684139477428
GARRE1	0.945762189240808	-0.107498290981138	3.21322310367348	0.00131258906198082	0.0184006943684194	-1.15709161944792
OR2W1	-0.945753114904396	0.208276669301412	-3.21319227365327	0.00131272997243054	0.0184006943684194	-1.15718497391389
N4BP3	-0.945574592651444	-0.0455520693911753	-3.2125857450415	0.00131550498803464	0.0184252533782893	-1.15902138331596
STARD6	-0.945314545630247	0.210667780608147	-3.21170223636876	0.00131955694147557	0.0184578140065126	-1.16169579532789
NCAN	-0.945293894275797	0.164557625443064	-3.21163207347792	0.00131987921609973	0.0184578140065126	-1.16190814935273
TIMM50	0.944919676280962	-0.197209337313503	3.21036066939717	0.00132573167020079	0.0185252745102068	-1.16575535948496
PTH	-0.944767659640356	0.197528354134227	-3.20984419349309	0.00132811591410775	0.0185442045309371	-1.16731775666758
ADCY6	0.944562251106361	-0.133678081294512	3.20914631885332	0.00133134384674492	0.0185748763497827	-1.16942850593309
LHX6	0.944463199760697	-0.177660779607783	3.20880979231847	0.00133290299401945	0.0185822358578006	-1.1704461796374
KRTAP12-3	-0.944155072395084	0.108965951972238	-3.20776293087558	0.00133776394291846	0.0186355793811657	-1.17361126058506
BPIFA2	-0.944041370309054	0.184850437032759	-3.20737662851128	0.00133956180916586	0.0186356333884071	-1.17477894631094
LIPF	-0.943971742423558	0.268411735028141	-3.20714006805995	0.00134066387095605	0.0186356333884071	-1.17549393402036
PPP1R10	0.943914426233022	-0.204118156164793	3.20694533654103	0.0013415716923481	0.0186356333884071	-1.17608245708263
PSTK	-0.943893308673728	0.219939263542976	-3.20687358972118	0.00134190631272285	0.0186356333884071	-1.17629928332683
SLC38A2	0.943727156879522	-0.128520465968366	3.20630908969154	0.00134454177488099	0.0186578478036643	-1.17800509105007
MRPL18	0.943577627554589	-0.158417309852753	3.2058010644321	0.0013469176567514	0.0186764286631302	-1.17953998642411
STAG2	0.94322181133496	-0.118559330072968	3.20459218030607	0.00135258682740066	0.018740610719339	-1.18319140687222
SLC38A9	0.942867254908778	-0.284420908987723	3.20338757632304	0.00135825781374239	0.0188023597488904	-1.18682852931999
HDAC3	0.942697740038387	-0.204384863576924	3.20281165025605	0.00136097687787521	0.0188023597488904	-1.18856696918569
C11orf58	0.942558964548043	-0.143335095956479	3.2023401611049	0.00136320661085737	0.0188023597488904	-1.18998993225281
RPRML	-0.942403060945625	0.102069801795719	-3.20181047926422	0.00136571556330922	0.0188023597488904	-1.19158827207315
LOXL2	0.942335549006451	-0.0402943308061711	3.20158110773172	0.00136680335208824	0.0188023597488904	-1.19228032940442
PLAC8L1	-0.942286900958677	0.315711129157474	-3.20141582619178	0.0013675876910189	0.0188023597488904	-1.19277898436162
CELA3A	-0.942183404807329	0.0701933626825899	-3.20106419844811	0.00136925771191993	0.0188023597488904	-1.1938397607943
RARS2	0.942122928342789	-0.101398951696175	3.20085872991141	0.00137023443472135	0.0188023597488904	-1.19445955607604
CNTN6	-0.942108630778932	0.192365329604143	-3.20081015399768	0.0013704654408735	0.0188023597488904	-1.19460607937295
RIMKLB	0.94208318816347	-0.0312393911753215	3.20072371281749	0.0013708766067819	0.0188023597488904	-1.19486681311131
FAM214A	0.941877149461399	-0.170553698717664	3.2000236971843	0.00137421049326417	0.0188023597488904	-1.19697802063341
KTI12	0.941736727319371	-0.228844560060079	3.19954661354091	0.00137648692953504	0.0188023597488904	-1.19841661328813
ATP6V1A	0.941668517500432	-0.0641544154200329	3.19931487096481	0.0013775939591732	0.0188023597488904	-1.19911532984725
COG6	0.94162267538728	-0.159526135939149	3.19915912257607	0.00137833842740979	0.0188023597488904	-1.1995848913328
LGMN	0.941585256926535	-0.145607173914037	3.19903199351134	0.00137894637196216	0.0188023597488904	-1.19996815226958
SEC22C	0.941550258420139	-0.109149802590576	3.19891308623146	0.00137951522289353	0.0188023597488904	-1.20032661288698
OPCML	-0.941487034351574	0.124743970350685	-3.19869828272151	0.00138054338882943	0.0188023597488904	-1.20097413070669
RNF8	-0.941482444607761	0.187045704262601	-3.198682689086	0.00138061805592198	0.0188023597488904	-1.20102113549372
H2BC1	-0.94146482055219	0.268149741848145	-3.19862281143051	0.00138090480304568	0.0188023597488904	-1.20120162600464
CALM2	0.941393901477181	-0.0281537740019736	3.19838186416818	0.00138205922672898	0.0188023597488904	-1.20192788439149
ENSG00000285269	0.941348270992135	-0.217632405501182	3.19822683478506	0.00138280247217619	0.0188023597488904	-1.20239514191154
SLC35D2	0.941348270992135	-0.217632405501182	3.19822683478506	0.00138280247217619	0.0188023597488904	-1.20239514191154
MTMR9	0.941327887169497	-0.206357839872962	3.19815758083244	0.00138313461017301	0.0188023597488904	-1.20260386554115
PSMA2	0.941301281165374	-0.12737243449465	3.19806718704411	0.0013835682443004	0.0188023597488904	-1.20287629545986
CPSF2	0.941265762006461	-0.115300685691457	3.19794651084946	0.00138414734361442	0.0188023597488904	-1.20323997886814
KCNIP3	-0.941249950046354	0.0114150649204547	-3.19789278978077	0.00138440521145921	0.0188023597488904	-1.20340187433305
OR5B3	-0.941145735400306	0.253436980563044	-3.19753872095434	0.00138610589466924	0.0188023597488904	-1.20446883900607
TTBK1	-0.941046425688759	-0.0655500402939157	-3.19720131662248	0.00138772832664014	0.0188023597488904	-1.20548547631713
PDIA5	0.940914511049068	-0.102948662854225	3.19675313718288	0.00138988613651966	0.0188023597488904	-1.20683572562684
VPS13C	0.94090563605559	-0.0344060823710931	3.19672298442946	0.00139003142133985	0.0188023597488904	-1.20692656131696
SMOC2	0.940894241868345	0.0591019113535243	3.19668427272569	0.00139021796622786	0.0188023597488904	-1.20704317973661
SV2B	-0.940880214303134	0.147221584263422	-3.19663661413124	0.00139044765631368	0.0188023597488904	-1.20718674858903
HMGB1	0.94073570988793	-0.0758614305193248	3.19614566098171	0.00139281583771441	0.0188202542152377	-1.20866559291821
KANK2	0.940564304016766	-0.126900765607368	3.19556331024746	0.00139562971047843	0.0188394422987257	-1.21041944965836
PPP1R3B	0.940521832448168	-0.000892748178307779	3.19541901326983	0.0013963277519875	0.0188394422987257	-1.21085397723891
RTP1	-0.940378255435778	0.18692364653461	-3.1949312109675	0.00139868989658112	0.0188526992292168	-1.21232277162024
ILF2	0.940334914619718	-0.156433787706753	3.19478396072523	0.00139940366808033	0.0188526992292168	-1.2127661045734
B4GALT4	0.940204050672547	-0.128940200569806	3.19433935100909	0.00140156087967279	0.0188676491514696	-1.21410458713005
ILF3	0.940013344665256	-0.186031149177462	3.19369142814264	0.00140471004127327	0.0188888331570282	-1.21605480352757
CLEC14A	0.9399705780271	0.046069726581112	3.19354612866741	0.00140541714924931	0.0188888331570282	-1.21649209359313
C6orf89	0.93991838554088	-0.119406290637177	3.19336880491259	0.00140628054983205	0.0188888331570282	-1.21702573626154
GARS1	0.939708943427952	-0.232928012798996	3.19265722620518	0.00140975019291956	0.0189213267323899	-1.21916688148846
MFGE8	0.939585148532275	-0.0710558226587437	3.19223663356209	0.00141180470355191	0.0189332346778805	-1.22043222327476
CNOT10	0.939528865376845	-0.194841029138152	3.19204541177565	0.00141273969615098	0.0189332346778805	-1.221007453811
SLC35F5	0.939431899646012	0.0202636299397899	3.19171597110851	0.00141435185900071	0.0189407477206846	-1.22199839150873
KLRG2	-0.939291949317351	-0.0428695014487077	-3.19124049044906	0.0014166816793432	0.0189578532008394	-1.22342842837872
SEL1L3	0.939064644389873	0.0500112967216987	3.19046822290352	0.00142047327523564	0.0189944800545986	-1.22575061574398
CGB2	-0.938863280749408	0.131914478188147	-3.18978409077269	0.00142383996593305	0.0190253749750638	-1.22780731285466
HACL1	0.9387626160451	-0.171595168875804	3.18944208285856	0.00142552578165288	0.0190337808592526	-1.22883532122875
FCN2	-0.938572024234289	0.0299057415222137	-3.18879454797417	0.00142872263325087	0.0190500832451588	-1.23078138153182
NOA1	0.938563723932687	-0.151071045154382	3.18876634773401	0.00142886200667385	0.0190500832451588	-1.23086612376751
PSMB7	0.938315239007699	-0.183881161792061	3.18792212123503	0.00143304021710125	0.0190916570935116	-1.23340269274351
S1PR1	0.938164444878023	0.0271426034670667	3.18740979880675	0.00143558127000247	0.0191113746010971	-1.23494169290537
KCTD10	0.937999111574202	-0.156319819383415	3.18684807959479	0.0014383720975319	0.0191343856874037	-1.23662879515171
RCOR1	0.937891148457449	-0.202458317943553	3.18648127535473	0.00144019721404023	0.0191443715270645	-1.23773031722845
SLC35C2	0.937829018443953	-0.118802964003141	3.18627018889233	0.00144124848937927	0.0191443715270645	-1.23836415754441
MED10	0.937746882546616	-0.153656640042904	3.18599113252281	0.00144263936136575	0.0191487252593367	-1.23920203019333
EPS15	0.93762967812487	-0.129114918343932	3.18559293098748	0.00144462621878059	0.0191516753890652	-1.24039751164949
EFR3A	0.937553768192387	-0.132405690074777	3.18533502730765	0.00144591439462533	0.0191516753890652	-1.24117171086929
PGM1	0.937545696045546	-0.124589956427925	3.18530760222234	0.00144605143954745	0.0191516753890652	-1.24125403435047
SLC16A1	0.937368809870785	-0.1243860611536	3.18470663217942	0.00144905753294387	0.019162559923671	-1.24305782330441
MAST1	-0.937341828974646	0.0052876031399591	-3.18461496469702	0.00144951656593423	0.019162559923671	-1.24333292988432
CACNG2	-0.937309608845395	0.15152397829747	-3.18450549694192	0.00145006491094623	0.019162559923671	-1.24366144712865
OR10A6	-0.937165989948375	0.245706452500382	-3.18401755233674	0.00145251144543052	0.0191769219555441	-1.24512565164483
YIPF4	0.937120857313224	-0.216969143680901	3.18386421439656	0.00145328106092148	0.0191769219555441	-1.24558573562593
UGCG	0.937047187460177	-0.235382081378361	3.18361392137729	0.00145453810924062	0.0191794585824612	-1.24633668160456
SEC14L3	-0.936901442101697	0.171121758153377	-3.18311875212814	0.00145702795396429	0.0191939138800803	-1.24782214781644
EEF1A1	0.936767017784131	-0.171449079557116	3.1826620460684	0.00145932787699374	0.0191939138800803	-1.24919202284899
AP3B1	0.936695670904944	-0.24916680040405	3.18241964534316	0.00146054993994596	0.0191939138800803	-1.24991901612342
CNN3	0.936665835644476	-0.112037595621113	3.18231828016983	0.00146106125194405	0.0191939138800803	-1.25022300786786
TMED5	0.936660373958062	-0.172862758963743	3.18229972411296	0.00146115487132793	0.0191939138800803	-1.25027865599266
LYZL4	-0.936609446913934	0.20412557347703	-3.18212669969239	0.00146202808369255	0.0191939138800803	-1.25079752671987
AKR1C8P	-0.936477551564007	0.193973946678751	-3.18167858578968	0.0014642918422559	0.019209631946623	-1.25214121273599
GRB10	0.936408121679376	0.00278517054782213	3.18144269804546	0.00146548478504466	0.0192112896275287	-1.25284845478674
CDK1	0.935953134387214	-0.113253836107272	3.17989688061304	0.00147332455936975	0.0193000159733585	-1.25748184926214
KLHL42	0.935831447446828	-0.0352543266855761	3.17948344973929	0.00147542785770997	0.0193059457308375	-1.25872067494646
HOXB1	-0.935802945403543	0.205026561832125	-3.17938661416579	0.00147592090114164	0.0193059457308375	-1.25901081479239
BANF2	-0.935623122227246	0.132229448296362	-3.17877566567237	0.00147903507986079	0.0193295893294667	-1.2608411418622
NAT8B	-0.935527483161097	0.0367167199495482	-3.17845073234298	0.00148069382308885	0.0193295893294667	-1.26181445914493
TJP1	0.935482930836353	-0.20224094655198	3.17829936600499	0.00148146711404696	0.0193295893294667	-1.26226783348761
KIAA1755	-0.93542799211201	0.0665745584995743	-3.17811271191758	0.00148242119322854	0.0193295893294667	-1.26282687240885
KLHDC10	0.935389258853663	-0.269744143816436	3.17798111583347	0.00148309418461709	0.0193295893294667	-1.26322098994777
ASCL4	-0.934903171832452	0.13053158795532	-3.17632963720098	0.0014915639283084	0.0194229456711623	-1.26816562115171
PPP2CB	0.934853773973548	-0.127811885451612	3.17616180818084	0.00149242714313459	0.0194229456711623	-1.26866796795646
TBC1D8	0.93476565752224	-0.176892050880649	3.17586243290408	0.0014939680982758	0.0194229456711623	-1.26956399388147
TNFRSF10D	0.934731236778406	-0.0554425747774638	3.17574548857009	0.00149457043638857	0.0194229456711623	-1.2699139836616
OR5B21	-0.934605822206425	0.184772171639053	-3.17531939308349	0.00149676699395894	0.0194374672640148	-1.27118908875281
FKBP7	0.934383830106603	0.073611965556441	3.17456517584781	0.00150066233945437	0.0194740130102681	-1.27344568977113
OR2F1	-0.934123195874511	0.232953909475609	-3.17367967212849	0.00150524766601243	0.0195194535350727	-1.27609441284552
ERICH5	-0.933681025368641	0.296996170877505	-3.17217739967418	0.00151305628585324	0.0195945343943479	-1.28058632740203
CDK5RAP1	0.933672157807279	-0.243532186441317	3.17214727217134	0.00151321326574162	0.0195945343943479	-1.28067638928699
YEATS2	0.93343599790324	-0.117074887888344	3.17134491987977	0.00151739946092071	0.0196222827727313	-1.28307459262616
POLD4	0.933428363258871	-0.159389844412596	3.17131898120728	0.00151753497126442	0.0196222827727313	-1.28315211230069
NUP160	0.932782490802783	-0.232874550972649	3.16912463222449	0.00152903926326821	0.0197362785760293	-1.28970779369405
UBE2V2	0.932748200206437	-0.240590886137075	3.16900813006605	0.00152965228783567	0.0197362785760293	-1.29005572042771
OR6B3	-0.932645797088068	0.191286186926917	-3.16866021589738	0.00153148433063886	0.0197362785760293	-1.2910946691672
RAB34	0.932530314966953	-0.0764776971187163	3.16826786587128	0.00153355278782151	0.0197362785760293	-1.29226617636296
GJA8	-0.932524166500558	0.159514134561295	-3.16824697648228	0.00153366298814463	0.0197362785760293	-1.29232854534994
COL25A1-DT	-0.932507806483379	0.110152220467771	-3.16819139339197	0.00153395624787483	0.0197362785760293	-1.29249449655124
LEPROTL1	0.932432917618162	-0.0268922106527793	3.16793695878393	0.0015352993196137	0.0197362785760293	-1.29325411000156
TMEM184C	0.932421463744709	-0.166164548941949	3.16789804429652	0.00153550483111408	0.0197362785760293	-1.29337028366093
LRRC37A11P	-0.932356803147547	0.0986735773604256	-3.16767836018664	0.00153666548132296	0.0197362785760293	-1.29402609251211
IER5L	-0.932321005256849	0.021456364815724	-3.16755673700191	0.0015373083967449	0.0197362785760293	-1.29438914682779
CREBBP	0.932223445551166	-0.156053884495313	3.16722527830769	0.00153906178678862	0.019744715743331	-1.29537850509367
SSB	0.931995541432937	-0.0121817052082204	3.16645097501406	0.00154316496864734	0.0197652149000687	-1.29768928968832
DOCK6	0.931962223855423	-0.103793873218689	3.16633777868306	0.00154376566109543	0.0197652149000687	-1.29802705873499
BEST4	-0.93195190959558	0.0762950987291093	-3.16630273602815	0.00154395166357965	0.0197652149000687	-1.29813162084376
CAT	0.931739754493802	-0.127305862330319	3.1655819399524	0.00154778214965053	0.0197816865949071	-1.30028211321503
SDF2	0.931709803948239	-0.0932969420520008	3.16548018309844	0.0015483236147945	0.0197816865949071	-1.30058566496626
GUCY1A2	0.93169821939555	0.0460947083028449	3.16544082462887	0.00154853309453803	0.0197816865949071	-1.30070307294027
OPN1MW	-0.931433536857847	0.136084024013523	-3.16454156680808	0.00155332638016902	0.0198237605976762	-1.30338519922242
PHF10	0.931364832373459	-0.113991703448221	3.16430814360817	0.00155457282011905	0.0198237605976762	-1.30408128265522
HADHA	0.931334221827064	-0.264795938240477	3.16420414440413	0.00155512845461451	0.0198237605976762	-1.30439139863084
CCDC185	-0.931133435223805	0.131900825009285	-3.16352197275481	0.00155877761600996	0.0198532797812841	-1.30642531848686
SUPV3L1	0.931085574410621	-0.142962871347355	3.16335936584111	0.0015596486170618	0.0198532797812841	-1.30691007225378
JAK1	0.930896418412462	-0.206028819036918	3.16271670912423	0.00156309538391298	0.0198712767563609	-1.30882567723493
ICAM5	-0.930872802637628	0.00236398757527128	-3.16263647462748	0.00156352619850436	0.0198712767563609	-1.3090648096276
CA14	-0.930826450119656	0.230440238256531	-3.16247899214049	0.0015643721097335	0.0198712767563609	-1.30953415573364
NOTCH2	0.930599623106516	-0.20358466784316	3.16170834830692	0.00156851767402499	0.0199098945345582	-1.31183057367125
NUDCD2	0.930420153552761	-0.144892554840916	3.16109860124462	0.00157180488324295	0.0199375701105436	-1.31364714365973
VPS41	0.930284820792006	-0.207972464788492	3.16063880875292	0.00157428786562057	0.0199412114356229	-1.31501673443987
CCN4	0.93026943469233	-0.190699614174382	3.16058653454327	0.00157457038656865	0.0199412114356229	-1.31517243179826
KRTAP5-1	-0.93020790683201	0.229879238525604	-3.16037749389379	0.00157570063333229	0.0199412114356229	-1.31579502813534
EFHB	-0.930122171417745	0.0429208118051314	-3.16008620818047	0.00157727681063406	0.0199412114356229	-1.31666251043529
FAM151A	-0.930057249994117	0.0679574213590882	-3.15986563791376	0.00157847130493831	0.0199412114356229	-1.31731934081862
CIB4	-0.930004584342883	0.106499912163137	-3.15968670658278	0.00157944091613803	0.0199412114356229	-1.31785214203083
EXOSC8	0.929982823903029	-0.187988509276825	3.15961277557889	0.00157984170101232	0.0199412114356229	-1.31807227649331
MCM8	0.929812521401483	-0.210680302161528	3.15903417353833	0.00158298157641945	0.0199535814414466	-1.31979492450571
SULT6B1	-0.929809501744121	0.00646246049815567	-3.15902391426501	0.00158303730178921	0.0199535814414466	-1.31982546617084
TMBIM1	0.929414512738889	-0.177655693314068	3.15768194076285	0.00159034209759114	0.0200233811712107	-1.3238196411877
WAPL	0.929318220800546	-0.309538975756398	3.15735478930289	0.00159212758707478	0.0200233811712107	-1.32479309923572
NUCB1	0.929289915341722	-0.0832293228631131	3.15725862162428	0.00159265279078489	0.0200233811712107	-1.32507923253116
AGA	0.929270043305775	-0.260907479406375	3.15719110646482	0.00159302160883549	0.0200233811712107	-1.3252801091104
BTBD1	0.929142903595948	-0.148720556895168	3.15675914982957	0.00159538313880599	0.0200390802623246	-1.32656519987336
PNLIPRP1	-0.928499154945729	0.197834965902271	-3.15457201646838	0.00160738985907877	0.0201563108757031	-1.3330693226452
ZAR1	-0.928476105245055	0.141785316783826	-3.15449370520622	0.00160782130330883	0.0201563108757031	-1.33330212199953
GTF2E1	0.928462637815273	-0.00732937003945295	3.15444794966956	0.001608073435953	0.0201563108757031	-1.33343813883327
DDOST	0.928363533459285	-0.132788941803308	3.15411124303236	0.00160992995363706	0.0201655482092564	-1.3344390011916
APMAP	0.928137386026613	-0.14959548259398	3.1533429080706	0.00161417375357923	0.0201992716878714	-1.33672248109682
CRISP1	-0.928100593684251	0.137517385367311	-3.15321790624048	0.00161486515825754	0.0201992716878714	-1.33709393203178
COPS9	-0.928000258599891	0.113630083349972	-3.15287701820875	0.0016167520487859	0.0202088396271559	-1.33810682779368
ZFX	0.927755789669142	-0.0207565557619636	3.1520464360335	0.00162135800329853	0.0202406573772966	-1.34057431506706
DDX17	0.927669696367937	-0.11868557160524	3.15175393440079	0.00162298293070593	0.0202406573772966	-1.34144312192901
SHD	-0.927628394734375	-0.059544820255894	-3.15161361227257	0.00162376299077019	0.0202406573772966	-1.34185988697788
MARCHF10	-0.927626834438225	0.151233215681384	-3.1516083111729	0.00162379246669962	0.0202406573772966	-1.3418756311948
NDN	0.927541762465781	-0.0102158747794148	3.15131927950041	0.00162540032736654	0.020244308393168	-1.34273401249942
ACAN	0.92749243773734	0.0905116298642411	3.15115169894071	0.00162633323589352	0.020244308393168	-1.34323166591306
KRTAP13-2	-0.927420869822611	0.211042605762528	-3.15090854724814	0.00162768771956186	0.0202450951423716	-1.34395369109395
CT47A11	-0.927311039335565	0.227773164178147	-3.15053539862528	0.00162976837421934	0.0202450951423716	-1.34506162643784
CT47A6	-0.927311039335565	0.227773164178147	-3.15053539862528	0.00162976837421934	0.0202450951423716	-1.34506162643784
HACD2	0.927185762880597	-0.10016767174812	3.15010977239067	0.00163214462905569	0.020260640288457	-1.34632521564522
KRTAP10-7	-0.927099760004958	0.0908801212235968	-3.14981757797845	0.00163377778453539	0.0202669459056829	-1.34719257675196
PPP1R11	0.927005523730157	-0.190588251583985	3.14949741062682	0.00163556901516474	0.020275202409599	-1.34814288142562
IFNA7	-0.926780826134436	0.161949148311774	-3.14873400148008	0.00163984733186176	0.0203142573187717	-1.35040840439183
SYNC	0.92666218831547	-0.149270472031775	3.14833092998366	0.00164211038719765	0.0203283108551231	-1.35160435365496
SBNO1	0.926329579628826	-0.223803614447212	3.14720089335441	0.00164847033903704	0.0203930272985819	-1.3549564573208
MGMT	0.926191285916263	-0.217665971203732	3.14673104104126	0.00165112137686737	0.0204118038710604	-1.35634985764609
LHFPL6	0.926024133430976	0.0667651046974976	3.14616314116783	0.00165433086246968	0.0204374537001398	-1.35803375144344
UBE2A	0.925690746946718	-0.1829374855843	3.14503046197442	0.001660749346669	0.0204802399373144	-1.36139137860515
VIT	-0.925650536846684	0.19632670018707	-3.14489384832683	0.00166152503336251	0.0204802399373144	-1.36179626389923
CWC22	0.925628060304484	-0.2310666561323	3.1448174843682	0.00166195877002024	0.0204802399373144	-1.36202257801557
NFKBIZ	0.925597673126435	-0.210515886490138	3.14471424405719	0.00166254532624506	0.0204802399373144	-1.36232853481762
RPL13A	0.925549302565896	-0.0880580310183262	3.14454990527897	0.00166347940419115	0.0204802399373144	-1.36281553865773
MRPL44	0.925487956413021	-0.134998951336885	3.14434148197977	0.0016646647467104	0.0204808343017402	-1.36343314657807
TES	0.92538920367986	-0.0910163950647819	3.14400596997966	0.00166657449904496	0.0204903343868927	-1.36442726262518
SLC25A1	0.92516745071782	-0.210539512323055	3.1432525652136	0.0016708702669873	0.0205145076080678	-1.36665920089428
PI4KA	0.925148958944698	-0.0985163888913307	3.14318973949134	0.00167122894684684	0.0205145076080678	-1.36684529598675
TMEM87B	0.925111413337738	-0.189305238643168	3.14306217844788	0.00167195742664022	0.0205145076080678	-1.36722313112176
SLC25A36	0.925011230843288	0.00326213116348146	3.14272180883973	0.00167390265053095	0.0205228109663507	-1.36823122905257
ETFA	0.924959240687857	-0.141737373224302	3.14254517250293	0.00167491295361623	0.0205228109663507	-1.36875434297162
RBMXL2	-0.92476295079953	0.00273870032118734	-3.14187827842389	0.00167873243282765	0.0205287003036488	-1.37072910513963
RBM12B	0.924756159382975	-0.109097150001436	3.14185520461439	0.00167886472595115	0.0205287003036488	-1.37079742226054
SSBP1	0.9247455881368	-0.101533684887594	3.14181928884949	0.00167907066719575	0.0205287003036488	-1.37090376094816
COPB2	0.924682659028317	-0.167401493580655	3.14160548746519	0.00168029708683124	0.0205287003036488	-1.37153675470895
WASHC5	0.924635511070711	-0.163088320036566	3.14144530247536	0.00168121648900416	0.0205287003036488	-1.37201098018894
SELENOI	0.924583465337847	-0.162997197769225	3.14126847731446	0.00168223193694124	0.0205287003036488	-1.37253444058981
OR5C1	-0.924395602272088	0.145924872584053	-3.14063021333003	0.00168590196986211	0.0205595574009184	-1.37442366593614
TAS1R1	-0.924217119082485	0.108068286127151	-3.14002381743583	0.00168939558203873	0.0205621016358728	-1.3762182079044
TNS2	0.924165161241669	-0.151081043626374	3.13984729088779	0.00169041385042812	0.0205621016358728	-1.37674054786887
SERPINC1	-0.9241326255169	0.286693130660282	-3.13973675089824	0.00169105177212439	0.0205621016358728	-1.37706761943665
CRNKL1	0.924121356909767	-0.142248165357546	3.13969846585238	0.00169127276516134	0.0205621016358728	-1.3771808965706
TTLL6	-0.924064671372076	0.259823898141469	-3.13950587697388	0.00169238485028021	0.0205621016358728	-1.37775070427487
NAA35	0.9240353646977	-0.224101571207016	3.1394063076696	0.00169296006695533	0.0205621016358728	-1.37804528367816
LTBP1	0.923886420335567	-0.0706196241518423	3.13890026981885	0.00169588625256301	0.0205837622514589	-1.37954227064031
FAM81B	-0.92381213702864	0.00983717590198921	-3.13864789259257	0.00169734737275755	0.0205876234869421	-1.38028877562621
XRN2	0.923635521498523	-0.183185360936554	3.1380478420637	0.00170082597361676	0.02060804777231	-1.38206342024201
EP400	0.923609286511234	-0.0488219372468634	3.13795870880352	0.00170134325416727	0.02060804777231	-1.38232700219794
KDSR	0.923550069881897	-0.18565864651809	3.13775752055169	0.00170251137239529	0.02060804777231	-1.38292192198128
COX6C	0.923487401768379	-0.124222330347716	3.1375446058967	0.00170374837862868	0.02060804777231	-1.38355147555178
SIDT2	0.92343659311518	-0.139683850810817	3.13737198370882	0.00170475189766499	0.02060804777231	-1.38406185957424
SEPTIN4	-0.923164450877254	0.19398112268239	-3.13644738158755	0.00171013622521303	0.0206592714208833	-1.38679510979756
NDUFAB1	0.923079087335894	-0.191119759315061	3.13615735931088	0.00171182836056731	0.0206658528354815	-1.38765228929696
MANF	0.923018547311065	-0.057564050196495	3.13595167482836	0.00171302936011232	0.0206665002239404	-1.38826015497749
INSL4	-0.922797953656582	0.203110354446744	-3.13520220880491	0.00171741208020143	0.0206790349889197	-1.39047473767935
RUFY4	-0.922781014357555	0.078600469931062	-3.13514465760693	0.00171774905351385	0.0206790349889197	-1.39064477272044
MAP4K5	0.922768393501505	-0.0727904675070493	3.135101778301	0.00171800015961028	0.0206790349889197	-1.39077145762056
FATE1	-0.922638306213198	0.0242544900114928	-3.13465980728012	0.00172059036019584	0.0206790349889197	-1.39207713932134
KRT85	-0.922637777827162	0.280837010629683	-3.13465801209077	0.00172060088834207	0.0206790349889197	-1.39208244233869
NPVF	-0.922619918307932	0.141712759032962	-3.13459733444847	0.00172095677594884	0.0206790349889197	-1.39226168325388
MMP19	0.922303357402479	-0.158345547999101	3.13352182008906	0.00172727614712832	0.0207303226986796	-1.39543816199504
MRPL53	0.922290818658644	-0.0780342051420963	3.13347921975904	0.00172752689155663	0.0207303226986796	-1.3955639575301
LCE2C	-0.922086307946043	0.0788370994995003	-3.13278439546372	0.00173162133741274	0.0207492248359547	-1.39761547941041
RAG2	-0.922046574254052	0.190131921018009	-3.13264940041047	0.00173241786797266	0.0207492248359547	-1.39801400984818
DDX5	0.922039587225529	-0.141706165759852	3.13262566201013	0.00173255796986875	0.0207492248359547	-1.39808408823381
C14orf119	-0.921944571639562	0.110013079723453	-3.13230284695206	0.00173446422969886	0.020750766243955	-1.39903702130783
CD2AP	0.921918343105911	-0.134434585333436	3.13221373561809	0.00173499078188964	0.020750766243955	-1.39930005598322
LINC00158	-0.921752431492659	0.0306087289621548	-3.13165005160224	0.00173832495563178	0.0207539179455286	-1.40096373876271
PCOLCE	0.921699451480668	-0.0289872955879038	3.13147005223189	0.0017393908868567	0.0207539179455286	-1.40149493406086
C16orf87	0.921690969003287	-0.154806136963847	3.13144123305028	0.00173956160584651	0.0207539179455286	-1.40157997937706
FBLN5	0.921675985246183	0.0565783591484361	3.13139032579785	0.00173986320773641	0.0207539179455286	-1.40173020460983
TCEAL8	0.921441406579274	-0.0512158438216546	3.13059334575284	0.00174459121842098	0.0207965433661143	-1.40408174192528
PEX13	0.921342655347047	-0.214140365753819	3.13025783885215	0.00174658511331305	0.0208065417070071	-1.40507149608255
RMND5A	0.92110472922654	-0.214234045440168	3.12944948584747	0.00175139770949308	0.0208364315764646	-1.40745572297037
FHIP2A	0.921104230691576	-0.0710373525373525	3.12944779207701	0.00175140780628289	0.0208364315764646	-1.40746071807829
BBS7	0.920779976819907	-0.214292954443459	3.12834614089688	0.0017579862439276	0.020880887939607	-1.41070903098896
CCDC91	0.92076013677115	-0.00150009516899038	3.12827873441376	0.00175838949390096	0.020880887939607	-1.4109077476504
HECTD4	0.920748678693619	-0.191203144455666	3.12823980564301	0.00175862241863113	0.020880887939607	-1.4110225090728
PAQR9	-0.92047048662047	0.16738102763988	-3.12729464923174	0.0017642863392781	0.0209343383024224	-1.41380837750032
PRSS23	0.919971365445255	-0.0693103577905603	3.12559888711523	0.00177449037564698	0.0210415540791003	-1.41880456190636
PGM2L1	0.919853391970989	0.0792382886019457	3.12519807272717	0.00177691013987824	0.0210563851575571	-1.41998507604176
RAB37	-0.91956950540584	0.201650154883467	-3.12423356930302	0.00178274539888773	0.0211116437375185	-1.42282519670901
NAGPA	0.919380834770425	-0.21103121496796	3.12359256160404	0.00178663324220041	0.0211300145138656	-1.42471225222612
PLOD1	0.919348564836205	-0.0826772613878035	3.12348292463677	0.00178729899288571	0.0211300145138656	-1.42503497251075
ZNF146	0.919267061500169	-0.157659508546553	3.12320601739163	0.00178898147752285	0.0211300145138656	-1.42585000833055
DHCR24	0.919234001787699	-0.175704510799202	3.12309369715604	0.00178966434866061	0.0211300145138656	-1.4261805858535
ATRAID	0.919189583447707	-0.150621215646663	3.12294278603069	0.0017905822172846	0.0211300145138656	-1.42662472419925
DAPK2	-0.919153153221207	0.186052718822891	-3.12281901448771	0.00179133534103224	0.0211300145138656	-1.42698897349319
ZRANB1	0.918998113224937	-0.205615652292241	3.12229226674533	0.00179454374738464	0.0211540065300341	-1.42853898656493
FBXO47	-0.91876507302881	0.0344802505875939	-3.12150051364841	0.00179937623136301	0.0211930346416012	-1.43086831510746
LRRTM1	-0.918725029454952	0.164527987467087	-3.12136446577281	0.00180020780599877	0.0211930346416012	-1.43126850692359
SLIT3	0.91855720792876	0.0238829766535936	3.12079429283569	0.00180369675619597	0.021208478753693	-1.43294551018158
HPD	-0.918548661066982	0.189233697858706	-3.12076525490835	0.00180387460863079	0.021208478753693	-1.43303090887552
WBP1L	0.918305340173481	-0.197017277118603	3.11993857318487	0.00180894466157084	0.0212542147711767	-1.43546179382567
SLC16A6	-0.918120534281082	0.0547688589616319	-3.11931069593422	0.00181280419058089	0.0212803591270797	-1.43730765732109
ARPC5	0.918079343356437	-0.120854812356722	3.11917074993909	0.00181366546208278	0.0212803591270797	-1.43771902660319
PPP2R2A	0.917984454962311	-0.166939535356227	3.11884836701477	0.00181565093872898	0.0212803591270797	-1.4386665964409
PAFAH2	-0.91797276775322	0.0474861524236554	-3.1188086597705	0.00181589562393524	0.0212803591270797	-1.43878329990184
PCSK7	0.917823349878057	-0.208478058736103	3.1183010131612	0.00181902653093852	0.0212910203572912	-1.44027519183907
ELP2	0.917809075618936	-0.135778775481083	3.11825251642521	0.00181932589367474	0.0212910203572912	-1.44041770325683
DCPS	0.917745218991464	-0.151492605793216	3.11803556379902	0.00182066566255317	0.0212910203572912	-1.44105520822968
KLF5	0.917678915349251	-0.167466110188252	3.11781029745041	0.00182205773137012	0.0212910203572912	-1.44171709574221
CTAG2	-0.917639293954763	0.0841027250049463	-3.11767568392746	0.00182289006361068	0.0212910203572912	-1.44211260030104
IDE	0.917591352359365	-0.147692404685903	3.11751280255653	0.00182389764664115	0.0212910203572912	-1.44259113507115
ZBED1	0.917491945947574	-0.155630940014559	3.11717506968599	0.00182598849078663	0.0213016222124668	-1.44358329239799
RTP2	-0.917237198745315	0.205935757806936	-3.11630956712603	0.00183135672180942	0.0213504189470753	-1.44612538722316
RARS1	0.917165780864019	-0.213747373850106	3.11606692517142	0.00183286429545614	0.0213541731499069	-1.44683793185567
ZNF669	0.917073036454719	0.0109571242516745	3.11575182642663	0.00183482375683374	0.0213578280474082	-1.44776317096782
GPR182	-0.917038708389797	0.234277648899172	-3.11563519696886	0.00183554951240217	0.0213578280474082	-1.44810561174849
PARL	0.916922484198569	-0.154940150859876	3.11524032576265	0.00183800865466961	0.0213618790108309	-1.4492649149574
ZNF705A	-0.916910158632926	0.180156815808317	-3.11519844970465	0.00183826962396113	0.0213618790108309	-1.44938785034694
OR6Y1	-0.916819367768797	0.149100612253967	-3.11488998812145	0.00184019298889038	0.0213704423700151	-1.45029334896386
FKBP3	-0.916521700526425	0.162716017048558	-3.11387866490376	0.00184651191625568	0.0214300081414931	-1.45326149096751
NPEPPS	0.916209703332771	-0.199925472723882	3.11281865573619	0.00185315643570057	0.0214932734834762	-1.45637148727138
CPSF6	0.915985888817852	-0.104343087694445	3.1120582468528	0.00185793647604819	0.0215028759474211	-1.45860182404898
SPNS3	-0.91583170665383	0.156379801236589	-3.11153441359192	0.00186123595429998	0.0215028759474211	-1.46013794964908
ENSG00000228408	0.915815194027345	-0.0793452662225534	3.11147831201212	0.0018615896413007	0.0215028759474211	-1.46030245054834
TAB2	0.915815194027345	-0.0793452662225534	3.11147831201212	0.0018615896413007	0.0215028759474211	-1.46030245054834
BCKDHA	0.915795826947653	-0.215575229326675	3.11141251243943	0.00186200454703988	0.0215028759474211	-1.46049538409651
RP1L1	-0.91579082136257	0.189355102300736	-3.11139550598494	0.00186211179674235	0.0215028759474211	-1.46054524873564
LAPTM4B	0.91578012381827	0.0334692404094362	3.11135916112268	0.00186234102142888	0.0215028759474211	-1.46065181462232
PSG6	-0.915681353811989	0.0609832083737465	-3.11102359043721	0.00186445866887581	0.0215135359024927	-1.46163567446188
GTF2H5	0.915594562862352	-0.118140543873572	3.11072871854686	0.00186632130879692	0.021516908888837	-1.46250012189283
KRTAP13-4	-0.915530518407898	0.154539764932692	-3.11051112777927	0.00186769687707196	0.021516908888837	-1.46313795918231
SSTR4	-0.915455246523064	0.17215115403435	-3.11025539186367	0.00186931478243112	0.021516908888837	-1.46388755667049
SUN3	-0.91544526903882	0.0659508920382493	-3.11022149340246	0.00186952933661058	0.021516908888837	-1.46398691314233
PLCG1	0.915325861833785	-0.16976407196728	3.10981580792007	0.00187209880547555	0.0215268223654752	-1.46517589424494
AADAT	0.915294186357136	-0.0923594236786832	3.10970819061993	0.00187278095973238	0.0215268223654752	-1.46549127249332
AGTPBP1	0.914977281520864	-0.0805248748665168	3.10863150775698	0.00187961831470611	0.0215896214868364	-1.46864594833655
JPT2	0.914914317686344	-0.115261757364423	3.10841758839113	0.00188097951333559	0.0215896214868364	-1.46927260100864
BPIFB3	-0.91487452707998	0.0249573607680844	-3.10828239997153	0.00188184020288325	0.0215896214868364	-1.46966859800941
SMIM19	0.914710214998762	-0.0505455648389316	3.10772415035911	0.00188539818313335	0.0216166722308071	-1.47130365309971
KCNA4	-0.914541409133823	0.189712328484471	-3.1071506331352	0.00188905990469092	0.0216448772285578	-1.47298311959603
NDUFA10	0.914407553823877	-0.214797800717929	3.10669586027648	0.00189196812408918	0.0216644182143003	-1.47431463916738
MOGS	0.914066522543794	-0.106298012048815	3.10553720792105	0.00189939616551603	0.0217294812345635	-1.47770615138782
GPR45	-0.914035971838407	-0.0892131887181009	-3.10543341202659	0.00190006289942469	0.0217294812345635	-1.47800991248098
ST8SIA3	-0.913957655514988	0.183318883537292	-3.10516733264356	0.00190177304474415	0.0217352386306673	-1.47878855359597
DERA	0.913826353468539	-0.23692574829425	3.10472123448695	0.00190464337873743	0.0217474287116705	-1.48009384275814
GDF2	-0.913798425411873	0.23219028793512	-3.1046263490306	0.0019052544141137	0.0217474287116705	-1.48037145468356
OR52W1	-0.913634464609259	0.151880439927708	-3.10406929288578	0.00190884532984406	0.0217746181641236	-1.48200109528509
RPA2	0.913484055630049	-0.163407332417226	3.1035582790046	0.00191214491128185	0.0217908979415688	-1.48349578431563
NECAP1	0.913459136643165	-0.169739093481826	3.10347361685033	0.0019126920744848	0.0217908979415688	-1.48374339295211
GOLGA8F	-0.913204106673779	0.053892810700814	-3.10260715359023	0.00191830021341201	0.0218409756283041	-1.48627712142756
CRYGB	-0.913036273327586	0.148269573449428	-3.10203694049471	0.00192199912258199	0.0218614775791474	-1.48794416349141
KPRP	-0.91299671153307	-0.137013853953441	-3.10190252946242	0.00192287198540126	0.0218614775791474	-1.48833707519458
ARL5A	0.912915295630648	-0.178301296477648	3.10162591927262	0.00192466943245846	0.0218614775791474	-1.48914561135771
RPN1	0.912902332053913	-0.0802603965316086	3.10158187557459	0.00192495577617853	0.0218614775791474	-1.48927434516158
MRPL13	0.912654706658656	-0.199897118108322	3.1007405693243	0.00193043292259905	0.0219098662897632	-1.49173301918198
EPS8	0.912586636135477	0.150666803315583	3.10050930000497	0.00193194105811692	0.0219131752763236	-1.49240877493143
FMNL2	0.912413815095003	-0.0281378231431804	3.09992214123887	0.00193577485358778	0.0219428424561505	-1.49412419290177
SLC38A1	0.912278357967622	-0.174306416424334	3.09946192621208	0.00193878466437446	0.0219455381703095	-1.495468510346
CRYBB1	-0.912231793415699	0.161474026348948	-3.09930372334063	0.00193982030471294	0.0219455381703095	-1.49593058492444
KLC1	0.91221439509936	-0.1314308948328	3.09924461263324	0.00194020739030132	0.0219455381703095	-1.49610322779369
OTUD4	-0.912183892190816	0.0139750459381559	-3.09914097912835	0.00194088620393643	0.0219455381703095	-1.49640589911463
TCTE1	-0.912116612644573	0.117335223220954	-3.09891239714987	0.00194238421814119	0.0219486979530484	-1.49707345833035
TOP1	0.911906803624307	-0.247404129974856	3.0981995718763	0.00194706254504849	0.0219877683770617	-1.49915490327867
TRIML1	-0.911580591923835	0.200761834386228	-3.09709126898095	0.00195435697230138	0.0220563144016871	-1.50239018916753
NHLRC3	0.91148336329631	-0.0949841268893707	3.0967609351234	0.00195653595215556	0.0220670792549943	-1.50335425440552
PPWD1	0.91139930255835	-0.176534789734278	3.09647533911586	0.00195842162538356	0.0220745246035098	-1.50418767125627
SLC35E3	0.911329083152005	-0.0789370337979393	3.09623676897491	0.00195999808492406	0.0220784774894636	-1.50488379985196
EMG1	0.910981617191674	-0.123328799547397	3.09505625482011	0.00196781602204012	0.0221402593078165	-1.50832765640994
SNORC	-0.910976068299893	0.0448623260630577	-3.09503740248337	0.00196794110325418	0.0221402593078165	-1.50838264276156
IL17RE	-0.910758131842334	0.0076008226247289	-3.0942969642754	0.00197285952848769	0.0221817389682399	-1.51054200380779
NAP1L2	-0.910449595743888	0.163035300299036	-3.09324871416441	0.00197984191789817	0.0222394229150933	-1.513598162008
LAPTM4A	0.910422359562728	-0.0812827623490893	3.09315617935222	0.00198045938018041	0.0222394229150933	-1.51386789618945
PLCXD2	-0.910268537567958	0.000432726389308806	-3.09263356976487	0.00198394994619222	0.0222500613173004	-1.5153911245726
KRTAP19-2	-0.910253494746768	0.170153463090752	-3.09258246184245	0.00198429160448212	0.0222500613173004	-1.51554007288813
PTP4A3	0.91021735603483	-0.0859106962823982	3.09245968071898	0.0019851126214136	0.0222500613173004	-1.5158978946604
MC5R	-0.910121345011962	0.0775031342740905	-3.09213348366818	0.00198729536160073	0.0222606741624082	-1.51684846369476
USP9X	0.909528249814756	-0.0604779973741234	3.09011844520289	0.00200082785288697	0.0223914033197744	-1.5227182533153
PSMA3	0.909500969561329	-0.112793706582083	3.09002576065535	0.00200145232871623	0.0223914033197744	-1.52298815055282
FRMPD1	-0.909319673388488	0.0448649374914984	-3.0894098076623	0.00200560694951504	0.022408798608734	-1.52478159890585
CARTPT	-0.909285834828173	0.210834711278618	-3.08929484129439	0.0020063832769478	0.022408798608734	-1.52511630278304
GTF3C3	0.909270311117402	-0.182849953666686	3.08924209955162	0.00200673951565001	0.022408798608734	-1.52526984670171
SRPK2	0.909150551947627	-0.170300772863908	3.0888352182705	0.00200948970548077	0.0224256063042873	-1.52645428801122
KRT28	-0.908990548413867	0.133678172992723	-3.08829160693015	0.00201316947826026	0.0224527607693026	-1.52803651038882
ADSS2	0.908751864262817	-0.14690229958465	3.08748067851986	0.00201867024730774	0.0225001785238286	-1.53039626197376
MARK4	-0.908675021368	0.245666998415097	-3.08721960510437	0.00202044411895023	0.022500270029418	-1.53115583761555
VCX	-0.908639508229625	0.174811893525561	-3.08709894936447	0.00202126440140739	0.022500270029418	-1.53150685571954
ZNF277	0.908554772814502	-0.0513521467992197	3.08681106114409	0.00202322285464055	0.022500270029418	-1.53234434004313
SNX3	0.908487163837217	-0.0541497731150679	3.08658135992501	0.00202478672064981	0.022500270029418	-1.53301249882503
MGAT5	0.90841717117269	-0.120350460415062	3.08634356013844	0.00202640689233218	0.022500270029418	-1.53370416247417
TAT	-0.908404914324222	0.141514747982981	-3.08630191754676	0.00202669073298682	0.022500270029418	-1.53382527849142
BMT2	0.908313766906137	-0.134157308474426	3.08599224457297	0.00202880264395853	0.022500270029418	-1.53472590021187
LRRC4C	-0.908224911465607	0.194480142358808	-3.0856903585834	0.00203086339282723	0.022500270029418	-1.53560378806001
TSPAN31	0.908171816573797	-0.154342225151909	3.08550996890935	0.00203209569418049	0.022500270029418	-1.53612832226607
RBX1	0.908132954598098	-0.159912754845773	3.08537793550857	0.00203299809272084	0.022500270029418	-1.53651222743834
TSNARE1	-0.908118480377022	0.159109594653186	-3.08532875940268	0.00203333428684153	0.022500270029418	-1.53665520949372
WDSUB1	0.908078809240452	-0.181227959481501	3.08519397688121	0.00203425599366584	0.022500270029418	-1.53704708491946
PRPF39	0.908050333530051	-0.202513253769504	3.08509723077358	0.00203491782577848	0.022500270029418	-1.53732836025964
ILK	0.907931617343426	-0.0903767395821869	3.08469389302337	0.00203767915529061	0.0225028185000531	-1.53850091149686
NCKAP1	0.907863645789607	-0.103307917981842	3.08446295995202	0.00203926171583914	0.0225028185000531	-1.53917219262884
GPX7	0.907842151855482	0.0909574690267778	3.08438993440024	0.00203976238706197	0.0225028185000531	-1.53938445438716
ADAMTS9	0.907825703552498	0.112893906765732	3.08433405135928	0.00204014560351913	0.0225028185000531	-1.53954688499362
HMGCR	0.907686858367412	-0.146662150007631	3.08386232542053	0.00204338308479332	0.0225228050454703	-1.54091789443539
CBARP	-0.907640782515951	0.128566846636192	-3.08370578290686	0.0020444584859729	0.0225228050454703	-1.5413728183354
CACNA1E	-0.907305209540124	0.0868263513648546	-3.08256567511744	0.00205230636857408	0.0225642157572205	-1.54468535770827
TRAPPC6B	0.907276252273683	-0.170927875795067	3.08246729292517	0.00205298487185665	0.0225642157572205	-1.54497114597569
ATM	0.907270876318801	-0.0740719302360134	3.08244902814082	0.00205311085953763	0.0225642157572205	-1.54502420194232
ADGRG4	-0.907197153295333	0.187190639145072	-3.08219855447526	0.00205483930423267	0.0225642157572205	-1.54575175190367
WDR1	0.90714921754874	-0.144917819010994	3.08203569297562	0.00205596387937927	0.0225642157572205	-1.5462247834012
VPS50	0.907079795271133	-0.241172297282385	3.08179983107624	0.00205759353069476	0.0225642157572205	-1.54690980036955
AAMP	0.907066684006137	-0.26396052129856	3.08175528560796	0.00205790144372768	0.0225642157572205	-1.54703916850211
PAX3	-0.90701723096232	0.164867310545898	-3.08158726909731	0.00205906320996318	0.0225642157572205	-1.54752710214504
UBE3D	0.906952747929655	-0.255733887517851	3.08136818826208	0.00206057896913972	0.0225642157572205	-1.54816329078989
CCZ1	0.90689865626315	-0.187227813291379	3.08118441205014	0.00206185125489739	0.0225642157572205	-1.54869692348565
PUS10	0.906892440172004	-0.251532565573867	3.08116329290633	0.00206199750923745	0.0225642157572205	-1.54875824530102
CFAP57	-0.906534008552074	0.18313862528277	-3.07994552296865	0.00207044692619275	0.022638455892673	-1.55229346675645
GCM1	-0.906466419034179	0.285439782791644	-3.07971588786277	0.00207204378916708	0.022638455892673	-1.55295994751984
MSN	0.906444901528673	-0.130766345136047	3.07964278222732	0.00207255239656994	0.022638455892673	-1.55317211501411
PRMT3	0.906369822362766	-0.207245973458887	3.07938770107348	0.00207432793332784	0.0226441180212734	-1.55391237320714
TMEM86A	-0.906230664259673	0.193852404467932	-3.0789149119971	0.00207762255425274	0.0226550246739956	-1.55528426846858
KIR3DP1	-0.906221377537537	0.0279894713030268	-3.07888336039728	0.00207784259168558	0.0226550246739956	-1.55537581446137
ZNF410	0.90610772982823	-0.211956433324486	3.07849724277767	0.00208053706606309	0.0226621066681553	-1.55649604682609
LRRC73	-0.906040001847644	-0.0494995244504749	-3.07826713724537	0.00208214435302642	0.0226621066681553	-1.55716357882676
CCDC47	0.906027754172084	-0.14551469850785	3.07822552581861	0.00208243513038551	0.0226621066681553	-1.55728428749811
OSTCP1	0.90595501072298	-0.00140721562131657	3.07797838025288	0.0020841629317831	0.0226621066681553	-1.55800118706047
HDGFL1	-0.90589428290786	0.18542475282852	-3.07777205775363	0.00208560634497414	0.0226621066681553	-1.55859962633934
MLYCD	0.905875997974005	-0.222879720958132	3.07770993476692	0.00208604113123482	0.0226621066681553	-1.55877980646638
PLEKHG1	0.905751786893861	-0.022664379340519	3.07728792813884	0.00208899687187191	0.0226805374660378	-1.56000368882542
HMOX1	0.905460574023894	-0.205101970290146	3.07629853362454	0.00209594167200936	0.0227422297567666	-1.5628724229633
TWF1	0.905368872442345	-0.257266594967286	3.0759869778827	0.00209813293732862	0.02275230010064	-1.56377558305218
C15orf32	-0.9053128825226	0.0865867239848072	-3.07579675236328	0.00209947188355639	0.0227531212795533	-1.56432697743073
POLE3	0.905238465121317	-0.168381205163384	3.07554391955199	0.0021012527186691	0.0227587275818809	-1.56505979472452
TRIM31	-0.905017352714748	0.173233347194618	-3.07479269107047	0.00210655219458467	0.0227605870231413	-1.56723681977811
GRM1	-0.905004086726062	0.0882515865604419	-3.07474761992909	0.00210687053446517	0.0227605870231413	-1.56736741692985
MRPL1	0.904981250843722	-0.161821421139682	3.07467003511384	0.00210741862350395	0.0227605870231413	-1.56759222050674
TRIM43	-0.90489760429222	0.262353884188163	-3.07438584630307	0.00210942735970547	0.0227605870231413	-1.5684156149103
IDH1	0.904838448772018	-0.0734109699229726	3.07418486566927	0.00211084901410282	0.0227605870231413	-1.568997880171
MATN4	-0.904765854193437	0.0248357421939466	-3.07393822589052	0.0021125948432983	0.0227605870231413	-1.56971237349035
APCS	-0.904764407615499	0.0928307333420768	-3.073933311148	0.00211262964554692	0.0227605870231413	-1.56972661047614
PRXL2A	0.90471802452392	-0.171388951827843	3.07377572478731	0.00211374582398948	0.0227605870231413	-1.5701830932854
HDDC2	0.904694421318877	-0.0767486688726284	3.07369553299636	0.00211431402711959	0.0227605870231413	-1.57041537708214
HNRNPH1	0.904662729172701	-0.131634553881276	3.07358785906156	0.00211507717672205	0.0227605870231413	-1.5707272562129
C1orf43	0.9046347737066	-0.172703801427927	3.07349288048177	0.00211575055642642	0.0227605870231413	-1.57100235399252
BEX3	0.904587683287094	0.120627863003104	3.07333289097739	0.00211688529550165	0.0227605870231413	-1.57146573143993
SPRED2	0.904504646884452	0.0887998103489964	3.07305077514484	0.00211888758571885	0.0227605870231413	-1.57228276448533
AZIN1	0.904495208764161	-0.0965926208116979	3.07301870917042	0.00211911528080213	0.0227605870231413	-1.5723756257094
RECK	0.904420195037852	0.0489899122590238	3.07276385034733	0.00212092578840503	0.022766457271008	-1.5731136477981
DYNC1LI1	0.904359056647978	-0.189240030953929	3.07255613292206	0.00212240245433801	0.0227687391349233	-1.57371511219993
LALBA	-0.903867508332433	0.169258126351672	-3.07088609956479	0.00213430904872301	0.0228828420152374	-1.57854936570864
VCX3A	-0.903691148041717	0.180211420952138	-3.07028691621072	0.00213859586717634	0.0228868167234608	-1.58028318395491
DIP2B	0.903626071603651	-0.192357091939808	3.0700658192831	0.00214017968384123	0.0228868167234608	-1.5809228724267
PRMT2	0.903620787592122	-0.201220152107071	3.07004786687591	0.00214030833219948	0.0228868167234608	-1.58097481118931
TTC14	0.903600474155463	-0.161018674491424	3.06997885205937	0.00214080296381614	0.0228868167234608	-1.5811744776388
KCNA1	-0.903567284285423	0.138305896622154	-3.06986608961397	0.00214161136175894	0.0228868167234608	-1.58150070049462
CYP1A1	-0.903538871378554	0.165654539594776	-3.06976955688108	0.00214230363067704	0.0228868167234608	-1.5817799611139
PLAAT5	-0.903374256594586	0.30677925255302	-3.06921027883733	0.00214631844241594	0.0229071827972447	-1.58339772998044
CCDC60	-0.9033564341967	0.169447996692525	-3.06914972731465	0.00214675352885571	0.0229071827972447	-1.58357286376016
SMG1	0.903271273984438	-0.0625489905967179	3.06886039584775	0.00214883360549165	0.0229158027839643	-1.58440965238075
C9orf85	0.903156366735736	-0.204012966331542	3.06846999894828	0.00215164319580316	0.0229222427047151	-1.5855386118738
TOB1	0.903104500249454	-0.0960437141794057	3.0682937827769	0.00215291248306716	0.0229222427047151	-1.58604815114802
STX3	0.90305194050099	-0.0562119424041529	3.06811521125014	0.00215419943627228	0.0229222427047151	-1.58656447121687
ATP6AP2	0.902959718727376	0.010257373401257	3.06780188815792	0.00215645923972441	0.0229222427047151	-1.58747033810165
SARS1	0.902956136564435	-0.17731274045477	3.06778971777423	0.00215654706092191	0.0229222427047151	-1.58750552274971
OR3A4P	-0.902934681010054	0.211847158606887	-3.06771682261747	0.00215707313926783	0.0229222427047151	-1.58771626013826
ZNF664	0.902698649020002	-0.166590808597305	3.06691490491314	0.00216286828502716	0.0229629583257579	-1.59003424606284
WDR70	0.902666903470689	-0.215412299972766	3.0668070495414	0.00216364880165244	0.0229629583257579	-1.59034596153669
GPR151	-0.902558849950365	0.168551772155142	-3.06643993815559	0.00216630741110716	0.0229629583257579	-1.59140687706172
IFNA17	-0.90255302480938	0.163154473704241	-3.06642014726333	0.00216645082118648	0.0229629583257579	-1.59146406717119
ATG14	0.902519392556245	-0.0829880938740365	3.06630588182321	0.00216727898921766	0.0229629583257579	-1.5917942549211
DGUOK	0.902412607396752	-0.118971443139255	3.06594307968805	0.00216991041459508	0.0229773229792396	-1.59284254652889
PTF1A	-0.902316208738926	0.0521389854191831	-3.06561556564909	0.00217228840842923	0.022988988726573	-1.5937887691004
OPRD1	-0.902058868429522	0.0704196115982148	-3.0647412530184	0.00217864826990601	0.0230427555123588	-1.59631425531502
ELOVL1	0.901950852992893	-0.167955825790578	3.06437427102179	0.0021813228257834	0.0230575039542316	-1.5973740825185
BTG1	0.901834260176167	-0.0774142969107245	3.06397814741198	0.00218421314245579	0.0230674319610699	-1.59851792693453
HPRT1	0.901782342583415	-0.181235106358207	3.06380175760657	0.00218550130028721	0.0230674319610699	-1.59902722160977
KYAT3	0.901709308256009	-0.120790950973581	3.06355362378302	0.00218731457664485	0.0230674319610699	-1.59974361494008
LPCAT3	0.901706483692845	-0.165499809717689	3.06354402734142	0.00218738473181809	0.0230674319610699	-1.59977131989979
LTA4H	0.901438701877288	-0.165103493983535	3.06263423973702	0.00219404514510103	0.0230966540056574	-1.60239748570431
SKP2	0.901413016791752	-0.188189518814836	3.06254697476575	0.00219468497437919	0.0230966540056574	-1.60264934117467
AGPAT3	0.901398186748592	-0.243249241729796	3.06249658975581	0.00219505447659491	0.0230966540056574	-1.6027947541052
ECM2	0.901362543539045	-0.141231468031337	3.06237549209965	0.00219594278848279	0.0230966540056574	-1.60314423646275
SUPT20H	0.901230985775233	-0.10060546169631	3.06192852514436	0.00219922436792885	0.0230966540056574	-1.60443404323907
GAA	0.901146711363095	-0.101495544861537	3.06164220317969	0.00220132887171669	0.0230966540056574	-1.60526017990983
KCTD12	0.901132589931112	-0.243872985716952	3.06159422567328	0.00220168169315013	0.0230966540056574	-1.60539860384685
NPAS4	-0.901117543096635	-0.0214403671379158	-3.06154310411573	0.00220205769263266	0.0230966540056574	-1.60554609656301
XRCC6	0.901080466446555	-0.163208657077076	3.06141713635132	0.00220298443778308	0.0230966540056574	-1.60590952035672
ZNF655	0.901075714746338	-0.242599516060802	3.0614009924696	0.00220310323419883	0.0230966540056574	-1.60595609524511
COL11A2	-0.900997217283927	0.0690657825239789	-3.0611342976676	0.00220506658521205	0.0230966540056574	-1.6067254707311
BAP1	0.900893409311616	-0.210802181439055	3.0607816105135	0.0022076654564118	0.0230966540056574	-1.60774281864243
SPON2	0.900881463569692	-0.088814302592895	3.06074102490501	0.00220796470254476	0.0230966540056574	-1.60785988281983
NLN	0.900858832929176	-0.125311567822348	3.060664137398	0.00220853171205201	0.0230966540056574	-1.60808165108619
ZNF282	0.900740918278915	-0.288303889679754	3.06026352286425	0.00221148821712888	0.0230966540056574	-1.60923706194301
ALG12	0.900722387025355	-0.116794170745582	3.06020056300737	0.00221195318580922	0.0230966540056574	-1.60941863047506
ZDHHC19	-0.900637640166111	0.113591625012877	-3.05991263590562	0.00221408071578979	0.0230966540056574	-1.61024892944104
RAD21	0.900635321031869	-0.143165928297083	3.05990475665669	0.00221413896291614	0.0230966540056574	-1.61027164983103
IMPA2	0.900620179484707	-0.261941479473959	3.05985331331319	0.00221451929090442	0.0230966540056574	-1.61041998903268
ZDHHC16	0.900332949272321	-0.187917910963216	3.05887744986145	0.00222174533853927	0.0231448657219227	-1.61323346294877
SERPINA10	-0.900288729697388	0.123252432708698	-3.05872721403957	0.0022228597181375	0.0231448657219227	-1.61366652228095
LRP4	0.90024902635524	0.00473979426923279	3.05859232209978	0.00222386072034073	0.0231448657219227	-1.61405533428318
HMOX2	0.900232332396001	-0.21981463613111	3.05853560444271	0.00222428173243661	0.0231448657219227	-1.61421881191648
MYO3A	-0.900122291363426	0.101284422611196	-3.0581617404923	0.00222705873233698	0.0231509333132633	-1.61529632630713
SPATA4	-0.900084033521466	0.29935776853917	-3.05803175963339	0.00222802495284226	0.0231509333132633	-1.61567091366468
METTL17	0.900025422235782	-0.143281629868414	3.05783262803409	0.00222950595460096	0.0231509333132633	-1.6162447532777
LYZL6	-0.899931061791091	0.223753365186093	-3.05751203881579	0.00223189216867337	0.0231509333132633	-1.61716852007457
TSHZ3	0.899893687504012	0.0136728089484668	3.05738505983091	0.00223283794727494	0.0231509333132633	-1.61753437887015
CPNE6	-0.899877893349716	0.0829832083844075	-3.05733139925739	0.00223323773814104	0.0231509333132633	-1.61768898408189
AZU1	-0.89981741389723	-0.0409123753625033	-3.05712592056916	0.00223476923596709	0.0231509333132633	-1.61828097793702
IPO13	0.899794124190033	-0.16933231953544	3.05704679388584	0.00223535924884563	0.0231509333132633	-1.61850893505685
HUWE1	0.899751770063691	0.0551038879594145	3.05690289591778	0.00223643259854975	0.0231509333132633	-1.61892347751514
KIF15	-0.899667964275752	0.106202375015546	-3.05661816610188	0.00223855781932271	0.0231596228843428	-1.6197436720222
SNTB2	0.89952223461054	-0.210681990798693	3.05612305017054	0.00224225776739331	0.0231708345613629	-1.62116972417134
CLPTM1L	0.899495802260842	-0.105389369987367	3.0560332463724	0.00224292946155873	0.0231708345613629	-1.62142835581068
CCDC63	-0.899429464569296	0.00458400796369759	-3.05580786434133	0.00224461603525019	0.0231708345613629	-1.6220774143081
KIF2A	0.899374338977074	-0.121477951681208	3.05562057537107	0.002246018435767	0.0231708345613629	-1.62261673542975
TIMP1	0.899351048825189	0.0127410564537729	3.05554144717693	0.00224661118074661	0.0231708345613629	-1.62284458465118
NAA25	0.899283518517079	-0.170603891002457	3.05531201323604	0.00224833066827046	0.0231708345613629	-1.62350520512724
TSKS	-0.899271124079655	0.205679720218127	-3.05526990318645	0.002248646392031	0.0231708345613629	-1.62362644928464
CRIPT	0.899153212274478	-0.0796407213581455	3.05486929831887	0.00225165199398906	0.0231815762822252	-1.62477979583971
OR5AK2	-0.899115537430586	0.17788129057574	-3.05474129819347	0.00225261311102344	0.0231815762822252	-1.62514827796229
ACTL6B	-0.899078831978406	0.0234890355238213	-3.05461659157237	0.00225354985954787	0.0231815762822252	-1.62550726401498
COMMD8	0.898970306203138	-0.168551152571533	3.05424787570236	0.00225632160046177	0.0231968405636515	-1.62656858027235
MSMO1	0.898780846548434	-0.143466442756306	3.05360418731363	0.00226116787425148	0.0232334031665817	-1.62842107372213
OGFOD1	0.898605659466338	-0.294542083220327	3.05300898993097	0.00226565754768401	0.023236153844123	-1.63013366575636
CHRNB3	-0.898605656871982	0.0743974671293454	-3.05300898111666	0.00226565761423228	0.023236153844123	-1.63013369111576
OR5M3	-0.898557641855922	0.242538228805717	-3.05284585029933	0.00226688956247692	0.023236153844123	-1.63060301751442
SGCE	0.898534409481998	0.087964668177731	3.05276691840557	0.0022674858688318	0.023236153844123	-1.63083009510422
AOPEP	0.898518832348817	-0.240173843420015	3.05271399516039	0.00226788576826384	0.023236153844123	-1.63098234564398
B4GALT1	0.898357064248509	-0.133748035885986	3.05216438871253	0.00227204253424179	0.0232655088838903	-1.63256330728309
PPP3CA	0.898295455374139	-0.124595905914174	3.05195507281814	0.002273627460002	0.0232685101190659	-1.63316533672198
RETNLB	-0.898144400863522	0.168913333525286	-3.05144186574669	0.00227751771615283	0.0232885890864152	-1.63464123607967
GNGT1	-0.898070164479519	0.0584805041362453	-3.05118964794086	0.00227943183308655	0.0232885890864152	-1.63536648215447
SLC33A1	0.898068751705655	-0.142160974025442	3.05118484804753	0.00227946827444759	0.0232885890864152	-1.63538028354796
COMMD3	0.897938395042212	-0.170203969116405	3.05074196182576	0.00228283301673558	0.0233006422450322	-1.63665364488734
HNRNPA3	-0.897922823008066	0.126877319730296	-3.05068905590452	0.00228323526329568	0.0233006422450322	-1.63680574463128
FGF16	-0.89772772092238	0.225186199357386	-3.05002619738001	0.00228828051802695	0.023338602284702	-1.63871117945103
DHRS7B	0.897678829553987	-0.207666545564111	3.04986008915928	0.0022895464266638	0.023338602284702	-1.63918860467631
NUDT21	0.897617070499213	-0.231888346058046	3.04965026302759	0.00229114642591559	0.023341702162665	-1.63979164595811
TMEM170A	0.897502629149471	-0.146516044973879	3.04926144901791	0.00229411397936834	0.0233587230053038	-1.64090898956359
SMC6	-0.897178953221194	0.0364139432916967	-3.04816176139804	0.00230252621963083	0.0233872239434932	-1.64406841544754
RTRAF	0.897170487337028	-0.103919196019934	3.04813299859181	0.00230274662409488	0.0233872239434932	-1.64415103630716
SPINK4	-0.897166841554903	0.0387737178663105	-3.04812061206221	0.00230284154590511	0.0233872239434932	-1.64418661624353
CBLN1	-0.897149190041073	-0.0339951010990768	-3.0480606411174	0.00230330117250079	0.0233872239434932	-1.64435887894689
CD58	0.897108856039673	-0.177544220117471	3.04792360651542	0.00230435174226194	0.0233872239434932	-1.6447524893562
MAL2	0.897095348428622	-0.172183809887766	3.04787771446307	0.00230470366975907	0.0233872239434932	-1.6448843031259
HSD17B7P2	0.897002590816445	-0.057533740419919	3.04756257086156	0.0023071217080212	0.023398578944188	-1.64578942293806
C7orf26	0.896885533533127	-0.157687246908937	3.04716486922843	0.00231017651511135	0.0234163755712918	-1.64693152301087
MORF4L1	0.896675829956685	-0.0280131767734563	3.04645240219982	0.00231565834801572	0.0234323617696079	-1.64897717824232
SPACA7	-0.896667071120864	0.16998248174994	-3.04642264409155	0.00231588757054073	0.0234323617696079	-1.64906261014671
PFAS	0.896557234079902	-0.164324429163974	3.04604947320179	0.00231876381826467	0.0234323617696079	-1.65013386747204
MMP3	0.896522966611211	-0.0332777610230778	3.04593304961946	0.00231966183268632	0.0234323617696079	-1.65046805643559
GP5	-0.896488164010279	0.209145174242543	-3.04581480792757	0.00232057419680744	0.0234323617696079	-1.65080745113154
FAM13A	0.89646191927953	-0.0908701025899818	3.04572564156403	0.00232126243028494	0.0234323617696079	-1.65106338082944
CYP20A1	0.896432933630049	-0.134941829661636	3.04562716294049	0.00232202275798071	0.0234323617696079	-1.65134603032853
WDR19	0.896421873717046	-0.102986970648604	3.04558958693207	0.0023223129326267	0.0234323617696079	-1.65145387711145
HSPB2	0.896378088590846	-0.0391464982034128	3.04544082714795	0.00232346203200753	0.0234323617696079	-1.6518808190364
TMEM229B	-0.896247148893865	0.070454804868931	-3.04499596007215	0.00232690152873358	0.0234539173674031	-1.65315746713155
MNAT1	0.896192163990647	-0.175402498619493	3.0448091490922	0.00232834725039391	0.0234553639116863	-1.65369350847775
CFI	0.89612206662578	0.0035011605057874	3.04457099358667	0.00233019151779718	0.0234608214748814	-1.654376831745
CDYL	-0.895950383747305	-0.0093044596201653	-3.04398770172123	0.00233471416052994	0.0234932242790309	-1.65605020534593
GUCD1	0.89587417057851	-0.15482459229346	3.04372876779729	0.00233672441941128	0.0235003239767929	-1.65679294372659
SNX29	-0.895815810047952	0.0926856505599326	-3.04353048813749	0.00233826485444076	0.0235026933918454	-1.65736165581573
ITGA8	0.895702921970475	-0.000728445196587515	3.04314695136386	0.00234124719172021	0.0235075731003672	-1.65846162316512
SLC25A6	0.895698633884068	-0.189017684087196	3.04313238260813	0.00234136054530639	0.0235075731003672	-1.6585034030115
TOR1AIP2	0.895482462360158	-0.255602244027781	3.0423979407549	0.00234708145667391	0.0235299090176001	-1.66060935441347
CYP11B2	-0.895454172621718	0.197778890758728	-3.04230182648623	0.00234783108211501	0.0235299090176001	-1.66088491653275
ROCK1	0.895412909281085	-0.116350202477301	3.04216163445808	0.00234892487698039	0.0235299090176001	-1.66128683513043
ECE2	-0.895378419152013	0.181338175953484	-3.04204445438804	0.00234983948779445	0.0235299090176001	-1.66162276619485
OR10G2	-0.895367958813584	0.195025637975821	-3.04200891543174	0.00235011693996572	0.0235299090176001	-1.6617246464868
SLC66A3	0.894764815496321	0.0253200708502165	3.03995973852035	0.00236616565945901	0.0236610860090781	-1.66759705321771
CDK5R2	-0.894740364208151	0.0977796050393754	-3.03987666537051	0.00236681838219065	0.0236610860090781	-1.66783503574239
NFAT5	0.894727588082687	-0.0521782080856114	3.03983325853739	0.00236715950412829	0.0236610860090781	-1.66795938221119
MTRES1	0.894605428841965	-0.0102055206904883	3.03941822302521	0.00237042342358988	0.0236805694429845	-1.66914823440636
RAB2A	0.894477731791489	-0.135813289257051	3.03898437282742	0.00237383970971632	0.0237015525783871	-1.67039080696367
NOPCHAP1	0.894325764228985	-0.205147271950651	3.03846806366598	0.00237791118016857	0.0237290505136822	-1.67186931570417
ARV1	0.8940981355277	-0.230915565857027	3.03769469610028	0.002384021702788	0.0237700213930026	-1.67408346983337
IFNA21	-0.894060214365747	0.196566473974835	-3.03756585911029	0.00238504106382545	0.0237700213930026	-1.67445227583083
NUDT5	0.894025449061865	-0.186040886853404	3.03744774413497	0.00238597594262429	0.0237700213930026	-1.67479037547575
DUSP3	0.893959807247373	-0.144879666639841	3.0372247263433	0.00238774204088148	0.0237744663573008	-1.67542871961357
YWHAQ	0.893804905580799	-0.0193783679392038	3.03669844857549	0.00239191442775973	0.0237858646453789	-1.67693489939987
TCTN2	0.893774640273768	-0.0589476206361329	3.03659562232075	0.00239273042440558	0.0237858646453789	-1.6772291523491
SRSF1	0.893758514361221	-0.170374280005861	3.03654083459996	0.00239316530649028	0.0237858646453789	-1.67738593166663
TIE1	0.893713767171119	-0.0685487477063612	3.03638880620773	0.00239437242346206	0.0237858646453789	-1.67782095790158
OR5A2	-0.893672372850913	0.206343099972443	-3.03624816917702	0.00239548958842535	0.0237858646453789	-1.6782233685872
PDE6H	-0.893508235550556	0.181772025918407	-3.03569051338186	0.00239992408429636	0.0238167672762237	-1.67981882922238
YRDC	0.893264454829612	-0.300432091131631	3.03486226939655	0.00240652417534419	0.0238612008739579	-1.68218790540555
TMEM232	-0.893245023715476	0.183929130026666	-3.03479625226711	0.0024070509653554	0.0238612008739579	-1.68237671036205
OR6N2	-0.893195271945211	0.242328530129263	-3.03462722083459	0.00240840024902586	0.0238614440514048	-1.68286011121054
ZFR	0.893063883981939	-0.124227370558253	3.03418083077594	0.00241196686095261	0.0238791067011775	-1.68413658062167
WDR64	-0.893031950188597	0.24372518843291	-3.0340723358459	0.00241283445459377	0.0238791067011775	-1.68444679764884
CD52	-0.892868851046083	-0.0288425199051028	-3.03351820718768	0.00241727007236347	0.0239098674043992	-1.68603103180898
AHR	0.892732826986703	-0.0286289652630133	3.03305606601178	0.00242097506706086	0.0239333715191549	-1.68735205572574
ABHD14B	0.892628401207273	-0.23828344119976	3.03270127986057	0.00242382292037543	0.0239483809335174	-1.68836607027964
MED4	0.892260804703243	-0.227417752065274	3.03145237226729	0.00243387225919739	0.024029695049648	-1.69193463024771
MAGED2	0.892229824518265	-0.138170892932226	3.03134711721771	0.00243472093413322	0.024029695049648	-1.69223531308657
FAM53A	-0.892086978771351	0.238443794817664	-3.03086179938679	0.00243863757224194	0.024055169743276	-1.69362158889093
PPFIA1	0.891837616365319	-0.19604945260924	3.03001459164961	0.00244548857497384	0.0240991057179071	-1.69604104549302
TULP4	0.891804992526769	-0.00842739889920351	3.02990375229385	0.00244638618667283	0.0240991057179071	-1.69635753058791
IARS1	0.891778856690457	-0.151333764453956	3.02981495589871	0.0024471055051106	0.0240991057179071	-1.69661106697436
ENTR1	0.891638880333095	-0.225482664918446	3.02933938680686	0.00245096127227545	0.0241202159477088	-1.6979688117265
LRRC37A5P	-0.89159261885238	0.0496940190288202	-3.02918221361857	0.00245223680570627	0.0241202159477088	-1.69841749266539
PSMC2	0.891555290780076	-0.117168579491521	3.0290553916482	0.00245326646769945	0.0241202159477088	-1.69877951327482
OR2T1	-0.891503295261301	0.19232948494963	-3.02887873708945	0.00245470137764904	0.0241211572363418	-1.69928375861368
MYH1	-0.891163059549422	0.220584459807836	-3.02772278767369	0.00246410976549332	0.0242004062683019	-1.70258259159345
IFNL1	-0.891048665300871	0.0851038480450437	-3.02733413369011	0.00246728046367201	0.0242086270825179	-1.70369144427216
HSP90AB1	0.89103588709723	-0.132811536830152	3.02729071979639	0.00246763487250182	0.0242086270825179	-1.70381529782646
TSHB	-0.89088349469905	0.193773695882288	-3.02677296725751	0.00247186513138639	0.0242299403988796	-1.7052922339707
OR10H2	-0.890860723570113	0.164202109986577	-3.02669560244167	0.00247249780441599	0.0242299403988796	-1.70551290244091
ROPN1	-0.890660718607263	0.11766240097488	-3.02601608641239	0.00247806111134003	0.0242521535022605	-1.70745085075359
TRIB1	0.890621840978924	-0.0919461294441971	3.02588399983184	0.00247914385403498	0.0242521535022605	-1.70782750506513
SCAMP1	0.89057933656329	-0.105069438928337	3.02573959125653	0.00248032809811279	0.0242521535022605	-1.70823927761048
HSDL1	0.890577653509016	-0.0953898685244797	3.02573387308664	0.00248037500146984	0.0242521535022605	-1.70825558223058
SSR2	0.890537411082969	-0.0536900360294482	3.02559714961155	0.00248149671911315	0.0242521535022605	-1.70864542231751
PSMA1	0.890474997394556	-0.188789521931281	3.0253850993648	0.00248323735682887	0.0242560039431679	-1.70925000702443
SLC25A31	-0.890409300467712	0.0220529062112325	-3.02516189432914	0.00248507076657748	0.0242607559065548	-1.70988634980762
PYDC1	-0.890314686839059	-0.00958698863781175	-3.02484044491938	0.00248771333334357	0.0242614022367273	-1.71080269830409
ANKZF1	0.890310480132222	-0.111559490281123	3.0248261526504	0.00248783088669972	0.0242614022367273	-1.7108434386881
ZNF7	0.890240558604155	-0.186860048511649	3.02458859454965	0.00248978553723811	0.0242652393725658	-1.71152057437288
FSD1	-0.890198335329072	0.134269624495918	-3.02444514114821	0.00249096656570262	0.0242652393725658	-1.7119294482395
THADA	0.890151904717249	-0.121718613743258	3.02428739333768	0.00249226586937857	0.0242652393725658	-1.71237904194014
PXN	0.889869646482628	-0.121484007665808	3.02332842215972	0.00250017787022555	0.024312070159039	-1.71511168083189
GPX4	0.88984743190543	-0.0640353356272051	3.0232529482261	0.0025008015429997	0.024312070159039	-1.71532671099461
VPS4B	0.889805002519022	-0.188522780925576	3.02310879456228	0.00250199314073399	0.024312070159039	-1.71573739927328
PLA2G2F	-0.88974622722171	-0.0831263271628761	-3.02290910573416	0.00250364465933938	0.024312070159039	-1.71630627276012
FAM114A1	0.88973982265809	-0.1221689372879	3.02288734625591	0.00250382468049174	0.024312070159039	-1.71636825888623
ALAS1	0.889545724922397	-0.121128812251919	3.02222790000632	0.0025092860511164	0.0243470655204523	-1.71824660873345
PSORS1C1	-0.88951568829065	0.0889830643053335	-3.02212585067491	0.00251013217141239	0.0243470655204523	-1.71853724682556
DNAAF5	0.8892114610133	-0.168888692369798	3.02109223976566	0.00251871685707546	0.0244103094119337	-1.72148043376995
SLC22A1	-0.889173072268218	0.0375599868727714	-3.02096181416394	0.00251980201686121	0.0244103094119337	-1.72185174659652
CSNK1A1	0.88914067443146	-0.192883528661523	3.02085174264833	0.0025207181604595	0.0244103094119337	-1.72216510024966
PDP1	0.889092590622519	-0.0859962892314722	3.02068837810747	0.00252207843248512	0.0244103582621827	-1.72263014843789
EIF3H	0.889032088426057	-0.103366581444186	3.02048282214667	0.00252379096975669	0.0244138146870341	-1.72321526678324
ADM	0.888920865477246	-0.11134994546253	3.02010494264077	0.00252694195211006	0.0244232246630633	-1.72429080298709
NTF4	-0.888902040890596	-0.0786305752599177	-3.02004098618593	0.00252747561469853	0.0244232246630633	-1.72447282516648
C1QL4	-0.888766771784798	0.0493884076674258	-3.01958140996169	0.00253131342296721	0.0244471943026731	-1.72578068088617
DUS2	0.888478486383788	-0.268680666934804	3.01860196151099	0.00253951034728545	0.0244824771626565	-1.72856731774864
BSCL2	0.888386225216029	-0.221132776729761	3.01828850457733	0.00254213876636015	0.0244824771626565	-1.72945894569733
DCAF6	0.888361028404057	-0.0849892083877054	3.01820289851347	0.00254285702820799	0.0244824771626565	-1.72970243596753
XPOT	0.888252705176798	-0.1672892715337	3.01783487079947	0.00254594701136369	0.0244824771626565	-1.73074914258304
VCY	-0.888250088339065	0.18282869264169	-3.01782598010416	0.00254602170064839	0.0244824771626565	-1.7307744270063
DCTN6	0.888234245492747	-0.15056455754259	3.0177721540997	0.00254647392694776	0.0244824771626565	-1.73092750224842
CDC40	0.888223224905862	-0.123274833291578	3.0177347117016	0.00254678854753425	0.0244824771626565	-1.73103398270413
ZNF384	0.888206017692052	-0.218822945118224	3.01767625026426	0.00254727985777128	0.0244824771626565	-1.73120023545211
OR51A4	-0.888139686258519	0.233224918758026	-3.01745088949476	0.00254917460214937	0.0244824771626565	-1.7318410867038
RPL18	0.888116076389365	-0.132797173988079	3.01737067506253	0.00254984932441288	0.0244824771626565	-1.7320691783837
SOST	-0.888113665571016	0.253349937141663	-3.01736248431722	0.00254991822991025	0.0244824771626565	-1.73209246862509
RABAC1	0.887983006829372	-0.097979344919473	3.01691857178601	0.00255365523848021	0.0244906419401311	-1.73335463159815
LUZP4	-0.887960809372045	0.0787106586684268	-3.01684315601708	0.00255429061191323	0.0244906419401311	-1.73356904050162
LIMS1	0.887941352151429	0.00421793100284444	3.01677705019098	0.00255484766852689	0.0244906419401311	-1.73375697659834
PRAMEF6	-0.887600959813717	0.213723866620216	-3.0156205686396	0.00256461102893395	0.0245711563048715	-1.73704413903405
ZKSCAN1	0.887373442649574	-0.18591809256877	3.01484758002087	0.0025711558400013	0.0245889958385921	-1.73924056527623
NT5DC3	0.887324254015817	-0.101577568047784	3.0146804618423	0.00257257281799627	0.0245889958385921	-1.73971535303067
MCHR2	-0.887317547171474	0.170787198518334	-3.01465767536654	0.00257276607751182	0.0245889958385921	-1.73978008805234
AKAP11	0.887307598935598	-0.130687149430906	3.01462387627654	0.00257305276304339	0.0245889958385921	-1.7398761083546
CRELD2	0.887299063647119	-0.121655687753077	3.01459487766944	0.00257329875392772	0.0245889958385921	-1.73995849004055
LYZL2	-0.887155868354496	0.131015633273848	-3.01410837225843	0.00257742891533379	0.024615402769349	-1.74134047742469
GPCPD1	0.886841777888275	-0.178103821485519	3.01304125120603	0.00258650941961757	0.0246890342692908	-1.74437100442118
CPNE8	0.8866865721834	-0.140966637824878	3.01251394046935	0.0025910072803069	0.0247188681847923	-1.74586812292913
TECTB	-0.886627773156071	0.205582523951491	-3.0123141710186	0.00259271314296093	0.0247220482429922	-1.74643523152869
PANK2	0.886509967159213	-0.161866753927327	3.01191392563434	0.00259613399117598	0.0247415690206676	-1.74757134114512
RGCC	0.886422970445544	0.166116271653179	3.01161835466154	0.00259866284849488	0.0247525728329401	-1.74841023211478
KRTAP9-4	-0.886361672896991	0.130082054302066	-3.01141009649532	0.00260044602389868	0.0247564660583843	-1.74900126201308
ADIPOR2	0.886276737152664	-0.168250606964709	3.0111215276573	0.00260291869493283	0.0247669157597096	-1.74982014343101
GJA1	0.886200077431382	-0.0752803293320003	3.01086107657314	0.0026051522777296	0.0247729786123785	-1.75055916678457
CUL4B	0.886160483024159	-0.186181322012561	3.01072655473931	0.00260630659951461	0.0247729786123785	-1.75094084404508
TBC1D14	0.886037788551576	-0.197835115208779	3.0103097007791	0.00260988656244095	0.024793922343189	-1.75212347071959
PEX6	0.885924160312437	-0.102227210362253	3.00992364930931	0.00261320600107476	0.0247995450441422	-1.75321856379269
KCNH7	-0.88587750236	0.209350999447836	-3.00976512911	0.00261457014426514	0.0247995450441422	-1.75366818951099
SPDYC	-0.885876176108111	0.0731377909826439	-3.00976062317472	0.00261460892953731	0.0247995450441422	-1.75368096977197
PHF23	0.885824344971204	-0.176959132499411	3.00958452710269	0.00261612510547237	0.024800865999878	-1.75418041907531
KRT71	-0.885772512892001	0.110866887994308	-3.00940842782922	0.00261764211273627	0.0248021934427174	-1.75467984823512
LMBRD2	0.885653654604345	-0.202652213156745	3.00900460729134	0.0026211238618719	0.0248156627582719	-1.7558249995833
GSX1	-0.885588643661918	0.141646162344106	-3.00878373288489	0.00262303003625464	0.0248156627582719	-1.75645128860698
ENSG00000285897	-0.885535997549354	-0.0824583729729726	-3.00860486793645	0.00262457459218898	0.0248156627582719	-1.75695842619061
RNF43	-0.885535997549354	-0.0824583729729726	-3.00860486793645	0.00262457459218898	0.0248156627582719	-1.75695842619061
CINP	0.885420512050495	-0.177631050004483	3.00821250643448	0.00262796567177917	0.0248346892340432	-1.75807078708976
DNAJC10	0.885271615937851	-0.133068017928087	3.00770663251117	0.00263234372101776	0.0248630178830476	-1.7595047462401
MRFAP1	0.885188949637695	-0.141528260417454	3.00742577410027	0.00263477726718044	0.0248631482711486	-1.76030076833455
CETN1	-0.885177371957451	0.182833627788027	-3.00738643897981	0.00263511825725198	0.0248631482711486	-1.76041224784524
PARD6B	0.884841536707354	-0.15380860785739	3.00624544011464	0.00264502697335815	0.0249435737403807	-1.76364531368088
QSER1	0.884572925408001	-0.231261522943688	3.00533283434248	0.00265297676815205	0.0250054513594739	-1.76623033550477
OR4M2	-0.884524835409928	0.256328183813902	-3.00516944877408	0.00265440233803723	0.0250058027786227	-1.76669305410357
IL26	-0.88428625419577	0.267984329882293	-3.00435887009145	0.00266148514854802	0.0250594200186341	-1.76898829387405
MYOF	0.884133632412047	-0.187112634320675	3.00384033821614	0.00266602511827205	0.0250890514264975	-1.77045624730623
ADD3	0.883991572812824	-0.0491452626358489	3.00335769131874	0.00267025725852981	0.0251069262507396	-1.77182238339466
ANKRD27	0.883976309365841	-0.194371011219295	3.00330583382111	0.00267071234157323	0.0251069262507396	-1.77196915341598
COL8A2	0.883913874542189	-0.212695963065521	3.00309371176747	0.00267257458770051	0.0251113267989889	-1.77256948685906
TTC39C	0.883861332340834	-0.16971333001439	3.00291519985694	0.00267414268565771	0.0251129604035801	-1.77307466629855
SEC63	0.883796700353846	0.0677942345552299	3.00269561295001	0.00267607275104178	0.0251179897820555	-1.77369604465564
RPAP3	0.883486300835599	-0.138165305521905	3.00164103187799	0.00268535977217163	0.0251746943164183	-1.77667962338556
WDR37	0.883481262855662	-0.112107762641072	3.00162391536212	0.00268551074898413	0.0251746943164183	-1.77672804010665
STRC	-0.883328060999817	0.129115152919497	-3.00110341269419	0.00269010556666186	0.0251746943164183	-1.77820023081503
PDE12	0.883307597076924	-0.204110571680056	3.00103388660129	0.00269071986258199	0.0251746943164183	-1.77839685921557
GZMH	-0.883288821655168	0.120318317487258	-3.00097009718397	0.00269128358501547	0.0251746943164183	-1.77857725958011
SPANXN5	-0.88322542110468	0.135520705815104	-3.00075469407743	0.00269318795173862	0.0251746943164183	-1.77918640437252
MARF1	0.883221085645542	-0.0551066396377357	3.00073996437304	0.00269331822119561	0.0251746943164183	-1.77922805734037
HCCS	0.883212597105914	-0.147671464305667	3.00071112459497	0.0026935732967715	0.0251746943164183	-1.77930961047932
KTN1	0.883175343116132	-0.147457164929695	3.00058455431965	0.00269469301810207	0.0251746943164183	-1.77966751669913
ALX4	-0.882927650340914	0.184764558928271	-2.99974301914623	0.00270214859654189	0.025231259990105	-1.78204676478969
ISCU	0.882821602989022	-0.0489982650312799	2.99938272370932	0.00270534639161525	0.0252480306765667	-1.78306521364215
HSPG2	0.882562106300481	-0.167859924270593	2.99850108478948	0.00271318594918547	0.0253080814690465	-1.78555683071753
PRDM12	-0.882423670092811	0.2043522253174	-2.99803074834981	0.00271737667900459	0.0253285770017906	-1.78688575815233
SLC9A4	-0.88239664035165	0.144736934709373	-2.99793891491665	0.00271819561095165	0.0253285770017906	-1.78714520759599
WNT9B	-0.882276024654077	0.0501116936414608	-2.9975291235859	0.0027218527066568	0.0253495403062576	-1.78830286047197
MAGEB3	-0.882132785312629	0.0868850970270814	-2.99704246851919	0.00272620159553925	0.0253516602428336	-1.78967744641051
MED21	0.882112115999563	-0.169186417141941	2.99697224461403	0.00272682966030649	0.0253516602428336	-1.78987577954608
DHX8	0.882091831474365	-0.232939471186338	2.99690332802405	0.00272744616130486	0.0253516602428336	-1.79007041591761
RBSN	0.882083142570691	-0.0896278682446105	2.99687380750996	0.00272771027929222	0.0253516602428336	-1.79015378730013
FASTKD5	0.881903920696552	-0.215496767322512	2.99626490193812	0.00273316332960433	0.0253730983541627	-1.79187326589537
SF1	0.881885934018711	-0.231388379810936	2.99620379227498	0.00273371114639817	0.0253730983541627	-1.79204581319223
RPS6KC1	0.881868476458242	-0.134008735078358	2.9961444802859	0.00273424294389461	0.0253730983541627	-1.79221328126847
CLCN1	-0.881780931758428	0.249940783913081	-2.99584704753246	0.00273691118270398	0.025384780753277	-1.79305303603679
GNL3	0.881604456495888	-0.163767047613373	2.9952474735621	0.00274229713166203	0.0254216448458551	-1.79474558576798
ZBED5	0.881496949079732	-0.256087321659751	2.99488221756293	0.00274558295590606	0.0254279750453534	-1.79577650841323
SP7	-0.881489739545937	0.125356054978986	-2.99485772320185	0.00274580343455543	0.0254279750453534	-1.79584563841672
PSMG1	0.881386481446358	-0.191815282866675	2.99450690423808	0.00274896300156265	0.0254441529209386	-1.79683568655437
TRIM2	0.881262336215072	-0.106710507750725	2.99408512133122	0.00275276608512843	0.0254662674500941	-1.79802584888267
TTC12	0.881205309557763	-0.157638259125125	2.99389137350023	0.00275451465873072	0.025469362439968	-1.79857249898347
PSMD12	0.881006834916146	-0.17602097062496	2.99321705673097	0.0027606082792218	0.0255126097102838	-1.80047477520825
PRKCI	0.880938218071245	-0.0459120597026878	2.99298393128586	0.00276271783439934	0.0255190121195902	-1.80113233230457
EIF2B2	0.880671113459229	-0.22837723861879	2.99207644447766	0.00277094372441685	0.025561535488632	-1.80369151536691
IMPA1	0.880637830928838	-0.133326373983691	2.99196336721911	0.00277197027617796	0.025561535488632	-1.80401034761506
SFMBT1	-0.880617038916227	0.0717415854831448	-2.99189272644276	0.00277261175216592	0.025561535488632	-1.80420951998935
HM13	0.880604521010405	-0.0809504533276909	2.9918501969098	0.00277299802047451	0.025561535488632	-1.80432943016433
ATP1A4	-0.880512156716254	0.147826452593667	-2.99153638960465	0.0027758496494731	0.0255644317684231	-1.80521414357251
PCDH11X	-0.880502406915558	0.228213265476341	-2.99150326469734	0.00277615081828979	0.0255644317684231	-1.80530752683644
GCG	-0.88030300812269	0.164831272058414	-2.99082580812805	0.00278231674584301	0.0256081191753318	-1.80721713496058
SGMS1	0.880253186745453	-0.146324338031444	2.99065654020614	0.00278385930377438	0.025609230735232	-1.80769419823449
P2RX4	0.879935915197898	-0.106001854795667	2.98957861144314	0.0027937009312236	0.0256866468469625	-1.8107315900502
C4orf45	-0.879792495722703	0.214822189989845	-2.98909134437277	0.00279816016173789	0.0257145208332769	-1.81210425371707
JPT1	0.879710149609049	-0.237569773914404	2.98881157379419	0.00280072342224558	0.0257220828442255	-1.81289228488545
SPHKAP	-0.879670936624553	0.133983459458653	-2.98867834784248	0.0028019447931464	0.0257220828442255	-1.81326751715507
PLAA	0.879628497731657	-0.239946530220783	2.98853416188041	0.00280326718982982	0.0257220828442255	-1.81367359956023
OR2C3	-0.879506287978586	0.107517666621542	-2.98811895475273	0.00280707843249504	0.0257245683340987	-1.81484287101335
PGC	-0.879496743952374	0.255349532600895	-2.98808652896338	0.00280737627233677	0.0257245683340987	-1.81493417895973
SUCO	0.879482442292062	-0.0971566414709011	2.98803793913196	0.00280782263739941	0.0257245683340987	-1.81507100146015
MTMR6	0.879322356185832	-0.146522554599684	2.98749404725199	0.00281282346437478	0.0257572832945188	-1.81660237679173
GNA13	0.879204622026018	-0.149643560569182	2.98709404593378	0.00281650647512653	0.0257779037753958	-1.81772843771543
DPY30	0.879062008466847	-0.0514762438218254	2.98660951695975	0.00282097367165422	0.0258056768785352	-1.81909225413919
SLC18A1	-0.878967401498038	0.24231432725399	-2.98628809017678	0.00282394068870311	0.0258197054238175	-1.81999686048031
KRTAP10-12	-0.878873526054606	0.0940986567106813	-2.98596914874823	0.00282688758034764	0.0258335358179714	-1.82089437593788
GUF1	0.878724120457665	-0.309196052971196	2.98546154385414	0.0028315834385097	0.0258447592712446	-1.82232260114278
RUSC1	0.878722542024222	-0.20700532064028	2.98545618113308	0.00283163308709761	0.0258447592712446	-1.82233768869517
MRPL10	0.878682914747352	-0.07149729206511	2.98532154762476	0.0028328797975888	0.0258447592712446	-1.8227164595582
STAG1	0.878615340629063	-0.213250453615428	2.98509196483897	0.00283500689744566	0.0258447592712446	-1.82336231634747
UQCR10	0.878606348982689	-0.180214214614771	2.98506141575782	0.00283529004663443	0.0258447592712446	-1.8234482525458
TBX4	-0.878528003527075	0.152250277466421	-2.98479523739828	0.0028377582574802	0.0258541738663295	-1.82419698928483
PLCZ1	-0.878453511200594	0.185732306264179	-2.98454215002895	0.00284010689793471	0.0258624901140546	-1.8249088402758
OR4X2	-0.878281171602925	0.20430260544446	-2.98395662696278	0.00284554733242007	0.0258989381260992	-1.82655549147197
AMZ2P1	-0.877986494649128	0.17586491717773	-2.98295546323808	0.00285487177411207	0.0259621034530935	-1.82937028952022
DLST	-0.877932261145189	0.14922774360705	-2.98277120513405	0.00285659091742946	0.0259621034530935	-1.82988823309015
MYCT1	0.877925304087968	-0.138705014257342	2.98274756856108	0.00285681151699041	0.0259621034530935	-1.82995467241679
RER1	0.877689744560333	-0.226276622326317	2.98194725604585	0.00286428999917065	0.0260169397201522	-1.83220393590384
EFCAB7	0.877585711362907	-0.176115616209126	2.98159380369036	0.00286759850398135	0.0260338630311049	-1.83319711504614
METTL9	0.877398973021371	-0.136358657441681	2.9809593609518	0.00287354598340026	0.026074715492698	-1.83497956437174
DEFB104A	-0.877094085423255	0.184515143021977	-2.9799235066055	0.00288328063592869	0.0261498745288759	-1.83788895326753
CTDNEP1	0.876913571628746	-0.00784129535831037	2.97931021173958	0.00288905837806128	0.0261856143671771	-1.83961102898949
PIGQ	0.876880162205688	-0.153587444490021	2.97919670336372	0.00289012887863358	0.0261856143671771	-1.839929711224
GOT1L1	-0.876779972039075	0.0840624054477562	-2.97885630768943	0.00289334133083756	0.0262015404982635	-1.84088532167737
KARS1	0.87672199885278	-0.201388632124032	2.97865934403016	0.00289520164515177	0.0262052120766199	-1.84143821811602
GGH	0.876661370352448	-0.144571197021528	2.97845335895249	0.0028971483343163	0.0262096613750403	-1.84201639945771
PSMC4	0.87650035188216	-0.048579451138461	2.9779062993695	0.00290232419456718	0.0262371659229123	-1.84355175174386
DIP2C	0.876476180050091	-0.0642114477980955	2.9778241756706	0.00290310191452166	0.0262371659229123	-1.84378221199671
FAM174A	0.876397961947123	-0.150616728513801	2.97755842999115	0.00290561985753956	0.0262467526950866	-1.84452791926635
IL4R	0.876072930521515	-0.289578874109042	2.97645413707474	0.00291610440980126	0.0263024735876723	-1.84762595576298
APOBEC4	-0.875999528757928	0.0399603731081993	-2.9762047548883	0.00291847690772208	0.0263024735876723	-1.84832542548727
MS4A3	-0.875983814673589	0.217759674930495	-2.97615136635213	0.00291898504855102	0.0263024735876723	-1.84847516258676
ARID5B	0.875929237458015	0.0513989928720537	2.97596594048925	0.00292075052010886	0.0263024735876723	-1.84899519963784
TOGARAM2	-0.875912728943631	-0.0189093630062332	-2.9759098528803	0.00292128473182703	0.0263024735876723	-1.84915249404542
[truncated: 16,013 more rows]
