# Supplementary material for: Extracellular matrix-related genes-based prognostic signature for cervical cancer: association of LAMA4 expression with prognosis and response to immunotherapy
Source: Front Oncol. 2025 Aug 13;15:1562115. doi: 10.3389/fonc.2025.1562115 (PMC12380540; doi:10.3389/fonc.2025.1562115)
Supplement: Supplementary file 8 [file DataSheet1.zip › original data/2.source data (public datasets)/easy_input_limma_LAMA4_GSE56363_0.3.csv]

	logFC	AveExpr	t	P.Value	adj.P.Val	B
LAMA4	2.35530360861193	-0.0613701576871223	4.06727614319419	6.43131916935151e-05	0.33176743290136	1.04184638444544
ADAMTS2	2.21166321899378	0.1743406240069	3.82062507221945	0.000169109548263058	0.33176743290136	0.307177865589
FILIP1L	2.18732407019398	-0.0561840555873588	3.78920097850872	0.00019062643897382	0.33176743290136	0.216419389019054
CACNA1C	2.18895740693699	0.00740623620860123	3.7765579802878	0.000199993407937219	0.33176743290136	0.18008725530153
COL5A2	2.14625339523946	0.0751554214215702	3.71251171068191	0.000254512705990392	0.33176743290136	-0.00234119917144593
NID2	2.13677101820683	0.0208108172135972	3.68466734947416	0.000282349822586352	0.33176743290136	-0.0808049267831956
ACTA2	2.11004350559413	0.11542056717652	3.63655999794147	0.000337320274214766	0.33176743290136	-0.215151685547235
H4C8	-2.10219815453918	-0.103337829706672	-3.6290107678651	0.000346811393528216	0.33176743290136	-0.236093651459113
SPARC	2.09748784022356	0.0335551823839223	3.62462945183139	0.00035243439822896	0.33176743290136	-0.248230156255609
H3C10	-2.09965977546307	-0.117477745405588	-3.6045652825386	0.000379298495942103	0.33176743290136	-0.303644706034863
H4C9	-2.08960417368683	-0.0822975203367666	-3.60181120945671	0.000383132828282196	0.33176743290136	-0.311230004409715
H2AC11	-2.09067594026047	-0.0944441713098064	-3.5964699648631	0.000390673243816237	0.33176743290136	-0.325926398421461
VCAN	2.06166061242886	0.213133566848221	3.56373210218389	0.000440025835633471	0.33176743290136	-0.415585125983809
H2AC13	-2.06491441810717	-0.103570782625043	-3.54288513447298	0.000474443055399119	0.33176743290136	-0.472301954614362
H2AC14	-2.06491441810717	-0.103570782625043	-3.54288513447298	0.000474443055399119	0.33176743290136	-0.472301954614362
COL3A1	2.04280483430479	0.0642262646859515	3.53372827342589	0.000490345631659537	0.33176743290136	-0.497121564098743
AEBP1	2.03218977242246	0.00494334428419362	3.5096528041561	0.000534575935501442	0.33176743290136	-0.562107211116126
FBXL7	2.03480914568258	0.0702180374717032	3.50387063204406	0.000545742111784065	0.33176743290136	-0.577656222321671
SCARF2	2.02933536108136	0.0498950224653957	3.50253597426	0.000548350394064685	0.33176743290136	-0.581242068136228
H4C6	-2.0335096315128	-0.0763156182724947	-3.49297317519001	0.000567383277587608	0.33176743290136	-0.606899217491346
GPR32	2.03047694594552	0.116427929290266	3.49155885141903	0.000570250203522727	0.33176743290136	-0.610688599859519
H2AC4	-2.02571237997963	-0.0842480275412903	-3.48985046138769	0.000573731319891744	0.33176743290136	-0.615264058438597
COL5A1	2.02202610920505	0.0691500356301312	3.48068520587511	0.000592749391006007	0.33176743290136	-0.639776834720593
COL15A1	2.01058401476831	0.0920582609125277	3.45944271509381	0.000639121710204579	0.33176743290136	-0.696370799508284
KCND2	2.01101252742364	0.221234524863352	3.45928751997828	0.000639472665967229	0.33176743290136	-0.696783137234825
GGT5	2.00452976376574	0.0268371864958752	3.45919626792231	0.000639679106108256	0.33176743290136	-0.69702557705363
EMILIN1	1.99075123673403	0.154897186744479	3.4483700532933	0.000664618845596594	0.33176743290136	-0.725748523238746
JCAD	2.00383901770343	-0.07752993394894	3.43631969854748	0.000693446996090905	0.33176743290136	-0.75762515477966
PDZRN3	1.99392068628244	0.107848841635391	3.43237797433979	0.000703127828839028	0.33176743290136	-0.768030611081921
H4C14	-1.98967460396756	-0.129104244886246	-3.42809884964725	0.000713780284753101	0.33176743290136	-0.779314721523463
H4C15	-1.98967460396756	-0.129104244886246	-3.42809884964725	0.000713780284753101	0.33176743290136	-0.779314721523463
HEPH	1.98412675389098	0.0646509424225895	3.42714685312478	0.00071617061308259	0.33176743290136	-0.781823446734927
PLPP7	1.98097570888411	0.126030059712651	3.41606385171245	0.000744554651877677	0.33176743290136	-0.810984022088353
VGLL3	1.98634651204283	0.052345541481301	3.41057791677902	0.0007589901220962	0.33176743290136	-0.825386997254602
H4C2	-1.97372428735226	-0.11690245986838	-3.40558095776775	0.000772366077278146	0.33176743290136	-0.838488253886645
COL5A3	1.98313236101961	0.185754621902538	3.40408175663632	0.000776421909400394	0.33176743290136	-0.842415590895322
CCN2	1.97386099473922	0.0972626684162132	3.39938131859482	0.000789267469990838	0.33176743290136	-0.854718961790896
POPDC2	1.96884633222548	0.0383677018954122	3.3963999215337	0.000797517739824924	0.33176743290136	-0.862514898674991
ATF7IP2	-1.96766864515897	0.152900141826272	-3.39329875997911	0.000806184826186588	0.33176743290136	-0.870617532238521
NCAPD3	1.96978036933782	-0.0395494760362867	3.38867534849115	0.000819269697148482	0.33176743290136	-0.882685204840133
GUCY1A1	1.97255420038016	0.100607149136493	3.38625567768345	0.000826196459336107	0.33176743290136	-0.888994993092858
IGFBP7	1.96696699236505	-0.0197030740238321	3.37619008680852	0.00085560194566558	0.33176743290136	-0.915199922046383
BGN	1.96017020151315	0.168329988424962	3.3753184646894	0.000858193708045075	0.33176743290136	-0.917465841903978
H3C7	-1.96541270930122	-0.113471118529594	-3.36126255993369	0.000901013492472789	0.33176743290136	-0.9539342338039
DDR2	1.94950162200699	0.0613814798470863	3.35852019488776	0.000909596734602298	0.33176743290136	-0.961033515101514
H4C13	-1.94355116955355	-0.208956035186106	-3.35487239801621	0.000921132046804358	0.33176743290136	-0.97046870081393
CD248	1.94809458373151	0.0722725648794475	3.35416605603928	0.000923381392346293	0.33176743290136	-0.972294625834746
B4GALNT1	1.94794901901166	0.130581728129704	3.34715854489003	0.000945975896594281	0.33176743290136	-0.990390724435358
ENSG00000287908	1.94794901901166	0.130581728129704	3.34715854489003	0.000945975896594281	0.33176743290136	-0.990390724435358
SLC26A10	1.94794901901166	0.130581728129704	3.34715854489003	0.000945975896594281	0.33176743290136	-0.990390724435358
DGKZ	1.93368646587415	0.288328395170121	3.34242031407746	0.000961544381053427	0.33176743290136	-1.00260748100901
CCDC102B	1.93653542922058	-0.152720924692751	3.33957181068619	0.000971018332390234	0.33176743290136	-1.00994443016622
COL6A2	1.93848633711958	0.0226464016926919	3.33543995235665	0.000984915321176792	0.33176743290136	-1.02057699258687
SAMD1	-1.94160389424483	-0.0225945142324697	-3.3324927859998	0.000994940723612021	0.33176743290136	-1.02815377217852
FAM111A-DT	-1.93650154961473	-0.0290294815102133	-3.32827625235788	0.00100944952760738	0.33176743290136	-1.03898350064241
PCOLCE	1.92749764533188	0.0587740752167923	3.32726780548532	0.00101294860438102	0.33176743290136	-1.04157177199373
H3C2	-1.94460305813952	-0.109725151946465	-3.32679255551231	0.00101460152478522	0.33176743290136	-1.04279130106498
H1-4	-1.94146910914357	-0.0995675989343071	-3.32494807201861	0.0010210404647198	0.33176743290136	-1.04752291374386
H4C7	-1.93017429615472	-0.0655683064327128	-3.32364838882276	0.00102560038385293	0.33176743290136	-1.05085555048309
IGDCC4	1.92450566492789	0.0634213527913302	3.32125585053089	0.00103404419257652	0.33176743290136	-1.05698742459502
CTSK	1.92420886508143	0.0708977264014445	3.32101128001036	0.00103491097420217	0.33176743290136	-1.0576140153456
ANGPTL2	1.92153047481155	0.188333652805869	3.31731680291147	0.00104808712891513	0.33176743290136	-1.06707425159166
H2AC15	-1.92785209697271	-0.172464595593874	-3.31530868102231	0.00105531433858606	0.33176743290136	-1.07221237533574
PRKG1	1.92626613817065	0.142872763815454	3.31221005353953	0.00106655734325754	0.33176743290136	-1.08013527198793
ZNF521	1.91967746539913	0.158954691344966	3.30570427273751	0.00109052651254039	0.33176743290136	-1.09674831940688
EML1	1.92425941270367	0.108151467301647	3.3043627945998	0.0010955308320376	0.33176743290136	-1.10017025115417
H4C3	-1.92232765246468	-0.222606794533075	-3.30428219588692	0.00109583218110262	0.33176743290136	-1.10037580803924
SEC31A	1.91757130303989	-0.0203380976354865	3.30202400748879	0.001104306700574	0.33176743290136	-1.10613320514678
GLT8D2	1.90713835294154	0.0121282629059935	3.2888248038061	0.00115507277663691	0.33176743290136	-1.13971475403223
LRRC32	1.91092583359239	0.0588375776061571	3.28048700586327	0.00118825081935509	0.33176743290136	-1.16086561424859
PMP22	1.90238404235315	0.102957814703304	3.27607981780124	0.00120614388370991	0.33176743290136	-1.17202603454331
CARMN	1.90679449911694	0.146265928919851	3.27231492589918	0.00122162725665493	0.33176743290136	-1.18154927353559
LINC00578	1.90545434954828	0.207749570803222	3.27223707126235	0.00122194937983146	0.33176743290136	-1.18174610181694
DACT3	1.90669616099499	0.0972017872558248	3.27220073096149	0.00122209976466695	0.33176743290136	-1.18183797414534
H4C5	-1.89198011633954	-0.0324916785334803	-3.26811080557523	0.001239135173747	0.33176743290136	-1.19217189960993
MMP2	1.89209257973538	0.0697298653063107	3.26573039668548	0.00124915139661422	0.33176743290136	-1.19818107632887
PRSS23	1.8927301116885	0.0992029905130201	3.26570302460669	0.00124926700835732	0.33176743290136	-1.19825015233813
H4C12	-1.89764149178409	-0.118132972240396	-3.26180403268343	0.00126583716020182	0.33176743290136	-1.20808430386632
H4C11	-1.8964054352537	-0.102113828575953	-3.26169339205216	0.00126631033227873	0.33176743290136	-1.2083632107055
RHOJ	1.90235730681657	-0.100872865167368	3.25838393194158	0.00128053994731354	0.33176743290136	-1.21670188033958
HMGB1P46	-1.89606984739766	0.200480202953106	-3.24995318293088	0.00131746326746032	0.33176743290136	-1.23790996285935
ENSG00000269973	-1.8952438035378	-0.0130012065855648	-3.23861310135489	0.00136868845941217	0.33176743290136	-1.26635861982118
BNC2	1.87385553094964	0.153201674460231	3.2325264323287	0.0013969394352594	0.33176743290136	-1.28159118652236
PTMAP9	-1.87387875362686	0.0321284279426016	-3.22977330976992	0.00140989479924748	0.33176743290136	-1.28847269894569
PDE1B	1.87910460271511	0.0674519429554766	3.22964295515487	0.00141051096374021	0.33176743290136	-1.28879839315941
PRICKLE2	1.87914913577055	-0.0142713889435118	3.22839090070369	0.00141644195194836	0.33176743290136	-1.29192607843961
GALNT15	1.86714296544858	0.0163089893796149	3.22682208116209	0.00142390611187706	0.33176743290136	-1.29584351301374
NSL1	-1.88011693984218	-0.0135903125944581	-3.22512573808682	0.00143201804913199	0.33176743290136	-1.30007744939206
ENSG00000229047	1.87100219808137	-0.250489542928164	3.21528075866378	0.00147994931036357	0.33176743290136	-1.32461008033476
NRIP1	1.87100219808137	-0.250489542928164	3.21528075866378	0.00147994931036357	0.33176743290136	-1.32461008033476
S1PR1	1.87659952310438	-0.0767774277912224	3.21436059956196	0.0014845043844317	0.33176743290136	-1.32689956003875
HSPB2	1.86706847788254	0.0673329035403687	3.20494586490988	0.00153186289781379	0.33176743290136	-1.35029069926037
CD93	1.87526165068607	0.042979134282623	3.20437902907184	0.00153475844047022	0.33176743290136	-1.35169703976335
CALD1	1.87477324454197	-0.035628061848796	3.20373608927063	0.00153804888042791	0.33176743290136	-1.35329192510753
HMGB1P24	-1.86686336128922	0.178466842117008	-3.20074699634739	0.00155343249209354	0.33176743290136	-1.36070291490532
HMGB1P6	-1.86686336128922	0.178466842117008	-3.20074699634739	0.00155343249209354	0.33176743290136	-1.36070291490532
AOC3	1.86581512590908	0.154021198209377	3.20072610938892	0.00155354048837193	0.33176743290136	-1.36075467888056
CCL21	1.85900720874902	0.0118082867939763	3.19952258060811	0.00155977511082828	0.33176743290136	-1.36373685893875
ENSG00000282988	-1.86162282096016	-0.0122204521528761	-3.19532461313834	0.0015817036842343	0.33176743290136	-1.37413091889899
H3C4	-1.86162282096016	-0.0122204521528761	-3.19532461313834	0.0015817036842343	0.33176743290136	-1.37413091889899
HLTF	-1.85369860386527	-0.0124420811370916	-3.19124053126872	0.00160331111620479	0.33176743290136	-1.38423116765206
HMGB1P35	-1.86373381503197	0.146436965885554	-3.18992959552447	0.00161030456618592	0.33176743290136	-1.38747073759051
ZBED3-AS1	-1.86373381503197	0.146436965885554	-3.18992959552447	0.00161030456618592	0.33176743290136	-1.38747073759051
VIM	1.85491683024763	0.0847138671846127	3.18654546022417	0.00162848872231523	0.33176743290136	-1.39582801355039
MXRA8	1.84590660009612	0.0153717132843391	3.18163815252464	0.00165519539890207	0.33176743290136	-1.40793258568265
VSIG10	-1.84873508326906	0.214325532058303	-3.17994061522253	0.00166452777725707	0.33176743290136	-1.41211587563097
TIMP3	1.85306304059923	-0.0693437765400431	3.17689503598588	0.00168139334126442	0.33176743290136	-1.41961612276095
PRR16	1.85097851686162	0.103241495961008	3.17593332796445	0.00168675178212857	0.33176743290136	-1.42198313874391
H2AC12	-1.84255607936192	-0.147624855727813	-3.16916399460945	0.00172491860965939	0.33176743290136	-1.43862589996689
CLEC11A	1.84110807152632	0.061283248561705	3.16570201102585	0.00174474533027307	0.33176743290136	-1.44712494712204
EBF1	1.84273283427515	-0.00663583717057924	3.16341424676278	0.00175796279071065	0.33176743290136	-1.45273671280228
HSPG2	1.83168814261048	-0.0844526506040661	3.15499552386084	0.00180740324979122	0.33176743290136	-1.47335576385027
PRELP	1.83414986282759	0.0508314496922066	3.15473040486829	0.00180898089179399	0.33176743290136	-1.4740042823154
H2AC17	-1.84390656521692	0.0471821226887237	-3.15442365425909	0.00181080785980983	0.33176743290136	-1.47475457598369
CHN1	1.83017352928357	-0.0310205386576738	3.15277459918343	0.00182065869860916	0.33176743290136	-1.4787869334683
U2SURP	-1.83692937944372	-0.112300270234821	-3.14716183306774	0.00185455979835034	0.33176743290136	-1.49249725041715
FAM111A	-1.82139300403952	-0.00575934123660311	-3.1451213821106	0.00186702806886526	0.33176743290136	-1.49747597736766
EFEMP2	1.83152516114472	0.156076050395449	3.14364242334962	0.00187611369780865	0.33176743290136	-1.50108282648481
PDE1A	1.8250722137699	0.0520866160724878	3.14142360156457	0.00188982116421929	0.33176743290136	-1.50649115135446
NEK2	-1.83604686209931	-0.105320517883353	-3.13993226479901	0.00189908631175268	0.33176743290136	-1.51012430342934
HSPA12B	1.82856591472377	0.0822757144073511	3.13766634315713	0.0019132440486877	0.33176743290136	-1.51564148300544
ENSG00000244953	1.83106566409984	0.238033644759431	3.13686708992566	0.00191826109657617	0.33176743290136	-1.51758668314729
GK5	-1.82147199752935	-0.0694735044647366	-3.13085683310332	0.0019563796720416	0.33176743290136	-1.53219987875018
ANGEL2	-1.81354891912687	-0.112182066780881	-3.12822250739652	0.00197330677287257	0.33176743290136	-1.53859690128356
ZNF660	1.82931535737576	-0.0152457733953651	3.12712476931104	0.00198040023547994	0.33176743290136	-1.54126113370561
ENSG00000254192	1.81603229412316	0.0938895719259532	3.12661963228786	0.00198367228057377	0.33176743290136	-1.5424868263541
SLIT3	1.81603229412316	0.0938895719259532	3.12661963228786	0.00198367228057377	0.33176743290136	-1.5424868263541
ACTBL2	1.8190145278862	0.178784447443848	3.12483754074698	0.00199525576846407	0.33176743290136	-1.54680955741429
TMEM223	-1.80468467999064	0.150186162761693	-3.1228548337944	0.00200821663269462	0.33176743290136	-1.5516162825908
ST6GALNAC5	1.80520512723255	0.00416823269782775	3.12261487821644	0.00200979047396293	0.33176743290136	-1.55219782494643
ARPIN	-1.82076783229278	0.0608989094108133	-3.12160778821466	0.002016408291091	0.33176743290136	-1.55463810720874
ARPIN-AP3S2	-1.82076783229278	0.0608989094108133	-3.12160778821466	0.002016408291091	0.33176743290136	-1.55463810720874
HEYL	1.81551266768829	0.31180185574043	3.12143501474009	0.00201754564478628	0.33176743290136	-1.55505668323247
MEDAG	1.82188257208552	0.196686473437372	3.11486840417233	0.00206121472221955	0.33176743290136	-1.57094993132127
JDP2-AS1	-1.81147343197405	0.26899941146863	-3.11473704080568	0.00206209714583294	0.33176743290136	-1.5712675616069
KCNMB3P1	-1.80926360369509	0.309377499067983	-3.11358413191727	0.00206985669843877	0.33176743290136	-1.5740547177671
DAAM2	1.81390205910053	-0.0683633763272328	3.10839005280132	0.00210515033164731	0.33176743290136	-1.58659977596817
CLIP3	1.80276070095758	0.0396868195384897	3.1069157365238	0.00211526898503067	0.33176743290136	-1.59015716789778
SVEP1	1.79990562023432	-0.119530743460123	3.10566422378153	0.00212389367098682	0.33176743290136	-1.5931757516794
H4C4	-1.81013573372435	-0.178708935070213	-3.10435670726015	0.00213293894922891	0.33176743290136	-1.59632823325177
PLN	1.81547715453022	0.154128438327164	3.10259748116669	0.00214516519600115	0.33176743290136	-1.60056790349369
PTGIR	1.80421299878119	-0.0524453593313007	3.10259566072239	0.00214517788111966	0.33176743290136	-1.60057228956632
HMGB1P12	-1.80622872273566	0.210748381804339	-3.10096483902286	0.00215656952129251	0.33176743290136	-1.60450055689385
H2AC21	-1.80229889694114	0.0947780100375867	-3.09748532505503	0.0021810614526593	0.33176743290136	-1.61287561455386
A2M	1.80469137344143	-0.14264298234813	3.09172322552835	0.00222218511094261	0.33176743290136	-1.62672596703196
MYLK	1.80288879196359	0.0860220411550944	3.08897125374557	0.00224207694158583	0.33176743290136	-1.63333260287471
NPPB	-1.79225373612233	0.146536278644955	-3.08896662463523	0.00224211053963458	0.33176743290136	-1.63334371143325
CD200	1.80678474577053	0.00833260018396751	3.08858103588149	0.00224491077015364	0.33176743290136	-1.63426896246837
GREM1	1.78813423319103	0.233969683301321	3.08398574503771	0.00227853187986432	0.33176743290136	-1.64528764165627
ZNF135	1.79635377961926	0.0823385327773098	3.08374402082312	0.00228031322154885	0.33176743290136	-1.6458668395019
ZNF439	1.80535799118592	-0.174171140743283	3.08364431049209	0.0022810483921889	0.33176743290136	-1.64610574440423
THY1	1.78482444297618	0.189640959866852	3.08218396103685	0.00229184070223297	0.33176743290136	-1.64960392092064
LINC01232	-1.78634637787664	0.0155739371028569	-3.08067626470434	0.0023030322747617	0.33176743290136	-1.65321393185078
DNM3OS	1.79274930988387	0.132895598047509	3.07758853081361	0.00232610976472953	0.33176743290136	-1.66060214914614
PCDHB5	1.793019196161	0.0487185936428145	3.07681803571101	0.00233190151231942	0.33176743290136	-1.6624447104187
MMP16	1.7901593166958	-0.107148457937602	3.07363411600044	0.00235597595172194	0.33176743290136	-1.67005427920596
CADM1	1.79159436653633	-0.0305529754931594	3.0701774937197	0.00238237145572898	0.33176743290136	-1.67830748554103
MRC2	1.78565332533063	0.167442733449791	3.06681442780106	0.00240831373490561	0.33176743290136	-1.68632919450158
FOSL2	1.78267322235245	0.0472844520040315	3.0604930817455	0.00245778118845096	0.33176743290136	-1.70138542657516
EFL1P1	-1.78265453340713	0.193052230713678	-3.05900255402777	0.00246958075266032	0.33176743290136	-1.70493145313142
OLFML2B	1.7873992500511	0.115226505538875	3.05786847628888	0.00247859344014933	0.33176743290136	-1.70762841602902
IFFO1	1.78236687075575	0.00415638073753014	3.05709690682342	0.00248474251732229	0.33176743290136	-1.70946277298702
CRISPLD2	1.78250841380517	0.158050279491538	3.05484740940264	0.00250275029000234	0.33176743290136	-1.71480840069059
TEK	1.78562554751971	0.0419192582202182	3.05476281640045	0.00250342981534881	0.33176743290136	-1.71500935459296
TCF4	1.7721144217165	-0.0617792025191034	3.05052841964179	0.0025376620116126	0.33176743290136	-1.72506184284127
FGF7	1.7676771261852	0.13645297027013	3.04406656313433	0.00259073270974444	0.33176743290136	-1.74037782818956
RGS2	1.77654321762637	0.089890207278068	3.04200648012539	0.00260786546612348	0.33176743290136	-1.74525443909855
OR51E1	1.77135936876818	0.0404886516662617	3.04073628334955	0.00261848098334013	0.33176743290136	-1.74825973709639
SERPINF1	1.76965153656422	-0.0968917484933893	3.03747495672946	0.00264591943251274	0.33176743290136	-1.75597082281344
DCLRE1A	-1.76466225601307	-0.0492324931221097	-3.02900585842515	0.00271841188170876	0.33176743290136	-1.77595990040816
DACT1	1.75957169477524	0.311104125877426	3.02537643449096	0.00275003376026153	0.33176743290136	-1.78451060330145
WDR83	-1.75569136273811	0.209233958767557	-3.02491694669364	0.0027540611358987	0.33176743290136	-1.7855924611101
LAMP5	1.76660253314556	0.263453748581313	3.02452590646474	0.00275749284290937	0.33176743290136	-1.78651304184745
H2AZ2	-1.75976341454768	-0.156640435068589	-3.02348276220979	0.00276666654652787	0.33176743290136	-1.78896826389226
TRAIP	-1.75933666359137	-0.0784929396833676	-3.02051858432028	0.00279288767039706	0.33176743290136	-1.7959407516791
NPR3	1.75908106907374	0.245763930060008	3.02012132725675	0.00279641910855086	0.33176743290136	-1.79687472494196
SNRNP48	-1.7570820912224	-0.0364828172324549	-3.0197773268284	0.00279948043343497	0.33176743290136	-1.79768339826007
ATAD2	-1.76633917574791	-0.191491950982503	-3.0197367958345	0.00279984132913866	0.33176743290136	-1.79777867263887
RAD51C	-1.75776613441389	0.1485524863661	-3.01791345234134	0.00281612101727124	0.33176743290136	-1.80206351554402
ZNF318	-1.75647562041429	-0.126159426793589	-3.01712793041911	0.00282316130391585	0.33176743290136	-1.80390875717334
SYNDIG1	1.75063306089335	0.161525126030192	3.01619721483489	0.00283152382659999	0.33176743290136	-1.80609450001365
PZP	1.76276505780601	-0.0551639351232334	3.00837965435316	0.00290266853956831	0.33176743290136	-1.82442935348788
FEN1	-1.76187374692483	-0.0910849580023025	-3.00755769841053	0.00291024346114453	0.33176743290136	-1.82635459445938
ENSG00000216663	-1.75259740769636	0.0971968218331956	-3.00442100783361	0.00293931746758632	0.33176743290136	-1.83369714398188
COLEC12	1.75832086886085	0.0944592787374839	3.003359579045	0.00294921609378076	0.33176743290136	-1.83618021244336
CNN2	1.75421281067553	-0.237411963792171	3.00309157838242	0.00295172023754714	0.33176743290136	-1.83680703672783
GALNT9	1.74794581060616	0.0877370232216725	3.00262784163146	0.0029560579115593	0.33176743290136	-1.83789154552019
SMOC2	1.74034692763544	0.130656526768164	3.00203203372511	0.00296163953496806	0.33176743290136	-1.8392846951165
NUDT1	-1.75375898567903	-0.169693654090889	-2.99985019948309	0.00298216200052084	0.33176743290136	-1.84438421723172
NAP1L3	1.74979954330589	0.121054205521941	2.99767398242943	0.00300276159843483	0.33176743290136	-1.84946723248842
SFRP2	1.74106455685947	-0.00794278176278387	2.99655185902377	0.00301343433556537	0.33176743290136	-1.85208687058418
FOXP4	-1.75685061022279	-0.0464326861654316	-2.99374486550827	0.00304028486543494	0.33176743290136	-1.85863596989432
TAFA5	1.74294871315392	0.0672587793579211	2.99309924620384	0.00304649156694358	0.33176743290136	-1.86014149359932
COMMD4P1	-1.74814000613854	-0.117725810648924	-2.99258287399124	0.00305146411025186	0.33176743290136	-1.86134541135963
COMMD3-BMI1	-1.74442544075053	0.0256523641271545	-2.98953814875678	0.00308093584069395	0.33176743290136	-1.86844029969122
FBLN2	1.74083882312165	0.00617517255651588	2.98872203688474	0.00308887974219075	0.33176743290136	-1.87034089900616
NALF1	1.7356492055728	0.108180439533822	2.98825460140505	0.00309343814366106	0.33176743290136	-1.87142927060259
CPXM1	1.74067189206118	0.050770335748584	2.98432873708652	0.00313196721418907	0.33176743290136	-1.88056405951384
LRRC61	-1.73944704999272	0.188996497044952	-2.97765306869277	0.00319849530447604	0.33176743290136	-1.89607190985443
NDN	1.72988229031333	0.0602058910005974	2.97428137872289	0.00323258700629398	0.33176743290136	-1.90389239476265
MAP9	1.72439203519983	-0.140883722281623	2.9740766516662	0.00323466772422348	0.33176743290136	-1.90436698870913
ZEB2	1.73733898657368	0.0700943404456825	2.97401380452843	0.00323530670955192	0.33176743290136	-1.90451267361565
ZCCHC24	1.72920593492826	0.112856596489538	2.97327132399938	0.00324286449183766	0.33176743290136	-1.9062335919378
KCNMB1	1.738479910597	0.0520293434872823	2.97089154844331	0.00326719766939564	0.33176743290136	-1.91174677310757
SELENOM	1.73646859695697	-0.0298006693343373	2.97080102022727	0.00326812661529609	0.33176743290136	-1.91195641826775
MYL9	1.73949389621625	0.0970718834550775	2.97034594944747	0.00327279994536576	0.33176743290136	-1.91301018210261
PCDHB4	1.73228084747779	0.0397298961586966	2.96746402083107	0.00330253829843449	0.33176743290136	-1.91968015373635
ASPN	1.72206297107949	0.022126763612984	2.96324176573388	0.00334655472816824	0.33176743290136	-1.92944147894759
TCEAL7	1.73108102391023	0.122670776928649	2.96304131843032	0.0033486576684778	0.33176743290136	-1.9299045712778
CDH11	1.71306198364386	0.0879924784279957	2.96203410343155	0.00335924294023542	0.33176743290136	-1.93223110002168
COL1A2	1.7288142421953	0.174041521893945	2.96031018606279	0.00337743152268454	0.33176743290136	-1.9362114305034
ARHGEF39	-1.72825987793721	0.0182047784889484	-2.95871338660208	0.00339435936303532	0.33176743290136	-1.93989636486706
TGFB3	1.72207396713214	0.0343952119131448	2.95864008759348	0.00339513827614531	0.33176743290136	-1.9400654732421
FAT4	1.72496689759789	0.0691110436387237	2.95490430211047	0.00343505416623131	0.33176743290136	-1.94867922840394
MEG3	1.71592251640741	0.0742278517009109	2.95420078737845	0.00344261895742084	0.33176743290136	-1.95030023473347
CXCL12	1.71480633807504	0.041290908136434	2.95403604446048	0.00344439261732734	0.33176743290136	-1.95067977664574
RAD18	-1.72023659934661	0.0627454684729836	-2.95350286844463	0.00345013865100315	0.33176743290136	-1.95190799770567
H2AC16	-1.72530821270394	-0.0968053938667751	-2.95246651263674	0.00346133257201691	0.33176743290136	-1.95429475897076
H1-5	-1.72857653708432	-0.0517035393691463	-2.95030929157426	0.00348473996204886	0.33176743290136	-1.95926044537956
MOB3A	1.71359178672915	-0.239751229646104	2.94960045508971	0.00349246292581766	0.33176743290136	-1.9608913825336
RARRES2P8	1.70257926407487	0.0917171885634589	2.94604363795401	0.0035314525479059	0.33176743290136	-1.96906971069299
LINC00987	-1.71038714683475	-0.0278796506273925	-2.94405955247374	0.00355337472297171	0.33176743290136	-1.97362786162892
PTMAP4	-1.71038714683475	-0.0278796506273925	-2.94405955247374	0.00355337472297171	0.33176743290136	-1.97362786162892
CDC25A	-1.72448025440284	-0.125419804797141	-2.94313202562559	0.00356366564204023	0.33176743290136	-1.97575775452382
ENSG00000235036	-1.71896780903386	-0.191939791630079	-2.93906100316362	0.00360915708663609	0.33176743290136	-1.98509881560619
ADAM12	1.72358745191069	0.0726870765439644	2.93890582884575	0.00361090154272876	0.33176743290136	-1.9854546320875
KLF3-AS1	1.71013527695748	-0.092045829455523	2.93705981434779	0.00363171354801737	0.33176743290136	-1.98968624146442
COX7A1	1.70901104388726	0.134293362941889	2.9368445574088	0.00363414749148039	0.33176743290136	-1.99017951491617
SELENOH	-1.72113510749728	0.114493864244694	-2.93605333207623	0.00364310683041251	0.33176743290136	-1.99199236729939
ZNF572	-1.70850394527721	-0.166324586047874	-2.93553466548558	0.00364899084666056	0.33176743290136	-1.99318049081706
ITGA11	1.71017402408713	0.220818529874135	2.93503912594628	0.00365462061890401	0.33176743290136	-1.99431545655476
PFDN6	-1.70923432815104	0.0361097108568067	-2.93462622601937	0.00365931759955313	0.33176743290136	-1.99526101316754
TMEM119	1.70945217423916	0.0352606829836022	2.93430400054292	0.00366298694091644	0.33176743290136	-1.99599883696916
PRRX1	1.70956118476841	0.184526170202761	2.93392807213531	0.00366727207860854	0.33176743290136	-1.99685953437305
NEXN	1.71838595178329	0.0614903353349809	2.92985724816836	0.00371396925500663	0.33176743290136	-2.00617330109355
H1-3	-1.71842965356748	-0.153806248919591	-2.92514896802745	0.00376865674753887	0.33176743290136	-2.01693071056992
ACSS3	1.70609883295049	0.14081400134387	2.9225482821164	0.00379917892260547	0.33176743290136	-2.02286590523348
LETR1	1.70820439306458	-0.0418576840135304	2.91964607788089	0.00383350650611078	0.33176743290136	-2.02948348745676
KIF14	-1.70208488338002	-0.00976361731514824	-2.91755467215164	0.00385841941440474	0.33176743290136	-2.03424854766751
MIR1245A	1.6914445056039	0.032958583888031	2.91565852945882	0.00388113416108811	0.33176743290136	-2.03856600794605
MIR1245B	1.6914445056039	0.032958583888031	2.91565852945882	0.00388113416108811	0.33176743290136	-2.03856600794605
PIMREG	-1.70650091305311	0.0089303989180085	-2.91396834608983	0.00390148458783991	0.33176743290136	-2.04241233005604
SAMD5	1.69802936049268	0.208557580102795	2.91363300752893	0.00390553376208012	0.33176743290136	-2.04317521068402
SPON1	1.69329147241329	0.0441019028843908	2.91150146449753	0.00393136181730811	0.33176743290136	-2.04802249113761
LOXL1	1.68688009789848	-0.0173065573385958	2.91110952049532	0.00393612798425664	0.33176743290136	-2.04891344467716
ENSG00000260162	1.70746572058985	0.157246458652923	2.91056931099824	0.00394270576190991	0.33176743290136	-2.05014124945381
ENSG00000261327	1.70746572058985	0.157246458652923	2.91056931099824	0.00394270576190991	0.33176743290136	-2.05014124945381
CHSY3	1.69339582678201	0.12175701127243	2.91027942053566	0.00394623970814458	0.33176743290136	-2.05080003504121
RAI14	1.70526346655706	0.0626227091358305	2.90967414299653	0.00395362775252396	0.33176743290136	-2.05217535360289
ANP32C	-1.69806941235272	0.170818632652823	-2.90837647141516	0.00396950979927474	0.33176743290136	-2.05512305131866
ENSG00000267009	1.69470079088884	-0.125945691461017	2.9082139898201	0.00397150249284321	0.33176743290136	-2.05549204768148
APBA2	1.68658285880826	-0.0366835266965595	2.90604223663983	0.00399822502153721	0.33176743290136	-2.06042228775778
RCAN1	1.7002292652763	0.0765456688569559	2.90384434137362	0.00402543635696484	0.33176743290136	-2.06540842581483
MRPS11P1	-1.69650897627052	0.0203348217639844	-2.90306155151756	0.00403516857130901	0.33176743290136	-2.06718342232354
CCND2-AS1	1.69601559150392	0.0527368857795148	2.89713206334111	0.00410958909529163	0.33176743290136	-2.08061439370221
SYT17	-1.68758382238209	-0.137604982540475	-2.89690196682595	0.00411250211804148	0.33176743290136	-2.08113507945169
TPPP3	1.6934813528609	0.000590197971965976	2.89535938117804	0.00413207999628912	0.33176743290136	-2.08462481603447
LIMS2	1.6865433954486	0.145613525345035	2.89455733461466	0.00414229283804188	0.33176743290136	-2.08643858150532
UTY	-1.69906289232901	0.0577673782063733	-2.8945009660196	0.00414301147226578	0.33176743290136	-2.08656603727398
ADD2	-1.68934635035428	0.256433749542687	-2.89441561655726	0.00414409979558614	0.33176743290136	-2.08675901771327
CENPL	-1.69764169358927	-0.129774603889696	-2.89300138992507	0.00416217116869838	0.33176743290136	-2.08995590966625
ZNF469	1.69579581723218	0.162468523516825	2.89054058190771	0.00419378762119104	0.33176743290136	-2.09551519471127
VIRMA	-1.68213762719287	0.060754036621512	-2.89001291483687	0.00420059556315381	0.33176743290136	-2.09670669617709
LTBP1	1.68047975650766	0.188430785738978	2.88953443031422	0.00420677767261922	0.33176743290136	-2.09778696760311
MYLK-AS1	1.69258631760704	0.0876140766455446	2.88570173710386	0.00425659723723487	0.33176743290136	-2.10643407171535
MAP1A	1.68949577825871	0.154030800579736	2.883531900099	0.00428504013683979	0.33176743290136	-2.11132484922407
COMMD4P2	-1.68931789845445	-0.0915749510561819	-2.88288738600444	0.00429352197072922	0.33176743290136	-2.11277692095582
ENSG00000259909	-1.68931789845445	-0.0915749510561819	-2.88288738600444	0.00429352197072922	0.33176743290136	-2.11277692095582
COMMD4	-1.68928164761366	-0.116456635120818	-2.88252990971492	0.00429823297579356	0.33176743290136	-2.11358217587973
ZNF511	-1.67485989503999	0.135960336750944	-2.88242706131973	0.00429958923778907	0.33176743290136	-2.11381383624221
LAMC1	1.6821642643921	0.0591845134578623	2.88060370103585	0.00432369880347518	0.33176743290136	-2.11791959129047
ENSG00000257225	1.68140893621496	0.0597840584970774	2.88027966970778	0.00432799622413353	0.33176743290136	-2.11864897905101
PRICKLE1	1.68140893621496	0.0597840584970774	2.88027966970778	0.00432799622413353	0.33176743290136	-2.11864897905101
ENSG00000259969	1.68109571891572	-0.00770630566841351	2.88026177566493	0.00432823365489071	0.33176743290136	-2.11868925596619
PRKAR2A	-1.67356066006647	0.161236155708334	-2.88004148708072	0.00433115757258673	0.33176743290136	-2.11918507498216
ENSG00000260244	1.68494684523037	0.0250932039458478	2.87830954870561	0.00435420865251725	0.33176743290136	-2.12308205359017
DLC1	1.68169872048972	0.107693225897839	2.8782169465207	0.00435544427885331	0.33176743290136	-2.12329035396101
TAF8	-1.67590861066299	-0.172272389736207	-2.87820375111584	0.00435562037621429	0.33176743290136	-2.12332003534698
CCDC80	1.67228014552859	-0.00718631215818828	2.87804668722789	0.0043577169483037	0.33176743290136	-2.12367332097239
ZNF576	-1.67217425991689	-0.157759680080054	-2.87790061718049	0.00435966759484237	0.33176743290136	-2.12400186208572
MEF2C	1.6870105670883	-0.0240473324763743	2.8762553515086	0.00438169384980115	0.33176743290136	-2.12770133675129
ZFX	-1.68392935906075	0.0465300420940628	-2.87516194119414	0.00439638814170575	0.33176743290136	-2.13015885477192
PCLAF	-1.68217317101388	-0.182219492560373	-2.87491443374375	0.00439972061482217	0.33176743290136	-2.13071502600394
STX8	-1.68079427257372	0.199826837029783	-2.87160439808916	0.00444450932455113	0.33176743290136	-2.1381487298626
LINC00167	-1.67563279525985	0.224727875783502	-2.87070450695179	0.00445675758804811	0.33176743290136	-2.14016834799905
ABL1	1.6824746312071	-0.135813120652612	2.870540863843	0.00445898821050802	0.33176743290136	-2.14053554816949
KLF2	1.67795652590536	0.0858607677677337	2.86490219137854	0.00453647365277901	0.33176743290136	-2.15317642690913
ENSG00000285920	-1.6800532721646	-0.132742576911692	-2.86408280639329	0.00454783503675772	0.33176743290136	-2.15501143241323
NUSAP1	-1.6800532721646	-0.132742576911692	-2.86408280639329	0.00454783503675772	0.33176743290136	-2.15501143241323
SFRP4	1.65921784569501	0.0205135278385359	2.86376459118854	0.00455225431491451	0.33176743290136	-2.15572394211724
ABI3BP	1.67234219456027	0.00354003913314598	2.86330122709783	0.00455869637677983	0.33176743290136	-2.15676132144901
TAF1B	-1.67719735763207	0.174511123628831	-2.86236618640084	0.00457172137375295	0.33176743290136	-2.15885421888931
POC1A	-1.66936152633847	-0.272305499155645	-2.86211131379037	0.00457527759391991	0.33176743290136	-2.15942458980811
CDK1	-1.67611141346646	-0.167551358748343	-2.86161561174898	0.0045822013111006	0.33176743290136	-2.1605337707693
HNRNPA3P14	-1.67382845062897	0.104405803018557	-2.86106607218768	0.00458988816265211	0.33176743290136	-2.16176321129985
LYVE1	1.67435053004255	0.147290060743904	2.86032385896495	0.00460028874861418	0.33176743290136	-2.16342335944804
HTR2A	1.66328492932056	0.0892472277871089	2.85667998010588	0.0046516623898499	0.33176743290136	-2.17156805654777
PAX6	-1.67054539491416	-0.11888155329664	-2.85639160626486	0.00465575029691485	0.33176743290136	-2.17221221287772
ZSCAN16	-1.66376729916996	-0.186104421032578	-2.85627761898767	0.00465736705104806	0.33176743290136	-2.17246681591727
P2RX2	1.6685512037937	0.156545762733669	2.85515170863293	0.00467336405349031	0.33176743290136	-2.17498115626327
RGS17	1.65581968766565	0.0603029587440556	2.85174942785604	0.00472200849028428	0.33176743290136	-2.18257344390388
EPDR1	1.66932452193301	0.247100548303426	2.85010534581158	0.00474567978770828	0.33176743290136	-2.18623926733511
ZNF367	-1.65465468204042	-0.0911810066197185	-2.84864265929346	0.00476683015949955	0.33176743290136	-2.18949899199857
TEDC2	-1.67297156790612	-0.131319539755752	-2.84847880198889	0.00476920486648927	0.33176743290136	-2.18986406613872
FMOD	1.65133637498747	0.0763599936755635	2.84826895236169	0.00477224769187595	0.33176743290136	-2.19033158289164
SGCE	1.66230728324987	-0.0431409728361248	2.84284246984652	0.00485154832590669	0.33176743290136	-2.20241001704373
NUCKS1	-1.65017388932422	-0.112394771898973	-2.84143280166863	0.00487234405642358	0.33176743290136	-2.20554422159813
KCNE4	1.6593157443592	0.299230016847298	2.84023818022325	0.00489003085161971	0.33176743290136	-2.20819917574797
IRAG1	1.66218247965311	0.0748010611043402	2.83934384913483	0.00490330996921916	0.33176743290136	-2.21018608306034
SPOCK1	1.64499655393774	0.0872339220802224	2.8384826777147	0.00491612773736198	0.33176743290136	-2.21209877459748
ADCY4	1.65462642897614	-0.0686431324790318	2.83833781421665	0.00491828689512637	0.33176743290136	-2.21242046880587
RECK	1.65710293828615	0.102427950830957	2.83796744533042	0.0049238110843117	0.33176743290136	-2.21324286742839
TSEN15	-1.66237750020617	-0.0571893798076176	-2.83518324690912	0.00496551954613288	0.33176743290136	-2.21942196622405
COL12A1	1.65770687337655	0.139872857150466	2.833958390235	0.00498397003146616	0.33176743290136	-2.22213857264575
CDKN2A-DT	1.65125333272223	0.191515558887984	2.83303601300767	0.00499790530222559	0.33176743290136	-2.22418359509683
TOM1	1.65802165593833	0.0315294503363555	2.83122473263719	0.0050253733204767	0.33176743290136	-2.2281976346924
ACTG2	1.65413916519176	0.263527038454553	2.83118094772388	0.00502603901427244	0.33176743290136	-2.22829463856491
CNRIP1	1.65179124948457	0.107211037787487	2.82979770559884	0.00504711079062161	0.33176743290136	-2.23135844745828
ZNF610	1.65232222405364	0.0440100426049164	2.8275272655874	0.00508187206125876	0.33176743290136	-2.23638435485106
UBE2T	-1.65334799341044	-0.176301983216819	-2.82425611749176	0.00513233747723408	0.33176743290136	-2.24361890336608
ENSG00000240859	-1.64715821202132	0.143771694348933	-2.82422529746315	0.00513281511061094	0.33176743290136	-2.24368702887439
FLRT2	1.6548294567428	0.0513511123371925	2.82394367833461	0.00513718137539948	0.33176743290136	-2.24430949635789
ADGRL4	1.65313756797544	-0.103151693955164	2.82301894317872	0.0051515423704908	0.33176743290136	-2.24635305057386
RUNX1T1	1.64271804991526	0.0502261975865919	2.82292617031553	0.00515298513179736	0.33176743290136	-2.24655803338063
HP1BP3	-1.65246019091038	0.117082723361528	-2.82240252478058	0.00516113552038682	0.33176743290136	-2.24771491803361
C1orf53	-1.64320208529963	0.105414572858168	-2.82039674942386	0.00519246337516379	0.33176743290136	-2.25214442179169
GAB2	1.65307927573418	0.0969344571765844	2.82039213485146	0.00519253564826146	0.33176743290136	-2.25215460914154
MYLKP1	1.64615912866429	0.181888407903853	2.82022546969536	0.00519514655892663	0.33176743290136	-2.25252253675426
GCNT2	-1.65047668725952	0.299423478878563	-2.81907744968159	0.00521316343771266	0.33176743290136	-2.25505634333765
ENSG00000255330	1.64840157949891	-0.00509759985102069	2.81881175331623	0.00521734132844293	0.33176743290136	-2.25564262859142
KIAA0408	1.64840157949891	-0.00509759985102069	2.81881175331623	0.00521734132844293	0.33176743290136	-2.25564262859142
C8orf48	1.65332154096133	0.24912712115558	2.81731851813859	0.00524087808757407	0.33176743290136	-2.25893664916861
H2AW	-1.65296642540629	-0.069782046767363	-2.81693060007729	0.00524700832544296	0.33176743290136	-2.25979211778519
TICRR	-1.64536662652702	-0.280167701501423	-2.81621603696267	0.00525831757224334	0.33176743290136	-2.26136764572587
KNL1	-1.64958990984218	-0.163609580340157	-2.81452027199278	0.00528524483396307	0.33176743290136	-2.26510512974678
H2AC10P	-1.62542930657348	-0.0972796603195368	-2.81444806051174	0.00528639426601251	0.33176743290136	-2.26526423841771
FAM136BP	-1.64603939009053	0.0608692470789122	-2.81297602421311	0.00530987509645627	0.33176743290136	-2.26850685755636
TFAP2A-AS2	-1.63688269509029	0.0201097978471288	-2.81164689881003	0.00533115769993948	0.33176743290136	-2.27143332331407
ADAMTS5	1.64229034567441	0.192909157751608	2.81140730132102	0.00533500248749463	0.33176743290136	-2.27196073255219
ACTG1P10	1.64137547179071	0.104202488200161	2.81064189836758	0.00534730168891965	0.33176743290136	-2.27364528221859
MCM3	-1.64016331000346	-0.243552450816804	-2.81000481993105	0.00535755849393822	0.33176743290136	-2.27504708330661
TAMALIN	1.64597583804418	0.0920910589853945	2.80942879283386	0.00536684777223837	0.33176743290136	-2.27631429656508
ENSG00000288728	-1.64323312778573	-0.113357303317915	-2.8074124189149	0.00539948013018608	0.33176743290136	-2.28074826430587
ZFHX4	1.63299994995905	0.172401525687235	2.80720988728316	0.00540276778002681	0.33176743290136	-2.28119346477133
ELMO1	1.6386355413663	-0.145851954421913	2.80642757725085	0.00541548392601452	0.33176743290136	-2.28291284204202
TDRKH	-1.63463352385287	-0.0560551189731367	-2.80634785883497	0.00541678124314174	0.33176743290136	-2.28308802394976
NEO1	-1.63748628856961	0.0471597394153124	-2.80613271979292	0.00542028377007441	0.33176743290136	-2.28356077088077
ENSG00000261478	-1.64132848532749	0.254957808632741	-2.80556396927184	0.00542955310657475	0.33176743290136	-2.28481038287094
PSMG3-AS1	1.64340191451291	-0.168595338814401	2.80485449380203	0.00544113612184303	0.33176743290136	-2.28636885573352
GPR180	-1.64456904617275	0.124326285116432	-2.80444187374452	0.00544788294424289	0.33176743290136	-2.28727507196787
ENSG00000284946	-1.64604119953867	-0.230610153334787	-2.80358185017746	0.00546196976975288	0.33176743290136	-2.28916350110855
PRC1	-1.64604119953867	-0.230610153334787	-2.80358185017746	0.00546196976975288	0.33176743290136	-2.28916350110855
RCN3	1.63331901268674	0.214504002550362	2.80134716902015	0.00549872770784929	0.33176743290136	-2.29406788128115
KANK3	1.63581543652743	0.0585939434056196	2.79966286500302	0.00552658088673465	0.33176743290136	-2.29776197571931
RPS28	1.63581543652743	0.0585939434056196	2.79966286500302	0.00552658088673465	0.33176743290136	-2.29776197571931
GALR2	-1.63822643354003	0.096962606420729	-2.79860837494962	0.0055440840393742	0.33176743290136	-2.3000736862332
THAP10	-1.63344629415308	-0.0327190530443843	-2.79759132607622	0.00556101338661636	0.33176743290136	-2.30230255267707
SLAMF9	1.63432429721436	0.141015980452499	2.79568695654205	0.00559283895851709	0.33176743290136	-2.30647396940575
BPNT1	-1.6267456467163	-0.032305325843931	-2.79316842553727	0.00563518224292485	0.33176743290136	-2.31198663541547
PCDHGA1	1.63242690380398	0.0517208314139041	2.79282438025262	0.00564098910583385	0.33176743290136	-2.31273933909671
PCDHGA10	1.63242690380398	0.0517208314139041	2.79282438025262	0.00564098910583385	0.33176743290136	-2.31273933909671
PCDHGA11	1.63242690380398	0.0517208314139041	2.79282438025262	0.00564098910583385	0.33176743290136	-2.31273933909671
PCDHGA12	1.63242690380398	0.0517208314139041	2.79282438025262	0.00564098910583385	0.33176743290136	-2.31273933909671
PCDHGA2	1.63242690380398	0.0517208314139041	2.79282438025262	0.00564098910583385	0.33176743290136	-2.31273933909671
PCDHGA3	1.63242690380398	0.0517208314139041	2.79282438025262	0.00564098910583385	0.33176743290136	-2.31273933909671
PCDHGA4	1.63242690380398	0.0517208314139041	2.79282438025262	0.00564098910583385	0.33176743290136	-2.31273933909671
PCDHGA5	1.63242690380398	0.0517208314139041	2.79282438025262	0.00564098910583385	0.33176743290136	-2.31273933909671
PCDHGA6	1.63242690380398	0.0517208314139041	2.79282438025262	0.00564098910583385	0.33176743290136	-2.31273933909671
PCDHGA7	1.63242690380398	0.0517208314139041	2.79282438025262	0.00564098910583385	0.33176743290136	-2.31273933909671
PCDHGA8	1.63242690380398	0.0517208314139041	2.79282438025262	0.00564098910583385	0.33176743290136	-2.31273933909671
PCDHGA9	1.63242690380398	0.0517208314139041	2.79282438025262	0.00564098910583385	0.33176743290136	-2.31273933909671
PCDHGB2	1.63242690380398	0.0517208314139041	2.79282438025262	0.00564098910583385	0.33176743290136	-2.31273933909671
PCDHGB3	1.63242690380398	0.0517208314139041	2.79282438025262	0.00564098910583385	0.33176743290136	-2.31273933909671
PCDHGB4	1.63242690380398	0.0517208314139041	2.79282438025262	0.00564098910583385	0.33176743290136	-2.31273933909671
PCDHGB5	1.63242690380398	0.0517208314139041	2.79282438025262	0.00564098910583385	0.33176743290136	-2.31273933909671
PCDHGB6	1.63242690380398	0.0517208314139041	2.79282438025262	0.00564098910583385	0.33176743290136	-2.31273933909671
PCDHGB7	1.63242690380398	0.0517208314139041	2.79282438025262	0.00564098910583385	0.33176743290136	-2.31273933909671
PCDHGC5	1.63242690380398	0.0517208314139041	2.79282438025262	0.00564098910583385	0.33176743290136	-2.31273933909671
PIMREGP3	-1.64071293543513	0.174776965032462	-2.79231440842308	0.0056496065015871	0.33176743290136	-2.31385489965115
HTRA3	1.63247119044474	0.137462133084999	2.7914185817568	0.0056647729247054	0.33176743290136	-2.31581405892232
MESTP4	-1.62763454335254	0.234406365820113	-2.7890410968665	0.00570520328855272	0.33176743290136	-2.32101076025389
ENSG00000279604	-1.62224603933578	0.0245219729647349	-2.78782779473673	0.00572593687692866	0.33176743290136	-2.32366121345446
TFDP2	-1.61823600368259	-0.140361578253948	-2.78750423270856	0.00573147762257183	0.33176743290136	-2.32436785293527
KRT8P21	1.62632817321441	0.116985002541648	2.78704090973836	0.00573942013575788	0.33176743290136	-2.32537958944145
DCHS1	1.62909980273162	0.0860510413320641	2.7866624259597	0.00574591570308753	0.33176743290136	-2.32620595104141
DCHS1-AS1	1.62909980273162	0.0860510413320641	2.7866624259597	0.00574591570308753	0.33176743290136	-2.32620595104141
SPON2	1.62483119561692	0.0793220179653874	2.78647335132013	0.00574916311413794	0.33176743290136	-2.32661872775183
H2BC11	-1.62566796169431	-0.208532304036301	-2.78560053255494	0.00576417562373552	0.33176743290136	-2.32852387849491
ROBO4	1.63252213292013	-0.0624249427724306	2.78545919202672	0.00576661002853919	0.33176743290136	-2.32883233843841
CDR1	1.62251452707918	0.0773292427621826	2.78527387633831	0.00576980326094743	0.33176743290136	-2.32923674730567
CHCHD1	-1.61999277305159	0.0765550481835417	-2.78441065642862	0.00578469882368486	0.33176743290136	-2.3311201978564
ECE1	1.62296505892916	-0.0424850581831448	2.78269765723589	0.00581436137284666	0.33176743290136	-2.33485617188828
MKI67	-1.62984600810041	-0.270248899429111	-2.78153951849539	0.0058344939807008	0.33176743290136	-2.33738081374916
RBM15	-1.62637965765734	-0.113736751417775	-2.78025534511148	0.00585689143487594	0.33176743290136	-2.34017906203716
NTNG2	1.6303862030403	0.116856205436569	2.77876753038154	0.00588293812118291	0.33176743290136	-2.343419553496
CASP8AP2	-1.60781977790851	-0.329643645050206	-2.7785901146397	0.00588605108086466	0.33176743290136	-2.3438058614441
RFC3	-1.63049641748869	0.0468038726924456	-2.77811727743282	0.00589435484149846	0.33176743290136	-2.34483531333592
TGFBR2	1.62522514381191	-0.0353108638237703	2.77706797031163	0.0059128202746765	0.33176743290136	-2.34711926444161
SPC24	-1.62821296089722	-0.0211888081444814	-2.77589913794749	0.00593345083022589	0.33176743290136	-2.34966243633606
COL4A1	1.62365082799336	0.00653427409447727	2.77294115035867	0.00598595291492576	0.33176743290136	-2.35609406056261
PURG	1.60916597958762	-0.0351335697592562	2.77237451218933	0.00599605825989259	0.33176743290136	-2.35732539047101
LINC01842	-1.63038098354765	0.136265587681412	-2.77174124037685	0.00600737023850337	0.33176743290136	-2.35870124228999
H2AC20	-1.6183072227446	-0.0119491300937388	-2.77128345580328	0.00601555957530814	0.33176743290136	-2.35969564761927
ZC4H2	1.62173698243105	0.108606448097497	2.76972662611453	0.00604348558396281	0.33176743290136	-2.36307627322221
PCSK5	1.61053648384755	0.189864076742274	2.76970104253224	0.00604394547543194	0.33176743290136	-2.36313181277236
H3C6	-1.62547996216517	-0.0939488403715118	-2.76947662756605	0.00604798092731445	0.33176743290136	-2.36361897617096
LIG1	-1.61830521907377	-0.310173655209437	-2.76873206956865	0.00606138714110491	0.33176743290136	-2.36523501184813
FAM111B	-1.62425837879733	-0.14886105185672	-2.76776362120563	0.00607886493488434	0.33176743290136	-2.36733639065528
CYTL1	1.61640915767948	0.0966652849419327	2.76746254446941	0.00608430783055649	0.33176743290136	-2.3679895403938
ANTXR2	1.61159593905884	0.114009739801463	2.76674699533305	0.00609726132690475	0.33176743290136	-2.36954157382516
CDC25C	-1.62004566856475	-0.227492633575233	-2.76635739055519	0.00610432479736545	0.33176743290136	-2.37038647415466
KLHL3	1.61484375792927	0.0579356951980681	2.76578054385089	0.00611479655135222	0.33176743290136	-2.37163722640281
PTPRM	1.61201238947167	-0.140691387963822	2.76547813373537	0.00612029283792864	0.33176743290136	-2.37229283281827
OSGEPL1	-1.60885405343841	0.0553066629763973	-2.76438291847158	0.00614023579933501	0.33176743290136	-2.37466663551483
PDLIM7	1.6147023364028	-0.129521836823614	2.76423643922298	0.00614290752459866	0.33176743290136	-2.37498405297557
MDM1	-1.61720152125442	0.126870590015285	-2.7632680214077	0.00616059761300865	0.33176743290136	-2.37708220170832
TMEM88	1.61367024974914	0.0763431370394634	2.7602976223899	0.00621514618558377	0.33176743290136	-2.38351353826941
PDGFRL	1.60605493143653	0.0128307823454775	2.76021574500316	0.00621665596390282	0.33176743290136	-2.38369072362184
TMEM14B	-1.60033466192564	0.0473724594822728	-2.75833812521557	0.00625136963482804	0.33176743290136	-2.38775261694025
PCDH10	1.61406462480759	0.31298359009555	2.75776991855265	0.00626190926414844	0.33176743290136	-2.38898132478548
PCDH12	1.61072668338518	0.0162661320923037	2.75764156089348	0.00626429238968501	0.33176743290136	-2.38925885689067
JAM3	1.61559827058783	0.127384905520918	2.75748595766538	0.00626718246588266	0.33176743290136	-2.38959528269953
GEN1	-1.6218088495486	-0.139495870112896	-2.75726144105226	0.00627135462424637	0.33176743290136	-2.39008067336624
TOPBP1	-1.60646903498364	-0.146338443211513	-2.75636434832922	0.00628805028201271	0.33176743290136	-2.39201976502546
C1orf167	-1.61205637451244	0.127474372163084	-2.75573117585022	0.00629985838164253	0.33176743290136	-2.39338803317233
CKS1BP3	-1.60919091247922	-0.13255758807897	-2.75478515127866	0.00631753831199835	0.33176743290136	-2.39543182271418
ZFP36	1.61792902113845	0.0738077675385076	2.75463924022096	0.00632026918998398	0.33176743290136	-2.39574699072093
TTK	-1.61376017924164	-0.25351872806926	-2.75456405211826	0.00632167683125562	0.33176743290136	-2.39590939103968
EDNRA	1.60775300492202	0.0113655709389764	2.75254197392218	0.0063596400094586	0.33176743290136	-2.40027537660772
LENG1	-1.60388693050876	0.0406692913257181	-2.75213655671135	0.0063672762464081	0.33176743290136	-2.40115037830442
HAUS6P1	-1.60078517882293	0.0196684565867198	-2.75213002135905	0.00636739941101883	0.33176743290136	-2.4011644824104
ENSG00000258757	1.60794754119768	0.0415639085086316	2.75178039584138	0.00637399156477351	0.33176743290136	-2.40191897262019
TBX2	1.6041653635718	0.0429971200076769	2.75115412203623	0.0063858153440579	0.33176743290136	-2.40327024619098
DIAPH3	-1.60372158496709	0.0420643351207241	-2.7510145248875	0.00638845358302913	0.33176743290136	-2.40357140772457
AVPR1A	1.61532243302079	-0.0139050345264817	2.75095473180854	0.006389583911035	0.33176743290136	-2.40370039868218
NR2C2AP	-1.60593118469159	-0.00813409216854025	-2.75035688606494	0.00640089554349685	0.33176743290136	-2.40498998175483
MYCT1	1.6168484565214	-0.00287413376975928	2.7496695257239	0.00641392325336665	0.33176743290136	-2.40647233088245
BEND3	-1.59997659214278	-0.081458421325368	-2.74860701722354	0.0064341084748907	0.33176743290136	-2.40876304141427
ABCA6	1.6035576679974	-0.100365519843983	2.74825283054834	0.00644084997734927	0.33176743290136	-2.40952646604492
KIF22	-1.61263812024157	-0.276552346684069	-2.74704356528328	0.00646391504684847	0.33176743290136	-2.41213226485893
ERCC6L	-1.60459846484901	-0.247458967966239	-2.74652281314609	0.00647387068692241	0.33176743290136	-2.41325408559405
CIP2A	-1.60875847172523	-0.0542176444178095	-2.74580814276069	0.00648755621276004	0.33176743290136	-2.41479332983617
POLD1	-1.61275260149436	-0.0365656046797588	-2.74570629277777	0.00648950871153147	0.33176743290136	-2.41501266223397
TADA2A	-1.60102484576111	0.107790847984849	-2.74549824201552	0.00649349876825049	0.33176743290136	-2.41546067293794
LAMB1	1.60143560340911	-0.0462409042465481	2.74504755176941	0.00650214984977724	0.33176743290136	-2.41643106867804
ENSG00000255107	-1.60425424738249	0.0594010769842337	-2.74487759102855	0.0065054149848833	0.33176743290136	-2.41679697825046
CKAP2L	-1.60930032172633	-0.132380347539992	-2.7447613453516	0.00650764904827673	0.33176743290136	-2.41704723220667
CIRBP	1.60136365054878	-0.13985473686693	2.74466331596698	0.00650953356214787	0.33176743290136	-2.41725826244211
SALL1	1.60428811731451	0.090289260182824	2.74451606276295	0.00651236528138448	0.33176743290136	-2.41757524484163
DAB2	1.60650099077476	0.158630574648115	2.74426861599987	0.00651712626087628	0.33176743290136	-2.41810787185256
LIMS3	1.61300596046842	0.186395504032421	2.74345824219472	0.0065327402509058	0.33176743290136	-2.41985188240671
LIMS4	1.61300596046842	0.186395504032421	2.74345824219472	0.0065327402509058	0.33176743290136	-2.41985188240671
RARRES2	1.58510166784761	0.0969083308692074	2.74240247193112	0.00655313323216081	0.33176743290136	-2.42212329501969
TCAIM	-1.5900145528987	-0.00848189642239082	-2.7418975821714	0.00656290589670041	0.33176743290136	-2.42320924161026
ARHGAP11A	-1.60994746452873	-0.0708948348509314	-2.74043582587034	0.00659127411016071	0.33176743290136	-2.4263522264136
TMEM204	1.59986406902277	-0.016808650942256	2.73866492796422	0.00662579041419815	0.33176743290136	-2.4301578253948
HJURP	-1.60504308004177	-0.053787754768335	-2.73853554887365	0.00662831852099318	0.33176743290136	-2.43043576710484
HMGB1P1	-1.60077001333292	0.205324988797861	-2.73834870759422	0.00663197099657693	0.33176743290136	-2.43083713181362
SMC2	-1.60346406787246	-0.114207074297857	-2.73644879837654	0.00666921498670217	0.33176743290136	-2.43491699435185
RPA3P1	-1.59493164178587	-0.0669369236724096	-2.73577460319713	0.00668247667274064	0.33176743290136	-2.43636412811496
WSB1	1.59324785250369	-0.105194268893086	2.73357237703938	0.00672596170867114	0.33176743290136	-2.4410888136026
PELI1	1.6033108486721	0.054435463624046	2.73074200066068	0.00678222594046309	0.33176743290136	-2.44715595161685
SS18L2	-1.58427772545832	-0.147956006870149	-2.73007606842244	0.00679552550858346	0.33176743290136	-2.44858258223323
ANP32AP1	-1.59929033987692	0.0997777767606905	-2.72874188489818	0.00682224193246904	0.33176743290136	-2.45143983911652
ZEB1	1.59289367838775	0.227766088263006	2.72776654422638	0.00684183273799859	0.33176743290136	-2.45352778541887
FOS	1.60092338695146	0.246764170041751	2.72712711259307	0.00685470402328246	0.33176743290136	-2.45489626301598
STAB2	1.58511309237487	0.117997441316373	2.72649751991864	0.00686739864159367	0.33176743290136	-2.45624339257323
LHFPL6	1.5937881266441	-0.000603677841501784	2.72609353640435	0.00687555544167509	0.33176743290136	-2.45710763755138
RASGRP2	1.58616351574231	-0.0803435371955242	2.7260155013089	0.00687713205118044	0.33176743290136	-2.45727456490808
CD2BP2-DT	-1.60473812205097	-0.0123423574138028	-2.72601319508454	0.00687717865076711	0.33176743290136	-2.45727949815846
PCDHB15	1.58915840402031	0.107047883800548	2.72474576122229	0.00690283165482608	0.33176743290136	-2.4599900824937
RUBCNL	1.5971413194639	0.0941512795682382	2.72428261084341	0.00691222742812184	0.33176743290136	-2.46098030206338
KRT4	1.58706284531315	0.239778400661379	2.72417275249686	0.00691445778229729	0.33176743290136	-2.46121515722109
DCLK2	1.59527232949384	-0.0333575569403625	2.72350042249343	0.0069281216651672	0.33176743290136	-2.46265227247282
RFTN1	1.59839999383875	0.0578453007783375	2.72347054205309	0.00692872949673014	0.33176743290136	-2.46271613470252
LRRC70	1.60196234011886	0.0825807776757982	2.72316804055653	0.00693488573356174	0.33176743290136	-2.46336262198397
LRP1	1.58425832424329	0.161111886500364	2.72286397440818	0.00694107879452142	0.33176743290136	-2.46401238589295
DNAJC9	-1.59597646631556	-0.179135842911294	-2.72260620275066	0.00694633286783975	0.33176743290136	-2.46456316954289
FAM149B1	-1.59597646631556	-0.179135842911294	-2.72260620275066	0.00694633286783975	0.33176743290136	-2.46456316954289
HAT1	-1.59493468873775	-0.0324563876777012	-2.72197652961467	0.00695918240180203	0.33176743290136	-2.46590839557885
ZNF619	-1.59188676092438	0.119104119287625	-2.72148273782319	0.00696927407357983	0.33176743290136	-2.46696312406988
C1orf131	-1.59283292188634	-0.234168745709436	-2.72105058484675	0.00697811687666061	0.33176743290136	-2.46788604747691
SCG2	1.59852455479328	0.254600613365376	2.72069677424793	0.00698536416938912	0.33176743290136	-2.46864155831786
CDC42EP3	1.59807115444028	-0.067679496222795	2.72034627234995	0.00699255039423189	0.33176743290136	-2.46938991388374
PODN	1.589890450757	0.186305468334471	2.71942667672809	0.00701143632765462	0.33176743290136	-2.47135291381171
STIL	-1.5882722363372	-0.0996991254642416	-2.71917205049384	0.00701667378314044	0.33176743290136	-2.47189633854004
HSD17B6	1.59162550248344	-0.0300519270654161	2.71781571074238	0.00704463220904002	0.33176743290136	-2.47479024942762
INTS7	-1.59019960286803	-0.0872003370117674	-2.71706969217141	0.00706005286608051	0.33176743290136	-2.47638139596929
KIF11	-1.59614519942817	-0.15875882888259	-2.71630136097658	0.00707596661141095	0.33176743290136	-2.47801970756969
SEC22A	-1.58415901015759	0.111126282647178	-2.71616486706971	0.00707879707303223	0.33176743290136	-2.47831070829333
LGALS1	1.58965503420242	0.0609628775775507	2.71445451768006	0.00711435124369485	0.33176743290136	-2.48195596706451
GRID1	1.58044911484517	0.169979574759473	2.71347734572938	0.00713473669899933	0.33176743290136	-2.4840376503747
CLEC1A	1.59148384531764	0.238309066029893	2.71321817039265	0.00714015237920496	0.33176743290136	-2.48458965835955
PLXDC1	1.59101101666215	0.00985293283846725	2.71277850187356	0.0071493481045582	0.33176743290136	-2.48552597999085
ANAPC11	-1.58188416794784	0.0996620237353007	-2.71192613037583	0.00716720604391149	0.33176743290136	-2.48734079533105
GMPS	-1.59046460408781	-0.134696969348845	-2.71173535774211	0.00717120841322211	0.33176743290136	-2.4877469037011
GMPSP1	-1.59046460408781	-0.134696969348845	-2.71173535774211	0.00717120841322211	0.33176743290136	-2.4877469037011
HSPB11	-1.59056839731275	-0.0181594277187914	-2.71144174978273	0.00717737218994645	0.33176743290136	-2.48837187147509
MRPL14	-1.57668820310852	-0.265899318666871	-2.71134346780563	0.00717943651382804	0.33176743290136	-2.48858105838355
RHEBL1	-1.58256001738243	-0.130110896794065	-2.71064671647895	0.00719408652627127	0.33176743290136	-2.49006384689299
MFAP4	1.56891729010463	0.0904846306317761	2.70992640516549	0.00720926029196353	0.33176743290136	-2.4915964019459
COL14A1	1.57805113065346	0.0860476705880951	2.70981177947313	0.00721167761087379	0.33176743290136	-2.4918402479313
TTC30B	-1.57717979239756	0.197198464525393	-2.70873922171209	0.00723433206521533	0.33176743290136	-2.49412146100594
ARHGAP35	-1.57568277870681	0.0983996375133207	-2.70687276179315	0.00727390850053715	0.33176743290136	-2.4980892146807
KIF15	-1.58492335245266	-0.208093933944831	-2.706342721957	0.0072851830542031	0.33176743290136	-2.49921551904841
ASXL3	1.5747051037567	0.0722237226128704	2.70581269761475	0.00729647305300363	0.33176743290136	-2.50034158535329
SPARCL1	1.58503072543325	-0.0368112995519232	2.7053760174615	0.00730578660150637	0.33176743290136	-2.50126918258452
DCLK1	1.58118165192673	0.0769123833965498	2.70526230097172	0.00730821371641072	0.33176743290136	-2.50151071662422
MRPL3	-1.58398979695187	0.0447600681516186	-2.70510351473872	0.00731160399804031	0.33176743290136	-2.50184796308439
COL4A2	1.57788003965262	0.0592990971745187	2.70492842475095	0.00731534403086711	0.33176743290136	-2.50221981578262
NCAPH	-1.58337233641319	-0.0278674144622564	-2.70480342578594	0.00731801514430534	0.33176743290136	-2.50248527244752
ANP32E	-1.58629061231061	0.11046947673159	-2.70360431056228	0.00734368391071423	0.33176743290136	-2.50503121876396
CCSAP	-1.58036445263039	0.101676581109553	-2.70328571953636	0.00735051745627769	0.33176743290136	-2.50570747063717
GYPC	1.57912556495	0.0364016929402007	2.70313075975406	0.00735384330524326	0.33176743290136	-2.50603636660967
YPEL5	1.58073219149121	-0.25163466958781	2.70294884348921	0.00735774944531081	0.33176743290136	-2.5064224542631
FGF14	1.57023783812524	0.0681223976269469	2.70208021823321	0.00737642656254348	0.33176743290136	-2.50826563667671
ITGBL1	1.57023783812524	0.0681223976269469	2.70208021823321	0.00737642656254348	0.33176743290136	-2.50826563667671
GOLGA3	1.57393652537791	0.172712059066245	2.70200757851331	0.0073779903938052	0.33176743290136	-2.508419749814
WDR89	-1.57965369879161	0.135429623341432	-2.69946698884476	0.00743287433713625	0.33349685153815	-2.51380746460083
FSTL1	1.58389647663471	-0.0737876018490656	2.69887197922247	0.00744578136555017	0.33349685153815	-2.51506859334836
DPT	1.56310058797209	-0.0343627937006379	2.6982450636441	0.00745940238060259	0.33349685153815	-2.51639706722802
EYA1	1.58106986974044	0.143064456514872	2.69742896849776	0.00747716739188771	0.33365068976866	-2.51812599436979
SH2D6	-1.58166648407814	-0.0181163427503035	-2.69545814366745	0.0075202264352138	0.33444695968202	-2.52229925133923
PLVAP	1.57835814302129	-0.0139884698486329	2.69529830331162	0.00752372845375773	0.33444695968202	-2.52263759171762
HAUS8	-1.57810467878667	-0.029954244403606	-2.69032123632679	0.00763351223338933	0.338660033409962	-2.53316340145439
LINC00476	-1.57832445915883	0.132568495932881	-2.68968795875987	0.00764758414861289	0.338660033409962	-2.53450139740229
MIR100HG	1.56867437600552	-0.00624522539310046	2.6874988419997	0.00769640840711731	0.339759232815421	-2.53912432892643
CCDC71	-1.56855253705153	-0.0298764942280042	-2.68726775282511	0.00770157879734436	0.339759232815421	-2.53961213377379
LTBP2	1.5567347642186	-0.181043645806987	2.68473847542697	0.00775837394874525	0.339773784296049	-2.54494861818449
ENSG00000280023	-1.56397637065644	-0.0503173464866283	-2.68446611183105	0.00776451236418727	0.339773784296049	-2.54552299498267
TRIAP1	-1.56603386437926	0.196490173738227	-2.68353461299309	0.00778553920049697	0.339773784296049	-2.54748698583076
HSD17B14	1.57188950231861	0.107238717911469	2.68340467316475	0.00778847642436408	0.339773784296049	-2.54776090312586
KIF23	-1.57686596147709	-0.119193466668091	-2.6823753354692	0.00781177940418023	0.339773784296049	-2.5499303432745
HAGLROS	-1.57880314482495	-0.0692491015527351	-2.68081968529916	0.00784711675548004	0.339773784296049	-2.55320757265101
LY6H	1.57763425502528	0.11116741650536	2.68066938708826	0.00785053847380456	0.339773784296049	-2.55352410640667
NSUN3	-1.56211963229182	0.0924379702776149	-2.68063032288383	0.00785142803725294	0.339773784296049	-2.55360637440247
FAM20B	-1.5731842623924	0.119671114263111	-2.67983825811146	0.00786948440994461	0.339773784296049	-2.55527419725189
C2orf68	-1.56473243804295	-0.0485736956817664	-2.67933332271005	0.00788101473925568	0.339773784296049	-2.55633718230161
GFI1B	-1.57485062222856	0.0544141246897074	-2.67863025704615	0.00789709478427441	0.339773784296049	-2.55781695847869
EEF1AKMT2	-1.56928460786189	0.0594933533738514	-2.67809096993596	0.00790944902859873	0.339773784296049	-2.55895177688751
DES	1.56369607181062	0.328543935074628	2.67746800201276	0.00792374195172238	0.339773784296049	-2.5602624193441
H3C8	-1.56808106897215	-0.00958636691346772	-2.67691811813202	0.00793637742292562	0.339773784296049	-2.56141906659098
MRPL46	-1.57074356239383	-0.00391446363319183	-2.67691110920644	0.00793653859419244	0.339773784296049	-2.56143380801061
RCCD1	-1.56720351145934	-0.0581645624203474	-2.67592157980477	0.00795932259158786	0.339773784296049	-2.56351466027744
AQP11	-1.56759941946105	0.337621319232582	-2.67586378751526	0.00796065508368624	0.339773784296049	-2.56363616783094
CENPF	-1.56635216172814	-0.2188177246788	-2.67569821573907	0.00796447371423357	0.339773784296049	-2.56398426684853
THBS3	1.55295148021464	0.126972129134989	2.67323565737545	0.00802146357631439	0.341378313542047	-2.56915919431036
C4orf3	1.5701534965418	0.0252640109142399	2.67280807033117	0.00803139637749718	0.341378313542047	-2.57005729199894
CDH5	1.56820007534329	-0.0344128558736217	2.67185509166515	0.00805357384813147	0.341697441975458	-2.5720584330643
FANCG	-1.55971039867022	-0.101561419668305	-2.6698244682796	0.00810101409683218	0.341821815910278	-2.57632028081423
KRT79	1.55719935352669	0.0813223970540588	2.66957961148726	0.0081067515133264	0.341821815910278	-2.57683397927522
ENSG00000224174	-1.55845858235609	0.0206346746155969	-2.66879568108179	0.00812514497758796	0.341821815910278	-2.57847833443892
ENSG00000285853	-1.55845858235609	0.0206346746155969	-2.66879568108179	0.00812514497758796	0.341821815910278	-2.57847833443892
TMEM200A	1.55218607848905	0.0514718961432254	2.66757776250816	0.00815379573064184	0.341821815910278	-2.5810321207991
MDFIC	1.56565011524992	-0.0280551210015523	2.66701735351009	0.00816700953098641	0.341821815910278	-2.58220684657544
KRT75	1.5527622437994	0.0514336189086799	2.66689088445064	0.00816999419180949	0.341821815910278	-2.58247191839801
CYGB	1.56207073154063	0.315282558058182	2.66672526688531	0.00817390423998733	0.341821815910278	-2.58281902550373
PSMG3	-1.56265302733502	0.116649188551418	-2.66437264446107	0.0082296293404378	0.343535405424404	-2.58774756414002
FAM72A	-1.56423154346841	-0.103503222340673	-2.6623973993602	0.00827667964082005	0.343651869649949	-2.59188239868521
FAM72C	-1.56423154346841	-0.103503222340673	-2.6623973993602	0.00827667964082005	0.343651869649949	-2.59188239868521
FAM72D	-1.56423154346841	-0.103503222340673	-2.6623973993602	0.00827667964082005	0.343651869649949	-2.59188239868521
SMPD1	1.56172609783867	-0.0805426852936158	2.66122606281652	0.00830469510416884	0.343685978682375	-2.59433303913132
TP73-AS3	1.55746719998757	0.291464486110575	2.66074402593214	0.00831624900229331	0.343685978682375	-2.59534125238476
GMNN	-1.55576374423879	-0.255122406704943	-2.66032478446173	0.00832630952556055	0.343685978682375	-2.59621798626016
ENSG00000279752	1.55549187991376	0.101606706876548	2.65884900240558	0.00836181103234617	0.343685978682375	-2.59930317357879
PURB	-1.55053168943314	0.127045939664483	-2.65715485268775	0.0084027335325381	0.343685978682375	-2.60284289994486
SNED1	1.55104820427466	0.0162966509237919	2.65678651747058	0.00841165455561345	0.343685978682375	-2.6036122145729
DENND1B	-1.55558894210877	-0.0767173323089391	-2.65497105476756	0.00845574944521088	0.343685978682375	-2.60740258449617
LRTM1	1.55081761094185	0.148241253588487	2.65492656883162	0.00845683254840153	0.343685978682375	-2.60749543305097
OIP5	-1.55893176819067	-0.146807619563576	-2.6541482373671	0.0084758028663753	0.343685978682375	-2.6091196881233
OIP5-AS1	-1.55893176819067	-0.146807619563576	-2.6541482373671	0.0084758028663753	0.343685978682375	-2.6091196881233
PTGER2	1.55319978959828	0.168261622250319	2.65260024310433	0.00851364606272432	0.343685978682375	-2.61234878785324
ADAMTS1	1.55213597137014	0.365666547892618	2.65238077670656	0.00851902355577387	0.343685978682375	-2.61280645022434
BCL2L14	-1.54205050805088	-0.120725053464212	-2.6518478633261	0.00853209402979321	0.343685978682375	-2.61391760955466
UBE2QL1	1.55327921685097	0.0314639886872679	2.64994816497522	0.0085788337965371	0.343685978682375	-2.617876910541
RTF1	-1.55166903307086	-0.29248073335504	-2.64963004379668	0.0085866832558501	0.343685978682375	-2.61853967153784
RSPO1	1.54566359095612	0.111925009482656	2.64907012224972	0.00860051469519191	0.343685978682375	-2.6197060094865
ATE1	-1.54623697002532	0.104093586706034	-2.64800818921961	0.00862680210924747	0.343685978682375	-2.62191742482225
ZNF826P	1.55846864412108	0.146584778278166	2.64799852482992	0.00862704167595699	0.343685978682375	-2.62193754656739
PRKAR1A	1.54910710911634	-0.251572231214578	2.64729975102461	0.00864437916648309	0.343685978682375	-2.62339224717232
CACNA1G	1.55273899116427	0.0469325484964563	2.64721548828027	0.0086464719509684	0.343685978682375	-2.62356764034271
CDAN1	-1.54434637535923	0.0539459033512369	-2.64617177387631	0.00867243187768742	0.343685978682375	-2.62573970333391
INCENP	-1.55234333906048	0.154262814830868	-2.64507802230436	0.00869971155308209	0.343685978682375	-2.62801504050474
LAMTOR2	-1.54929792699468	0.0427176750197809	-2.64457856626927	0.00871219432007807	0.343685978682375	-2.62905376959645
ADRA2A	1.53803401161482	0.0979289526729434	2.64400704203142	0.00872649802471752	0.343685978682375	-2.63024215585339
RERG	1.53840556950063	-0.189265225188568	2.64263821530772	0.00876084193740794	0.343685978682375	-2.63308742082669
IGFBP6	1.5493622855594	0.140304101242794	2.64233105022108	0.00876856539530103	0.343685978682375	-2.63372571015262
CEP55	-1.55546621944336	-0.0952117195234192	-2.64165753858802	0.00878552181958378	0.343685978682375	-2.6351250255535
CDC37	1.5364060085448	0.0377230949055585	2.64089535527828	0.00880474620538143	0.343685978682375	-2.63670816729656
NPR1	1.54649989541962	-0.00440210490680313	2.64085111314363	0.0088058632756245	0.343685978682375	-2.63680005016723
OSER1-DT	-1.54387170298475	-0.196272596945611	-2.63991839778351	0.00882944309287572	0.343685978682375	-2.63873679597935
ENSG00000279328	-1.53869463210763	0.0830450516632008	-2.63980302779879	0.00883236368266842	0.343685978682375	-2.6389763127185
NTF3	1.54184885797716	0.110581197182503	2.63785992440258	0.0088816839740184	0.343685978682375	-2.64300887293992
DANT2	1.54473266489512	-0.212343162011653	2.63721463764989	0.00889811745583358	0.343685978682375	-2.64434743596473
TMEM160	-1.54190867252863	0.138079131163449	-2.63692576652892	0.00890548297155628	0.343685978682375	-2.64494656228477
NRP2	1.5372290479995	-0.0703413407194677	2.63615141196887	0.00892525418044571	0.343685978682375	-2.64655229180245
SEMA5A	1.53414202306959	0.0391985167203333	2.63569541998623	0.00893691524170122	0.343685978682375	-2.6474976472365
SYNE1	1.53727592370628	-0.0679689625663142	2.63484400056517	0.00895872520430172	0.343685978682375	-2.64926238794293
DIPK1B	1.54534192660054	0.0169638172121548	2.63455392853973	0.00896616660613041	0.343685978682375	-2.64986349990665
IL27RA	-1.52967322982704	0.00905338209520491	-2.63450612994665	0.00896739334666281	0.343685978682375	-2.64996254629357
NEMP1	-1.55007696400857	-0.0575313059843367	-2.63443432259568	0.00896923655023831	0.343685978682375	-2.65011133954191
RPP21	-1.53551139197943	-0.0759052345784904	-2.6337378455976	0.00898713190286651	0.343685978682375	-2.65155432504103
TRIM39-RPP21	-1.53551139197943	-0.0759052345784904	-2.6337378455976	0.00898713190286651	0.343685978682375	-2.65155432504103
SMTN	1.54313606697301	-0.0600556320566419	2.63372469515925	0.00898747009997377	0.343685978682375	-2.6515815671543
FYN	1.54136441938429	-0.105179324472929	2.6329857829335	0.00900649149796231	0.343685978682375	-2.65311207484428
MYH9	1.53033278204606	-0.139828691277045	2.63210625185692	0.00902917991273021	0.343685978682375	-2.6549333233936
PAK1IP1	-1.54368421552463	0.168848431465679	-2.63207676132854	0.00902994154039096	0.343685978682375	-2.65499437970485
ENSG00000235912	-1.53629441166278	-0.00656741839711639	-2.63199084025801	0.00903216088239585	0.343685978682375	-2.65517226448733
ZYX	1.5361996626252	-0.0287266676733617	2.63181649787631	0.0090366656537179	0.343685978682375	-2.65553319370587
LRCH2	1.53772187421292	-0.0325498297534244	2.62968637690685	0.00909186831687028	0.343685978682375	-2.65994123591256
KIAA1143P1	-1.52697236923599	-0.0680038592729162	-2.62918329069695	0.00910495007140432	0.343685978682375	-2.66098182882034
ESYT3	-1.52941393402792	-0.117588657126976	-2.62913703791854	0.00910615363101064	0.343685978682375	-2.66107748959733
RFX5	-1.52891329506031	-0.146381696258318	-2.62801415680198	0.0091354163919964	0.343685978682375	-2.66339936902374
PIF1	-1.53071347941953	0.174960132339468	-2.62689014592233	0.00916479315600381	0.343685978682375	-2.66572265676114
CD34	1.53828242499297	-0.0965530098452607	2.62654298807397	0.00917388348787371	0.343685978682375	-2.66644003119232
POU6F1	1.53952207042003	-0.172880659569619	2.62647517485175	0.00917566012288296	0.343685978682375	-2.66658015155158
TCF21	1.53906576542817	0.154898213188792	2.6264703975544	0.00917578529469288	0.343685978682375	-2.66659002260561
NUDT16L2P	-1.52351444362952	0.0335598588230133	-2.62640126324901	0.00917759688096551	0.343685978682375	-2.66673286895683
CENPS	-1.53420265968098	-0.0240789569775183	-2.6246962264115	0.00922237721103837	0.343685978682375	-2.6702547304684
ASF1B	-1.53763920787217	-0.0610440754708207	-2.62452677519549	0.00922683830366326	0.343685978682375	-2.67060462596684
APOC1	-1.5246277876752	0.0542866498630006	-2.62389373300576	0.00924352136689294	0.343685978682375	-2.6719115919747
MIR22HG	1.53457067236252	0.356194497267799	2.62299511162429	0.00926724996354564	0.343685978682375	-2.67376636156628
DCLRE1B	-1.53115542415093	-0.0653901236027642	-2.62281631444701	0.0092719777206331	0.343685978682375	-2.67413533114097
SFR1	-1.52796699438973	-0.069685313620259	-2.62066737346778	0.0093289697027066	0.343685978682375	-2.67856809198011
RHBDL3	-1.53101183919789	-0.0965953434788339	-2.62012810875	0.00934332079334302	0.343685978682375	-2.67967993567863
ARHGEF17	1.52862641708376	0.147919238219263	2.61993411361569	0.00934848830092058	0.343685978682375	-2.68007985813386
ZNF25	1.53559382988646	-0.0858462473323651	2.61917365073408	0.00936876973177102	0.343685978682375	-2.68164729137129
KRT8P15	1.53099585896274	0.0891793378851346	2.61897690751678	0.0093740232706401	0.343685978682375	-2.68205274076045
MAIP1	-1.53083843417978	0.152877076597882	-2.61802915947829	0.0093993675958046	0.343685978682375	-2.68400546580913
EFCAB11	-1.53381217833508	-0.0526342348543422	-2.61785961955258	0.00940390784901242	0.343685978682375	-2.68435471354596
FANCB	-1.52721409976469	-0.0917288442591323	-2.61763997583777	0.00940979280093543	0.343685978682375	-2.68480714232738
HSPA12A	1.53041968772074	0.162717179967032	2.61742139323171	0.00941565260368895	0.343685978682375	-2.68525735018696
SETBP1	1.53060813959551	-0.216385381094244	2.61659975244943	0.00943770860601776	0.343685978682375	-2.68694934414463
LSM3	-1.53008647732778	-0.0350728478533504	-2.61610944980232	0.00945089229691608	0.343685978682375	-2.6879587813622
ENSG00000279021	-1.53219485947454	-0.180254478852845	-2.615661210711	0.00946295940483606	0.343685978682375	-2.68888146325776
C1QTNF5	1.53055077342114	0.106959146144511	2.61509714287124	0.00947816440194746	0.343685978682375	-2.69004236393787
MFRP	1.53055077342114	0.106959146144511	2.61509714287124	0.00947816440194746	0.343685978682375	-2.69004236393787
HMGB1P16	-1.53846849427199	0.102186539403749	-2.61505617990998	0.00947926945181018	0.343685978682375	-2.69012666016157
TK1	-1.53481137781138	-0.189379414513036	-2.61447779252818	0.00949488484186636	0.343685978682375	-2.69131677128637
POSTN	1.53948778609138	0.125690810916432	2.61404412702217	0.00950660814641347	0.343685978682375	-2.69220893595951
ARMC2	1.53649005464326	0.0197052878763967	2.61336125510093	0.00952509459219557	0.343685978682375	-2.69361350375173
CNOT10	-1.51806009037674	-0.166480885544577	-2.61330958486939	0.00952649470060324	0.343685978682375	-2.69371976791171
CALCRL	1.53156804931284	0.0648825686705036	2.61284472209912	0.009539099394729	0.343685978682375	-2.69467570883097
ENSG00000258535	-1.51794734423563	0.0843028109059959	-2.61266744337678	0.00954391022443243	0.343685978682375	-2.69504022182748
STAG1	-1.51466578601011	-0.282317650902394	-2.61263461393131	0.00954480135909636	0.343685978682375	-2.69510772180507
MASTL	-1.52852394386562	-0.150100234380525	-2.61255088920292	0.00954707435221175	0.343685978682375	-2.69527986298431
RNU12-2P	-1.52235853649097	0.182128322697195	-2.61193321604563	0.00956385820841623	0.343685978682375	-2.69654966279451
GP1BB	1.53026803334438	0.202051456976013	2.61169086344836	0.00957045081408049	0.343685978682375	-2.69704780962918
ZNRD1ASP	-1.51879058712619	-0.057925173049841	-2.61034715532951	0.00960707710832601	0.343685978682375	-2.69980896821421
CHRAC1	-1.52795088519339	-0.0815331981856251	-2.61011029630066	0.00961354634372895	0.343685978682375	-2.70029554731672
ANP32D	-1.53375526418082	0.113967008133989	-2.60944026804566	0.0096318677240769	0.343685978682375	-2.70167176168888
EGFL7	1.52712195789316	0.0407358242582414	2.60874359149342	0.00965095098897755	0.343685978682375	-2.70310236042963
MEG8	1.52556498405425	0.181090475153893	2.6084082550336	0.00966014856253796	0.343685978682375	-2.70379083374192
EDNRB	1.52272597855398	0.0822699910757104	2.60780478805958	0.0096767201993328	0.343685978682375	-2.70502959259203
MAP1LC3B	1.528584293121	-0.155491519750087	2.60648986535721	0.00971291725991065	0.343685978682375	-2.70772785461562
ENSG00000251095	1.52151091976449	0.0301635305283526	2.60604144464592	0.00972528907883682	0.343685978682375	-2.70864773681162
SNCA	1.52151091976449	0.0301635305283526	2.60604144464592	0.00972528907883682	0.343685978682375	-2.70864773681162
GNL2	-1.52611322807718	0.0933814759175975	-2.60521950001622	0.00974800303076037	0.343685978682375	-2.71033347501731
SDC2	1.51425564132433	0.411685903178929	2.60473664404289	0.00976136864031299	0.343685978682375	-2.71132353950261
CENPH	-1.52378024617307	-0.300987193205422	-2.60449271843465	0.00976812682576067	0.343685978682375	-2.71182362771035
EXOSC8	-1.53076073308462	0.144295156451328	-2.60402413666037	0.00978112109145605	0.343685978682375	-2.71278417567707
FKBP7	1.51108462887655	0.156749478523932	2.60331569165061	0.00980079645033399	0.343685978682375	-2.71423611350696
FAM171B	1.52036194271355	0.0908026747687662	2.60307634313206	0.00980745179628507	0.343685978682375	-2.71472656796856
KNSTRN	-1.52861434782014	-0.0591905491820202	-2.6024582993857	0.00982465592004509	0.343685978682375	-2.71599282033702
ENSG00000285625	-1.52696665471525	-0.186081280783238	-2.60142249863003	0.00985354958365523	0.343685978682375	-2.71811434562941
PRIM1	-1.52696665471525	-0.186081280783238	-2.60142249863003	0.00985354958365523	0.343685978682375	-2.71811434562941
VWF	1.51604860139605	-0.170434978423457	2.60113117712546	0.00986168971198857	0.343685978682375	-2.71871088750378
HTRA1	1.52620083791846	0.0610381884108826	2.6005915806537	0.00987678308517038	0.343685978682375	-2.71981565938332
SNCAIP	1.51612096635572	-0.107380288017138	2.60040189395296	0.00988209384192172	0.343685978682375	-2.72020397373254
ARHGAP20	1.52193901343921	0.145370953462581	2.59897302552622	0.00992218095027781	0.343685978682375	-2.72312820933696
EME1	-1.52440653163147	-0.13348279139157	-2.5988902396864	0.00992450797987047	0.343685978682375	-2.72329758774877
LRRC59	-1.52440653163147	-0.13348279139157	-2.5988902396864	0.00992450797987047	0.343685978682375	-2.72329758774877
DTL	-1.52306888117624	-0.227433426582026	-2.59683374257182	0.00998247135036672	0.343685978682375	-2.72750352573078
ZBTB18	-1.51715421529655	-0.0385520546452156	-2.59683358645229	0.00998247576216483	0.343685978682375	-2.72750384490748
CCNB2	-1.52892427636877	-0.1866369845355	-2.59666888234957	0.00998713112596269	0.343685978682375	-2.7278405622098
SNRPC	-1.51633799401379	-0.140451827887292	-2.59666493825758	0.00998724262962942	0.343685978682375	-2.72784862517634
RIPPLY3	-1.50939284084409	-0.0591599151843751	-2.59614338549534	0.010001997312138	0.343685978682375	-2.72891474239772
MMRN1	1.5137784513286	-0.0360690521931222	2.59607883116521	0.0100038249064805	0.343685978682375	-2.72904668535898
PDGFRA	1.50336519845721	-0.0057651959585605	2.59513933653465	0.010030456783491	0.343775605106339	-2.73096657635977
UMPS	-1.51960499710792	-0.0147089131774151	-2.59473233942591	0.0100420136506745	0.343775605106339	-2.73179808772804
ZFYVE19	-1.52359892016257	0.0161976079421116	-2.59335264639298	0.0100812794945687	0.343775605106339	-2.7346159478233
ARPC3P1	-1.51104550248906	0.0460578370432465	-2.59334747554411	0.0100814269145003	0.343775605106339	-2.73462650603388
CLDN15	1.51771510681992	-0.0765456502621269	2.59327530310597	0.0100834847388128	0.343775605106339	-2.73477387084492
ISCA2	-1.50830461885848	0.0541650629995162	-2.59204844266849	0.0101185233509867	0.343775605106339	-2.73727834056649
ENSG00000279945	-1.523977676772	0.041863683582398	-2.59135946063753	0.0101382481790395	0.343775605106339	-2.73868431797981
MRPS11	-1.523977676772	0.041863683582398	-2.59135946063753	0.0101382481790395	0.343775605106339	-2.73868431797981
NEGR1	1.50814530385411	-0.0562769984073705	2.59104873135006	0.010147155296298	0.343775605106339	-2.73931829607013
TSPAN11	1.51104475579882	-0.0578718365753748	2.5908093768072	0.0101540212215327	0.343775605106339	-2.73980660042195
CYYR1	1.51183377292279	-0.0265692453528038	2.58773164659227	0.0102426779826007	0.346273872639647	-2.74608167964057
PSMA4	-1.51912292446081	0.0109517288950538	-2.58678955956965	0.0102699538889678	0.346692805703951	-2.74800107328082
SMUG1	-1.50526017179348	-0.219324104163558	-2.58541440960276	0.0103098848933905	0.347537118410629	-2.75080160834657
ENSG00000278238	-1.51302442386685	-0.0440093626350144	-2.58451147352529	0.0103361795170573	0.347919984813316	-2.75263970721352
NCEH1	-1.50730970809262	-0.0510190611882277	-2.58191281311474	0.0104121911790828	0.348431638086066	-2.75792642267688
FNDC1	1.50721609281923	0.060596836902419	2.58135835566182	0.0104284738745463	0.348431638086066	-2.75905376656717
ANKRD46	1.51803606541371	-0.0698415384729519	2.58035767006014	0.0104579186126323	0.348431638086066	-2.76108782466482
APOLD1	1.51214878748312	0.136054964003908	2.57957048120578	0.0104811335776799	0.348431638086066	-2.76268739657624
BRF1	-1.50464968066479	0.107684781360778	-2.57953657386241	0.0104821345736964	0.348431638086066	-2.76275628621119
GINS3	-1.50430087180683	-0.238521936002561	-2.5792775562059	0.0104897839904094	0.348431638086066	-2.76328250505906
C1orf112	-1.51278100013919	-0.144615699620288	-2.57905665216474	0.0104963117675639	0.348431638086066	-2.76373125340209
SCYL3	-1.51278100013919	-0.144615699620288	-2.57905665216474	0.0104963117675639	0.348431638086066	-2.76373125340209
IAPP	-1.5128161170559	-0.0156399776613367	-2.57889200027628	0.0105011796424874	0.348431638086066	-2.76406570672633
FBLN5	1.49882661928372	-0.0234127496043297	2.57886975130637	0.0105018375803767	0.348431638086066	-2.76411089897733
POLR2J4	-1.5055331760452	0.31276466414368	-2.57799766126466	0.0105276557732466	0.348431638086066	-2.76588200626944
CKS1B	-1.51603220958753	-0.0895128134225675	-2.57750609420765	0.0105422336198166	0.348431638086066	-2.76688007111813
RFWD3	-1.51508335151991	-0.219721003879821	-2.57721919978251	0.0105507500690014	0.348431638086066	-2.76746249166257
POLG-DT	-1.50131480799344	-0.167139421911355	-2.57663587075908	0.0105680851569242	0.348431638086066	-2.76864651291304
TMEM47	1.51196549954055	0.129332552440361	2.57576469688278	0.0105940217394128	0.348431638086066	-2.77041432443021
GNG11	1.50320104739166	0.0417338433601114	2.57538502164436	0.010605343239777	0.348431638086066	-2.77118459736322
ENSG00000270393	1.49796449284104	-0.0122614804810377	2.57537383849952	0.01060567687301	0.348431638086066	-2.77120728375615
HMCN1	1.48861728298119	-0.182984358055551	2.5748472785159	0.0106213966781331	0.348456609610921	-2.77227537138568
ENSG00000237343	-1.50372183715217	-0.000105713402189405	-2.57346625197358	0.0106627246340173	0.349041980072493	-2.77507570887446
GPN3	-1.49329935319258	-0.0517009377628949	-2.57316299386139	0.0106718190382095	0.349041980072493	-2.77569044350523
KIF5B	-1.48871807474039	0.106378537160287	-2.57238860293604	0.0106950737352383	0.349041980072493	-2.77725990376053
TMEM158	1.49962656362271	0.225390365818805	2.57107422579887	0.0107346478292777	0.349041980072493	-2.77992274266898
ILK	1.50856390971866	0.0325991733480816	2.56900218853873	0.0107973000990642	0.349041980072493	-2.78411796050448
TAF10	1.50856390971866	0.0325991733480816	2.56900218853873	0.0107973000990642	0.349041980072493	-2.78411796050448
PLEKHG1	1.48702725636723	-0.32574214447329	2.56889246349721	0.0108006269595796	0.349041980072493	-2.78434003054896
ENSG00000286107	1.49727399936861	-0.0371691017549652	2.56843005847987	0.0108146571438913	0.349041980072493	-2.78527578403489
SMCO3	1.49727399936861	-0.0371691017549652	2.56843005847987	0.0108146571438913	0.349041980072493	-2.78527578403489
TSPAN2	1.49995687140032	0.103337780057554	2.5683562521628	0.0108168980657696	0.349041980072493	-2.78542512879177
VRK1	-1.50711171068313	-0.0160725852450119	-2.56761020642294	0.010839572979881	0.349041980072493	-2.78693450310349
ENSG00000203492	-1.51256213815484	0.0592862726074792	-2.56752876199818	0.0108420509299924	0.349041980072493	-2.78709925381447
ENSG00000259020	-1.5083055019689	-0.075507783911707	-2.56719267112743	0.01085228186892	0.349041980072493	-2.7877790669735
HMCES	-1.48735392039244	-0.31820696140726	-2.56636282720692	0.0108775801271556	0.349041980072493	-2.78945724048062
ZFP69	-1.50409472580949	0.249835586180624	-2.5660998707386	0.0108856074992942	0.349041980072493	-2.78998890499023
PRIM2	-1.49853880855707	-0.27497800387839	-2.56602223711189	0.0108879784632278	0.349041980072493	-2.79014586054232
LRRC4	1.48957659948554	0.124072700885713	2.56582573248154	0.0108939818620488	0.349041980072493	-2.79054312330539
CAVIN1	1.49982402172066	0.241205465909281	2.56460126368025	0.0109314572553355	0.349615980481413	-2.79301792326054
SLC25A51	-1.49166242908899	0.354272002558161	-2.56364657647866	0.0109607557961174	0.349615980481413	-2.79494669388641
SLC25A52	-1.49166242908899	0.354272002558161	-2.56364657647866	0.0109607557961174	0.349615980481413	-2.79494669388641
C12orf76	-1.50038468699075	0.0569143822749112	-2.56328290593708	0.0109719349904226	0.349615980481413	-2.79568124660179
GMCL1	-1.51053997408145	0.0171692231773326	-2.56102379736589	0.0110416083887752	0.350734126676578	-2.80024207451044
GPAM	-1.4959739393708	-0.0512127295045979	-2.55975073152549	0.0110810451414018	0.350734126676578	-2.80281055805624
POLD3	-1.50705877685875	0.0797808179188146	-2.55973347340082	0.0110815806236363	0.350734126676578	-2.80284536909188
KMT5B	-1.4948955350945	0.181431162106024	-2.55923066208158	0.0110971919270775	0.350734126676578	-2.80385948368783
ATAD5	-1.49990357163241	-0.170014532010071	-2.55902474262422	0.0111035909932029	0.350734126676578	-2.8042747464699
ZCCHC14	1.49359490864674	-0.120356945397406	2.55879488310622	0.0111107379058896	0.350734126676578	-2.80473825043638
COL24A1	1.49001746587188	0.210446500321894	2.55826006086671	0.0111273827944564	0.350734126676578	-2.80581655040478
NAA25	-1.50259427553711	0.162376855621419	-2.55825676321179	0.0111274854940966	0.350734126676578	-2.80582319842802
FRZB	1.48132220156119	-0.0213873451841223	2.55636992469911	0.0111863868488188	0.35108502074443	-2.80962571953605
ITGA7	1.49897936696351	0.106264473476398	2.5562895413355	0.0111889023490439	0.35108502074443	-2.80978765667363
TMEM182	-1.49899599561871	0.289932779872572	-2.55620255498604	0.0111916250512009	0.35108502074443	-2.80996289054676
CKS2	-1.50090495052545	-0.0722133472519415	-2.55562423928124	0.0112097415859546	0.35108502074443	-2.81112776455697
ARL6IP6	-1.50107292874325	-0.192485938843808	-2.55482128158855	0.0112349387906079	0.35108502074443	-2.81274471459824
ZSCAN18	1.49576449072465	-0.0365976146668993	2.55475829191939	0.0112369175762927	0.35108502074443	-2.81287153942233
KCNK15	1.48842880453014	0.171525575120943	2.55446637766966	0.0112460919675355	0.35108502074443	-2.81345924789894
ENSG00000289519	-1.48168397044923	-0.208905570690948	-2.55404971818753	0.0112591984929416	0.35108502074443	-2.8142979958192
HELLS	-1.50332855622577	-0.100809502491365	-2.5529126816209	0.0112950348124051	0.351697558333159	-2.81658623152899
DUSP1	1.50423821300066	0.207975945751239	2.55212047379122	0.011320063259782	0.351697558333159	-2.81817994998334
ST6GALNAC3	1.49417501470987	-0.00334310266483165	2.55153671752595	0.011338537730712	0.351697558333159	-2.81935402069257
JADE3	-1.48657262497579	0.0821773051532976	-2.55101505446027	0.0113550698862291	0.351697558333159	-2.82040299433255
GRIN1	-1.49185089036142	-0.0133645645132996	-2.54840916995111	0.0114379764850686	0.351697558333159	-2.82563996268154
ENSG00000286281	-1.495131487679	-0.0749042723082133	-2.54785778193918	0.0114555881191011	0.351697558333159	-2.82674742730403
GLRX5P1	-1.50030009258565	0.0512811960357606	-2.54777257885636	0.0114583117112629	0.351697558333159	-2.82691853792603
DEPDC1	-1.49585481127775	0.111753755448131	-2.54750179420937	0.011466971422675	0.351697558333159	-2.82746231042808
ENSG00000276487	1.49368399328737	0.14008796433636	2.54665495043388	0.0114940912774201	0.351697558333159	-2.82916253837722
TMEM240	1.49998954185421	0.167265857947936	2.54652820822021	0.01149815507315	0.351697558333159	-2.8294169560552
COL18A1	1.48981101441792	0.0476538674928032	2.54631747588541	0.0115049147241279	0.351697558333159	-2.82983994613702
SLC19A1	1.48981101441792	0.0476538674928032	2.54631747588541	0.0115049147241279	0.351697558333159	-2.82983994613702
RFXANK	-1.48141054463719	0.336604673689861	-2.54586244412175	0.0115195228613911	0.351697558333159	-2.83075319147914
LRRC45	-1.48833695757371	0.158786996381829	-2.54487044309132	0.0115514270472722	0.351697558333159	-2.83274359945045
RASA2	-1.48757965753928	-0.0465370959488164	-2.54395621249314	0.0115808998589933	0.351697558333159	-2.83457732004757
TSC22D3	1.49620177869933	0.000528428773439541	2.54356735610654	0.0115934560835894	0.351697558333159	-2.83535708249362
SELE	1.49368276611501	0.0823785799998254	2.54313094552089	0.0116075623129559	0.351697558333159	-2.83623207083172
ABCA8	1.48525894521141	0.00195426325849041	2.54301633774161	0.0116112693538397	0.351697558333159	-2.83646183216958
PGBD4	-1.48656421110284	0.093488877921246	-2.54266136713225	0.0116227577473226	0.351697558333159	-2.83717340217682
CPZ	1.48027876058814	0.0131656865047721	2.54265036767081	0.011623113899791	0.351697558333159	-2.83719545008242
GPR78	1.48027876058814	0.0131656865047721	2.54265036767081	0.011623113899791	0.351697558333159	-2.83719545008242
GAS2L3	-1.48175815750573	0.0114711006077384	-2.54210908283794	0.0116406522468514	0.351697558333159	-2.83828031965253
TTTY10	1.47820420365569	0.118194642919739	2.54129385352242	0.0116671113440413	0.351697558333159	-2.83991383323373
ESAM	1.49019981186531	-0.0878643452771474	2.54116375776659	0.0116713386976908	0.351697558333159	-2.84017446678064
NDUFA2	-1.48205379147831	-0.04623618704882	-2.54061156518715	0.0116892969589611	0.351697558333159	-2.84128058883264
MCM6	-1.49429163101485	-0.183907662778686	-2.5403482449342	0.0116978692723896	0.351697558333159	-2.84180797818242
CDC45	-1.49674785974485	-0.157304994135521	-2.54031144850519	0.0116990676160498	0.351697558333159	-2.84188167159992
DNPH1	-1.47452149717394	-0.0882386088259594	-2.54023338513539	0.0117016102566521	0.351697558333159	-2.84203800835967
ZNF280D	1.48313786242563	-0.0651309216839093	2.53891936086707	0.0117444840827019	0.352395017251473	-2.84466891558138
ENSG00000233170	-1.48262348898009	-0.0568890700282109	-2.53814152405898	0.0117699292551354	0.352395017251473	-2.84622567957393
MAP6	1.48545573325789	0.176472254753456	2.53813318382033	0.0117702023535674	0.352395017251473	-2.84624236931732
CAVIN3	1.48117212162645	0.266480587977316	2.5368407049266	0.011812592563191	0.353210165050587	-2.84882814114275
ENSG00000261822	-1.48246942673352	0.0581817823327492	-2.5356600759571	0.0118514333656181	0.353596591756461	-2.85118906254407
ABCA9	1.48832781493496	0.0625956690390933	2.53531949981798	0.0118626589324209	0.353596591756461	-2.85186992607226
NVL	-1.48664274396439	0.041043357709386	-2.53493687568251	0.0118752817384226	0.353596591756461	-2.85263474756694
RPA3	-1.47769722245184	-0.103711089519771	-2.53390845839992	0.0119092687335706	0.353596591756461	-2.85468989813622
DIPK2B	1.48429463320047	0.0191769087309494	2.5336504041013	0.0119178104850027	0.353596591756461	-2.85520546134488
EIF2S3B	-1.47788076399891	-0.0769678896055349	-2.53273850246266	0.011948038773253	0.353596591756461	-2.85702694257616
RAD54B	-1.4725123576469	-0.023619278055646	-2.53271986146959	0.0119486574093155	0.353596591756461	-2.85706417067657
PLEC	1.47133457888545	-0.0436925169711067	2.53252059833679	0.0119552721128359	0.353596591756461	-2.85746210486227
KCNQ5	1.46986043501773	0.197558913487	2.53176386150432	0.0119804223825193	0.353596591756461	-2.85897306228644
GAS7	1.48694235670346	0.148090352278678	2.53147127389204	0.0119901592230139	0.353596591756461	-2.85955715100432
KIFC1	-1.4857874438922	-0.253167039511469	-2.53140095978178	0.0119925002141246	0.353596591756461	-2.85969750867425
ECI1	-1.47878146025903	-0.195661927151243	-2.53036137321093	0.0120271591204753	0.353654281180489	-2.86177225473051
ACTBP15	1.47334332497589	0.0277182488167377	2.53022924355468	0.0120315706005006	0.353654281180489	-2.86203589406952
SULF1	1.48932560484528	0.0840447235082574	2.52948351815882	0.0120564955819034	0.353654281180489	-2.86352360350368
ABCB10P4	-1.4789161805175	-0.0351531682984094	-2.52939247776035	0.0120595416506255	0.353654281180489	-2.86370519934824
RFC4	-1.48131252562796	-0.132549987678718	-2.52889293668648	0.0120762677285968	0.353654281180489	-2.86470151135068
NCAPD2	-1.4830157383696	-0.0914252251879093	-2.52861586113681	0.0120855539355029	0.353654281180489	-2.86525404631152
HASPIN	-1.48347650800343	0.0168582649241594	-2.52699985407145	0.0121398415167676	0.354084239818545	-2.86847550208562
TFDP3	-1.48507023747665	0.0725978580972985	-2.52670452033557	0.0121497863234874	0.354084239818545	-2.86906403099588
APOC2	-1.48328049248826	0.0486325220054357	-2.52581977084929	0.0121796220851853	0.354084239818545	-2.87082673681284
APOC4-APOC2	-1.48328049248826	0.0486325220054357	-2.52581977084929	0.0121796220851853	0.354084239818545	-2.87082673681284
PALLD	1.47554523360948	0.0306125972650662	2.52576390438626	0.0121815082199823	0.354084239818545	-2.87093802133803
LINC01637	-1.47413501631799	-0.118070762836507	-2.52546941400882	0.0121914549579047	0.354084239818545	-2.87152460022536
CCDC85A	1.48511417702266	0.193983272622557	2.52333240954166	0.0122638518396067	0.35488749908281	-2.87577925579635
ENSG00000271894	1.48511417702266	0.193983272622557	2.52333240954166	0.0122638518396067	0.35488749908281	-2.87577925579635
IL17D	1.48047789853537	0.0349522140816533	2.5233039273435	0.0122648193346354	0.35488749908281	-2.87583593941087
PTRHD1	-1.4693698051015	0.190612017248597	-2.52280683863316	0.0122817156079301	0.354935485924959	-2.87682511971035
SGO2	-1.48258467021866	-0.0156164433489039	-2.52229844808323	0.0122990174947629	0.35499506134512	-2.87783660077598
MYL2	1.48110270256205	0.246980206568486	2.52170637649309	0.0123191946528729	0.355000216226241	-2.87901433024509
H3C12	-1.48244031319214	-0.201029531115939	-2.52139911641505	0.0123296773677512	0.355000216226241	-2.87962541961938
FOXO1	1.47128521823644	-0.186439881833234	2.51948100715685	0.0123952969370068	0.356179485481879	-2.88343864011841
CHCHD6	-1.4811371188013	0.12687276297122	-2.51914354647553	0.012406873792453	0.356179485481879	-2.88410923341442
ZNF423	1.47756621739456	0.195416477512149	2.51841793668324	0.012431799049245	0.356179485481879	-2.88555086103156
ACKR1	1.46863513816642	0.0574980925043441	2.5176673502251	0.012457629216494	0.356179485481879	-2.88704170135703
EXO1	-1.47580511369089	-0.23000271262091	-2.51757060853339	0.0124609618953518	0.356179485481879	-2.88723382262516
EXOSC9	-1.46806068485132	-0.0151922680061244	-2.5171902447007	0.0124740728480533	0.356179485481879	-2.88798912756846
SNX29P1	1.4678937571444	-0.168671997726792	2.51642518197598	0.0125004814121525	0.356179485481879	-2.88950802111255
SNX29P2	1.4678937571444	-0.168671997726792	2.51642518197598	0.0125004814121525	0.356179485481879	-2.88950802111255
MCM10	-1.48175039086506	-0.0748108178406421	-2.51620020955105	0.0125082565201639	0.356179485481879	-2.88995458061713
C8orf34	1.47485067701474	0.0754104116322142	2.51431490020657	0.0125735828534541	0.357602521862646	-2.89369535539367
PBDC1	-1.46821544249987	0.0322010711280539	-2.51278735852963	0.0126267351751387	0.358257441324117	-2.89672432642104
ST8SIA1	1.46448746483661	-0.0794049803361784	2.51276911213088	0.0126273712843816	0.358257441324117	-2.89676049685603
PPP1R3C	1.47504863671463	0.102751261830634	2.51149394403794	0.0126718971884679	0.358514704309826	-2.8992876931609
PDLIM3	1.47726172605693	0.100085304214218	2.51122798563521	0.0126812014420875	0.358514704309826	-2.89981463183472
GJA1	1.47066353382782	-0.137834627095074	2.51118763759202	0.0126826135041127	0.358514704309826	-2.89989456811761
SNX8	-1.4682362400291	0.0571506641994783	-2.50863198991687	0.012772339442903	0.359547615131764	-2.90495527832763
ZBTB41	-1.46084710026954	-0.119857479932716	-2.50837490757267	0.0127813965329986	0.359547615131764	-2.90546408641838
PHKA1P1	-1.46041436320792	0.0110149222600831	-2.50701035443148	0.0128295659618353	0.359547615131764	-2.90816394036714
HSPB7	1.47476391982565	0.184427241085307	2.50664611935722	0.0128424509468091	0.359547615131764	-2.90888436884732
PTGES2-AS1	1.47387935948316	0.0758319487752699	2.50607825003986	0.0128625625719409	0.359547615131764	-2.91000737367759
CDA	1.46562868385633	0.256471383083341	2.50603564189227	0.0128640727097412	0.359547615131764	-2.91009162489063
KRT8P10	1.46789919108165	0.0440728340057309	2.5055514975213	0.0128812430695833	0.359547615131764	-2.91104885311734
GEM	1.46935811672139	0.0486860020799108	2.50549033100044	0.0128834138139683	0.359547615131764	-2.91116977641234
FLG	1.46786513768788	0.229069830170596	2.50534788629148	0.0128884703098977	0.359547615131764	-2.91145137205514
FLG-AS1	1.46786513768788	0.229069830170596	2.50534788629148	0.0128884703098977	0.359547615131764	-2.91145137205514
RSPO3	1.46399487675082	0.178874362557412	2.50508677857562	0.0128977436874966	0.359547615131764	-2.91196751077381
MXRA7	1.46554067111025	0.132724142450457	2.50457861835976	0.0129158082942269	0.359547615131764	-2.91297185993081
SEC24D	1.46039161458938	0.2485414113737	2.50430495712658	0.012925546015305	0.359547615131764	-2.91351265612817
APOD	1.46595940513899	0.0695686004450397	2.50403227797167	0.0129352552904486	0.359547615131764	-2.91405145634533
WFDC1	1.46382139629445	0.176224063159098	2.50261672564237	0.0129857632045794	0.360521313854909	-2.9168476299061
TGFB1I1	1.46803156855256	0.198473995929522	2.50142477159909	0.0130284290232712	0.360962415142453	-2.91920097187313
SLC19A3	1.46880441623862	0.251592670190082	2.50067916063309	0.0130551814427926	0.360962415142453	-2.920672537745
UBALD2	-1.46181449104026	-0.186050477220358	-2.5003861929085	0.0130657064551728	0.360962415142453	-2.92125063701467
MRGPRF	1.46338544333216	0.115108296707167	2.49916213405186	0.0131097631093161	0.360962415142453	-2.92366532529226
GJA4	1.46311295381216	0.0608014632581241	2.49913460854166	0.0131107553326787	0.360962415142453	-2.92371961180259
CALHM5	1.45091844435074	0.0533975361001818	2.49786756073738	0.013156501518504	0.360962415142453	-2.92621790714879
FSTL3	1.45762376899868	0.0331263026512645	2.49773057638768	0.013161455773097	0.360962415142453	-2.92648793402077
ENSG00000286289	1.46766482430957	0.292735802914255	2.49677151283226	0.013196188330861	0.360962415142453	-2.92837807335508
ZBTB3	-1.45883085761045	0.357512411624508	-2.4963817359754	0.0132103274168286	0.360962415142453	-2.92914605737748
ENSG00000275185	-1.45316287957162	0.0528483014106705	-2.49634771996408	0.0132115619807324	0.360962415142453	-2.92921307435885
CLTCL1	1.46111945304758	0.0532639919156484	2.49585551448849	0.0132294373861858	0.360962415142453	-2.93018270174262
H2AC8	-1.45988305912038	-0.241297342860504	-2.49579723264738	0.013231555429317	0.360962415142453	-2.93029750300419
ARHGAP17	1.45150672521852	-0.137657064271031	2.4954634297367	0.0132436921035445	0.360962415142453	-2.93095496618856
ENSG00000286312	-1.46156400569277	-0.00713671713556621	-2.4951848554856	0.0132538283094004	0.360962415142453	-2.93150358688087
TEX30	-1.46156400569277	-0.00713671713556621	-2.4951848554856	0.0132538283094004	0.360962415142453	-2.93150358688087
PPP1R14A	1.46814403244973	0.014482643871578	2.49496505891192	0.013261830699772	0.360962415142453	-2.93193641089281
SAC3D1	-1.46412472192256	0.109537959676194	-2.49487547024183	0.0132650936917503	0.360962415142453	-2.93211281886071
TSTD1	-1.466827455416	0.0399102794843992	-2.49410583079896	0.0132931548756194	0.361303916590202	-2.93362806118756
CCNF	-1.465195250044	-0.239694684722235	-2.49265066937737	0.0133463546255614	0.361565054145197	-2.93649173652266
ATP23	-1.4563092141612	0.0555857174922961	-2.49258255718656	0.0133488493951368	0.361565054145197	-2.93662573895353
BOC	1.45779975660386	0.277436074792632	2.49177674369106	0.0133783957068772	0.361565054145197	-2.93821081738211
NT5E	1.46518291622993	0.0499998397457619	2.49154344138213	0.0133869609214354	0.361565054145197	-2.93866964557436
FBLN1	1.459298945937	-0.129731731793276	2.4914135696654	0.0133917310070261	0.361565054145197	-2.93892504262078
TRIM17	-1.44967854942471	-0.0251904518448073	-2.49054199963195	0.0134237822127996	0.361565054145197	-2.94063869007074
P3H3	1.4536403616054	0.0733099829132787	2.49045042329919	0.0134271538070764	0.361565054145197	-2.94081871119103
NAP1L4P3	1.4621186153874	-0.0220938765085923	2.48971712181902	0.0134541791627993	0.361565054145197	-2.94226001362588
PLEKHA4	-1.46408271110443	0.080291954369968	-2.489695552236	0.0134549748276641	0.361565054145197	-2.94230240254925
ENTPD5	-1.46602886618595	0.0159637094887935	-2.48961389337962	0.0134579874616359	0.361565054145197	-2.9424628768386
NUF2	-1.46488688878079	-0.218606680097149	-2.48609007418551	0.0135885641635821	0.363223102921846	-2.94938309628066
DTNA	1.45383662205872	0.252267901977764	2.48585940055707	0.0135971510208042	0.363223102921846	-2.94983578096834
ENOX1	1.4512317037428	0.215190157646366	2.48566171154396	0.0136045138588856	0.363223102921846	-2.95022370366309
ARHGAP11B	-1.45626541565734	-0.065620986790081	-2.4849047676358	0.0136327386667488	0.363223102921846	-2.95170877695831
ENSG00000284906	-1.45626541565734	-0.065620986790081	-2.4849047676358	0.0136327386667488	0.363223102921846	-2.95170877695831
CST2	1.45920538123969	0.0486450148009808	2.48478740698055	0.0136371194500143	0.363223102921846	-2.95193899260643
TTF2	-1.45599027781717	-0.218957958959481	-2.4845810595021	0.0136448249255077	0.363223102921846	-2.95234374074956
OLFML3	1.45673814955807	-0.0446106085061897	2.48424335800487	0.0136574438022178	0.363223102921846	-2.95300607001998
BST1	1.45649243931498	0.159209707820155	2.48398927288205	0.0136669450262214	0.363223102921846	-2.95350434781162
ENSG00000236841	1.45784642223939	0.0940597303893234	2.48325673728981	0.0136943702513578	0.363223102921846	-2.95494063031843
FAP	1.45784642223939	0.0940597303893234	2.48325673728981	0.0136943702513578	0.363223102921846	-2.95494063031843
ZNF473	-1.44820301131685	-0.0682341196810044	-2.48282779826198	0.013710451891391	0.363223102921846	-2.95578146602133
MRPL16	-1.44415706478902	0.309069343894745	-2.4815417724197	0.0137587677794707	0.363223102921846	-2.95830160291771
GIMAP1	1.45423562364037	-0.146193155905584	2.48149198974807	0.0137606411484151	0.363223102921846	-2.95839913391418
PCDH19	1.45689871620001	0.242829504798189	2.48133675149022	0.0137664843661021	0.363223102921846	-2.9587032548651
REXO4	-1.4567249046681	0.163836290705424	-2.48126159357496	0.0137693141260904	0.363223102921846	-2.95885048724495
NUP133	-1.44801402723277	-0.222827177045168	-2.48085067503101	0.0137847947015375	0.363223102921846	-2.95965539167354
SOD3	1.43824747732401	-0.00175720485504874	2.47935446093364	0.0138412924730828	0.364299689915838	-2.96258510559251
EPHA3	1.45885126319893	0.239213900981096	2.47836466671819	0.0138787805544753	0.364874080649429	-2.96452229235685
OR6M1	1.43974616030272	0.0130040453613864	2.47721668563992	0.0139223728545782	0.365403668694986	-2.96676816450176
AMFR	1.44579341347955	0.00286112498482212	2.47682651235879	0.0139372165788967	0.365403668694986	-2.96753126359074
PRKCI	-1.45213728861702	-0.170762829809096	-2.4762654367366	0.0139585867417124	0.365403668694986	-2.96862841436361
RECQL4	-1.4572021647681	-0.188364065873111	-2.47554864564068	0.013985930110045	0.365403668694986	-2.97002971732958
MYBPC2	1.43891308928059	0.191457458798551	2.47508936914299	0.0140034750873757	0.365403668694986	-2.97092738702273
MELK	-1.45451603912868	-0.109385234514357	-2.47494380797065	0.0140090397970727	0.365403668694986	-2.97121185798306
ANKRD9	-1.44572743088933	-0.0531060973740773	-2.47439003072514	0.0140302282962806	0.365403668694986	-2.97229396382508
ACTRT2	-1.44146524648668	0.0642249683112921	-2.4741477086294	0.0140395089175475	0.365403668694986	-2.9727674004912
RPF1	-1.45400046434647	-0.0915028900032139	-2.47413201754047	0.0140401100537506	0.365403668694986	-2.97279805544324
DPYSL3	1.43772319135097	0.112183001816298	2.47152135935051	0.0141404449665885	0.366392990342547	-2.97789582877909
SHANK3	1.45128081106015	0.00109364379782379	2.47141035003267	0.0141447254414788	0.366392990342547	-2.97811248186751
ASMT	1.44035591869751	-0.0783157231921618	2.47134925555886	0.0141470817107281	0.366392990342547	-2.97823171395371
CDKN3	-1.4552521163344	-0.0695898997201438	-2.47105333744289	0.0141584995047608	0.366392990342547	-2.97880918901526
TSPAN4	1.44971106277156	-0.121350466443602	2.47072919221065	0.0141710158111159	0.366392990342547	-2.97944167370712
CCNB2P1	-1.45439069343329	-0.239600596240549	-2.47044395341066	0.0141820379375424	0.366392990342547	-2.97999817804997
RAPGEF4	1.4542573441331	0.0421268456025977	2.47028375707924	0.0141882315411917	0.366392990342547	-2.9803106964999
FAIM	-1.43526563666643	-0.048127511289652	-2.46755002508464	0.0142942954465352	0.3687231714686	-2.98564084672998
ZSCAN20	-1.43980195157793	0.058073673004421	-2.46701382629149	0.0143151813630217	0.368853450762017	-2.98668565945939
BTBD6	-1.45028545670594	0.1526211036556	-2.46598136156669	0.0143554740414772	0.369331339188632	-2.98869687130836
SOX5	1.4461592250218	0.0555476459478483	2.46572639002281	0.0143654399735929	0.369331339188632	-2.9891934265387
PCSK9	-1.44430514000909	-0.152685904645991	-2.46470043314867	0.014405603071871	0.36995558142568	-2.99119098137835
KRT8P26	1.4406347526272	0.0575033584945901	2.4639716754901	0.0144341922194801	0.37028154115457	-2.99260940890121
NAALADL1	1.44915214386761	-0.00640874500067297	2.46321107127723	0.0144640843901272	0.370468254407861	-2.99408940008105
INIP	-1.42932607071906	-0.0301378974779088	-2.46220692903144	0.0145036318598354	0.370468254407861	-2.9960426108537
MLXIP	1.44999544540205	0.012718816485859	2.46172191633895	0.0145227680970972	0.370468254407861	-2.99698576631709
SDCBP	1.4474584266199	0.130991379512444	2.46164895276958	0.0145256488215235	0.370468254407861	-2.9971276360971
BUB1B	-1.45287576282231	-0.163998404949129	-2.46136413310255	0.014536898833503	0.370468254407861	-2.99768139926965
BUB1B-PAK6	-1.45287576282231	-0.163998404949129	-2.46136413310255	0.014536898833503	0.370468254407861	-2.99768139926965
TUBGCP3	-1.44117404332462	0.100965776518849	-2.46070990986975	0.0145627690873619	0.370721945739804	-2.99895315007707
TBC1D31	-1.45184287630308	-0.0571235978644276	-2.46020992866786	0.0145825676021243	0.370820684668428	-2.99992485364237
ENSG00000188078	-1.43165893245531	0.458398221393458	-2.45730324429428	0.0146981415983489	0.371201167544084	-3.00557025309611
C16orf95	-1.43495182481648	-0.0603627636314629	-2.45716746402209	0.0147035602248311	0.371201167544084	-3.00583381356297
ENSG00000267312	-1.44935052037589	-0.05737173751589	-2.45611185338231	0.0147457472757573	0.371201167544084	-3.00788237101868
CKAP2	-1.44485254350811	-0.155329208835261	-2.45593734464838	0.0147527317761468	0.371201167544084	-3.00822094930522
NRAS	-1.44652121569694	0.141084561144085	-2.45552893385519	0.0147690893911966	0.371201167544084	-3.00901325100006
CCN1	1.44153221670373	0.280235770646513	2.45515701721657	0.0147839993366653	0.371201167544084	-3.00973464739201
TMEM198	1.44070437735967	0.16226387773498	2.45478176702449	0.0147990564481144	0.371201167544084	-3.01046240543994
C8orf76	-1.4377182510638	0.0745341960134543	-2.45475533952446	0.0148001173778226	0.371201167544084	-3.01051365482961
ENSG00000272338	1.44164116744022	-0.129180908625927	2.45437477355226	0.0148154026457083	0.371201167544084	-3.01125160773304
SRSF8	1.42874320686752	0.167631940126319	2.45402733618319	0.0148293695383988	0.371201167544084	-3.0119252270474
RAD51	-1.44207067355958	-0.194350968667341	-2.45343025508145	0.0148533993171038	0.371201167544084	-3.01308265129261
OR2B2	-1.42531104571731	0.0843591682573561	-2.45306037611041	0.0148683025623259	0.371201167544084	-3.013799517732
JAM2	1.43549491979459	0.118796783681832	2.45256030294711	0.0148884726981906	0.371201167544084	-3.01476855301425
PALM	1.43741614467792	0.122685587508439	2.45239286442885	0.0148952316441397	0.371201167544084	-3.0150929715975
LINC00944	-1.44000644754127	0.0453853591291489	-2.451927944589	0.0149140132039	0.371201167544084	-3.01599366227077
ENO4	-1.43754723625557	-0.118834174104618	-2.45187333855356	0.0149162205236985	0.371201167544084	-3.01609944015522
HAUS2	-1.44150149709278	0.0738672156651523	-2.45155591107435	0.0149290575143893	0.371201167544084	-3.0167142880638
ENG	1.43984831816852	-0.0038619794432195	2.45125573883978	0.0149412056991	0.371201167544084	-3.01729564404715
RPA3P2	-1.42873912362709	-0.049809486904445	-2.45004682319775	0.0149902201362733	0.371201167544084	-3.01963632181065
KIRREL1	1.43947950169589	-0.110936199407986	2.44935118015936	0.0150184889338778	0.371201167544084	-3.02098271839347
POM121L9P	1.43428608601105	0.23550402073895	2.44925678782085	0.0150223283870946	0.371201167544084	-3.02116538421582
LMNB1	-1.43788472374426	-0.181164522976979	-2.44923564306354	0.0150231885794006	0.371201167544084	-3.0212063021408
ISLR	1.4180648642762	0.111488261500363	2.44911860533505	0.0150279505942982	0.371201167544084	-3.02143277973051
HNRNPUL2	-1.43729208770535	0.115185595911187	-2.44910383273012	0.01502855175508	0.371201167544084	-3.02146136520591
HNRNPUL2-BSCL2	-1.43729208770535	0.115185595911187	-2.44910383273012	0.01502855175508	0.371201167544084	-3.02146136520591
HMMR	-1.44080659315534	-0.151993749472544	-2.44874190699992	0.015043286727721	0.371201167544084	-3.02216165261035
EEF1E1	-1.42432322564052	0.0228588562073452	-2.44859903251555	0.0150491070573508	0.371201167544084	-3.02243807253398
EEF1E1-BLOC1S5	-1.42432322564052	0.0228588562073452	-2.44859903251555	0.0150491070573508	0.371201167544084	-3.02243807253398
SPACA1	-1.43380658700472	-0.0382742516221663	-2.44833964267003	0.0150596790164066	0.371201167544084	-3.02293987641267
RPS6KC1	-1.43489554717258	0.114284483974001	-2.44766103385544	0.0150873682347909	0.371490558449243	-3.0242524453588
ASPM	-1.43793604140068	-0.212038955921304	-2.44692344753871	0.0151175150665298	0.371839787164391	-3.02567869995671
SUV39H1	-1.4334008867394	-0.17507173485504	-2.4460998468409	0.0151512405702084	0.372276209495636	-3.02727079987781
B9D2	-1.43370321194443	-0.18388793842047	-2.44453267628556	0.0152155985701551	0.373437779059475	-3.03029889701202
RPL32P7	-1.42371004058794	-0.16246944729673	-2.4441687191527	0.0152305795778346	0.373437779059475	-3.0310018755821
BTG1P1	1.43057547868245	-0.0993685224682227	2.44276146585925	0.0152886271968563	0.37446686992258	-3.03371903901414
RIOX1	-1.43082413730529	0.0959725981703913	-2.44073273154597	0.0153726551153697	0.375825554178959	-3.03763357851409
ZNF519	-1.41312392475752	-0.120329097455207	-2.43981631391042	0.0154107460468857	0.375825554178959	-3.03940084451064
C1QL1	-1.41502503673801	-0.0932663617889854	-2.4397363972905	0.015414071743189	0.375825554178959	-3.03955493008655
TMEM251	-1.41649426503767	0.219427647130522	-2.4387376055324	0.0154556896829645	0.375825554178959	-3.04148027831479
ETS2	1.43519417337736	-0.107981364079345	2.43817995392466	0.0154789693314321	0.375825554178959	-3.04255492727582
ENSG00000213144	-1.42535102464578	0.143982839623154	-2.43802860552049	0.0154852928560621	0.375825554178959	-3.04284655040732
ENSG00000251066	-1.42535102464578	0.143982839623154	-2.43802860552049	0.0154852928560621	0.375825554178959	-3.04284655040732
PDAP1	-1.42535102464578	0.143982839623154	-2.43802860552049	0.0154852928560621	0.375825554178959	-3.04284655040732
ADAMTS10	1.42686536093961	-0.0468205428978408	2.43793245177257	0.0154893114674709	0.375825554178959	-3.04303181377434
NR2F1-AS1	1.42210498298601	0.106100315506897	2.43722869034293	0.0155187523166189	0.375827133192991	-3.04438756999157
SAMD4A	1.42913379386052	-0.00370299833403949	2.43715958093288	0.01552164607958	0.375827133192991	-3.04452068542098
H3P12	-1.42616565136881	-0.330528541213966	-2.43638893298703	0.0155539471870877	0.375827896088001	-3.04600483157883
LINC01205	-1.42616565136881	-0.330528541213966	-2.43638893298703	0.0155539471870877	0.375827896088001	-3.04600483157883
ACVRL1	1.43455304591306	0.0797069006654068	2.43531396344037	0.0155991031013856	0.376095105535501	-3.04807431367496
SNUPN	-1.42640370604883	0.152537079008993	-2.43419572569006	0.0156461996923584	0.376095105535501	-3.05022617968274
CFAP418	-1.41238694766499	0.0412790704635962	-2.43352883927339	0.0156743466898071	0.376095105535501	-3.05150905001069
LIPT2	-1.43067572634048	0.135959441170759	-2.43336298025445	0.0156813539884754	0.376095105535501	-3.05182805677985
BTG1	1.4182473878944	-0.323852454442138	2.43313788978338	0.015690868163573	0.376095105535501	-3.05226095421263
RGN	1.42625956514485	0.0461180420930699	2.43268863401677	0.0157098726852282	0.376095105535501	-3.05312485683817
MAGI2-AS3	1.42513480340337	0.290030727976223	2.4324884781864	0.0157183462820546	0.376095105535501	-3.05350970082302
MUSTN1	1.42709123124158	0.0302152362258607	2.43234437452088	0.0157244494149516	0.376095105535501	-3.05378675359392
HSPA14	-1.43271649956994	-0.133800353278104	-2.43223305055146	0.015729165685693	0.376095105535501	-3.05400077373413
SPDYE2	-1.42270961257235	0.178353011015799	-2.43155329138586	0.0157579910426247	0.376095105535501	-3.0553074091002
SPDYE2B	-1.42270961257235	0.178353011015799	-2.43155329138586	0.0157579910426247	0.376095105535501	-3.0553074091002
MTFR2	-1.42376417030921	-0.166092207955808	-2.4314543455958	0.0157621907590932	0.376095105535501	-3.05549757430885
H2BC3	-1.41904812468413	-0.207298494937662	-2.43115488229251	0.0157749074017166	0.376095105535501	-3.05607307227134
NXPH3	1.43131932756296	0.0238991774477056	2.43075961568032	0.0157917062115664	0.376110647020466	-3.05683257926262
ZWINT	-1.42282081191477	-0.186820463664961	-2.429065484073	0.015863886186293	0.376826607459056	-3.06008654284397
ACHE	1.41348951106627	0.100478823731959	2.42905920758465	0.0158641541435061	0.376826607459056	-3.06009859428261
LAMA2	1.41469831423845	0.0568904826821185	2.42891527199057	0.0158703001724696	0.376826607459056	-3.06037495588543
TMEM97	-1.41457746029882	0.0454649100467438	-2.42831576650567	0.0158959216379144	0.377050613759614	-3.06152586214589
PARL	-1.43062819556694	0.209523276483489	-2.42738730897652	0.0159356739790814	0.377173402609886	-3.06330774817325
ECT2	-1.42341339851935	-0.238377255089225	-2.42717287056733	0.0159448677524902	0.377173402609886	-3.06371920474517
CLK1	1.42271691144141	0.0268444598358335	2.42599367630066	0.0159955081036642	0.377173402609886	-3.06598118670126
NOS3	1.40962934401988	0.100754143213292	2.42598669680797	0.0159958082601731	0.377173402609886	-3.06599457198155
SGPL1	-1.42095274872635	-0.0110380447639939	-2.42583505644395	0.0160023308586929	0.377173402609886	-3.06628537910109
GAPDHP68	-1.4152896800144	0.283538538417406	-2.42559187143454	0.0160127960344926	0.377173402609886	-3.0667517094376
GPANK1	-1.42022049336824	0.122538434427633	-2.42555353862474	0.0160144461933275	0.377173402609886	-3.06682521221389
ZC3H14	-1.41106175052474	0.206536446959137	-2.42498241796682	0.0160390497377642	0.377371298527011	-3.06792020049953
LGALSL	1.42009366589346	0.323894939239108	2.42338856625327	0.016107888882799	0.378156732604389	-3.07097474577262
CRYGN	1.42609029326317	0.00581307488132004	2.42336333785364	0.0161089806058919	0.378156732604389	-3.07102307963226
ZNF695	-1.40386685421657	0.101450770549115	-2.42308252900294	0.0161211366280066	0.378156732604389	-3.07156103554871
RPS7P4	-1.41511999767065	0.244194444503229	-2.42247853165411	0.0161473107530631	0.378389647254626	-3.07271793628868
ART4	1.41945085840378	0.0650124508446276	2.42183780032459	0.0161751178123561	0.378660320807246	-3.07394490003834
LINC00205	1.4101366614468	0.299465782720993	2.42122576036676	0.0162017192325903	0.378902255105145	-3.07511663541679
WDR20	-1.41600834543125	0.00541442328392864	-2.42038817331266	0.0162381864210978	0.379206516765716	-3.07671972215461
CENPA	-1.42394324050677	-0.0925496511630407	-2.41950884097432	0.0162765492067398	0.379206516765716	-3.07840214335179
ENSG00000289285	-1.42715069823513	0.0318196099894907	-2.41913129104851	0.016293045217425	0.379206516765716	-3.07912433026465
ATP9B	1.42039703946016	-0.0412333880202247	2.41844406860169	0.0163231094632608	0.379206516765716	-3.08043859346394
TRPM5	-1.41992205361964	0.136459851544409	-2.41809655879044	0.016338330801809	0.379206516765716	-3.0811030466555
CDK2	-1.41905096363533	-0.18678578223038	-2.41793738204453	0.0163453071197265	0.379206516765716	-3.0814073691085
PSRC1	-1.42398820034472	0.0709456635679004	-2.41785552173918	0.0163488958770551	0.379206516765716	-3.08156386657153
SLC25A18	1.41814920109219	-0.0150290183866474	2.41754328910954	0.0163625905575103	0.379206516765716	-3.08216073529069
CCDC82	-1.4146286630839	0.00447842011930201	-2.41739040979387	0.0163692996187578	0.379206516765716	-3.08245295521802
CDCA8	-1.42455385633441	-0.0784177751054407	-2.41691076630095	0.0163903644098845	0.379206516765716	-3.08336965266338
ACTG1P1	1.41414337974053	-0.0123474789322201	2.41683241506498	0.0163938076839856	0.379206516765716	-3.08351938168773
MRO	-1.4131516998377	0.165631707730205	-2.41527627290679	0.0164623275021263	0.380413685026814	-3.08649221638168
CLMP	1.42033262222132	0.00674724946094549	2.41444419613271	0.0164990691382901	0.380438326476461	-3.08808106387225
ABCB6	-1.41172373191643	0.212728028162168	-2.41420623145879	0.0165095901543606	0.380438326476461	-3.08853536148672
TMEM183A	-1.40840584242381	-0.109872238509627	-2.4141428806475	0.01651239205202	0.380438326476461	-3.08865629719733
PARVA	1.41430062795829	0.106103993468118	2.41324077531734	0.0165523362456617	0.380853599704416	-3.0903780771056
MAP3K4-AS1	1.41247785105151	0.166112083379941	2.41294035497916	0.0165656574551007	0.380853599704416	-3.09095133172877
MCM4	-1.42160313501248	-0.139734359556717	-2.41244760921785	0.0165875272526657	0.380853599704416	-3.09189143104972
TACC3	-1.41965461374615	-0.152080005634843	-2.41206187325376	0.0166046653765596	0.380853599704416	-3.09262724211984
GPATCH1	-1.40041178015977	-0.104988462184143	-2.41128482892338	0.0166392367151531	0.380853599704416	-3.09410915659485
CD81	1.42106243496148	-0.120508428425627	2.41117952160658	0.0166439268139343	0.380853599704416	-3.09430995528273
CCNB1	-1.41756881100662	-0.163567546173045	-2.41100895580501	0.0166515258245275	0.380853599704416	-3.09463517047402
SPRR2E	1.39719719770697	0.152525203751903	2.41079144181662	0.0166612209074765	0.380853599704416	-3.09504986953612
NPHS1	-1.41688063515908	-0.139959549772843	-2.40959921622994	0.0167144496911095	0.380853599704416	-3.0973222674758
TMEM44-AS1	-1.40808748258157	0.0190622099883844	-2.40919599236118	0.016732486220198	0.380853599704416	-3.09809057737005
NDUFV2-AS1	-1.4194878385539	0.222574165054856	-2.40838332299887	0.0167688898299059	0.380853599704416	-3.09963868299166
ENSG00000111780	-1.40477908652626	0.196618357899694	-2.40810977783465	0.0167811590423219	0.380853599704416	-3.10015966564428
GATC	-1.40477908652626	0.196618357899694	-2.40810977783465	0.0167811590423219	0.380853599704416	-3.10015966564428
FRMD8	-1.41531741864709	0.316075733311272	-2.40773983765307	0.0167977644349258	0.380853599704416	-3.10086414931227
E2F2	-1.40362503871701	0.0866025191588791	-2.4076165147278	0.0168033032182798	0.380853599704416	-3.10109897263644
KIF3B	-1.40501444224868	-0.00291076591884599	-2.40664739820795	0.0168468851736211	0.380853599704416	-3.10294390458815
C3	1.39175241941317	-0.161767115781086	2.40543806128412	0.0169014100348157	0.380853599704416	-3.10524516639543
PLPP3	1.41315864687982	-0.0167268951146411	2.40473301670415	0.0169332699423217	0.380853599704416	-3.10658630011706
NBL1	1.40935869255882	0.150716928374914	2.40417508351014	0.0169585196846294	0.380853599704416	-3.1076473357971
PDE7B	1.41094713578342	-0.0643988736412484	2.40304337893077	0.0170098380716262	0.380853599704416	-3.10979881279022
TMEM38A	-1.40362261606375	0.121508991279541	-2.40298149680565	0.0170126481341162	0.380853599704416	-3.10991642894751
KCNJ16	-1.40446646104461	0.0128274808545697	-2.40291890962484	0.0170154906300327	0.380853599704416	-3.11003538225763
SAP30L	-1.40348529503912	-0.0716458182136474	-2.40185574912116	0.0170638398485338	0.380853599704416	-3.1120555799462
H2BC5	-1.40482289715001	-0.115944681632623	-2.40169055254806	0.0170713633497824	0.380853599704416	-3.11236940757521
PEX11A	-1.41856166948844	0.0528865329376752	-2.40163136704038	0.0170740595312342	0.380853599704416	-3.11248183864806
CCNT2	-1.40254646514667	0.0615284403256159	-2.40155408439038	0.0170775806895354	0.380853599704416	-3.11262864381023
PTTG3P	-1.4094086921656	-0.246129455227574	-2.40125357661456	0.0170912785424919	0.380853599704416	-3.11319944223498
GPR4	1.40937035810705	-0.0228964307779318	2.40037160231322	0.017131537034389	0.380853599704416	-3.11487431553719
CSTF2T	-1.40909428360735	-0.153931789068252	-2.40026897796221	0.0171362268455031	0.380853599704416	-3.11506916190524
SOCS2	1.40299599124221	0.158171340234208	2.40019504120935	0.0171396063697393	0.380853599704416	-3.11520953606664
TARS2	-1.40099124104452	-0.144302406120901	-2.39979893348852	0.0171577218061407	0.380853599704416	-3.11596150505995
ZFPM2	1.40589390376414	0.115166604601816	2.39948281170803	0.017172191320636	0.380853599704416	-3.11656154500263
FAM241B	-1.4056215621447	-0.142283036206393	-2.39917765191701	0.0171861692992024	0.380853599704416	-3.11714070683393
POLQ	-1.40565914082556	-0.133655508869879	-2.39897545131315	0.0171954367177122	0.380853599704416	-3.11752442440669
GOLIM4	-1.40564026440894	0.210648346102748	-2.3985346892844	0.0172156533607144	0.380853599704416	-3.11836075585498
SORCS2	1.40762904741533	0.0636336867760976	2.39818755808609	0.0172315901575029	0.380853599704416	-3.11901932368201
SLC25A51P1	-1.39431975870358	0.209016381687402	-2.39791213469875	0.0172442441102905	0.380853599704416	-3.11954178533467
FDPSP1	-1.39571682731407	0.123317698257225	-2.39745453543494	0.0172652860180217	0.380853599704416	-3.12040969835414
SNX9	1.39593257258858	-0.0340815686923064	2.39711445241871	0.0172809388196969	0.380853599704416	-3.12105462091087
ENSG00000267288	-1.39581000373388	0.205663061906292	-2.39684936984811	0.0172931483035524	0.380853599704416	-3.12155725507028
HEXIM2	-1.39581000373388	0.205663061906292	-2.39684936984811	0.0172931483035524	0.380853599704416	-3.12155725507028
COX7A2	-1.39915108303426	-0.0187096052123621	-2.39662283973676	0.0173035881246753	0.380853599704416	-3.1219867466784
ERMN	1.41515754597213	0.0371901153920543	2.39627265004632	0.0173197378406913	0.380853599704416	-3.12265061619336
ANTXR1	1.4084728375589	0.21459801099954	2.39575062497973	0.0173438367892426	0.380853599704416	-3.12364007118209
F10	1.40363996491177	0.0883540545609915	2.39540860158929	0.0173596421159923	0.380853599704416	-3.12428823754994
CAPG	-1.40763499662468	-0.146022648746768	-2.3952416397355	0.0173673622463669	0.380853599704416	-3.12460461414266
MEIS3	1.40608321553386	0.188425103068594	2.39479040881427	0.0173882418209257	0.380853599704416	-3.12545954891091
ZBTB44	-1.39976969091826	-0.11478307295107	-2.39477503534878	0.0173889535793049	0.380853599704416	-3.12548867391031
ENSG00000254851	1.39443116593485	0.188763843413688	2.393587366777	0.0174440178403421	0.380853599704416	-3.1277381755587
PCSK7	1.39443116593485	0.188763843413688	2.393587366777	0.0174440178403421	0.380853599704416	-3.1277381755587
ZFP41	-1.40464977646909	-0.0126673817565587	-2.39353740088475	0.0174463377933875	0.380853599704416	-3.12783279025692
MPHOSPH9	-1.40308197106607	-2.4211054111591e-05	-2.39322648688411	0.0174607798762014	0.380853599704416	-3.128421490615
FZD1	1.39078027116419	0.0676309792834117	2.39246021142834	0.0174964187226599	0.380853599704416	-3.12987208691694
LNCOC1	-1.40552939567334	-0.292597494568484	-2.39144504791505	0.017543731957871	0.380853599704416	-3.13179316421622
LY6K	-1.40552939567334	-0.292597494568484	-2.39144504791505	0.017543731957871	0.380853599704416	-3.13179316421622
ARL17A	-1.38931443817276	0.131618049744283	-2.39068622976907	0.0175791714981791	0.380853599704416	-3.13322863485615
ARL17B	-1.38931443817276	0.131618049744283	-2.39068622976907	0.0175791714981791	0.380853599704416	-3.13322863485615
ENSG00000262732	-1.39927434317681	0.0899937056777242	-2.39050254015827	0.0175877599514451	0.380853599704416	-3.13357605923833
H3C1	-1.40993965673682	-0.116970690844291	-2.39043982789058	0.0175906929263522	0.380853599704416	-3.13369466534513
KIF18B	-1.40724293659486	-0.116060635246131	-2.39040525910723	0.0175923098498638	0.380853599704416	-3.13376004314297
CNIH4	-1.39528974762824	-0.0362779257258696	-2.39021427259458	0.0176012454338449	0.380853599704416	-3.13412122799302
SPC25	-1.40556589511572	-0.00352579831688244	-2.38993342240139	0.01761439269307	0.380853599704416	-3.13465230932797
CA13	-1.38536993765199	0.180582114945999	-2.38968905318572	0.0176258392375696	0.380853599704416	-3.13511435797376
SIKE1	-1.40391568879758	0.122872053232264	-2.38956635732945	0.0176315889307208	0.380853599704416	-3.13534633211556
TIMELESS	-1.40252689874474	-0.218415078292672	-2.38935986692711	0.0176412690836661	0.380853599704416	-3.13573670646768
GGN	-1.39346192023229	0.226070335276721	-2.38915134215978	0.0176510493626749	0.380853599704416	-3.13613089446943
CENPM	-1.40631055152627	-0.24839753484465	-2.38861687862379	0.0176761387381319	0.380853599704416	-3.13714107735025
CHTOP	-1.38962517943698	-0.149015150625013	-2.38831007078187	0.0176905554532112	0.380853599704416	-3.13772087451964
CAND2	-1.40525889749203	0.0898285100423672	-2.38822134554222	0.0176947265309796	0.380853599704416	-3.13788853195696
INGX	-1.39121188895956	-0.22592591177978	-2.38787586722517	0.01771097613649	0.380853599704416	-3.13854130035108
MRPL57	-1.40637672963353	0.108043636470112	-2.38773830500462	0.0177174500505834	0.380853599704416	-3.13880119418726
COMMD2	-1.3907081547649	-0.0918775975996127	-2.3875720568015	0.0177252767608955	0.380853599704416	-3.13911526504782
NOL7	-1.39069015556386	0.106645386801799	-2.38674173121857	0.0177644128705296	0.380853599704416	-3.14068358049028
SEC16A	1.39474260269385	-0.212948436972881	2.38592233832143	0.0178031083548282	0.380853599704416	-3.14223074077851
MMS22L	-1.39644532057013	-0.204660420905872	-2.38568481261651	0.0178143392905183	0.380853599704416	-3.14267913788456
ENSG00000272343	1.39654252804476	-0.159619794587207	2.38487374992042	0.017852735887742	0.380853599704416	-3.14420993056469
CEP78	-1.39174080499181	-0.059938798575685	-2.38442904834046	0.017873819500511	0.380853599704416	-3.14504904758468
SPTAN1	1.38916279227337	-0.222995537023804	2.38390771823625	0.017898564071278	0.380853599704416	-3.14603256824387
MED19	-1.39826278005721	0.309884065637067	-2.3823595293355	0.0179722258609499	0.380853599704416	-3.14895212138071
CTSO	1.39598643668268	-0.131533339478397	2.38211536271552	0.0179838675052671	0.380853599704416	-3.14941240368839
CILP	1.40398768411707	0.194274654191088	2.38146065450268	0.0180151162125168	0.380853599704416	-3.15064638419736
FHL5	1.40212900738227	0.314577443153351	2.3811972789144	0.01802770041279	0.380853599704416	-3.15114269859993
COL4A4	-1.40153840588576	0.308750506213212	-2.38099242197991	0.0180374939219387	0.380853599704416	-3.15152870246588
OR10A2	-1.39583048171571	0.191284679088807	-2.3809482028278	0.0180396085034659	0.380853599704416	-3.15161201875461
CD160	-1.39842206039491	-0.00617644853223356	-2.38090968301282	0.0180414507179381	0.380853599704416	-3.15168459534524
CDC7	-1.40051680604102	-0.0935136456153477	-2.38040310953177	0.0180656930827367	0.380853599704416	-3.15263894563452
RBBP7	-1.38315489698899	-0.176927441153227	-2.37975230180444	0.0180968799863609	0.380853599704416	-3.15386474169487
ZCCHC17	-1.39306027739428	0.178787612392654	-2.37968320084252	0.0181001941097821	0.380853599704416	-3.15399487471201
SPDL1	-1.40361425428659	-0.0985421246879905	-2.37929832907543	0.0181186625760554	0.380853599704416	-3.15471961146388
WDR76	-1.40279967256688	-0.240200425534052	-2.3786332848045	0.0181506145446959	0.380853599704416	-3.1559716686683
LSM14B	-1.38279660637313	-0.110286015450947	-2.37850162967213	0.0181569457827444	0.380853599704416	-3.15621949225197
PIP4P2	1.4031287011254	0.100474987622495	2.37845487455152	0.0181591946843282	0.380853599704416	-3.15630749953569
TNS2	1.39411477594208	-0.0211329612277873	2.37825026894731	0.0181690390148068	0.380853599704416	-3.15669260994517
FHL1	1.40073956456397	0.20410567878154	2.37807538841563	0.0181774568890353	0.380853599704416	-3.1570217467358
SLF1	-1.39842335654168	-0.0660696264930767	-2.37752966314789	0.0182037474702209	0.380853599704416	-3.15804869081948
PFDN4	-1.38328449630168	0.0917135608134834	-2.37737200783536	0.0182113488261299	0.380853599704416	-3.15834532458966
SH3GL1	1.38700782088646	0.0193416978801195	2.37669876335828	0.0182438408069538	0.380853599704416	-3.15961184735648
CHRDL2	1.39098111037887	0.179409352968623	2.37668020156248	0.018244737355327	0.380853599704416	-3.15964676142162
BRAP	-1.40057473609388	0.188806199527589	-2.3763032309466	0.0182629537133464	0.380853599704416	-3.16035577368419
ETFB	-1.38944291536865	-0.0308036148320134	-2.37628139437458	0.0182640094131812	0.380853599704416	-3.160396840993
BRCA2	-1.39691140663881	0.0133109835218648	-2.37591085234474	0.0182819316477104	0.380853599704416	-3.16109365254844
ARMH4	1.39487799497248	0.283899172714235	2.37549670191042	0.0183019814492971	0.380853599704416	-3.16187234893266
SYNPO2	1.39002904942793	0.0868307438264339	2.37510719157903	0.0183208560490796	0.380853599704416	-3.1626045991933
CENPN	-1.3964635698685	-0.0606843019404893	-2.37471796204679	0.0183397341668287	0.380853599704416	-3.16333620812119
EIF3C	-1.38209701972775	-0.201668297120222	-2.37469648044027	0.0183407765502508	0.380853599704416	-3.16337658236941
EIF3CL	-1.38209701972775	-0.201668297120222	-2.37469648044027	0.0183407765502508	0.380853599704416	-3.16337658236941
CLSPN	-1.3900113035888	0.0519888372223252	-2.37459304875477	0.01834579624781	0.380853599704416	-3.16357097530986
KIF2C	-1.39996336699613	-0.162433339567497	-2.37386743553354	0.0183810453988963	0.380853599704416	-3.16493449169257
MAGOH	-1.39333364859897	0.047081036407537	-2.37359253987804	0.0183944149696219	0.380853599704416	-3.16545095144792
SOX5P1	1.39877581739879	0.118375521980947	2.37246342660291	0.0184494193531379	0.380853599704416	-3.16757167769881
ESCO2	-1.3953945781668	-0.201595495353563	-2.372209638695	0.0184618024664691	0.380853599704416	-3.1680482165386
RCC2P7	-1.39736116538535	0.182093863562035	-2.37193592840406	0.0184751658586862	0.380853599704416	-3.16856210968587
ATXN7L3B	1.39559254217541	-0.0307007009280426	2.37184487596264	0.0184796132112605	0.380853599704416	-3.1687330489013
E2F1	-1.3913539403951	-0.184650682097949	-2.37150863221104	0.0184960448232418	0.380853599704416	-3.16936424938914
FAM199X	-1.39109459264437	-0.112012932323715	-2.37106680967283	0.0185176554340754	0.380853599704416	-3.17019351484007
PAQR4	-1.39090526423461	-0.132453544189997	-2.37063160957898	0.0185389638573225	0.380853599704416	-3.1710102075937
E2F7	-1.39579071705225	-0.225126525707427	-2.37018539193177	0.0185608341390378	0.380853599704416	-3.1718474285361
ENSG00000282221	-1.38968392425774	-0.046181674579791	-2.36929874092783	0.0186043586219681	0.380853599704416	-3.17351057508773
ENDOD1	1.39313578785154	0.0225520823727953	2.3691975476099	0.0186093317715655	0.380853599704416	-3.17370035227128
FOXM1	-1.39343876465392	-0.199735046450815	-2.3686922463259	0.0186341823399748	0.380853599704416	-3.17464787572483
ITFG2	-1.39343876465392	-0.199735046450815	-2.3686922463259	0.0186341823399748	0.380853599704416	-3.17464787572483
TMEM108	1.39114986596924	0.101568696868784	2.36830702001703	0.0186531472773555	0.380853599704416	-3.17537011028667
ATP6V0D1	1.37848028024168	-0.069386646690342	2.36748853532771	0.0186934982127048	0.380853599704416	-3.17690426252938
LMBR1L	1.38105697751763	-0.104415848413756	2.36734298540346	0.0187006818009957	0.380853599704416	-3.17717702601221
TPP1	1.39078139055776	-0.183160690126909	2.36685290028899	0.0187248877253689	0.380853599704416	-3.17809533870261
LGALS2	-1.39435176610001	0.00153953826116046	-2.3660731510779	0.0187634573730353	0.380853599704416	-3.17955604795419
ZNF366	1.3881217223086	-0.200787571372012	2.36575364241571	0.0187792817888189	0.380853599704416	-3.18015445406044
PLK4	-1.38542608659542	-0.260741352998934	-2.36563255077842	0.0187852822047518	0.380853599704416	-3.18038122597344
ADCY2	1.39518395259331	0.116823147073093	2.3650793036187	0.0188127185590457	0.380853599704416	-3.18141716866122
SERINC1	1.39134578631524	-0.128008164712387	2.36505147745179	0.0188140994312684	0.380853599704416	-3.18146926646795
SNRK	1.38842620518135	-0.138408715130712	2.36502172730051	0.0188155758797889	0.380853599704416	-3.18152496583122
LINC02487	1.39480206234092	0.292188500924368	2.36484781933339	0.0188242086715954	0.380853599704416	-3.18185054966701
ENSG00000284779	1.38597074531403	0.0332923610370314	2.3644483788314	0.0188440500974265	0.380853599704416	-3.18259828109525
IGF2	1.38597074531403	0.0332923610370314	2.3644483788314	0.0188440500974265	0.380853599704416	-3.18259828109525
INS-IGF2	1.38597074531403	0.0332923610370314	2.3644483788314	0.0188440500974265	0.380853599704416	-3.18259828109525
SCT	1.37868272991636	0.228530833566019	2.3637034945838	0.0188810999313008	0.380853599704416	-3.18399234560475
VPS39	1.37398639004807	0.192276924252438	2.36365813112063	0.0188833583360972	0.380853599704416	-3.18407723072851
PABPC4L	1.38434323036707	-0.0329243833147405	2.36358981692955	0.0188867597836983	0.380853599704416	-3.18420505885701
LIMD1	-1.3899199601032	-0.124174346479579	-2.36358855395267	0.0188868226739462	0.380853599704416	-3.18420742208078
LIMD1-AS1	-1.3899199601032	-0.124174346479579	-2.36358855395267	0.0188868226739462	0.380853599704416	-3.18420742208078
TTC3	1.37958801331648	0.0135911763132126	2.36347122803579	0.0188926657508951	0.380853599704416	-3.18442695168651
GRM2	-1.37891756572726	0.0723313519037128	-2.36266388817044	0.0189329161200912	0.380853599704416	-3.18593729310967
CIT	-1.38013520553931	-0.0538821610146577	-2.3607242345808	0.0190299271442784	0.380853599704416	-3.18956392887602
MFAP5	1.38677099427771	0.195036942538943	2.36069639661832	0.0190313226264047	0.380853599704416	-3.18961595793373
ACSL6	1.38051380073691	0.076933310822057	2.36023623928846	0.0190544027822421	0.380853599704416	-3.190475906292
IQCN	1.39039260160081	0.135500021995757	2.35977594875286	0.0190775142490401	0.380853599704416	-3.19133594484422
TLN1	1.37942969913882	0.101723571709818	2.35959239948448	0.0190867372439383	0.380853599704416	-3.19167885666473
LSM5	-1.38423485895206	-0.0545509156720565	-2.35824085560502	0.0191547705550089	0.380853599704416	-3.19420307090112
ENSG00000274565	1.38449312349722	0.112552028060975	2.3578452370336	0.0191747253080069	0.380853599704416	-3.19494168988082
RTP4	-1.37596308367167	-0.161655475334984	-2.35676651403795	0.0192292283405044	0.380853599704416	-3.19695506727348
ASPH	-1.37424206565369	0.242507470221743	-2.35665628849654	0.0192348052070232	0.380853599704416	-3.19716074809603
SPAG5	-1.38738146579459	-0.106042532567645	-2.35627037294427	0.0192543418319094	0.380853599704416	-3.19788079462631
TOB1-AS1	-1.38542058195177	0.0188421565397662	-2.35604447080264	0.0192657860179739	0.380853599704416	-3.1983022341412
ITIH3	1.38474333784808	0.016208222838017	2.35590754935755	0.0192727253594606	0.380853599704416	-3.19855765403639
SEC23A	1.37481555634627	0.061110609688454	2.3556333192017	0.0192866302790978	0.380853599704416	-3.19906917399255
CENPO	-1.38098280594228	0.0157405041966682	-2.35555892859813	0.0192904037970059	0.380853599704416	-3.19920792464387
ZNF385D	1.37768587512965	0.268883876940236	2.35546066692918	0.0192953891873161	0.380853599704416	-3.19939119238057
CDCA5	-1.3864997000378	-0.128603596182431	-2.35516493525419	0.0193104002247098	0.380853599704416	-3.19994271754909
NDC1	-1.38656432607307	0.119426375339634	-2.35510954073609	0.0193132131353562	0.380853599704416	-3.20004601833675
ENSG00000269621	-1.37901894790376	-0.0548784589001453	-2.35498912955714	0.0193193288078546	0.380853599704416	-3.20027055553884
MRPL9	-1.37901894790376	-0.0548784589001453	-2.35498912955714	0.0193193288078546	0.380853599704416	-3.20027055553884
MTFMT	-1.38292993658022	0.12368459364699	-2.35491329109955	0.0193231815099182	0.380853599704416	-3.20041197001139
UPF3B	-1.37479797181464	-0.230521709567059	-2.35475705701446	0.0193311205542235	0.380853599704416	-3.20070328303099
OXNAD1	-1.37450519573331	-0.184106183182018	-2.35464164484965	0.0193369870719126	0.380853599704416	-3.2009184680226
ENSG00000233514	-1.3866118352481	-0.0908467842249229	-2.35408459146653	0.0193653246786663	0.380853599704416	-3.201956948867
HOPX	1.37932225988425	0.0814612775323766	2.35310673968979	0.0194151568349049	0.380853599704416	-3.20377933603109
PDE7A	-1.37854186145819	0.0282716957689658	-2.3529485238268	0.0194232302363366	0.380853599704416	-3.20407412986199
DLEU2	-1.37912964573158	-0.0760293323492016	-2.35189540607799	0.0194770437194619	0.380853599704416	-3.20603586079629
CENPQ	-1.37048937592325	-0.2984984940627	-2.35188398697442	0.0194776279441489	0.380853599704416	-3.20605712756297
ENSG00000239219	1.37959933357298	0.204250474851305	2.35070428799086	0.0195380668169563	0.380853599704416	-3.20825365439348
ENSG00000235560	-1.38378477896568	-0.00141668615516793	-2.35066818438696	0.0195399190898437	0.380853599704416	-3.20832086062267
COA6	-1.37971657215609	0.093940281087091	-2.35024364961564	0.0195617111622165	0.380853599704416	-3.20911105137654
LONRF3	-1.36775861675426	0.0877785325741885	-2.35023830746233	0.0195619855198206	0.380853599704416	-3.20912099391811
TOP2A	-1.3798247415327	-0.133466201644068	-2.34990756824778	0.0195789779206636	0.380853599704416	-3.20973650709296
NRL	-1.36121816886281	0.0315717235732628	-2.34987425811743	0.0195806900153047	0.380853599704416	-3.20979849345371
UBL7-DT	-1.38283938828185	-0.0808841782438739	-2.34983273763347	0.0195828242949953	0.380853599704416	-3.20987575718296
MED14	-1.36822451840172	-0.128220763852635	-2.34973940965068	0.0195876223846605	0.380853599704416	-3.21004942259768
CCDC138	-1.37648811916919	0.0803661321766445	-2.34945654021619	0.0196021713116102	0.380853599704416	-3.21057574827513
B3GLCT	-1.37314036329319	-0.0717487507358565	-2.34932855190768	0.0196087573011531	0.380853599704416	-3.21081387211444
CLDN5	1.37129125965681	-0.0372265263968053	2.34927511531856	0.0196115076028502	0.380853599704416	-3.21091328791767
GLIS1	1.37043179547774	0.0938684735626208	2.34887159263868	0.0196322872627243	0.380853599704416	-3.21166395028775
PTTG1	-1.38241399103609	-0.233399757691731	-2.34872014622718	0.0196400910852813	0.380853599704416	-3.21194565045095
UBE2C	-1.38220862092877	-0.177309775834591	-2.34867322636436	0.0196425093534722	0.380853599704416	-3.21203292095363
ENSG00000197670	-1.38000771063525	0.113556428628627	-2.34861642812878	0.0196454371069807	0.380853599704416	-3.21213856292749
RGMB-AS1	-1.3749212531025	0.409725874481139	-2.3481741660336	0.0196682473169485	0.380853599704416	-3.21296106629018
TEDC2-AS1	-1.37284867012355	0.293234854309284	-2.34738962085964	0.0197087684626771	0.380853599704416	-3.21441977465494
ZNF484	-1.37133977103016	-0.188835675677769	-2.34702569758948	0.0197275897080407	0.380853599704416	-3.21509626208708
ENSG00000257921	-1.36480935197918	0.260085696226057	-2.3467774277074	0.0197404386956258	0.380853599704416	-3.21555770746657
TSFM	-1.36480935197918	0.260085696226057	-2.3467774277074	0.0197404386956258	0.380853599704416	-3.21555770746657
ATP8B2	1.37834505738472	0.109101220387161	2.34675760051349	0.0197414651514588	0.380853599704416	-3.21559455717227
NAA38	-1.36115411377781	0.212561761765667	-2.34670579804717	0.0197441471917006	0.380853599704416	-3.21569083292644
BLM	-1.37919044664732	-0.180291992562618	-2.3466393962366	0.0197475855720512	0.380853599704416	-3.2158142388636
ENSG00000287061	-1.37919044664732	-0.180291992562618	-2.3466393962366	0.0197475855720512	0.380853599704416	-3.2158142388636
KRT6C	1.37072498299286	-0.0154101549705218	2.34657900818976	0.01975071300793	0.380853599704416	-3.2159264655149
MICU3	1.37764472557191	0.187508999956998	2.34632463040117	0.0197638917543449	0.380853599704416	-3.21639917750798
HCG4P8	-1.37261445630588	-0.165365855781669	-2.34591327032299	0.0197852197528168	0.380853599704416	-3.21716350805971
HLA-G	-1.37261445630588	-0.165365855781669	-2.34591327032299	0.0197852197528168	0.380853599704416	-3.21716350805971
RBM24	1.38481884225779	0.168806580649256	2.34575796842537	0.019793277027108	0.380853599704416	-3.21745203486151
GFM1	-1.38153511986607	0.0378041072006407	-2.34566590958591	0.019798054526028	0.380853599704416	-3.21762305734445
ZNF644	-1.36947804739666	-0.0383340652089174	-2.34561824654004	0.0198005284524126	0.380853599704416	-3.21771160096022
INPP5J	-1.3779993871494	-0.218500681259727	-2.34486649630834	0.0198395836074727	0.38128995129444	-3.21910790157793
ENSG00000256663	-1.37256040914244	0.0343281565732984	-2.34435529993176	0.0198661800763725	0.381326466954427	-3.22005715539261
ADGRD1	1.37894420436053	0.146852974802895	2.34338902575505	0.0199165388486187	0.381326466954427	-3.2218509194745
PTPRB	1.37608575675204	-0.20593314343378	2.3433747852014	0.0199172818532733	0.381326466954427	-3.22187734999825
NUP210	-1.3732784142806	-0.378464733789139	-2.34293477689603	0.0199402514044532	0.381326466954427	-3.22269393217141
NCAPD2P1	-1.37792123289626	-0.208931709248209	-2.34274086216425	0.0199503816301973	0.381326466954427	-3.22305375952195
PPFIA2	1.3834161371297	0.2294545579044	2.34213856550038	0.0199818748103653	0.381326466954427	-3.224171198746
ENSG00000260735	1.36028833136712	-0.0869049007004661	2.34195982597888	0.0199912292267437	0.381326466954427	-3.22450276128153
ITIH5	1.37750354642043	0.0056979562756591	2.34188179401764	0.0199953142718112	0.381326466954427	-3.22464750336855
ENSG00000258856	-1.37616076805176	0.0253190585404897	-2.34112143298666	0.020035158264531	0.381326466954427	-3.22605766375141
CELF4	-1.37242127311481	0.132183453169666	-2.34093488922501	0.0200449440662342	0.381326466954427	-3.22640356026924
SNRPD1	-1.38224429978156	-0.0171159156132672	-2.34048785080595	0.0200684121048586	0.381326466954427	-3.22723236959454
HACD2	-1.37007479363263	0.113111856733337	-2.34048468332447	0.0200685784732083	0.381326466954427	-3.22723824157087
ADD1	1.37346295030229	-0.1852517358374	2.34005252102179	0.0200912886633862	0.381326466954427	-3.22803932698781
CEP76	-1.38020835218361	-0.221357886932815	-2.33934189961142	0.020128680983744	0.381326466954427	-3.22935627843065
MICAL1	1.37308748603884	0.120251790251617	2.33879608356906	0.0201574428575099	0.381326466954427	-3.23036754878555
ZNF148	-1.35886938403843	0.0696981699896511	-2.33878023645076	0.0201582784630055	0.381326466954427	-3.23039690647523
DNAJB9	1.36927624963232	-0.135115754084493	2.33861709078101	0.0201668827682174	0.381326466954427	-3.23069913216738
LRRC4B	1.38312131160694	0.111585280775835	2.33844298186951	0.0201760688316902	0.381326466954427	-3.23102164511929
MIR9-3HG	-1.37840600173744	-0.21092230795289	-2.33840369545675	0.0201781421081968	0.381326466954427	-3.23109441468127
SGIP1	1.36243760563828	0.0850905099608319	2.33756606130639	0.020222391419795	0.381326466954427	-3.23264567469717
CEP152	-1.36492473754292	-0.125595045661179	-2.33729553317841	0.0202367006722175	0.381326466954427	-3.23314656787775
CSTB	1.36398815944864	0.122761418446527	2.33649891083866	0.0202788886689289	0.381326466954427	-3.23462122558859
RNF213	-1.36499406833823	0.0736088903833542	-2.33617743486787	0.0202959354359368	0.381326466954427	-3.23521618700753
PPP1R2P1	-1.35712240354615	0.00159367135027352	-2.33606365941423	0.0203019715706131	0.381326466954427	-3.23542673472093
SLC27A6	1.37922568731731	0.18602830669066	2.33568614196032	0.020322011312847	0.381326466954427	-3.23612528185275
CBX1P2	-1.3601917262096	0.0759640665519358	-2.33560669592674	0.0203262307538737	0.381326466954427	-3.23627227281821
MRPL13	-1.37152468147437	0.0598554605820757	-2.33536118373146	0.0203392749592129	0.381326466954427	-3.23672648927286
C6orf47	-1.36272685120129	-0.257962882294911	-2.33512308431882	0.0203519323366901	0.381326466954427	-3.23716694829108
HAUS1	-1.36396029238127	0.105352440196081	-2.33507012998975	0.0203547483312704	0.381326466954427	-3.23726490247823
TPM3P7	-1.36712155407667	0.0395203029997872	-2.33378700288005	0.020423086823689	0.381326466954427	-3.23963776981971
FRMD8P1	-1.36516427884479	0.0933719437635624	-2.33317945462065	0.0204555146215733	0.381326466954427	-3.24076086835435
TAF1A	-1.36950772864496	0.0546319929913817	-2.33314289615517	0.0204574673647091	0.381326466954427	-3.24082844058103
MSH2	-1.36896774140359	-0.169485688376486	-2.33304743070401	0.0204625673518717	0.381326466954427	-3.24100488781585
MACROD1	-1.36371237210245	0.281606100587185	-2.33274144309533	0.0204789214440014	0.381326466954427	-3.24157039360462
SEC14L5	1.37910375624484	0.0483948194479952	2.33255367032065	0.020488962996526	0.381326466954427	-3.24191738785625
CEP97	-1.3600965131117	0.0801334680270186	-2.33235952243822	0.0204993500145749	0.381326466954427	-3.24227613513742
GPRASP1	1.36507538531293	-0.0691089543974961	2.33224337624548	0.0205055661082467	0.381326466954427	-3.24249073703593
OST4	-1.35277575497108	0.10886995816667	-2.33158628279154	0.0205407646219857	0.381326466954427	-3.24370464982299
COPB2	-1.36793751493063	0.0214192976002129	-2.33112671823063	0.0205654136032598	0.381326466954427	-3.24455345557337
MRPS22	-1.36793751493063	0.0214192976002129	-2.33112671823063	0.0205654136032598	0.381326466954427	-3.24455345557337
ENSG00000285600	-1.37332119513915	-0.232762593573163	-2.33097781748452	0.0205734055359743	0.381326466954427	-3.24482843799877
MCM2	-1.37332119513915	-0.232762593573163	-2.33097781748452	0.0205734055359743	0.381326466954427	-3.24482843799877
CENPX	-1.36987387640215	0.138843478070543	-2.33080694847152	0.0205825799265182	0.381326466954427	-3.2451439698033
C4orf33	-1.36430381787657	-0.124120953435283	-2.3302542240287	0.0206122816935268	0.381326466954427	-3.24616449704878
SUZ12P1	-1.35912295229265	0.249851667420458	-2.32973520861326	0.0206402062645712	0.381326466954427	-3.24712257650973
ENSG00000286999	1.37289795534282	0.00388624197229889	2.32948950043478	0.0206534376656682	0.381326466954427	-3.24757607237011
OPRL1	1.37289795534282	0.00388624197229889	2.32948950043478	0.0206534376656682	0.381326466954427	-3.24757607237011
CCL14	1.36051928605704	0.0339361402769389	2.32941522773126	0.0206574387198178	0.381326466954427	-3.24771314624044
CCL15-CCL14	1.36051928605704	0.0339361402769389	2.32941522773126	0.0206574387198178	0.381326466954427	-3.24771314624044
ACBD5	-1.35160318515699	0.0464211324612488	-2.32892393225946	0.0206839218274742	0.381326466954427	-3.24861975148747
ATR	-1.35956692524696	-0.256456654571923	-2.32891420663536	0.0206844463842743	0.381326466954427	-3.24863769670258
CAVIN2	1.36313429502084	0.174961161067733	2.32875994007915	0.020692768395243	0.381326466954427	-3.2489223318192
ORC4	-1.35743898753721	-0.00967100884357848	-2.32818366162195	0.0207238821009159	0.381597933420263	-3.24998545724712
CEP70	-1.35659778722509	-0.237851679676584	-2.32645054635325	0.020817701712545	0.381804690482949	-3.25318122612537
ADGRF5	1.35428263751531	-0.139865639194564	2.32604549584703	0.0208396821464968	0.381804690482949	-3.25392779165014
CMTM5	1.3659555415564	0.154367370440322	2.32567668278298	0.0208597138236519	0.381804690482949	-3.25460745923877
ENSG00000204814	-1.3692808331002	-0.0740327070856353	-2.32545817228487	0.0208715899459958	0.381804690482949	-3.2550100933669
ENSG00000235659	-1.3692808331002	-0.0740327070856353	-2.32545817228487	0.0208715899459958	0.381804690482949	-3.2550100933669
ENSG00000276412	-1.3692808331002	-0.0740327070856353	-2.32545817228487	0.0208715899459958	0.381804690482949	-3.2550100933669
LINC01597	-1.3692808331002	-0.0740327070856353	-2.32545817228487	0.0208715899459958	0.381804690482949	-3.2550100933669
STMN1	-1.36163484607706	-0.293706067090531	-2.32464254553821	0.0209159719358257	0.381804690482949	-3.25651267536305
LIN54	-1.36101207546543	-0.112737581175124	-2.32437367662046	0.0209306204518291	0.381804690482949	-3.25700788750419
LUM	1.34770592883968	0.10191388216664	2.32334444889341	0.0209867779964403	0.381804690482949	-3.25890305315475
BCL2L12	-1.3616387765249	-0.15107489278466	-2.32303022258033	0.0210039493661837	0.381804690482949	-3.2594814943415
NUDT10	1.3590764394711	0.0756946949267759	2.32266270108955	0.0210240487592705	0.381804690482949	-3.26015794944155
ENSG00000235251	-1.34928990017064	-0.0201744820853897	-2.32253647335917	0.0210309559205337	0.381804690482949	-3.26039025908737
ATF1	-1.35823256692256	0.0754450522330629	-2.32222486382326	0.0210480156630806	0.381804690482949	-3.26096369434742
ENSG00000223908	-1.36591382488508	0.1773451745582	-2.32208420086663	0.0210557205364335	0.381804690482949	-3.26122252356357
CENPE	-1.36761262533656	-0.0308373716862042	-2.3216514582967	0.0210794397019106	0.381804690482949	-3.26201870551864
LRIG2	-1.36079072629886	0.0387166423609122	-2.32092811145837	0.0211191395560191	0.381804690482949	-3.26334924193094
ASTE1	-1.3504682323774	-0.141220708623657	-2.3207597724429	0.0211283879974512	0.381804690482949	-3.26365883117007
CRYGD	-1.35909641211969	0.294926915112425	-2.32072073991078	0.0211305329275898	0.381804690482949	-3.263730612153
ENSG00000289297	-1.36682421071703	0.0907686477320774	-2.32070644194325	0.0211313186825529	0.381804690482949	-3.2637569058861
RMI1	-1.36066540655348	-0.276658096158455	-2.32046803512765	0.0211444242730283	0.381804690482949	-3.26419530956311
FLJ37453	-1.36570491376808	0.00909086931301412	-2.32045905298851	0.0211449181743148	0.381804690482949	-3.26421182588536
RAB23	1.36299371456024	0.039881477345967	2.32044225617097	0.0211458418088093	0.381804690482949	-3.26424271164492
RPP30	-1.35545745233532	0.22071098506673	-2.32035844792995	0.0211504508401681	0.381804690482949	-3.26439681393038
RAD54L	-1.36749580776349	-0.16199441071073	-2.32002191336786	0.0211689674155737	0.381804690482949	-3.26501556323496
TMEM30A-DT	1.36470086095178	-0.0409600660761017	2.3197742832359	0.0211826014248211	0.381804690482949	-3.26547079933333
GUCA2B	1.35936692335104	0.166148008735288	2.31905509788165	0.0212222419469964	0.381804690482949	-3.26679266770798
COA7	-1.36558193089225	0.151556339296672	-2.31866736590604	0.0212436401711224	0.381804690482949	-3.26750516088353
HNRNPA3P3	-1.35519893655761	0.0543954639092255	-2.31848327640436	0.0212538063551657	0.381804690482949	-3.26784340272412
GOLGA2	1.36173243813332	0.109408654278656	2.31845435177455	0.0212554040804469	0.381804690482949	-3.26789654586229
DPEP1	1.36441876912501	0.194546580625186	2.31828086852877	0.0212649890766208	0.381804690482949	-3.26821527293007
PPP1R15A	1.35922083572478	0.154776634903115	2.31815158088005	0.021272134717313	0.381804690482949	-3.26845278820816
H4C1	-1.35418074551966	-0.0385138475087794	-2.31799864123113	0.0212805903048906	0.381804690482949	-3.2687337385278
PHC3	-1.35040537132312	-0.100296374899161	-2.31745498536844	0.0213106713029198	0.381804690482949	-3.26973229269324
ARPC3	-1.36060965116751	0.120234492958289	-2.31726495369379	0.0213211947220904	0.381804690482949	-3.27008127897157
BMP6	1.3492356152742	-0.0280318979560886	2.31719263356033	0.0213252008036026	0.381804690482949	-3.27021408514368
ZSWIM3	-1.34300365866091	0.021832389814997	-2.31688930917723	0.0213420102564149	0.381812169664111	-3.27077105664811
BMP1	1.35313389193504	-0.00691160150737728	2.31622366257151	0.0213789393718709	0.382152714984722	-3.27199309051173
PRORSD1P	-1.3664994886266	0.158731304687685	-2.31594283803289	0.0213945358988251	0.382152714984722	-3.27250854511168
CORO2A	-1.3509387120577	-0.247558441023422	-2.31557132285899	0.0214151845506759	0.382152714984722	-3.27319037166335
LPAR1	1.36614271752671	0.0648803765091469	2.31523503898711	0.021433890115585	0.382152714984722	-3.273807450195
DAG1	-1.35492461561796	-0.160902944899643	-2.31506996909809	0.0214430772543267	0.382152714984722	-3.27411032117209
NXT2	-1.34884146605776	-0.335677245977238	-2.31455821276694	0.021471581524189	0.382347988463272	-3.27504916381279
OLFML1	1.35038668653302	0.0543117665373522	2.31428408606513	0.0214868637315255	0.382347988463272	-3.27555198201508
ENSG00000258702	1.36267327980869	0.192899713764562	2.31348846272515	0.0215312726747779	0.382646665905538	-3.27701103798388
FOXP4-AS1	-1.3577366672728	0.0518013955479259	-2.31339484048856	0.021536503627792	0.382646665905538	-3.27718269607672
LINC00955	-1.35305537289371	-0.192397161984623	-2.31248193529707	0.0215875687376637	0.382867630614917	-3.27885617913548
IGFBP4	1.36351820845943	-0.0365667168751935	2.31242542269234	0.0215907333620289	0.382867630614917	-3.27895975405997
CASC15	1.35728132928811	0.248284024849339	2.3122912001201	0.0215982512612373	0.382867630614917	-3.27920574429496
EMC3	-1.35808681381521	0.0226125487291274	-2.31087556909413	0.0216776814575936	0.383863781372059	-3.28179935202803
DDX59	-1.35419770180768	-0.0675702173162017	-2.31062291335408	0.0216918846901915	0.383863781372059	-3.28226208952392
RCOR3	-1.34730104317816	-0.0659623997508818	-2.31021328957303	0.0217149293172424	0.383863781372059	-3.28301221106583
ENSG00000228401	1.35354916589179	-0.0245508528817727	2.30994169297887	0.021730220624292	0.383863781372059	-3.28350950143647
CHCHD2	-1.35452881223213	0.0565709052242945	-2.30982408831731	0.021736844873127	0.383863781372059	-3.28372481706631
ALG10	-1.34843159846325	-0.272037385295838	-2.30917919278592	0.0217732009699191	0.384101278282955	-3.28490533442137
IVL	1.35011026501732	0.104322313311565	2.30900069076803	0.0217832734560505	0.384101278282955	-3.28523203708971
TCEA1P2	-1.34559067017637	0.262514083321743	-2.30768572110433	0.0218576001949994	0.385120333844267	-3.28763801708265
PTGIS	1.3562136245445	0.184377689576067	2.30665790942261	0.0219158502597756	0.385552276520778	-3.28951768300884
WWP2	1.34792314256486	-0.179003604068734	2.30603021274846	0.0219514910614007	0.385552276520778	-3.29066522629391
RIDA	-1.35219816863298	-0.13562130602172	-2.30569847740802	0.0219703475771644	0.385552276520778	-3.29127157892273
KLHDC1	1.3463841623968	-0.0460693176612058	2.30531662596265	0.0219920703476259	0.385552276520778	-3.29196943231257
DTYMK	-1.34700528942558	-0.0778783301821487	-2.30470698502597	0.0220267905790645	0.385552276520778	-3.29308335551637
ARSG	1.34355157649859	0.0480359358949893	2.30436500729223	0.0220462878708471	0.385552276520778	-3.29370808769899
WIPI1	1.34355157649859	0.0480359358949893	2.30436500729223	0.0220462878708471	0.385552276520778	-3.29370808769899
ENSG00000212978	-1.34688040279776	0.180436479962677	-2.30417204476222	0.0220572959735857	0.385552276520778	-3.29406055691977
SENP5	-1.34464996629749	-0.0815759516042967	-2.30408317388501	0.0220623674863412	0.385552276520778	-3.2942228808226
NOVA1	1.35521719985577	-0.0231054357148024	2.3040472005976	0.0220644206310554	0.385552276520778	-3.29428858484704
PI16	1.3589212093322	0.103545199857295	2.3037839996072	0.022079447691706	0.385552276520778	-3.29476928316775
CCDC77	-1.3463972411593	-0.1551498077333	-2.30372089007655	0.0220830521655392	0.385552276520778	-3.29488453579889
MTHFS	-1.35428402966404	0.192753061137054	-2.30282949914469	0.0221340186127329	0.385552276520778	-3.29651210221716
ST20-MTHFS	-1.35428402966404	0.192753061137054	-2.30282949914469	0.0221340186127329	0.385552276520778	-3.29651210221716
SMU1P1	-1.34315536995023	-0.0222116773153146	-2.30220986152727	0.0221695078293879	0.385552276520778	-3.29764312946543
FOSB	1.35722665306106	0.169360032075504	2.30191289391993	0.0221865340400375	0.385552276520778	-3.29818508333943
LHX6	1.35020417723725	-0.187385223826911	2.3017520916654	0.0221957581805628	0.385552276520778	-3.29847851325985
LINC02871	-1.35812193945934	0.203607045774219	-2.30171376938477	0.0221979569663783	0.385552276520778	-3.29854844040223
LINC00687	1.33925930807207	-0.019028482839056	2.30108889151738	0.0222338369692001	0.385552276520778	-3.29968850691963
ENSG00000287024	-1.35206861508263	-0.0761950832094206	-2.30070158932118	0.0222561010255024	0.385552276520778	-3.3003949779468
TP53INP1	1.35206395539184	-0.21511976622614	2.30051904090156	0.022266601578612	0.385552276520778	-3.30072792212656
SPRR1A	1.33481026716623	0.148343681224404	2.30026612600416	0.0222811569163024	0.385552276520778	-3.30118916402206
A1CF	-1.34821736130779	-0.0119286756470314	-2.3001504522635	0.0222878167529938	0.385552276520778	-3.30140010263807
ENSG00000224046	-1.3520436070247	0.0981941219970822	-2.30009349136457	0.0222910968778103	0.385552276520778	-3.30150397085542
PDCL	-1.35075650717202	-0.0716979656174038	-2.29998561278476	0.0222973102828288	0.385552276520778	-3.30170068078961
PCDHB18P	1.34292160791442	0.120767898332065	2.29828958899388	0.022395194307664	0.385552276520778	-3.30479212440503
FERMT2	1.34518616121968	0.340832001001132	2.29817352367846	0.0224019066024421	0.385552276520778	-3.30500360443415
NUP107	-1.35233615966092	-0.045362918942379	-2.29718221064174	0.0224593080049088	0.385552276520778	-3.30680944078886
DYRK3-AS1	-1.3473878431814	0.342112698661251	-2.29700182365569	0.0224697670315965	0.385552276520778	-3.30713796520177
CT45A10	-1.3295270272222	-0.0982844629933655	-2.29699993261607	0.0224698766986182	0.385552276520778	-3.30714140907152
CT45A5	-1.3295270272222	-0.0982844629933655	-2.29699993261607	0.0224698766986182	0.385552276520778	-3.30714140907152
CT45A6	-1.3295270272222	-0.0982844629933655	-2.29699993261607	0.0224698766986182	0.385552276520778	-3.30714140907152
CT45A7	-1.3295270272222	-0.0982844629933655	-2.29699993261607	0.0224698766986182	0.385552276520778	-3.30714140907152
CDO1	1.34512071529089	0.0689231880759554	2.29671571776881	0.0224863644880137	0.385552276520778	-3.30765897678141
ZYG11A	-1.34892418385019	0.0803709313343763	-2.29662372194462	0.02249170358952	0.385552276520778	-3.30782649219026
TRMT11	-1.33494120814588	0.0423726126781227	-2.29650543308609	0.0224985702720453	0.385552276520778	-3.30804187528535
SLC22A17	1.34853378852402	0.0658854152183341	2.29584350466288	0.022537029144587	0.385552276520778	-3.3092469355443
CDKN2A	-1.35837348884891	-0.115393882786167	-2.29580633006619	0.0225391907394787	0.385552276520778	-3.30931460321579
F2R	1.34241846264897	-0.259107369990185	2.2957651910486	0.0225415830652909	0.385552276520778	-3.30938948597716
ERH	-1.34430405193549	0.143387557091048	-2.29561573980546	0.0225502758579416	0.385552276520778	-3.30966151193767
NPY5R	1.35955170191119	0.0526278387517819	2.29543557968658	0.0225607587214108	0.385552276520778	-3.30998941077832
LEXM	1.34335655767922	0.255104208071107	2.29411366085927	0.0226378068210075	0.386404111714348	-3.31239461020429
SLC24A2	1.34748861312904	0.178296308617308	2.29377496605484	0.0226575846530735	0.386404111714348	-3.31301064554224
ZNF672	-1.34503735429025	-0.254877833706368	-2.29364694860516	0.0226650640708436	0.386404111714348	-3.31324346770286
ITGB3BP	-1.33927043732773	-0.0735684206438492	-2.29220354030915	0.0227495446915993	0.386404111714348	-3.31586770479559
PGR	1.3462398531157	0.141847633203805	2.29166009524063	0.0227814230176506	0.386404111714348	-3.3168553269697
LINC01753	-1.35003825163884	0.130774273833899	-2.29147266832251	0.0227924264781004	0.386404111714348	-3.31719589304898
ARHGAP28	1.34367985331569	0.115726213359798	2.29135816706968	0.0227991509041767	0.386404111714348	-3.31740393575643
C11orf96	1.3494298825895	0.302695099056349	2.29104347350826	0.0228176411522993	0.386404111714348	-3.31797566643151
ENSG00000285756	-1.34077138869804	0.204633194559257	-2.29087577079518	0.0228275001065187	0.386404111714348	-3.31828031582044
PRODH2	-1.35274602018297	0.228125990591592	-2.29080403127775	0.0228317186864818	0.386404111714348	-3.31841063163495
ENSG00000234241	-1.33657327368414	-0.181692663628357	-2.28994162024359	0.0228824853813874	0.386404111714348	-3.31997690977464
ENSG00000284611	-1.34921732223712	-0.128581883809815	-2.28976077442696	0.0228931435584552	0.386404111714348	-3.32030528404155
MEP1AP1	-1.34921732223712	-0.128581883809815	-2.28976077442696	0.0228931435584552	0.386404111714348	-3.32030528404155
SCOC	-1.33325871044459	0.045967633337294	-2.2897097422996	0.0228961519299071	0.386404111714348	-3.32039794215235
BRI3BP	-1.34817077824964	0.0389689660431422	-2.28940666406136	0.0229140256765561	0.386404111714348	-3.32094819542145
THRIL	-1.34817077824964	0.0389689660431422	-2.28940666406136	0.0229140256765561	0.386404111714348	-3.32094819542145
VCL	1.35122209320464	0.0669409410349263	2.28927531518761	0.0229217756368115	0.386404111714348	-3.32118664420053
RAD51AP1	-1.34211896662734	-0.175704809118546	-2.28922387610899	0.022924811314201	0.386404111714348	-3.32128002239371
OXLD1	-1.34644253935399	0.162847317762735	-2.28890357557851	0.022943721758366	0.386404111714348	-3.32186142430738
DSTNP3	1.32922303871218	-0.246097657495008	2.28885096181399	0.0229468293620669	0.386404111714348	-3.32195692017542
ENSG00000250280	1.34253568634293	0.217336667115035	2.28843660514886	0.0229713159749509	0.386404111714348	-3.32270891951675
RIPOR3	1.34420794690467	0.142239791296015	2.2879889835424	0.0229977940529941	0.386404111714348	-3.32352114478906
MT-ND6	-1.3385871078185	0.0929626218105816	-2.28769058417521	0.0230154600289037	0.386404111714348	-3.324062517196
RBM34	-1.35028422636927	-0.209564004539062	-2.2873637175474	0.0230348249455524	0.386404111714348	-3.324655459501
NPB	-1.34279313893686	0.217989405534954	-2.28716668576475	0.0230465047915207	0.386404111714348	-3.32501284004747
PCYT2	-1.34279313893686	0.217989405534954	-2.28716668576475	0.0230465047915207	0.386404111714348	-3.32501284004747
REEP6	1.34284703949707	-0.0441076261424365	2.28696437069171	0.0230585032105329	0.386404111714348	-3.32537977311734
KLF4	1.3352864925538	-0.0867954727031418	2.28586048706398	0.0231240658934956	0.386985616641784	-3.32738131234477
CCDC43	-1.3277281548641	0.0759255270087504	-2.28578007096432	0.0231288483854096	0.386985616641784	-3.32752708530776
HOXC13	-1.33610093992036	-0.0768765427735069	-2.28539805974513	0.0231515790942794	0.386985616641784	-3.32821950333947
CCL16	1.35169638150484	0.170222217437338	2.28481327402287	0.0231864132471982	0.386985616641784	-3.32927924928223
RNF180	1.33897675380854	0.0693024330856125	2.28462337438645	0.0231977349157678	0.386985616641784	-3.32962332910718
ADAMTS9-AS2	1.34238762902658	0.071989363086548	2.28435207582333	0.023213917903654	0.386985616641784	-3.33011484881153
COX6A1	-1.33126484771538	0.0621968422034895	-2.28409454953743	0.0232292884972617	0.386985616641784	-3.33058136557775
TEFM	-1.33141209592608	0.0159155410491965	-2.28388572716539	0.0232417586987804	0.386985616641784	-3.33095961703125
GLB1	-1.32373314142848	-0.030372433736412	-2.28364877562053	0.0232559157666264	0.386985616641784	-3.33138878061944
TSEN54	-1.34610433814154	0.241509560282228	-2.28347066702544	0.0232665621223787	0.386985616641784	-3.33171134077008
ENSG00000226266	-1.33966842885731	0.347910426267475	-2.28311998469726	0.0232875364345771	0.386985616641784	-3.33234636741923
RRBP1	1.34930503045584	0.00956220893008018	2.28303242314864	0.0232927760674726	0.386985616641784	-3.33250491218655
TMEM214	1.3411738919708	0.0563906488800718	2.28225713471186	0.0233392138259155	0.386985616641784	-3.33390844904804
FAM114A2	1.33126410323248	0.000550346844833768	2.28217736503788	0.0233439964066912	0.386985616641784	-3.33405283370977
TAL1	1.34335934215786	0.0224872598818095	2.28173864838403	0.0233703149113575	0.386985616641784	-3.33484683370222
TTTY23	-1.34462015451965	-0.0749145325216699	-2.28148576438466	0.0233854971320469	0.386985616641784	-3.33530444338717
TTTY23B	-1.34462015451965	-0.0749145325216699	-2.28148576438466	0.0233854971320469	0.386985616641784	-3.33530444338717
PAMR1	1.33383466916971	0.0115536983618467	2.28137328141186	0.0233922529614748	0.386985616641784	-3.33550797300072
UBXN4	-1.32693406122702	0.139586566611401	-2.28048588518824	0.0234456105786071	0.387565191772862	-3.33711331652807
KIF6	-1.33415118994298	0.137057301860959	-2.27958801853754	0.0234997059108735	0.387565191772862	-3.33873699769907
FIGNL1	-1.33616731552219	-0.187915202830277	-2.27950503314146	0.0235047111741089	0.387565191772862	-3.33888703589353
AUNIP	-1.33790550183212	-0.0473231027306464	-2.27934822651512	0.0235141715055148	0.387565191772862	-3.33917052923809
TRPC6	1.3237765205143	-0.219588797022606	2.27916187917173	0.0235254183870207	0.387565191772862	-3.33950740565097
BUB3	-1.34190769217383	-0.156586628178936	-2.27850521568918	0.0235650883645411	0.387565191772862	-3.34069430516841
TBR1	1.33920544508629	0.173050518927865	2.27848609297291	0.0235662444697895	0.387565191772862	-3.34072886403455
NASP	-1.32999643543304	-0.0966301606672603	-2.27805604668756	0.023592256932865	0.387565191772862	-3.34150597749585
USP1	-1.3339469089999	-0.12796760632067	-2.27798302437458	0.0235966763654228	0.387565191772862	-3.34163791833996
PTGS2	1.34137732491761	0.0351583959498614	2.27768184400724	0.0236149119447063	0.387565191772862	-3.3421820655918
MAGEL2	1.33954611998413	0.188101409751148	2.27763129714271	0.0236179736130963	0.387565191772862	-3.34227338269874
RFC2	-1.33575918312733	-0.117608803598086	-2.27725746611041	0.0236406276513829	0.387565191772862	-3.34294867971317
L2HGDH	-1.34315473642573	-0.0838311746628071	-2.27668292166352	0.0236754818400317	0.387565191772862	-3.34398634475656
SMU1	-1.32722825032581	0.0478031857890418	-2.27660027386205	0.023680499278636	0.387565191772862	-3.34413559165211
NEURL3	-1.32262391794117	-0.190578777881814	-2.27658322101129	0.023681534650145	0.387565191772862	-3.34416638535794
ETFA	-1.34210617018727	-0.0404030054007386	-2.27614395500569	0.0237082185067723	0.387565191772862	-3.34495952782199
VAV3	-1.33860520722281	0.0179711270899526	-2.27587837845819	0.0237243640710097	0.387565191772862	-3.34543898457133
HAND2-AS1	1.33451691064948	0.0870549553454411	2.27535920611323	0.0237559545603181	0.387565191772862	-3.3463761151706
TEAD4	-1.33762967519833	-0.0306272462710108	-2.27527556327666	0.0237610474747448	0.387565191772862	-3.3465270754388
ZNF510	-1.32728429596317	0.0732135534597365	-2.27522800111248	0.02376394390428	0.387565191772862	-3.34661291423436
TMPRSS11B	1.33418966858964	0.253198454955436	2.27501860382762	0.023776699396532	0.387565191772862	-3.34699080801986
SCP2D1	-1.33734025789844	0.0270189695737527	-2.27373149309147	0.0238552354334176	0.388110620264034	-3.3493128970567
STIM1	1.33830377127099	-0.00898408029598066	2.27370618903223	0.0238567816855932	0.388110620264034	-3.34935853584042
LSAMP	1.33184831043295	0.0290832814684295	2.27269641412286	0.0239185573161961	0.388110620264034	-3.35117938718405
SYNPO2L	1.34066357429587	0.292480400331169	2.27260579282362	0.0239241081319874	0.388110620264034	-3.35134276018842
SF3B1	-1.33476940400237	0.222765437201065	-2.27248850404679	0.0239312940766361	0.388110620264034	-3.35155420040223
OSR2	1.32840050665737	-0.0212546403139589	2.27188349278198	0.0239683912933703	0.388110620264034	-3.35264470875761
FLVCR1	-1.33618475976897	0.189091931219102	-2.27113367475982	0.0240144371883557	0.388110620264034	-3.35399584250567
LRRC17	1.33162312841635	0.026790358211913	2.27105338585531	0.0240193722557545	0.388110620264034	-3.35414049388355
ENSG00000260495	-1.33540568851824	-0.195858797930909	-2.27100493052279	0.0240223510572345	0.388110620264034	-3.35422779040158
MS4A5	1.33398704199178	0.104997383410531	2.27073152424708	0.024039164804986	0.388110620264034	-3.35472032253812
ENSG00000261061	-1.34096361402102	0.125944399300782	-2.27057846653688	0.0240485819231372	0.388110620264034	-3.35499602620725
MGME1	-1.33005471874953	-0.233114613348447	-2.27051485575775	0.0240524966238186	0.388110620264034	-3.35511060344702
DMAC2	-1.32067083692526	0.0472171426704676	-2.27050371435143	0.0240531823395259	0.388110620264034	-3.35513067129762
MRPL50	-1.320406646187	0.00114621949354862	-2.27029125750672	0.0240662616005865	0.388110620264034	-3.35551332969497
NDUFA4L2	1.32141301844932	-0.030509212116635	2.27002813928215	0.0240824682761809	0.388110620264034	-3.35598718769602
SRPX2	1.33392248802689	-0.0979269203576144	2.26989594361075	0.0240906144156923	0.388110620264034	-3.35622524339479
GRIA3	1.32499512642341	0.0836428013150394	2.26985047592498	0.0240934167733565	0.388110620264034	-3.35630711777849
NCBP2	-1.33296555675398	0.132005943727486	-2.26888680864716	0.0241528784180039	0.388583171054895	-3.35804204211621
GTF3C4	-1.32682993244183	-0.00765788802848205	-2.26835891398271	0.0241855056059921	0.388583171054895	-3.35899213271853
ATP13A3	-1.33145749050717	-0.109249449677214	-2.26835021673041	0.0241860434722834	0.388583171054895	-3.35900778403946
ELK4	-1.33650826620031	0.00638283782496198	-2.26829462431648	0.0241894817339801	0.388583171054895	-3.35910782517443
HCN1	-1.33610882735616	0.00748204485302446	-2.26697862801323	0.0242709976473196	0.389141742930635	-3.36147534116159
NDUFB6	-1.33179158992479	0.15378809217873	-2.26687930944547	0.0242771593853778	0.389141742930635	-3.36165396517827
SPRYD4	-1.33165461807503	0.158818980777628	-2.2668698163017	0.0242777484127957	0.389141742930635	-3.36167103816696
ENSG00000277543	-1.3253877282952	-0.0348274462418559	-2.26665503187721	0.0242910786168009	0.389141742930635	-3.362057300053
ENSG00000289007	1.31606709655811	-0.248298389347584	2.26592651428188	0.0243363402911841	0.38937546229401	-3.36336718517235
PSMB7	-1.32418294077126	-0.0224691267520219	-2.26588212151396	0.0243391007212501	0.38937546229401	-3.36344699106912
CCNA2	-1.33087323976847	-0.195347400171871	-2.26497913993281	0.0243953091963855	0.390006820254913	-3.36506997916008
PDIA3P1	-1.32313779258102	0.0869840603864521	-2.26443116046815	0.0244294747873508	0.390285155158959	-3.36605459878756
LRFN5	1.33400900817262	0.098460924467559	2.26393404491343	0.0244605051852333	0.390321190257765	-3.36694762926639
PLCB2-AS1	1.32216518765922	-0.0167259287543154	2.26382058718663	0.0244675921330676	0.390321190257765	-3.367151421361
MFGE8	1.3333464789795	0.074236968845802	2.26344061146558	0.0244913397228983	0.390321190257765	-3.36783386077899
REST	-1.3299356676977	0.108388708519553	-2.26332197350885	0.0244987584320119	0.390321190257765	-3.36804691318237
HAPLN1	-1.31497328875162	-0.242255361138654	-2.26300571017147	0.0245185446927088	0.390331390881078	-3.36861481329981
RNF220	-1.31436227602363	-0.0441231814910473	-2.26238442616211	0.0245574544142138	0.390331390881078	-3.36973020587767
PLAC9P1	1.32725701698777	0.136367343329427	2.2618936443612	0.024588229101578	0.390331390881078	-3.37061110168493
MOXD1	1.31107383691163	-0.0659161899006517	2.2614276323105	0.0246174817029161	0.390331390881078	-3.37144737050811
MTHFD2P7	-1.327105668143	-0.0889313855967789	-2.26138371322716	0.0246202401640141	0.390331390881078	-3.37152617581642
KNDC1	1.32849020708751	-0.124071574599376	2.26129749099345	0.0246256563767349	0.390331390881078	-3.371680882684
RPRD1B	-1.31856304374982	0.00351382670961241	-2.26094890963756	0.0246475637629203	0.390331390881078	-3.37230627822016
TTBK2	-1.31579784601122	-0.0362995536371743	-2.26060868613947	0.0246689622606318	0.390331390881078	-3.37291659038447
CLEC12A	-1.32780699810499	0.0963299292104972	-2.26042596833631	0.0246804610546221	0.390331390881078	-3.37324432387501
CDT1	-1.33303663361887	-0.279573325965546	-2.26031234795445	0.0246876137662993	0.390331390881078	-3.3734481074302
KLHL13	1.32386838462039	-0.303831279782623	2.25994444893574	0.0247107864072214	0.390331390881078	-3.37410788497747
SUPV3L1	-1.32797833352226	-0.109167270656142	-2.25934808770004	0.0247483893367332	0.390331390881078	-3.37517716193115
PCDH17	1.32868394562724	0.0999890947474946	2.25917373035551	0.024759392672886	0.390331390881078	-3.37548973432102
CPQ	1.32295513690785	0.123402260055706	2.25916387415993	0.0247600148045734	0.390331390881078	-3.37550740294969
PSMB9	-1.31973686532424	-0.202486608563166	-2.25898525249565	0.0247712919212556	0.390331390881078	-3.3758275949188
SSPN	1.32329396145715	-0.031527823794811	2.25878313077478	0.024784058090802	0.390331390881078	-3.37618988336796
DGKB	1.32798176581538	0.288714487283181	2.25830698249609	0.0248141546623718	0.390331390881078	-3.37704322259831
ASB5	1.33207281920956	0.267848125634199	2.25825241986485	0.024817605512197	0.390331390881078	-3.37714099724929
BUB1	-1.33205659850849	-0.0502152185700147	-2.25820101617803	0.0248208569550671	0.390331390881078	-3.37723310910843
SLC6A15	1.33231414215702	0.242540979618627	2.25798463553521	0.0248345477733979	0.390331390881078	-3.37762082642507
NSD2	-1.32547544393944	-0.269132662390624	-2.25714217783215	0.0248879143946961	0.3909063991879	-3.37913003080345
PLEKHM1	1.32308212858416	0.0788250825346295	2.25634599365547	0.0249384415720451	0.391200229164308	-3.38055584710199
GLRX2	-1.33150386214637	0.0597580249410867	-2.25631813359108	0.0249402112355213	0.391200229164308	-3.38060573058102
CENPT	-1.32824495334944	0.0125580000504135	-2.25539204869182	0.0249990981871587	0.391860022929669	-3.38226355335115
HLCS	-1.31114518526352	-0.0703550607500756	-2.25432140890919	0.0250673278842195	0.392090946899253	-3.38417934305561
SIM2	-1.31114518526352	-0.0703550607500756	-2.25432140890919	0.0250673278842195	0.392090946899253	-3.38417934305561
SCD5	-1.32677288548764	0.00439487744356384	-2.25417316093785	0.0250767882004367	0.392090946899253	-3.38444454796603
ZNF703	-1.31864525822884	0.293242909839098	-2.25410463477153	0.0250811621894942	0.392090946899253	-3.38456713072072
PRCC	-1.32561138894264	0.00132176111433115	-2.25339439896737	0.0251265353195736	0.392198682079297	-3.38583742441528
MTPAP	-1.31421966977617	-0.0389166306471533	-2.25322986913254	0.0251370564361472	0.392198682079297	-3.38613164026768
TMEM106C	-1.3141647759435	-0.044002584489216	-2.25319866873713	0.0251390520268031	0.392198682079297	-3.38618743119295
ACAD9	-1.32184831086645	0.159847965918357	-2.25294308851687	0.025155404242754	0.392198682079297	-3.38664441879422
DENND2D	-1.32417594765015	-0.063931620723452	-2.25223805329454	0.0252005609667889	0.39225593681905	-3.3879047941978
RPL35P1	-1.3205248768937	-0.187119094790283	-2.25175031835625	0.0252318411467304	0.39225593681905	-3.38877648725519
HIGD1B	1.32136211906042	-0.173116152408857	2.25146871536946	0.0252499167430247	0.39225593681905	-3.38927969394558
FN1	1.33175752284282	0.10485704905731	2.25130998714081	0.025260110195242	0.39225593681905	-3.38956330484856
CCN5	1.31942352838334	0.0739606494945733	2.25106644629606	0.0252757572412913	0.39225593681905	-3.38999841944461
RTL9	-1.32551930156714	0.0693396610576201	-2.25092388718823	0.0252849203145038	0.39225593681905	-3.39025309741729
GPR6	-1.31593987000624	0.265812315214867	-2.25080068430793	0.0252928415845421	0.39225593681905	-3.39047318365576
SSRP1	-1.306655234061	0.321423082334689	-2.2507858242051	0.0252937971537463	0.39225593681905	-3.39049972856051
SYTL1	1.30872730015409	-0.278097424752304	2.24983359623928	0.0253550951388002	0.392605360727412	-3.3922003651706
LCORL	-1.32528240654883	-0.205446880013976	-2.24961180370675	0.0253693911980432	0.392605360727412	-3.39259637842956
NCAPG	-1.32528240654883	-0.205446880013976	-2.24961180370675	0.0253693911980432	0.392605360727412	-3.39259637842956
DDR1	-1.30904396457654	-0.33502936945984	-2.24902421233709	0.0254072994486002	0.392605360727412	-3.39364535041194
SCDP1	-1.31608325259293	0.0299348575845421	-2.24879079387138	0.025422372040288	0.392605360727412	-3.39406197824609
ZFP2	1.32387313576926	-0.138223506384478	2.24849871493907	0.025441243494615	0.392605360727412	-3.39458325100367
LYSMD1	-1.31536034439417	0.0359199126025817	-2.24828678026037	0.025454944398711	0.392605360727412	-3.39496145012484
UBE2CP4	-1.32109276885302	-0.132734920188006	-2.24786978882161	0.0254819203252245	0.392605360727412	-3.39570547565278
GPKOW	-1.30521547064451	-0.0346276903763605	-2.24740861994477	0.0255117831485275	0.392605360727412	-3.39652817277883
OPLAH	-1.30853910673401	-0.009474348256531	-2.2473070097349	0.0255183669750618	0.392605360727412	-3.3967094176003
SMPD5	-1.30853910673401	-0.009474348256531	-2.2473070097349	0.0255183669750618	0.392605360727412	-3.3967094176003
AGTR1	1.32141183917543	0.117763678896406	2.24730356860517	0.025518589968716	0.392605360727412	-3.39671555549801
NAT8L	-1.31769014491935	0.0155580233582213	-2.24676316536179	0.0255536304829898	0.392884960290615	-3.397679354669
PLA2G2F	-1.31849139359473	0.0604841276958298	-2.24638403462743	0.0255782388509961	0.393003903401222	-3.39835539567517
F2RL3	1.32856708094109	-0.0556786891239482	2.24601240515972	0.0256023803485831	0.393115521067597	-3.39901795556605
ZCCHC10	-1.31585750449496	-0.0353313073529103	-2.24554068314551	0.0256330525408819	0.393327202130936	-3.3998588153127
CSGALNACT1	1.32537508538497	-0.0406175271914372	2.24527025762837	0.025650650500735	0.393338118573812	-3.40034078175825
MRPL42	-1.31360241770715	0.242676540067435	-2.24472201785005	0.0256863595133406	0.393421677313413	-3.40131771376821
BASP1	1.31480124196973	0.00483143120480815	2.24436369049615	0.0257097221553603	0.393421677313413	-3.40195610999907
CHEK1	-1.32677445655993	-0.0346801746937426	-2.24373158888186	0.0257509797336597	0.393421677313413	-3.40308202619357
ZNF35	-1.3071297338852	0.0060105534546969	-2.24334033190505	0.0257765461238964	0.393421677313413	-3.40377879230722
COPB2-DT	-1.31566760091407	-0.0238008316067006	-2.24328035695017	0.0257804670935631	0.393421677313413	-3.40388558789128
NIF3L1	-1.31606753603311	0.123506200344596	-2.2426345341633	0.0258227218054824	0.393421677313413	-3.40503541279896
CCDC116	-1.31663441910354	0.171116206807098	-2.24212868490725	0.0258558604411775	0.393421677313413	-3.40593580836699
ARHGAP1	1.31098944724738	0.0824245722281884	2.24206100452889	0.025860297048416	0.393421677313413	-3.40605626262453
SEPTIN11	1.31216800275422	0.21547698269342	2.24183323308117	0.025875232865835	0.393421677313413	-3.4064616137915
HELLPAR	1.30876495644638	0.0214931267917025	2.241728403599	0.0258821094448565	0.393421677313413	-3.40664815935636
IGF1	1.30876495644638	0.0214931267917025	2.241728403599	0.0258821094448565	0.393421677313413	-3.40664815935636
RAMP2	1.32152618116581	0.0281971821280918	2.24163628877982	0.0258881532828568	0.393421677313413	-3.40681207214415
RPL35P5	-1.3195760883192	-0.146175488526203	-2.24157068723843	0.0258924582801189	0.393421677313413	-3.4069288022387
C2orf69	-1.31303251618889	0.14672552198989	-2.24139804407682	0.0259037906906991	0.393421677313413	-3.40723598455457
ZNHIT3	-1.30620369467847	-0.0886011358164505	-2.24131182982665	0.0259094514660531	0.393421677313413	-3.40738937631061
APLF	1.31863798937927	0.157963583495062	2.24012002244494	0.0259878151562566	0.393858471540037	-3.4095092558494
GTF3C3	-1.31815267825296	0.107201819180957	-2.23958963047025	0.0260227557190772	0.393858471540037	-3.41045232423853
CLEC3B	1.30948401299729	0.157856345334089	2.23933244563727	0.0260397129570133	0.393858471540037	-3.41090953760946
MYRFL	-1.31919240902523	0.0704651357459829	-2.23882026810297	0.026073511528681	0.393858471540037	-3.41181991840338
RNASEH2A	-1.31814552716941	0.0238654684530986	-2.23810232023847	0.0261209531027006	0.393858471540037	-3.41309571638016
THSD8	-1.31814552716941	0.0238654684530986	-2.23810232023847	0.0261209531027006	0.393858471540037	-3.41309571638016
CHRNA5	-1.31253378329428	-0.0659442320475594	-2.23806779084876	0.0261232366755158	0.393858471540037	-3.41315706551194
ADAMTS9	1.31601249576342	0.162046873737353	2.23801036009793	0.0261270351955841	0.393858471540037	-3.41325910200416
TATDN3	-1.31919522144436	-0.0306129145001742	-2.23792785857958	0.0261324927588288	0.393858471540037	-3.41340567705194
POLE2	-1.31951547205884	-0.158586005669238	-2.23786883829063	0.0261363976220806	0.393858471540037	-3.4135105313807
IGFBPL1	-1.30514604915615	-0.0213988574592838	-2.23753273826804	0.026158644135002	0.393858471540037	-3.4141075901496
THUMPD3	-1.29801649990607	0.0415446099268777	-2.23686625494483	0.0262028074796862	0.393858471540037	-3.41529129986296
PLTP	1.31381249206706	0.0163937728035542	2.2368262532131	0.0262054601854122	0.393858471540037	-3.41536233438154
DNA2	-1.31123939466184	-0.119843328638237	-2.23680409777888	0.0262069295184765	0.393858471540037	-3.415401677173
PARP2	-1.30898204335956	-0.0365214487767433	-2.23658597927401	0.0262213988117521	0.393858471540037	-3.41578898405488
SYCE2	-1.31422979567964	-0.072155646958073	-2.2365374169281	0.026224621229885	0.393858471540037	-3.41587520995068
G3BP2	-1.30903952732032	-0.0803891035461948	-2.23652164005688	0.0262256681989695	0.393858471540037	-3.41590322252309
ENSG00000286125	1.31680680115369	0.0999139472019701	2.23586322251776	0.0262693938735331	0.394007077589315	-3.41707210591746
PEG3	1.31680680115369	0.0999139472019701	2.23586322251776	0.0262693938735331	0.394007077589315	-3.41707210591746
LIN52	-1.30695251581172	0.100628390455586	-2.23537208464449	0.0263020517295785	0.394086890437179	-3.41794380572655
CCNT1	-1.30479827006611	-0.130239976734842	-2.23511540845594	0.0263191332673382	0.394086890437179	-3.41839929689256
CGAS	-1.31234278497741	-0.103576670389481	-2.23502020762638	0.026325471236863	0.394086890437179	-3.41856822525333
CBX1P1	-1.3019663260912	0.0353619697931322	-2.23424446229152	0.0263771657539222	0.394607143163847	-3.41994448513315
CXCR2P1	1.31742236131023	0.032663274480988	2.23322636371872	0.0264451442321433	0.395014671484268	-3.42175001688686
ENSG00000261269	1.31226219519055	-0.151222847356197	2.23311017963746	0.0264529115205495	0.395014671484268	-3.42195601201242
GSTA4	1.30847979020115	-0.042767840860776	2.23282914666932	0.0264717077004778	0.395014671484268	-3.42245424308972
AMPH	1.31189978003206	0.213162892870614	2.23271939198595	0.0264790515169077	0.395014671484268	-3.42264880616558
RTN3P1	-1.30907641724233	0.349339056322759	-2.23256777660402	0.0264891991953989	0.395014671484268	-3.422917561087
DYNC1I1	1.31682428958423	0.0660708681015607	2.23165173874286	0.0265505819185632	0.395431407950065	-3.42454096920349
AQP1	1.3099811207879	0.06781694894652	2.23163074176514	0.0265519903518947	0.395431407950065	-3.42457817274464
YEATS4	-1.30969088588667	-0.0852099647026356	-2.2313910310638	0.0265680742472782	0.395431407950065	-3.42500288105751
PRKAR1B	1.31859131643313	-0.0458592178473671	2.23092520849671	0.0265993538132255	0.395481868712653	-3.42582807967642
CPSF4	-1.31603722841452	-0.110442882643362	-2.23049974819327	0.0266279510509456	0.395481868712653	-3.42658163373967
HROB	-1.30147352195227	-0.16599071744525	-2.23044516150182	0.0266316220188763	0.395481868712653	-3.42667830505947
C1QTNF7	1.31262501206348	0.0566735531987799	2.23032983990612	0.026639378869624	0.395481868712653	-3.42688252858493
DIO2	1.29892636261435	0.187712492524849	2.23007685374866	0.0266564022995634	0.395482534244414	-3.42733050767344
S100A4	1.30544153385601	0.0972298586900745	2.22979792358265	0.0266751824579304	0.395509245698646	-3.42782437142732
HIRIP3	-1.30690161852805	0.0235869359912468	-2.22949211981567	0.0266957852075949	0.395562929287856	-3.42836574902336
ABLIM3	1.31382452665354	0.146694830008924	2.22891188020857	0.026734915385186	0.395890898961944	-3.42939277787799
MIR1915HG	1.30614830312143	0.226170148666726	2.22818904220644	0.0267837318165494	0.395921755681513	-3.43067185098965
NOX4	1.30801732812367	-0.168220982128566	2.22782673181159	0.0268082293571466	0.395921755681513	-3.43131281624969
TIMM10	-1.29670324905859	0.165267008307603	-2.22782357190995	0.0268084430988328	0.395921755681513	-3.43131840601201
RPS7	-1.30987314268406	0.200265665091079	-2.22780782264334	0.0268095084309046	0.395921755681513	-3.43134626583532
ZSCAN29	-1.30373644033864	0.0697409317828288	-2.22752219490087	0.0268288356121883	0.395921755681513	-3.43185149735466
LPGAT1	-1.30292482053671	-0.0639914646532684	-2.22706016991272	0.026860124452098	0.395921755681513	-3.43266861785897
FNBP1	1.30871586598661	-0.0991788714824814	2.22678739214316	0.026878612141803	0.395921755681513	-3.43315096687086
GSTCD	-1.30143752150886	-0.144322656782604	-2.22662417703307	0.0268896794367774	0.395921755681513	-3.43343955090139
ENSG00000288999	-1.3082145798058	0.179012606210091	-2.22646209265628	0.0269006739764767	0.395921755681513	-3.43372611572407
GCHFR	-1.30891951652454	-0.0887505895352053	-2.22597132850442	0.0269339874046972	0.395921755681513	-3.43459366453017
EFL1	-1.30713549347982	0.0888244768937227	-2.22591649683896	0.0269377116428325	0.395921755681513	-3.43469058194895
R3HCC1L	-1.31058695620163	-0.174296984323924	-2.22566033036977	0.026955116730404	0.395921755681513	-3.4351433375073
IFT81	-1.29466286366405	0.0397369918529297	-2.2256184072081	0.026957966106164	0.395921755681513	-3.43521742891398
SNRNP25	-1.28965351780287	-0.299522511704658	-2.22518133085862	0.0269876882965057	0.396108521418089	-3.43598980107264
LCOR	-1.30508329600181	0.137100346951095	-2.22461179636132	0.0270264606510887	0.396121016455163	-3.43699602765503
MAN1A1	1.29753648492741	0.0741267268368127	2.22385827131753	0.0270778329244419	0.396121016455163	-3.43832694303831
GLI2	1.30352191918234	0.286314019092453	2.22355040882908	0.0270988461272904	0.396121016455163	-3.43887058231935
ENSG00000260112	1.30086257943669	0.0353069893823207	2.22354323483926	0.0270993359579029	0.396121016455163	-3.43888324966173
LCE3D	1.29901634870631	0.232615280904097	2.22327404123803	0.0271177217023201	0.396121016455163	-3.43935854524607
CSAG2	-1.3062552380291	0.0102637768686862	-2.22267188152163	0.0271588880340878	0.396121016455163	-3.4404215364864
CSAG3	-1.3062552380291	0.0102637768686862	-2.22267188152163	0.0271588880340878	0.396121016455163	-3.4404215364864
KARS1P1	-1.30753924644837	0.187025799691659	-2.22219341065817	0.027191637124279	0.396121016455163	-3.44126598452487
ENSG00000255471	1.30598587798793	0.0259194720656099	2.22210235135229	0.0271978735898862	0.396121016455163	-3.44142667449305
TIPIN	-1.31538066846593	-0.038436559636911	-2.22162489574077	0.0272305938815901	0.396121016455163	-3.44226912522644
TBC1D16	1.29934124639236	0.222935240602429	2.22159618120582	0.0272325627933717	0.396121016455163	-3.44231978534203
RTN4IP1	-1.29949379985479	-0.086765161259775	-2.22139539025642	0.0272463341765934	0.396121016455163	-3.44267401682307
GDF10	1.3094390586183	0.241989388904419	2.22136810568155	0.0272482059742175	0.396121016455163	-3.44272214938488
SMYD3	-1.2916634957785	0.242490160342541	-2.21998883392539	0.0273429734433668	0.396121016455163	-3.44515458100335
PIP5K1C	1.30313733223334	-0.187351760310327	2.21987580951279	0.0273507518321727	0.396121016455163	-3.44535384279637
LAMA1	1.29879587721061	0.0532755441415613	2.21932586869537	0.0273886264153146	0.396121016455163	-3.44632324935031
MRPL22	-1.30864273139915	0.0647949251675155	-2.21924308275014	0.0273943318483052	0.396121016455163	-3.44646916021748
H2BC6	-1.29791210843885	-0.190805426826048	-2.21917666870426	0.0273989097103025	0.396121016455163	-3.44658621173752
ILRUN	-1.29350904991734	-0.256246148853741	-2.21909957432754	0.0274042245910016	0.396121016455163	-3.44672208263525
PSMC3IP	-1.30725077170335	-0.138862259261469	-2.21882221414746	0.0274233531840745	0.396121016455163	-3.44721086419421
ALKBH7	-1.30584416619153	0.186259798922516	-2.21820227737159	0.0274661500345652	0.396121016455163	-3.4483031453583
PALS1	-1.29649315213841	0.237001395951455	-2.21784030852636	0.0274911650674585	0.396121016455163	-3.44894077231572
RHCG	1.30112490524803	0.00520711557013086	2.21709086656768	0.0275430205511536	0.396121016455163	-3.45026063822239
AJAP1	1.29586003613936	0.0104885673698704	2.21589560531492	0.0276258988832725	0.396121016455163	-3.45236477118516
DPH6	-1.2910838550204	-0.139802399023408	-2.21585873828096	0.0276284586468397	0.396121016455163	-3.45242965457311
ENSG00000284986	1.31128443695429	0.0737505610171031	2.21522875951898	0.0276722313506741	0.396121016455163	-3.45353821395948
WASHC1	1.31128443695429	0.0737505610171031	2.21522875951898	0.0276722313506741	0.396121016455163	-3.45353821395948
URB2	-1.29737313656386	-0.0249963947524983	-2.2148352846119	0.0276996016190113	0.396121016455163	-3.45423045049042
SLC9A2	-1.30088504001408	0.222858467276554	-2.21478287298079	0.0277032491648231	0.396121016455163	-3.45432264891469
ORC1	-1.30940237708736	-0.127653427762564	-2.2147530793599	0.0277053228139786	0.396121016455163	-3.45437505858544
LMOD1	1.29006050476976	0.315479986951231	2.21470966494401	0.0277083447175882	0.396121016455163	-3.45445142726252
TCEA1P4	-1.29786872564502	0.141609899024869	-2.21456878662416	0.0277181526630535	0.396121016455163	-3.45469923122804
ATP5ME	-1.29646673726871	0.14101024099144	-2.21450246345688	0.0277227711232786	0.396121016455163	-3.45481588800912
ENSG00000288926	-1.29754524357343	-0.347208782961422	-2.21438077256947	0.0277312468900021	0.396121016455163	-3.45502992321909
ENSG00000285645	-1.29142789555014	0.232274834738909	-2.21378736910125	0.0277726096451689	0.396121016455163	-3.4560734664063
HINT2	-1.29142789555014	0.232274834738909	-2.21378736910125	0.0277726096451689	0.396121016455163	-3.4560734664063
DPYS	1.30779259526984	0.126237236020089	2.21349915107567	0.027792718977661	0.396121016455163	-3.45658022263019
ENSG00000285854	1.30871244168494	0.247372579017494	2.21276513587326	0.0278439891988508	0.396121016455163	-3.45787051297947
GYS2	1.30871244168494	0.247372579017494	2.21276513587326	0.0278439891988508	0.396121016455163	-3.45787051297947
C3orf18	1.29834253810796	0.104573843552647	2.21271444173457	0.027847533160377	0.396121016455163	-3.45795961073672
PPP1R21-DT	-1.30116404171682	0.0819045482831856	-2.2126976781834	0.0278487051646014	0.396121016455163	-3.45798907317867
GLG1	1.29121858974524	-0.0884583801091422	2.21257267083964	0.0278574462573345	0.396121016455163	-3.458208770613
HEY1	1.28020406427494	-0.253975026207971	2.21240866577014	0.0278689178613761	0.396121016455163	-3.4584969876856
USP30-AS1	-1.29864685676299	-0.200938072576295	-2.21240100265629	0.0278694539706621	0.396121016455163	-3.45851045408999
OTUD3	-1.2851087449766	0.101281182762029	-2.21237678254914	0.0278711484613588	0.396121016455163	-3.45855301583774
ZNF534	-1.29466390897186	-0.185724588498506	-2.21237059003053	0.0278715817176027	0.396121016455163	-3.4585638978164
NALF2	-1.29767880878251	0.105903622368457	-2.21203538102369	0.0278950431555634	0.396121016455163	-3.45915291002501
MAP3K12	1.29751173717424	0.11551815982333	2.21171941269362	0.0279171736121539	0.396121016455163	-3.45970803563007
LRR1	-1.30094646035562	-0.103911504355385	-2.21113778930149	0.0279579503994309	0.396121016455163	-3.4607296937489
AK2	-1.30572549064983	0.0806418535584564	-2.21091958351332	0.0279732618172831	0.396121016455163	-3.46111291990615
ENSG00000261635	-1.29912557753367	0.140242407014362	-2.2109000303171	0.0279746342126907	0.396121016455163	-3.46114725864839
ERLIN2	-1.29235898921843	0.2408475988326	-2.21078929442369	0.0279824076210158	0.396121016455163	-3.46134172427382
ABHD8	-1.30211523530253	0.227553518255052	-2.21073862998583	0.0279859647741609	0.396121016455163	-3.4614306940611
H1-2	-1.2967572045161	-0.123184297631984	-2.21068113389225	0.0279900020533421	0.396121016455163	-3.46153165829131
BTF3-DT	-1.29010812540114	-0.00478407084666444	-2.21046250143712	0.0280053586702739	0.396121016455163	-3.46191555817785
PSD	1.30955093359581	0.0249908758428173	2.2104577771959	0.0280056905788797	0.396121016455163	-3.46192385314189
SLC38A9	-1.29389610543257	-0.0884335115357129	-2.20996727481547	0.0280401701258382	0.396121016455163	-3.46278499995435
HNRNPCL1	-1.29332421552221	0.117523831676078	-2.20982104436718	0.0280504564217008	0.396121016455163	-3.46304169309896
HNRNPCL3	-1.29332421552221	0.117523831676078	-2.20982104436718	0.0280504564217008	0.396121016455163	-3.46304169309896
HNRNPCL4	-1.29332421552221	0.117523831676078	-2.20982104436718	0.0280504564217008	0.396121016455163	-3.46304169309896
ERLEC1	1.29574740755753	0.0403704769837464	2.20965012715009	0.0280624834079514	0.396121016455163	-3.46334170091699
KRBOX4	-1.29430214163859	0.159935095940653	-2.20916381313448	0.0280967284894324	0.396121016455163	-3.46419519790173
ENSG00000255439	-1.29737257919906	0.064767752191822	-2.2090343557194	0.0281058506794526	0.396121016455163	-3.46442236972085
PRSS53	-1.29737257919906	0.064767752191822	-2.2090343557194	0.0281058506794526	0.396121016455163	-3.46442236972085
PBK	-1.29937557523752	-0.189275241130309	-2.20847353597075	0.0281453983966701	0.396121016455163	-3.46540634945305
MRPL11	-1.29088631257365	0.100590735505315	-2.20843249419549	0.028148294462104	0.396121016455163	-3.46547834946971
UQCC2	-1.29898882995876	0.0776860822741908	-2.20820588553366	0.0281642894930496	0.396121016455163	-3.46587586846236
APOO	-1.28665887776674	-0.364231735485923	-2.20802960793613	0.0281767373866121	0.396121016455163	-3.46618506935673
ENSG00000227253	-1.29714641082009	-0.0159999087784846	-2.20799813461978	0.02817896038579	0.396121016455163	-3.46624027286183
EPC1	-1.29714641082009	-0.0159999087784846	-2.20799813461978	0.02817896038579	0.396121016455163	-3.46624027286183
GALNT14	-1.29883014290658	-0.163899382837543	-2.20747061794069	0.0282162421812045	0.396347333689727	-3.46716541389717
JAK3	-1.28768290476243	-0.0351929852325647	-2.2072889482996	0.0282290914262335	0.396347333689727	-3.46748397124038
PIPSL	-1.30513097669767	0.0081376647349562	-2.20571283064244	0.0283407811676978	0.397503338282666	-3.47024664149255
TYMS	-1.29406904268526	-0.218631451864835	-2.20504230494854	0.0283884132230731	0.397503338282666	-3.47142139039604
CLDN17	1.29282982128686	0.113389500738807	2.20474422247396	0.0284096103448759	0.397503338282666	-3.47194351619172
APBB1	1.29952340013852	0.0980087900345672	2.20467891499999	0.0284142562956216	0.397503338282666	-3.47205790077081
GRIK2	1.29122141247247	0.0961102209932794	2.20461295590306	0.0284189492710448	0.397503338282666	-3.47217342337472
METTL15	-1.29386896274617	0.0365424092106505	-2.20459857460443	0.0284199725865283	0.397503338282666	-3.47219861074521
ACTR3C	-1.28445934496172	-0.134395974824537	-2.20424136385702	0.0284454005207193	0.397503338282666	-3.4728241784972
VHLL	-1.28596971135443	-0.0623446822498636	-2.20398895410147	0.0284633801174128	0.397503338282666	-3.47326615453684
UHRF1BP1L	-1.28174075098333	0.111348206462668	-2.20396602511654	0.0284650138777953	0.397503338282666	-3.47330630139472
ENSG00000234200	-1.28836439229221	0.15764626041805	-2.20293834141004	0.0285383229971008	0.398279929142482	-3.47510528629462
RAB29	1.27684592187246	0.339340371867026	2.20255383958727	0.0285657932054077	0.398279929142482	-3.47577816031916
ENSG00000289065	-1.28419597635425	0.28899761911923	-2.20228576258082	0.0285849591566046	0.398279929142482	-3.47624722593008
TFAM	-1.28333805739208	-0.171118249973178	-2.20222898376029	0.0285890199427395	0.398279929142482	-3.47634656723515
LINC02731	1.29709330124734	0.0932501436966491	2.20161993017645	0.0286326105300294	0.398648772908533	-3.47741202540815
RAB3IP	-1.2910573054876	-0.0993438062608218	-2.20074043367621	0.028695658619685	0.398807516830733	-3.47895009167573
EPHA5	1.2995416009939	0.270950743930996	2.20066369867144	0.0287011651902637	0.398807516830733	-3.4790842583065
LZTR1	1.29402865440246	0.00958609953820881	2.20042654978058	0.0287181889881064	0.398807516830733	-3.47949887096619
SERPINB2	1.2878981502969	0.233228734252437	2.20031919038316	0.0287258986881224	0.398807516830733	-3.47968655577137
RASGRP3	1.29385040160632	-0.242541899845496	2.20026739435963	0.0287296189087696	0.398807516830733	-3.47977710202657
RGCC	1.29370077417419	-0.173913981701815	2.19889584391044	0.0288282817472076	0.399074841257244	-3.48217401305239
TMEM248	1.30004851637346	0.0745603244471924	2.19871335030246	0.0288414315728392	0.399074841257244	-3.48249283006243
KANSL2	-1.27329900334526	-0.259580890004453	-2.19861173261212	0.028848756025972	0.399074841257244	-3.48267034560895
NTRK3	1.2961853551285	-0.00252432022984978	2.19845194425265	0.0288602765940157	0.399074841257244	-3.48294946344892
FAM110D	1.29084053170924	0.00325947128683987	2.19828275640265	0.0288724791988371	0.399074841257244	-3.48324497920917
PKIG	1.29118674037286	0.0205198965715404	2.19815218642196	0.0288818995608386	0.399074841257244	-3.48347302737483
ENSG00000221857	1.29374415258499	0.000361881816193601	2.19787265929116	0.0289020758336564	0.399074841257244	-3.48396119455947
FXYD1	1.29374415258499	0.000361881816193601	2.19787265929116	0.0289020758336564	0.399074841257244	-3.48396119455947
OR51B4	-1.29361269831719	0.0159446105983405	-2.19785886187566	0.0289030720474379	0.399074841257244	-3.48398528888241
LRRC57	-1.29357308451594	0.211870356511072	-2.19694934627738	0.0289688073725723	0.39946942552631	-3.48557325102857
ENSG00000233839	-1.27916517894522	-0.0755038420406096	-2.19677713211253	0.0289812687371889	0.39946942552631	-3.48587385652946
GTSE1	-1.29504445526656	-0.220855265370898	-2.19638809398759	0.0290094365091719	0.39946942552631	-3.48655285268402
CTDSPL2	-1.2911659089798	-0.0807708564326239	-2.19606634065445	0.029032750528922	0.39946942552631	-3.48711432868452
CCDC12	-1.28382226478133	-0.0201898115098247	-2.19597226838346	0.0290395700043375	0.39946942552631	-3.48727847478318
PPP1R32	1.29160366912545	-0.0313081538127248	2.1959358949052	0.0290422071578777	0.39946942552631	-3.48734194083317
ENSG00000279735	-1.2786632294908	0.0917769527939211	-2.19580501104158	0.0290516982287198	0.39946942552631	-3.48757030448095
MAGI2	1.28456208988717	0.0544297876769255	2.19523295659523	0.0290932124102578	0.399804245824268	-3.48856826173408
MCCC1	-1.27759876819576	-0.0973188858543615	-2.19466041569269	0.029134813321123	0.399864369903069	-3.48956681934111
TTC4P1	-1.28408128203836	0.317221534754675	-2.19450306152125	0.0291462557194405	0.399864369903069	-3.48984121421972
FAM201A	-1.28710929031914	0.325664491764778	-2.19426737504985	0.0291634015239508	0.399864369903069	-3.49025217020181
MEOX2	1.29579340870104	0.157854199682722	2.19422817059018	0.0291662544311731	0.399864369903069	-3.49032052518536
EMP1	1.28872455626016	0.0884159386142746	2.19353636113742	0.029216637152347	0.400319487758599	-3.49152653879
SOBP	1.2848175522783	0.138860789940587	2.19307766350353	0.0292500844630307	0.400448526333098	-3.49232597460616
MRPL51	-1.28453619776354	-0.136919815102566	-2.19286956189608	0.0292652697428208	0.400448526333098	-3.49268860948511
NDUFA7	-1.28388458730754	0.00462988979948296	-2.19261917772975	0.0292835494481015	0.400448526333098	-3.49312488184659
ENSG00000236529	1.27851694560055	0.0036256379647039	2.19142135278587	0.0293711354354048	0.400448526333098	-3.49521132900371
USP45	-1.28242727546319	0.139940938677301	-2.19101187754227	0.0294011285814243	0.400448526333098	-3.49592432944838
C19orf18	1.28459180223336	-0.0909239427415568	2.19047898295678	0.029440201617448	0.400448526333098	-3.49685204401882
GABPB2	-1.29048239794289	-0.00467294105904898	-2.19012411331017	0.0294662463858308	0.400448526333098	-3.49746971612039
TMEM139-AS1	-1.2860549275211	0.0525377826686407	-2.18987201395919	0.029484760699235	0.400448526333098	-3.49790845231081
CAPN3	1.27025595691705	-0.0895042310599249	2.18967473533943	0.0294992559696193	0.400448526333098	-3.49825174871213
ENSG00000258461	1.27025595691705	-0.0895042310599249	2.18967473533943	0.0294992559696193	0.400448526333098	-3.49825174871213
NUDT3	-1.29190903961652	0.0369407901466574	-2.18942266296855	0.0295177862475251	0.400448526333098	-3.49869035208972
RPS10-NUDT3	-1.29190903961652	0.0369407901466574	-2.18942266296855	0.0295177862475251	0.400448526333098	-3.49869035208972
PJA2	1.2757054859241	-0.299000996363031	2.18942137401286	0.0295178810267784	0.400448526333098	-3.49869259473585
SLC39A9	-1.2855252884468	0.264403862648517	-2.18933032221714	0.0295245768972018	0.400448526333098	-3.49885101201049
COA6-AS1	-1.28893369511568	0.119304981315721	-2.18927951370841	0.0295283138824408	0.400448526333098	-3.49893940891343
SERPINE1	1.28232405588885	-0.0391965405279779	2.18911965491193	0.0295400742282127	0.400448526333098	-3.4992175193002
ENSG00000225057	-1.2833221106775	0.20844015755316	-2.18893759975627	0.0295534724320069	0.400448526333098	-3.49953422166162
HLA-DRB5	-1.28354801237408	0.00500181813933241	-2.18879937330189	0.0295636486094745	0.400448526333098	-3.49977466302447
EDRF1	-1.28673417809141	-0.039448985256684	-2.18869576610622	0.0295712781187575	0.400448526333098	-3.49995487558052
TMEM255B	1.2819419171132	0.037715583457471	2.18857359123875	0.0295802771182913	0.400448526333098	-3.50016737396721
ERN1	1.28261585648503	0.0450565082183983	2.18848121870079	0.029587082549232	0.400448526333098	-3.50032802973848
MLH1	-1.26578058615689	-0.340902362038986	-2.18810273897921	0.0296149807188378	0.400593348364627	-3.5009862200794
FKBP14	1.27421092462446	0.0916419882041536	2.18764396328315	0.0296488281123727	0.400599265446318	-3.50178390252111
MMP14	1.28632798670311	0.0268434202402745	2.18731350803982	0.029673229058274	0.400599265446318	-3.50235837277909
TEX14	-1.29091642891893	0.192917800444582	-2.18711995503918	0.0296875291561035	0.400599265446318	-3.50269481089057
AGER	1.28543723533556	0.0244574699121389	2.1870712603182	0.0296911277618923	0.400599265446318	-3.50277944866139
TYMSOS	-1.28398970095613	-0.0720262501434444	-2.18685712633255	0.0297069570327165	0.400599265446318	-3.50315162010022
ZFY	-1.28802364722193	-0.0278622271875102	-2.1866621509057	0.0297213764097145	0.400599265446318	-3.50349046313945
CBX3	-1.28997282042444	-0.112976747184761	-2.18646711882456	0.0297358060342886	0.400599265446318	-3.50382937580338
COX11P1	-1.28581225392979	0.239239621857918	-2.18617352100139	0.029757539563896	0.400660328937474	-3.50433951451258
C1orf35	-1.27381726558343	-0.239710358058039	-2.18545888469682	0.0298104978404281	0.401141494048002	-3.5055809523597
CRNN	1.28120312127399	0.267613270071434	2.18508203084308	0.0298384574957041	0.401285906724847	-3.50623545199539
NIPAL3	1.28032804324875	-0.115111329996855	2.184437685943	0.0298863154810541	0.401697603289205	-3.50735426633194
CFAP97D1	-1.2750230783653	0.286691363235198	-2.18341404511928	0.0299624817670415	0.40222531295792	-3.50913102739329
NOP10	-1.27781017866504	0.164397445212283	-2.18326502138695	0.0299735841993558	0.40222531295792	-3.5093896256592
ST3GAL1-DT	1.27211584406196	0.265959334165967	2.18321406491477	0.0299773813289379	0.40222531295792	-3.509478045667
RAD21	-1.2712895559655	0.153906855072675	-2.18260426170752	0.030022854397804	0.402388753525566	-3.51053602745322
ACSL4	1.28197408809243	-0.0269585935969122	2.18258740098675	0.0300241125500122	0.402388753525566	-3.51056527605712
DBF4	-1.28727237053369	-0.17874800702779	-2.1822561214691	0.0300488419811783	0.4024886004989	-3.51113990902811
SHC1	1.27165570129681	0.119872558932569	2.18093932567979	0.0301473127004241	0.403244217434805	-3.51342318230038
TRO	1.27227768190833	0.264963504950774	2.18093258376318	0.0301478175817817	0.403244217434805	-3.51343486914095
KLF6	1.28179721709136	0.0931069753432828	2.18064377503104	0.0301694524435641	0.403244217434805	-3.5139354750627
PPIAP26	-1.2795696024794	0.126990979206613	-2.180482865113	0.0301815121390275	0.403244217434805	-3.51421436044095
CENPK	-1.28228718321304	-0.129730407403139	-2.18031249427351	0.0301942854436736	0.403244217434805	-3.5145096218679
ECSCR	1.28048544220347	0.026708451331392	2.18011463574222	0.0302091254636043	0.403244217434805	-3.51485249324928
DHX36	-1.2749882013936	0.0034478226098227	-2.17973344513751	0.0302377337513527	0.403358767614395	-3.51551297923543
ZNF542P	1.27858135589262	0.0122166203891781	2.17951318039585	0.0302542752567905	0.403358767614395	-3.51589457999361
PPIAP78	-1.28020141738218	0.0816322446216741	-2.17921232198933	0.0302768818490137	0.403358767614395	-3.51641574692385
BIRC5	-1.2877207870977	-0.054084599569714	-2.17887726032601	0.0303020756711982	0.403358767614395	-3.51699608220141
C1orf210	-1.27535925760672	0.125477851699893	-2.17825600048397	0.0303488371494877	0.403358767614395	-3.51807189463761
VPS9D1	1.27216205000035	0.0638465420303462	2.17823034544975	0.0303507695133616	0.403358767614395	-3.51811631420643
ENSG00000288637	-1.27657422590858	-0.254685538513954	-2.17815771203201	0.0303562409147827	0.403358767614395	-3.51824207025121
MND1	-1.27657422590858	-0.254685538513954	-2.17815771203201	0.0303562409147827	0.403358767614395	-3.51824207025121
NDC80	-1.28356962575588	-0.121021894095665	-2.17768500269741	0.0303918704632325	0.40360196049035	-3.51906041195232
CACNA2D3	1.26016239446985	-0.304213733972895	2.1774268372743	0.0304113444381712	0.403630453560297	-3.51950726943141
KLKB1	1.28555929046612	0.0444144768439264	2.17579519430956	0.0305346724558397	0.405036517946398	-3.52233030401105
ENSG00000285728	-1.26692561435219	-0.0481757742174227	-2.17455927710826	0.0306283769424513	0.40591841494986	-3.52446731777133
ENSG00000280143	1.27533376096817	0.114258015184815	2.17409895899458	0.0306633406886983	0.40591841494986	-3.52526295364237
TAGLN	1.27533376096817	0.114258015184815	2.17409895899458	0.0306633406886983	0.40591841494986	-3.52526295364237
CISD3	-1.27035671874281	0.279325637493775	-2.17352186011812	0.0307072233058671	0.40591841494986	-3.52626021184743
COQ3	-1.26476132005259	-0.211360632734784	-2.17311814561506	0.030737954016271	0.40591841494986	-3.52695770221234
FZD4	1.26172122330652	-0.103694764927387	2.17302364937446	0.0307451508976321	0.40591841494986	-3.52712094382459
CBX1	-1.26585413186308	0.0472701885727344	-2.17288604621668	0.0307556334269849	0.40591841494986	-3.52735864022562
GINS2	-1.28007786630649	-0.280069311765024	-2.17271128052906	0.0307689514275699	0.40591841494986	-3.52766051065933
XRCC4	-1.27619813548178	-0.073937368701371	-2.17241742776908	0.0307913556774026	0.40591841494986	-3.52816802635323
GTPBP3	-1.27594373404986	0.168538534088981	-2.17241694918757	0.0307913921774403	0.40591841494986	-3.52816885286215
ZNF787	-1.26535879348755	0.192283758323272	-2.17219630309993	0.0308082242025591	0.40591841494986	-3.52854988951441
ACTBP11	1.27261134099847	-0.0334166724617826	2.17216941450545	0.030810275946909	0.40591841494986	-3.52859632125916
SEPTIN4	1.27183234005082	-0.222932463960878	2.17180209939528	0.0308383158874176	0.40592926152293	-3.52923055315252
SCN1B	1.28046862783968	0.17819089591654	2.17147281253279	0.030863471580421	0.40592926152293	-3.52979903578633
LRP10	1.27654576580169	0.0100152557160578	2.17116200141369	0.030887232088696	0.40592926152293	-3.53033554630719
HSPB6	1.28010949761192	0.165325063727965	2.17102694278791	0.03089756180903	0.40592926152293	-3.53056865660254
HBE1	-1.27150638804866	-0.241271737397402	-2.17079495077035	0.0309153122736387	0.40592926152293	-3.53096904098015
ANAPC15	-1.2624072152955	0.209093038188817	-2.17068011388413	0.0309241020763911	0.40592926152293	-3.53116721757939
CEP162	-1.25733721133547	-0.231047711787133	-2.17056273241273	0.0309330888766239	0.40592926152293	-3.53136977508328
MIDN	1.26813496468118	-0.0232229796479396	2.17033293550198	0.0309506888053712	0.405931528346572	-3.53176629026175
ASB9	-1.27286674127932	-0.0465630818483995	-2.16980396382518	0.0309912351196993	0.405956719325865	-3.53267887998605
CERCAM	1.27031450589594	0.270190135672287	2.16934273136159	0.0310266265730467	0.405956719325865	-3.53347443170964
GUCY1B1	1.26635530900057	-0.132578395358461	2.1691589970104	0.031040734661182	0.405956719325865	-3.53379129890698
BAX	-1.26090887494392	0.174853377641261	-2.16866842995933	0.0310784301209849	0.405956719325865	-3.53463720246691
C2orf72	-1.27284818589877	0.101363170597091	-2.16852612934242	0.0310893719777147	0.405956719325865	-3.53488254269517
ENSG00000277895	-1.27733372784214	0.304254602628871	-2.16774597885379	0.0311494188669452	0.405956719325865	-3.53622732558007
CHM	-1.26613312793862	0.0462061676615521	-2.16771574800528	0.0311517476992813	0.405956719325865	-3.53627942664857
LINC00632	1.27316892808769	0.264753167294555	2.16733770645344	0.0311808828141147	0.405956719325865	-3.53693090018914
HMGB2	-1.27113628158396	-0.215185625709733	-2.16705783960828	0.0312024668998965	0.405956719325865	-3.53741312079415
ENSG00000268129	-1.25943925076122	-0.0457787678226359	-2.16695663866727	0.0312102749645237	0.405956719325865	-3.53758747900584
TEX19	-1.26798644852085	0.109435889732957	-2.16668187514715	0.0312314825971175	0.405956719325865	-3.53806082745151
ENSG00000235485	1.26592962618824	-0.0591488375294146	2.16620694663629	0.0312681693119272	0.405956719325865	-3.53887887469654
MED7	-1.26318203653061	-0.104399616868819	-2.16601502545956	0.0312830051634125	0.405956719325865	-3.53920940342977
ENSG00000247193	-1.27456242087204	-0.0730416748435934	-2.16598960992579	0.0312849702853926	0.405956719325865	-3.53925317224119
CXCR2	1.27614704724289	0.066522098956334	2.16593091736112	0.0312895087853448	0.405956719325865	-3.53935424649741
DUTP1	-1.26872999779503	0.35051398537806	-2.16581384025845	0.0312985636643493	0.405956719325865	-3.53955585674717
PYGM	1.2794528638926	0.0314714539158663	2.16563814098787	0.0313121566946463	0.405956719325865	-3.53985839658645
H2AC1	-1.26081195230449	-0.0624358279730962	-2.1656294252236	0.0313128311251945	0.405956719325865	-3.53987340381287
HAUS3	-1.26150820508045	-0.0319967186666672	-2.16522407391235	0.0313442112856668	0.405956719325865	-3.54057129368423
ERRFI1	1.27162219151441	8.74547241334813e-06	2.16505621067147	0.0313572143190034	0.405956719325865	-3.54086026585992
KIR3DX1	-1.27697188506984	0.257493380395372	-2.16484456734899	0.0313736152841805	0.405956719325865	-3.54122457381128
MAGEC1	-1.27192485697053	0.115415246967404	-2.16473821010225	0.0313818600663406	0.405956719325865	-3.54140763686758
POLR3A	-1.27487910218189	0.198411309036301	-2.16459006900179	0.0313933470371252	0.405956719325865	-3.54166260435975
RERGL	1.27794981580605	0.143311662591923	2.1642947977235	0.0314162534177527	0.405956719325865	-3.54217074973191
SNHG1	-1.273651485621	0.193074160691245	-2.16422242176986	0.0314218703576895	0.405956719325865	-3.5422952946033
POLE4	-1.26464347472733	0.268715286795079	-2.16408275420359	0.0314327121033593	0.405956719325865	-3.54253562394628
PTPRG	1.2659847806711	0.00868774525537715	2.16374505526566	0.0314589394487669	0.405956719325865	-3.54311664944021
FGFR1	1.27116458414532	0.234542472338212	2.16371178815129	0.0314615241567164	0.405956719325865	-3.54317388225117
ENSG00000268777	1.27722118235235	-0.133936137307022	2.1631891161313	0.0315021575343602	0.405956719325865	-3.5440729779425
SIGLEC6	1.27722118235235	-0.133936137307022	2.1631891161313	0.0315021575343602	0.405956719325865	-3.5440729779425
YPEL4	1.2689192987596	-0.0763431181732637	2.16287079240848	0.0315269267268438	0.405956719325865	-3.54462045390523
H3P14	-1.27400120022673	-0.0670091205178754	-2.16241272560875	0.0315625990082489	0.405956719325865	-3.54540813501416
H3P16	-1.27400120022673	-0.0670091205178754	-2.16241272560875	0.0315625990082489	0.405956719325865	-3.54540813501416
H3P36	-1.27400120022673	-0.0670091205178754	-2.16241272560875	0.0315625990082489	0.405956719325865	-3.54540813501416
H3P47	-1.27400120022673	-0.0670091205178754	-2.16241272560875	0.0315625990082489	0.405956719325865	-3.54540813501416
DUSP23	-1.26853976760626	0.0459643302139575	-2.16201915835276	0.0315932761566357	0.406005759223108	-3.54608477694305
CHRD	1.25908629633937	0.0692738117657285	2.1619166241903	0.0316012725484692	0.406005759223108	-3.54626103986034
WARS2-AS1	-1.26404332849791	0.193684841845127	-2.16115433339606	0.0316607765448228	0.406146989659216	-3.54757121718771
ENSG00000271192	1.27190797327032	0.0950425167548542	2.1610745899099	0.0316670068593212	0.406146989659216	-3.54770824976661
LRATD1	1.26143942389124	-0.196865173240173	2.16092381473089	0.0316787897318016	0.406146989659216	-3.54796733123215
SH2D3C	1.2665808500214	-0.165432571357879	2.16033540227363	0.0317248095505237	0.406146989659216	-3.54897825267527
RASSF2	1.27559987994922	-0.0101274627787657	2.16028534465074	0.0317287272249432	0.406146989659216	-3.54906424198961
TAS2R31	1.27449539640221	0.222336488608892	2.15963414324725	0.0317797304386728	0.406146989659216	-3.55018270664951
SKA1	-1.26514312617064	-0.0635133246340529	-2.15941905483422	0.0317965920652756	0.406146989659216	-3.55055205891594
LYSMD2	-1.26502254727589	-0.22424643616046	-2.15939655938212	0.0317983560179768	0.406146989659216	-3.55059068633238
CDC5L	-1.25643964188101	-0.200675201348045	-2.15917165130061	0.0318159965453665	0.406146989659216	-3.55097685962507
DCN	1.25808390648097	0.111429912000184	2.15913821154017	0.0318186200932681	0.406146989659216	-3.55103427332264
SNAPC5	-1.27583422523899	-0.0213559275871263	-2.15883072428495	0.0318427530448679	0.406146989659216	-3.5515621673286
GPIHBP1	1.27177728241723	0.0352092391736468	2.15862534283386	0.0318588810781236	0.406146989659216	-3.55191472612808
MAPRE2	1.26955460191314	0.0921177948240772	2.15859979079221	0.0318608881015718	0.406146989659216	-3.55195858664642
H3Y1	-1.27239127133948	-0.0343531122549465	-2.15855951197172	0.0318640520834339	0.406146989659216	-3.55202772492666
CSPG5	-1.2551039984952	-0.137158467730235	-2.1584352890382	0.0318738117501845	0.406146989659216	-3.55224094485996
NCDN	1.25885157012034	0.204265540452248	2.1581785038043	0.0318939944469163	0.406162020407643	-3.55268166150942
ZDHHC23	-1.26054640210363	-0.105383200069222	-2.15797667407222	0.0319098655109254	0.406162020407643	-3.55302802370318
PPIHP2	-1.25976537445505	-0.134468756421939	-2.15663608769716	0.0320154567350548	0.407283470087182	-3.55532783325741
PTTG2	-1.27016311709868	-0.186550535140922	-2.15597025106348	0.0320680132381344	0.407729384473725	-3.55646958532226
NDUFA1	-1.25794761628108	-0.127824290406873	-2.154897390378	0.0321528539134983	0.40801455639424	-3.55830857869492
REM1	1.27216915879522	0.108183418510845	2.15477633980291	0.0321624386035864	0.40801455639424	-3.55851601691511
BRME1	-1.27070953060023	0.0384279624130442	-2.15475734363559	0.0321639429289165	0.40801455639424	-3.55854856867138
PER1	1.2644380457401	0.0132158860036185	2.15379809921631	0.0322399853717103	0.40801455639424	-3.56019196962755
EGFLAM	1.25447667871437	-0.210929618596447	2.1532875539711	0.0322805211309808	0.40801455639424	-3.56106636315901
DIO3	1.27055600458005	0.0139145357396631	2.15306953950929	0.0322978442079027	0.40801455639424	-3.56143968879791
MMP19	1.27371058932059	0.0615564528138257	2.15305063615133	0.0322993466157001	0.40801455639424	-3.56147205700511
PPIAP51	-1.2643985272198	0.038159162411345	-2.1527500710172	0.032323243134602	0.40801455639424	-3.56198667800668
LEFTY2	1.26508203382601	0.0566149419343733	2.15249653808455	0.0323434121936921	0.40801455639424	-3.56242071814114
GEMIN6	-1.25675403446184	0.146992183042426	-2.15188053679868	0.0323924615537387	0.40801455639424	-3.56347508881963
NMRK1	1.2657246991097	-0.214792986303932	2.15155855501358	0.0324181249953078	0.40801455639424	-3.56402609006332
NR2C2	-1.24807077481063	-0.10123047450091	-2.15131807907487	0.0324373034739113	0.40801455639424	-3.56443756053096
CMTM3	1.26733706243631	0.0591678810403917	2.15072831792649	0.032484379614489	0.40801455639424	-3.56544649540165
PAEP	1.26217705535403	0.114062664703315	2.15070443391314	0.0324862873333955	0.40801455639424	-3.56548734944897
RAB8A	-1.26860578874768	0.165003806302684	-2.15063023934606	0.0324922141886029	0.40801455639424	-3.56561425786575
TERF2IP	1.26466660096364	-0.102460174437929	2.15062421236287	0.0324926956806389	0.40801455639424	-3.56562456672387
ARHGDIA	1.25924064393303	0.119476569098315	2.15047021123319	0.0325050008238902	0.40801455639424	-3.56588796871328
ENSG00000262413	1.25924064393303	0.119476569098315	2.15047021123319	0.0325050008238902	0.40801455639424	-3.56588796871328
ANKRD42	1.26932892326574	-0.114977412738719	2.14985482062865	0.0325542124432004	0.40801455639424	-3.56694034674112
C1QTNF1	1.26362461183253	0.164498482562738	2.14984713866628	0.0325548271607086	0.40801455639424	-3.56695348182832
ZNF174	-1.25761569378647	-0.25233476165471	-2.1496032278534	0.0325743503243772	0.40801455639424	-3.56737051207645
OTP	-1.25716033617528	-0.204319089441266	-2.14958368800204	0.0325759147739602	0.40801455639424	-3.56740391868061
C21orf58	-1.25122510622017	0.011966495601193	-2.14910309668271	0.0326144134927471	0.40801455639424	-3.56822547761237
ZBTB34	-1.25760843786659	0.0762594631445984	-2.1490273376568	0.0326204858955528	0.40801455639424	-3.56835496977135
WDSUB1	-1.25675307341045	0.0923103118024316	-2.14901754124812	0.0326212711898185	0.40801455639424	-3.5683717140994
ENSG00000233078	1.26685964873307	0.191021528473294	2.14894009792914	0.0326274797315524	0.40801455639424	-3.56850408007472
SRARP	1.26685964873307	0.191021528473294	2.14894009792914	0.0326274797315524	0.40801455639424	-3.56850408007472
RAI2	1.26254213262565	0.178223865468639	2.14883605962358	0.0326358219655293	0.40801455639424	-3.56868189497661
ENSG00000230563	1.25685577796439	0.111978871469046	2.14880784177728	0.03263808490934	0.40801455639424	-3.5687301215025
FUOM	-1.26452769654654	0.118403463045506	-2.14866945826735	0.032649184599365	0.40801455639424	-3.56896662107973
BRWD3	-1.25237955667362	-0.0251162362354668	-2.14850114488211	0.0326626893376297	0.40801455639424	-3.56925425166523
C17orf75	-1.26112720876065	0.0164261885916643	-2.14783879812199	0.0327158799285728	0.40801455639424	-3.57038592635119
GRB14	-1.24534216485517	0.237185413360988	-2.14782644332098	0.032716872805081	0.40801455639424	-3.57040703239161
SUCNR1	-1.26582066784636	0.0711450059500141	-2.14759711845389	0.0327353068951322	0.40801455639424	-3.5707987731972
DENND2B	1.26410159700447	-0.205161982843134	2.14746434851192	0.032745983587189	0.40801455639424	-3.57102555721364
ENSG00000254665	1.26410159700447	-0.205161982843134	2.14746434851192	0.032745983587189	0.40801455639424	-3.57102555721364
AMPD2	1.25666491895801	0.212817019996305	2.14743637173959	0.0327482337214118	0.40801455639424	-3.57107334256169
CLP1	-1.258775547763	0.129363979199902	-2.14733890950969	0.0327560735181054	0.40801455639424	-3.57123980696101
TPX2	-1.26442775297029	-0.213846421834576	-2.14674771172453	0.032803663735689	0.408223017768557	-3.5722494114492
YPEL1	-1.25598128299612	-0.229741232746397	-2.14604803692779	0.0328600630868037	0.408223017768557	-3.57344392182626
ENSG00000258489	-1.26259301954758	0.288565863912771	-2.14585405115711	0.0328757146649808	0.408223017768557	-3.57377503553753
SCUBE2	1.24423697294649	-0.00278514000867059	2.14579332259204	0.0328806158177484	0.408223017768557	-3.57387868705831
FGF13	1.26221852915178	-0.0813459015657092	2.14574648353654	0.0328843964352536	0.408223017768557	-3.57395863004795
COA5	-1.25749009759472	-0.0908130180591967	-2.14561706604809	0.0328948443232779	0.408223017768557	-3.57417950586961
CCDC178	1.26107241691662	0.0068526393197476	2.14531520648404	0.0329192245925003	0.408223017768557	-3.57469463776281
ENSG00000260274	-1.2695544149541	0.033075620095906	-2.14518793592249	0.03292950850842	0.408223017768557	-3.57491180782208
LURAP1	-1.25965607903404	0.0745213549915174	-2.14517518186434	0.0329305392344103	0.408223017768557	-3.57493357022451
SASH1	1.2626595537641	-0.173553094211154	2.14463812489303	0.0329739670097698	0.408337902057191	-3.57584984474849
KIF20A	-1.26362320183057	-0.220715908018223	-2.14451611508808	0.0329838399025461	0.408337902057191	-3.57605797548251
LINC02064	-1.25847398535222	0.021162050782657	-2.14441037636942	0.032992398217131	0.408337902057191	-3.57623834098967
CENPJ	-1.26727333052578	0.0888402504045049	-2.14406352067743	0.0330204855640586	0.408468491897832	-3.57682993595379
PIEZO2	1.25565753348077	0.253466782005378	2.14355927633156	0.0330613545091188	0.408642432440105	-3.57768980892621
POLR2G	-1.25287588517925	0.229859442813498	-2.143333239349	0.0330796889164582	0.408642432440105	-3.57807520036373
SNRPG	-1.25345296474547	0.0638698218672294	-2.14299418840676	0.0331072065774506	0.408642432440105	-3.57865320696543
KCTD14	-1.25232442659208	0.0946404650434717	-2.1428427253823	0.0331195058133168	0.408642432440105	-3.57891138956261
KNTC1	-1.26421386633073	-0.192669204975876	-2.1426494126127	0.0331352090851861	0.408642432440105	-3.57924088354782
NCOR1P4	-1.24154128540917	0.14132507867255	-2.14259280952871	0.0331398083063306	0.408642432440105	-3.57933735589286
COX17	-1.26432400965945	0.219374842352479	-2.14224118456913	0.0331683915210332	0.408719700030284	-3.57993659878601
SLC16A7	1.25084331521023	0.0669277512039413	2.14208409182438	0.033181168280482	0.408719700030284	-3.58020428748713
IL1RN	1.25326815264181	0.253675007086234	2.14148457314541	0.0332299676429206	0.40893666313848	-3.58122570504567
HEY2	1.25266024818648	-0.0187731993405396	2.14120854140211	0.0332524567236231	0.40893666313848	-3.58169589654663
RNF2	-1.2593003231328	-0.0647697775585527	-2.14084121695843	0.0332824039983535	0.40893666313848	-3.5823215058707
H2AZ1	-1.25685857648932	-0.138421697260755	-2.14020139894675	0.0333346226151669	0.40893666313848	-3.58341096814994
GSTM4	-1.25021364552434	-0.225746768455456	-2.14007642094951	0.0333448308992668	0.40893666313848	-3.58362374047059
RBMS3	1.24827938490987	0.3167874458356	2.13996485114007	0.0333539462674557	0.40893666313848	-3.58381367560928
GNA14	1.25673817385572	0.0264868307144016	2.13986952105859	0.0333617365326481	0.40893666313848	-3.5839759569261
CCDC150	-1.26200986336514	0.009479284262314	-2.13967352210263	0.0333777582641692	0.40893666313848	-3.584309586129
HNRNPA1P21	-1.24807643800367	-0.144923428056411	-2.13953511747134	0.0333890759970787	0.40893666313848	-3.58454516074007
PSMB8-AS1	-1.24873069968804	-0.25167237388473	-2.13933538202281	0.0334054147458503	0.40893666313848	-3.58488509912297
TAP1	-1.24873069968804	-0.25167237388473	-2.13933538202281	0.0334054147458503	0.40893666313848	-3.58488509912297
SP1	-1.26334508992893	-0.123809781711983	-2.13928598613535	0.0334094564870359	0.40893666313848	-3.58496916343742
NMI	-1.25783244912085	-0.163687753867397	-2.13842993682454	0.0334795682740767	0.409579613344574	-3.58642573491844
PTH1R	1.26038251468326	0.11933773867138	2.13784192674888	0.0335278005655314	0.4098732242416	-3.58742591365657
UQCRHL	-1.2553962832865	0.0719927085214227	-2.13751302061772	0.0335548055922632	0.4098732242416	-3.58798525354381
HESX1	-1.23931196644499	-0.173252513770182	-2.13749412440492	0.0335563576451609	0.4098732242416	-3.58801738606606
ENSG00000258734	1.26060137290387	-0.0291360802519485	2.13710517816583	0.0335883177280773	0.410048576960223	-3.58867871878828
GNAS	-1.24523254509481	0.0667806925008269	-2.13561526458272	0.0337109878440167	0.410374208419473	-3.59121098280297
ABCC2	-1.26279075683256	0.0714988172543847	-2.13496221696229	0.0337648770785472	0.410374208419473	-3.59232037335132
ENSG00000260878	-1.24820492863704	-0.0484799358358584	-2.1348472211227	0.0337743741615771	0.410374208419473	-3.59251569350515
GABRA2	-1.24820492863704	-0.0484799358358584	-2.1348472211227	0.0337743741615771	0.410374208419473	-3.59251569350515
SLC25A25	1.26065426606737	0.0834576864609596	2.13461441901055	0.0337936074673857	0.410374208419473	-3.59291107653246
PLD2	1.24472705673846	-0.0244553632767265	2.13434225727255	0.0338161044768631	0.410374208419473	-3.59337325431329
CYB5D1	-1.24340060774477	0.188592354536361	-2.1339113921495	0.0338517463248306	0.410374208419473	-3.59410482272903
ENSG00000280046	-1.24340060774477	0.188592354536361	-2.1339113921495	0.0338517463248306	0.410374208419473	-3.59410482272903
TRPC4	1.2434466573433	-0.384287590312759	2.13384057552629	0.0338576074799184	0.410374208419473	-3.59422504917583
FGF9	1.25970268582799	0.0177009211075199	2.13345217155736	0.033889769357059	0.410374208419473	-3.59488438059815
SASS6	-1.25402129214917	-0.109148043217814	-2.13340036767636	0.0338940609748334	0.410374208419473	-3.59497231110448
SERF1A	-1.24153551350067	0.238790105661041	-2.13254757971665	0.0339647761883641	0.410374208419473	-3.59641951689867
SERF1B	-1.24153551350067	0.238790105661041	-2.13254757971665	0.0339647761883641	0.410374208419473	-3.59641951689867
BMX	1.25089594420816	-0.216637383752563	2.13246741277549	0.0339714303437731	0.410374208419473	-3.59655553406423
NLGN2	1.24157920117982	0.208129869104155	2.13240147305932	0.0339769044268798	0.410374208419473	-3.59666740860226
ANXA5	1.26051584972343	0.0522191011544392	2.13214746357119	0.033997998491929	0.410374208419473	-3.59709833486874
CUX1	1.25316619843052	0.0237274670101622	2.13208384689464	0.0340032832640954	0.410374208419473	-3.59720625266649
NUDT16	-1.25299936995439	0.248903671911843	-2.13168301630196	0.0340365973654229	0.410374208419473	-3.59788614121372
SELP	1.24630164415999	0.0495018115170832	2.13153826843838	0.0340486346444797	0.410374208419473	-3.59813163238985
COX5BP8	-1.24301476261309	0.152315558832071	-2.13140253908823	0.0340599252672799	0.410374208419473	-3.59836181376059
ACOX2	1.25661461588258	0.083857279275024	2.13133443909889	0.0340655913663058	0.410374208419473	-3.59847729823165
PLAC9	1.25786964842251	0.151320615058182	2.13116713774346	0.0340795147234687	0.410374208419473	-3.59876099413941
TSHZ3	1.25499136848692	0.168751694092203	2.13089986484006	0.0341017681898332	0.410374208419473	-3.59921416940881
ASAH2	-1.24787970850662	0.0194444587629404	-2.13078019739625	0.034111735896185	0.410374208419473	-3.59941705424096
ASAH2B	-1.24787970850662	0.0194444587629404	-2.13078019739625	0.034111735896185	0.410374208419473	-3.59941705424096
FAM136CP	-1.25259985730932	0.21194087759817	-2.13058909191624	0.0341276592335959	0.410374208419473	-3.59974103291323
CCSER2	1.25735928202187	-0.142589098822915	2.13057276990251	0.0341290195166572	0.410374208419473	-3.5997687021261
ING2	-1.24508826425799	-0.0713944112800221	-2.13043721238406	0.0341403187355789	0.410374208419473	-3.59999849252155
PRRG2	-1.24982199115515	0.121287576038576	-2.12968868099516	0.0342027695324838	0.410374208419473	-3.60126711412416
ENSG00000279090	-1.25473859744112	0.114401049436694	-2.12966432077773	0.0342048035816428	0.410374208419473	-3.60130839300296
ENSG00000249773	-1.25331287343238	0.0708109131579716	-2.12960573184011	0.0342096961141464	0.410374208419473	-3.60140767128823
MRPS17	-1.25331287343238	0.0708109131579716	-2.12960573184011	0.0342096961141464	0.410374208419473	-3.60140767128823
SDK1	1.25111230660738	0.0116450357563066	2.12931191234341	0.0342342409056494	0.410374208419473	-3.60190550567443
MPDZ	1.24904021885801	0.269338196184279	2.12920281777873	0.034243358189728	0.410374208419473	-3.60209033381792
AURKA	-1.25106786320507	-0.108397602806968	-2.12911995869352	0.034250284309386	0.410374208419473	-3.60223070772917
RASSF1-AS1	-1.24891316750085	-0.023038871034734	-2.1290080832116	0.0342596377958512	0.410374208419473	-3.60242023084709
RNF121	-1.23114659836589	0.5007637983602	-2.12892178670501	0.0342668542212628	0.410374208419473	-3.60256641529075
UNKL	-1.25152346295754	0.312954122777026	-2.12833092770741	0.0343162991031105	0.410609265605729	-3.60356716561885
MRPS25	-1.24861997086562	0.0241153824630836	-2.12804546287278	0.0343402096401693	0.410609265605729	-3.60405056824209
COMMD9	-1.24787214692293	0.132571364540851	-2.127587869352	0.0343785675605808	0.410609265605729	-3.60482532208347
TMEM200B	1.24916042945655	-0.0643574344268534	2.1266426861135	0.0344579144771093	0.410609265605729	-3.6064251119798
ENSG00000256315	-1.23588544222562	-0.0425003992055877	-2.12536078673184	0.0345657797896848	0.410609265605729	-3.60859373156823
PRSS42P	-1.25594537873133	0.165803994789146	-2.12526294802618	0.0345740243266951	0.410609265605729	-3.60875919625769
TBC1D4	1.23916885219726	-0.13536541013556	2.12491679289217	0.0346032072195851	0.410609265605729	-3.60934455487468
C3orf80	1.25286082116883	0.181267698925292	2.12465313378505	0.0346254494186975	0.410609265605729	-3.60979034907184
ENSG00000248710	1.25286082116883	0.181267698925292	2.12465313378505	0.0346254494186975	0.410609265605729	-3.60979034907184
ENSG00000255872	-1.23558606764655	0.126225647327466	-2.12431151325748	0.0346542866921091	0.410609265605729	-3.61036788156341
TOMM5	-1.23558606764655	0.126225647327466	-2.12431151325748	0.0346542866921091	0.410609265605729	-3.61036788156341
POLR1A	-1.24708054524665	0.230891778815602	-2.12425947831283	0.0346586809378774	0.410609265605729	-3.61045584234354
DDX39A	-1.25198595764481	0.222666897813239	-2.12414386317198	0.0346684461165646	0.410609265605729	-3.61065127282228
TMEM151B	-1.25084714566039	0.349381054280904	-2.12406778625371	0.0346748730759792	0.410609265605729	-3.61077986417092
ALDH2	-1.24320218871668	-0.0571274274790694	-2.12403196777943	0.0346778993664203	0.410609265605729	-3.61084040592228
OR6K2	-1.24611436891691	0.181425066769864	-2.12396622015846	0.0346834549507807	0.410609265605729	-3.61095153251755
TCF19	-1.2414283467893	-0.297052922088666	-2.12376283559342	0.0347006455122484	0.410609265605729	-3.61129527217304
ARFGEF2	-1.23745758877794	0.0534227985505283	-2.12363574683184	0.0347113910823193	0.410609265605729	-3.61151004853105
ASH1L	-1.23329668795315	0.053203603950852	-2.12321695954634	0.0347468204954618	0.410609265605729	-3.61221770001373
RPAP3	-1.24756808075939	-0.0952512039314989	-2.12280075279739	0.0347820623785965	0.410609265605729	-3.61292085873048
ACYP1	-1.24327316583081	-0.0479885420884279	-2.12265577397285	0.034794345523652	0.410609265605729	-3.61316576162114
SPRR2D	1.23756250768002	0.140231776952635	2.12158943858016	0.0348848039988813	0.410609265605729	-3.61496655800974
ENSG00000253675	-1.25080360777835	0.360462716978541	-2.12154031278949	0.0348889762611491	0.410609265605729	-3.61504949936734
IGFBP5	1.24538726262236	0.208678618915395	2.12150648704366	0.0348918493370701	0.410609265605729	-3.61510660787954
OR1N2	-1.23138840461308	-0.0763394039215954	-2.12108632074367	0.0349275541798805	0.410609265605729	-3.61581590831425
STX6	-1.24752147371286	0.00436761034466892	-2.1209622964865	0.0349380994970373	0.410609265605729	-3.6160252531976
DTX3L	-1.24803203108998	-0.0374812243011596	-2.12076362000914	0.0349549979125678	0.410609265605729	-3.6163605817708
ZMAT2	-1.24275966462179	0.0193046741826442	-2.12024102231234	0.034999480956007	0.410609265605729	-3.61724248503077
KCNK6	1.23876025041042	-0.0523177372834509	2.12014503003525	0.035007657016047	0.410609265605729	-3.61740445300323
NPM2	-1.23783125498797	-0.136644972110789	-2.1194729921185	0.0350649432344555	0.410609265605729	-3.61853818751944
TPM2	1.24092083223033	0.372036528055705	2.11945092120238	0.0350668259802246	0.410609265605729	-3.61857541553817
ENSG00000276809	-1.24420285379386	0.417758399055192	-2.11898373542528	0.0351066993490322	0.410609265605729	-3.61936335203515
C11orf98	-1.22976805519775	0.165109798894396	-2.11896373649821	0.0351084070861537	0.410609265605729	-3.61939707770154
LBHD1	-1.22976805519775	0.165109798894396	-2.11896373649821	0.0351084070861537	0.410609265605729	-3.61939707770154
AIPL1	-1.25248894046795	0.265179305668665	-2.11886066614946	0.0351172095428434	0.410609265605729	-3.61957088800684
THSD7A	1.24790366462707	0.151260306978925	2.11884217365337	0.0351187890472059	0.410609265605729	-3.61960207154528
AGGF1P1	-1.23822265712344	0.0778815281917171	-2.11834353430717	0.0351614024699972	0.410609265605729	-3.62044281925938
AGGF1P2	-1.23822265712344	0.0778815281917171	-2.11834353430717	0.0351614024699972	0.410609265605729	-3.62044281925938
RAB3IL1	1.24075747151454	0.226991955877577	2.11806600167884	0.0351851394751052	0.410609265605729	-3.62091068051219
EPHA5-AS1	1.25287758632853	0.214180717396822	2.11797674992525	0.035192775985569	0.410609265605729	-3.6210611276093
CETN4P	-1.23443704511315	0.0689251693142329	-2.11790054192873	0.035199297579635	0.410609265605729	-3.62118958271433
TOE1	-1.23685053776932	0.0940769611441538	-2.11744830177796	0.0352380199510338	0.410609265605729	-3.6219517812327
PACC1	-1.25039491301015	0.1229847154573	-2.11727823651146	0.0352525909912867	0.410609265605729	-3.6222383662946
ACRV1	-1.24772859175106	0.181165834138682	-2.11700215162615	0.0352762567156088	0.410609265605729	-3.62270356315624
CHEK2	-1.24329057924092	-0.389626035003092	-2.11697805002742	0.0352783233282202	0.410609265605729	-3.6227441710568
CHEK2P1	-1.24329057924092	-0.389626035003092	-2.11697805002742	0.0352783233282202	0.410609265605729	-3.6227441710568
CHEK2P4	-1.24329057924092	-0.389626035003092	-2.11697805002742	0.0352783233282202	0.410609265605729	-3.6227441710568
TRIP6	1.24125417724067	-0.191751328754835	2.11590440025193	0.0353704898939088	0.410609265605729	-3.624552675464
ENSG00000285816	-1.2523651927879	-0.00546160060436668	-2.11577582128697	0.0353815414975156	0.410609265605729	-3.62476920084875
POLA2	-1.2523651927879	-0.00546160060436668	-2.11577582128697	0.0353815414975156	0.410609265605729	-3.62476920084875
ENSG00000254928	-1.25447012675618	0.116055709568749	-2.11572485682727	0.0353859228089791	0.410609265605729	-3.62485502088356
KCNE3	-1.25447012675618	0.116055709568749	-2.11572485682727	0.0353859228089791	0.410609265605729	-3.62485502088356
C7orf31	-1.23210676794482	-0.142621124849841	-2.11520368154371	0.0354307539383518	0.410609265605729	-3.62573252443375
TROAP	-1.24820150362468	-0.0372241757269587	-2.11482177921505	0.0354636358564527	0.410609265605729	-3.62637540258703
[truncated: 21,294 more rows]
