# Supplementary material for: Extracellular matrix-related genes-based prognostic signature for cervical cancer: association of LAMA4 expression with prognosis and response to immunotherapy
Source: Front Oncol. 2025 Aug 13;15:1562115. doi: 10.3389/fonc.2025.1562115 (PMC12380540; doi:10.3389/fonc.2025.1562115)
Supplement: Supplementary file 8 [file DataSheet1.zip › original data/2.source data (public datasets)/easy_input_limma_LAMA4_TCGA_0.3.csv]

	logFC	AveExpr	t	P.Value	adj.P.Val	B
LAMA4	2.97088461840217	8.75548747057065	32.7405612913023	1.9705535680186e-78	4.04298475550375e-74	166.257439178751
PDGFRB	2.37793968507609	9.67094377269022	15.630845436986	1.54864772234089e-35	1.5886802659634e-31	70.0772256220037
ADAMTS12	3.29506740521739	3.53348726666304	15.5180884418444	3.30553334632037e-35	1.93610166113574e-31	69.330578579707
COL6A3	2.77892347553261	11.3256261054185	15.4983658082831	3.77462915852365e-35	1.93610166113574e-31	69.1998929818862
FBN1	2.87940955564131	8.48810140174457	15.4466871421712	5.34487323739542e-35	2.19321528423283e-31	68.8573401622902
COL1A1	2.78677983772826	13.9390852591141	15.416387458177	6.55450843767623e-35	2.24131416026339e-31	68.6564177832495
ADGRA2	2.19338021222826	8.00031798853804	15.3407018449427	1.09135345594269e-34	2.90556879607682e-31	68.1542786853205
COL1A2	2.97383230771739	13.064954800913	15.3351521749987	1.13294099374249e-34	2.90556879607682e-31	68.117445063583
NID2	2.62551135695652	6.8958482205	15.0598792664055	7.25731504623998e-34	1.65442592004117e-30	66.288126476935
COL5A2	2.78309130897826	10.2453784633478	14.8005606809489	4.18946593451508e-33	8.59552725784459e-30	64.561008113481
SPARC	2.34810437576087	12.8413326646522	14.7455031851282	6.08118839516911e-33	1.13425220276077e-29	64.1938806761533
COL4A1	2.1116178523913	11.5158460746304	14.7299332278134	6.75714940500083e-33	1.15530361952002e-29	64.0900332332924
VCAN	3.219046721	9.15762101578261	14.6223457265789	1.40019412400968e-32	2.2098294494082e-29	63.3721533849618
COL3A1	2.94739268615217	13.1130491022826	14.5814093167267	1.84773566595287e-32	2.70785661845394e-29	63.0988713966726
JCAD	2.06786810258696	7.21967977628261	14.4143834419553	5.7330174209353e-32	7.1198058741638e-29	61.9831390145104
SAMD14	1.94771380166304	3.42052018770109	14.4115816298323	5.84299908659836e-32	7.1198058741638e-29	61.964413736891
ANGPTL2	2.19145764944565	8.44739391579891	14.4101667787039	5.89933712827336e-32	7.1198058741638e-29	61.9549577893878
NOX4	2.28891987031522	4.89941352777717	14.3257004936923	1.0462808021203e-31	1.19258573428345e-28	61.3903094381226
OLFML2B	2.23113098776087	7.80505245644565	14.2925805518183	1.30993464853165e-31	1.41452258862757e-28	61.1688383879982
COL4A2	2.14622112708696	11.7558841195326	14.275257558923	1.47334584710119e-31	1.51143183724876e-28	61.0529860045417
COL6A2	2.42418395542392	11.6699272139837	14.1203688376343	4.21662901541437e-31	4.11964654805984e-28	60.0167079286218
SULF1	2.84220443783695	9.67689430091848	14.0817643863219	5.48057858567656e-31	5.11113776556028e-28	59.7583178929932
EMILIN1	2.56704549126087	8.40670307104348	13.9718160531086	1.15662773757566e-30	1.03176223007999e-27	59.022194285072
LRRC32	2.05015768313043	7.55057289920652	13.8609582415447	2.45670416240878e-30	2.1001749708392e-27	58.2797025884938
MMP2	2.63747169291304	11.081185719087	13.81449974286	3.36889329823082e-30	2.76478335199207e-27	57.9684655253603
COL5A1	2.85865344165217	10.8189371684891	13.7796569330958	4.26917934309019e-30	3.36887509931467e-27	57.7350199813397
GLT8D2	2.40116724777174	6.13223433810326	13.7404876170049	5.57163155428715e-30	4.12884585375211e-27	57.4725635803575
THY1	2.3937807986413	9.57835972847283	13.7388311709089	5.63472651484423e-30	4.12884585375211e-27	57.461463945464
COL8A1	3.13685163896739	5.75836397390761	13.659377339645	9.67090306281944e-30	6.84199717723678e-27	56.9290092895686
FN1	3.23505968855435	12.2877281915598	13.5976061983629	1.47187469509949e-29	1.00661510397854e-26	56.5150010695275
COL15A1	2.30595310097826	8.82675592556522	13.43465376233	4.45763937008935e-29	2.9502382889072e-26	55.4226917234852
TIMP2	1.94810520453261	11.3961106030054	13.422679871387	4.83579793549776e-29	3.10050207008148e-26	55.3424220826642
DLC1	2.09792915518478	7.05748941035326	13.4162203108745	5.05295691716928e-29	3.14156112332006e-26	55.2991187895846
AEBP1	2.52060877448913	11.167494631788	13.3362121885151	8.70641557495432e-29	5.25380965739229e-26	54.7627573039359
DACT3	2.18919988318478	5.2711133022663	13.3304771542718	9.05267645006127e-29	5.30667893502592e-26	54.7243103665224
ADAMTS2	2.90877886007609	6.03882875389674	13.2642313745314	1.42043590103224e-28	8.09530093929959e-26	54.2802098820815
HEPH	2.68951211495652	6.26973568103261	13.2428576949941	1.64264326681945e-28	9.10867889333369e-26	54.1369265811357
ZNF521	2.32616682178261	5.00862161505435	13.2283687077327	1.81272588404492e-28	9.78728867446042e-26	54.039797339304
KCNJ8	2.12468142279348	5.00226663900543	13.2053342259214	2.12010051830535e-28	1.11533595728387e-25	53.8853839507904
SCARF2	2.08101782646739	6.551906087625	13.1793361324083	2.53006039862235e-28	1.29088880885003e-25	53.7111071682397
GGT5	2.20614560125	7.63202658147283	13.1764821360531	2.5796384053639e-28	1.29088880885003e-25	53.69197580957
LOXL2	2.35114422090217	9.06797946699457	13.135724594223	3.40340768894089e-28	1.66256465604762e-25	53.4187696078893
CDH11	2.87492322133696	7.69102427674457	13.1309393998362	3.51596067916956e-28	1.67760384312842e-25	53.3866942927885
PCOLCE	2.04341087359783	8.88620468091848	13.1163635809911	3.88225304537911e-28	1.81027694845553e-25	53.2889932881949
EDNRA	2.45648642147826	7.10992289151087	13.0601867468154	5.68793826047307e-28	2.59332065089169e-25	52.9124614660447
NTM	2.56624269329348	5.55257438872283	13.0418749024374	6.4419889142561e-28	2.87326709899549e-25	52.789731448046
CD248	2.17930893066304	8.0966139562337	13.0127397821616	7.85301512615136e-28	3.42809173070739e-25	52.5944697964893
SGIP1	2.19305538098913	4.78448158494022	13.0014342559793	8.4803283507248e-28	3.62481034941293e-25	52.5187038530194
THBS2	2.68068074680435	9.39135959446739	12.9876545894071	9.31305055039708e-28	3.89950730903055e-25	52.4263593861425
CNRIP1	1.82305812898913	5.451421795125	12.9724650971358	1.03259915621676e-27	4.23716737761987e-25	52.3245700931537
ADAMTS5	2.49384924075	4.83101537472283	12.9311671351589	1.36721319277079e-27	5.50021825021142e-25	52.0478379075092
FAP	2.86078933765218	7.21263330651087	12.8854621697186	1.86523752421616e-27	7.35943813160443e-25	51.7416080117665
ACTA2	2.33371221965217	10.5659326520652	12.8644734809052	2.15117770854302e-27	8.32749302758058e-25	51.6009934525031
EFEMP2	2.08788669758696	8.33236353153261	12.8211229893162	2.8880213157505e-27	1.09728765435654e-24	51.3105925934361
DAAM2	2.59964613968478	5.477512147125	12.7973270595094	3.39478926330276e-27	1.26637984209423e-24	51.151202661489
PLPP7	1.84805594692391	3.22168914697283	12.7649905371404	4.22878865175585e-27	1.54932244228705e-24	50.934626464098
JAM3	1.60476562692391	7.0577335547663	12.7337380180961	5.22890057933921e-27	1.88212900326846e-24	50.7253339948591
GNG11	1.60161882930435	7.13674616703261	12.7286676716848	5.41211230325714e-27	1.88443957930102e-24	50.6913810754295
IRAG1	2.05317501819565	6.89877935866304	12.7270407366873	5.47224888324979e-27	1.88443957930102e-24	50.6804866530445
FBXL7	2.17285079495652	5.66495751858696	12.7260054659349	5.51086293113326e-27	1.88443957930102e-24	50.6735542187339
MMP16	2.21030578798913	2.48612498194022	12.7031906157022	6.43448943247216e-27	2.16420360141035e-24	50.5207872243175
TCEAL7	2.16503042609783	3.52991692797283	12.676406867878	7.71804550050063e-27	2.55405063764147e-24	50.3414622996724
MXRA8	2.25268458530435	8.80775370068478	12.6716192927389	7.97308506696719e-27	2.59656803680898e-24	50.3094101643387
ADGRF5	1.75750575939131	7.02424149770652	12.6129762700919	1.18726355952958e-26	3.80610725794819e-24	49.9168567165554
HEYL	2.05417606375	6.74284773039674	12.6000920482733	1.29578444136124e-26	4.09009375129362e-24	49.830624103995
IGFBP7	1.74990961128261	11.3015078467283	12.5554218028518	1.75474039867755e-26	5.45484981207081e-24	49.5316918265836
BNC2	2.42125324775	5.4375003480163	12.5511893745493	1.80587568788143e-26	5.53002261018856e-24	49.5033718714427
PDGFB	1.74804601315218	7.98021383033696	12.5411506519995	1.93319506995974e-26	5.83284753681822e-24	49.4362033249148
ZEB1	1.84163985152174	7.32341865895652	12.5313873766028	2.06561901351536e-26	6.14207323192675e-24	49.3708810408732
MSRB3	2.38670800216304	7.20098405432065	12.4238378154447	4.28473090912699e-26	1.25585462946512e-23	48.6515338362621
DACT1	2.59812529025	5.49463412528804	12.378035728159	5.84536095548605e-26	1.68914465808038e-23	48.3453199628695
ABCC9	2.35173457476087	4.22591884663044	12.3626774244894	6.48684242180507e-26	1.84847980511354e-23	48.2426598670279
ITGA11	2.95189645486957	6.66278504803261	12.3419827067911	7.46382378526998e-26	2.09774346030663e-23	48.1043451012929
RHOJ	1.77731239647826	4.9306152265	12.3331955447514	7.92190328870827e-26	2.19640121316794e-23	48.045620968615
ROBO4	1.59947843942391	6.93037089910326	12.2462425315231	1.42799150247207e-25	3.90641355416258e-23	47.4647048270246
ACSS3	2.73996699842391	2.910142667875	12.2425796558111	1.46386772564676e-25	3.95186501672297e-23	47.4402415564604
KCNE4	2.17914686471739	4.70039005940217	12.2232985214728	1.6681014956571e-25	4.44473225797361e-23	47.3114791666742
LDB2	1.76360236895652	6.26047495243478	12.1891780502559	2.10173312238155e-25	5.5283664707567e-23	47.0836620701479
COL6A1	2.23891380356521	11.5209382146087	12.1769095825465	2.28378583516748e-25	5.93119417470014e-23	47.0017616727299
VSTM4	2.38623771239131	5.91393236026087	12.1507518430247	2.72625249591422e-25	6.991815307334e-23	46.8271666871468
BGN	2.31484345835869	11.7115866415054	12.1431714426577	2.86979963415547e-25	7.26909618444047e-23	46.7765764688481
PLPP4	2.80550072393478	4.45783728926087	12.1125476831495	3.53076163310126e-25	8.83422395443154e-23	46.5722301258255
ZNF469	1.9969908575	6.58998581422826	12.1005934648748	3.82825797923422e-25	9.46317698312632e-23	46.492475703726
COL12A1	2.62878734167391	10.6466579546848	12.069374603557	4.72863302952243e-25	1.15496861746085e-22	46.2842314209541
RECK	1.98714695726087	5.74188129818478	11.9842595811444	8.40847334732743e-25	2.02960761961314e-22	45.7167586840614
AMPH	2.41265172717391	3.42681593406522	11.9765024849291	8.86115563385521e-25	2.11400383883497e-22	45.6650625468414
HTRA1	1.6474004753587	10.4290395605054	11.9090686546298	1.39763535173775e-24	3.29600971397741e-22	45.2158164126295
ADAM12	2.59539365732609	7.45720484309783	11.765348852111	3.68763643820986e-24	8.59764054576723e-22	44.259352215586
ADGRL4	1.58623280997826	6.77127823058696	11.7541490893179	3.97701448459871e-24	9.16813552590018e-22	44.1848777324447
STARD13	1.71359536475	6.902445618875	11.751310661549	4.05388630151411e-24	9.24150947201834e-22	44.1660046343762
SH3RF3	1.94829784281522	6.18288220294022	11.7205043868976	4.98992091109556e-24	1.12503524541701e-21	43.9612075474251
GASK1B	1.87267674933696	7.87043528817935	11.715542851558	5.15966661200653e-24	1.1506617378102e-21	43.9282303304843
BICC1	2.80456631359783	3.36919690667935	11.6784151774664	6.62690310265287e-24	1.46198033287235e-21	43.681517447074
TNFAIP6	2.427465398	4.91569461477174	11.6659684586601	7.20671719835795e-24	1.57298102934798e-21	43.5988327682817
TM4SF18	1.72365429028261	3.72492602570652	11.6390118090349	8.64194848409841e-24	1.86638796892892e-21	43.419798663668
RASGRF2	1.85502935493478	4.23218254092391	11.6042519664691	1.0921473290269e-23	2.31773240351918e-21	43.1890241930023
HSPA12B	1.46500206946739	5.44253024747283	11.6037595623112	1.09577444627071e-23	2.31773240351918e-21	43.185755764385
PDGFRA	2.40998470379348	7.7414515545163	11.5919855359856	1.18617701554507e-23	2.4833463089733e-21	43.1076092343868
GPR4	1.45429876116304	5.91989698884239	11.5842422207741	1.24965181324747e-23	2.58980871236347e-21	43.0562214931473
LMOD1	2.36305717034783	6.6333593938913	11.5797262697035	1.28822452125479e-23	2.64305025025845e-21	43.0262541039847
HIC1	1.62660768119565	6.19485194658696	11.5487286574457	1.58706450160469e-23	3.22394082964589e-21	42.8206027176352
MYCT1	1.49816573819565	5.11172897192391	11.4813988795631	2.49616135182457e-23	5.02095514268478e-21	42.3741887838249
DDR2	2.50015151941304	4.16224621146739	11.4756809713114	2.593985618532e-23	5.16706824615738e-21	42.336295670819
ANTXR1	1.69212537847826	10.393179587087	11.4460280320858	3.16611770253978e-23	6.21817802545498e-21	42.1398293456148
LHFPL6	1.66079456684783	7.76048185492391	11.4452702685592	3.18228148692681e-23	6.21817802545498e-21	42.1348097925472
PABPC5	1.57737638720652	1.76445755705978	11.4131824138633	3.94790516368766e-23	7.64143115503582e-21	41.9223021326717
TAGLN	2.40020138397826	11.1256966020326	11.404621794031	4.18156321026206e-23	8.0180497556025e-21	41.865623750888
CARMN	2.08460231196739	5.6358463332337	11.3844402600145	4.78848572222328e-23	9.0967927373014e-21	41.7320321187006
HSPB2	1.89442853531522	4.07939827444022	11.3724736174149	5.18909096442093e-23	9.76739259789212e-21	41.6528368780694
POSTN	3.37211487273913	8.58469299103261	11.3683953458661	5.33312359387754e-23	9.94724516141685e-21	41.6258499496321
RCN3	1.83636145547826	8.59410747528261	11.3536186428825	5.88922414716575e-23	1.08319243151285e-20	41.5280820277764
FSTL1	1.88965817903261	11.4505538701359	11.3530176860509	5.91302589703363e-23	1.08319243151285e-20	41.5241063220746
PTGIR	1.57477931668478	4.5084617042663	11.3427371125065	6.33539637909284e-23	1.15029493371547e-20	41.4560992260935
KIAA1755	2.25826734597826	4.41243455581522	11.2805469507125	9.61482607071647e-23	1.73041567099026e-20	41.0449227515055
FNDC1	2.71108642530435	5.66157686657609	11.2682675264637	1.04398356948697e-22	1.86255746914471e-20	40.9637811166783
CTSK	1.88310904367391	9.13376857881522	11.2632088774931	1.07999147737146e-22	1.91018837424399e-20	40.9303582788694
OLFML1	2.07616403677174	5.41602322259239	11.2358361998669	1.2974425106452e-22	2.27518187956475e-20	40.7495499056967
IGDCC4	1.91568727053261	4.32554668366848	11.2201214931806	1.44148730582153e-22	2.50635551301189e-20	40.6457819399531
INHBA	2.94752701191304	5.69746805759783	11.214567542483	1.49612443444989e-22	2.57949453963096e-20	40.6091139452333
FNDC4	1.98304695038044	5.57381941957065	11.2071443384405	1.57239006809296e-22	2.68839391892194e-20	40.5601098437854
ALPK2	2.42783614846739	4.09638807846196	11.2030166868284	1.61646284491516e-22	2.74090646191109e-20	40.532863723233
SDC2	2.2851362833913	8.32176845582609	11.147322346191	2.34682188831187e-22	3.94670038381103e-20	40.1654071612331
DLL4	1.42045483230435	6.65917812883696	11.1453899406886	2.37736292756571e-22	3.96555733210291e-20	40.1526635748898
NDN	1.92026119283696	6.44626458602717	11.1066217875694	3.0811652516637e-22	5.09808608616e-20	39.8970855394534
HTRA3	2.38705100309783	8.43602415575543	11.1024321345353	3.16870295162952e-22	5.20098227668663e-20	39.8694751763121
FLT1	1.44820110252174	8.59466293696739	11.0917604305057	3.40304646534304e-22	5.54129399440025e-20	39.7991559812327
FLT4	1.64509140620652	6.03158383239674	11.0640376916604	4.09579657952024e-22	6.6168077497651e-20	39.6165412644875
ITGA1	1.82987466506522	7.96027825047826	11.0370998405234	4.90337710458e-22	7.85957719177092e-20	39.4391794480598
ANTXR2	1.99450671361957	8.14590334809239	11.032938358592	5.04157457998042e-22	8.01844850057817e-20	39.4117871333938
TBX2	1.9099694498913	6.41332812747826	11.020932133611	5.46244430641566e-22	8.62099767959462e-20	39.3327691086067
CDH2	3.21814616485869	5.02093673827717	11.0193820526323	5.51927585094761e-22	8.64419714762535e-20	39.3225685785214
ELFN1	1.57486703119565	4.54308269670652	11.0174842845384	5.58965850332221e-22	8.68810784186832e-20	39.3100804200593
RBM24	2.27093387205435	2.72886859586413	10.9999457074471	6.28399013331437e-22	9.69388162144444e-20	39.1946884684893
SLIT3	2.60111462740217	5.97955826295109	10.9809546036892	7.13312550134463e-22	1.09216668590364e-19	39.0697802195584
AGTR1	1.90897226961957	1.71212515771196	10.9740514945729	7.46936307819253e-22	1.13517720203908e-19	39.0243875792901
CALD1	1.74958400493478	10.9015920806848	10.9136503084946	1.11740318538796e-21	1.68571773195623e-19	38.6274505289624
FAT4	2.10203521554348	4.97825025209783	10.9120884791485	1.12909528791853e-21	1.69092321330106e-19	38.6171925184718
CD93	1.44897684101087	8.70221268539674	10.8868759191729	1.33564289259674e-21	1.98575255271067e-19	38.4516390471738
VIM	1.65233964876087	12.6288643851957	10.8646045420448	1.54921319241649e-21	2.28670554451864e-19	38.3054634672395
ST6GAL2	2.68905674732609	4.07610099963043	10.8423462426408	1.79666806332938e-21	2.6330170468092e-19	38.1594355311201
ACAN	2.32389694776087	4.57538997142391	10.8187071283495	2.10275065064657e-21	3.05972589356849e-19	38.0044170526203
ADAMTS10	1.93283438159783	5.23679893252717	10.7780566548856	2.75550601941059e-21	3.98131809860895e-19	37.7380102478582
RGS4	2.43559568183696	6.81997153744022	10.7524446086383	3.26686711338411e-21	4.68715472484628e-19	37.5702694634968
NAP1L3	2.06467733273913	3.4124214981087	10.7362530649356	3.63789344944971e-21	5.1832402709972e-19	37.4642708685963
CALHM5	1.9492206846413	4.13823662461413	10.7194281190653	4.06799449984359e-21	5.75607194160628e-19	37.3541626026008
MEIS3	2.0163464613913	5.53596339756522	10.7023568948822	4.55621915935709e-21	6.40273619811846e-19	37.2424813788306
ADAMTS7	2.13207997641304	6.56117232819565	10.692412784827	4.86710108478679e-21	6.79308251405242e-19	37.1774443959049
PEG3	2.1228462068913	3.315862685	10.6813622993074	5.23743633573226e-21	7.26057306082559e-19	37.1051871897921
SPON2	1.86439790122826	9.11839569777717	10.6719570354213	5.57467944891213e-21	7.67622135928391e-19	37.0437009275039
PURG	1.47708251925	1.55071208960326	10.6693964516962	5.67018586653141e-21	7.75568022824166e-19	37.0269633863989
C11orf96	2.08812240741304	7.18667263218478	10.6653347728484	5.82503805288447e-21	7.91472223384309e-19	37.0004156160078
P4HA3	2.14787018426087	5.26875288603261	10.6597726940848	6.04395525860237e-21	8.15814671320689e-19	36.964064677877
THBS1	2.22129133715217	10.5449810484239	10.644522130197	6.68718977273474e-21	8.96739036386919e-19	36.8644166100442
PDE1A	2.02183916969565	3.56825083719565	10.6034172988691	8.78130273950036e-21	1.16717703978083e-18	36.595996781599
SLC6A1	1.67938751166304	2.61450464166848	10.6027931959678	8.8176849035448e-21	1.16717703978083e-18	36.5919231416584
PCDH12	1.54856742778261	6.20004328180435	10.5908776868884	9.54184904189791e-21	1.25493664610653e-18	36.5141589167711
CPXM1	2.25524168456522	7.81238810925	10.5592718520314	1.17628593322591e-20	1.52915122419601e-18	36.3079879076216
CD34	1.45639828084783	8.33700952207609	10.5591045990251	1.17758879671965e-20	1.52915122419601e-18	36.3068972658717
ENG	1.26940373620652	10.2713179317446	10.5536640808547	1.22076274911726e-20	1.57524461154961e-18	36.2714223447473
GALNT15	2.27045507725	4.07586015160326	10.5421348425285	1.31753924328391e-20	1.6894970409035e-18	36.1962600859843
SPOCK1	2.69070672166304	6.90128993683152	10.521038921199	1.51484039726351e-20	1.93043356712145e-18	36.0587802029848
HMCN1	2.52401522631522	5.62121913475544	10.5176220578976	1.54945890461621e-20	1.95151893289127e-18	36.0365190096567
KCND2	1.99262573071739	3.32320861703261	10.5175292778712	1.55040983604463e-20	1.95151893289127e-18	36.0359145628237
ZCCHC24	1.38016342373913	7.6827757768587	10.4833826465514	1.94300812176205e-20	2.43077424598731e-18	35.8135413523493
GPC6	2.70766775130435	5.05818923811957	10.4751844365983	2.05115759599455e-20	2.55052123618304e-18	35.7601779909894
PCDH18	2.08523163394565	6.09172020232065	10.4678719333427	2.15267430360936e-20	2.66062763175622e-18	35.7125883398163
DIPK2B	1.48290014096739	6.415751383375	10.4549847402699	2.34392039563709e-20	2.87965357828061e-18	35.6287383232867
CCN2	2.41836927019565	10.0828310634457	10.4457621431296	2.49109110606974e-20	3.04224501328766e-18	35.5687472962651
COL13A1	2.20215200145652	4.56536183751087	10.4350260657331	2.67404983412851e-20	3.24635978975235e-18	35.4989277073147
ACVRL1	1.38147197126087	7.53258647597826	10.4163263411817	3.02526153071455e-20	3.6511347544512e-18	35.3773605099863
MIR100HG	2.35349296147826	5.90044972617391	10.4141688828739	3.068631454019e-20	3.68181938842735e-18	35.363338300013
CRISPLD2	1.76453033747826	8.36208443755435	10.391886073848	3.55446461693529e-20	4.23993898521287e-18	35.2185552866201
FERMT2	2.06555918831522	7.90437341513587	10.3829550049743	3.77005924903235e-20	4.47111593135241e-18	35.1605471576438
CNN1	2.72774979338044	6.63192618864674	10.3727622773465	4.03207329512383e-20	4.75437056299171e-18	35.0943596852873
FKBP10	2.27333530613043	9.71738585816304	10.3467093040363	4.78721094775524e-20	5.61252611514824e-18	34.9252565175678
ESAM	1.22292906960869	7.82679044233696	10.3445678956515	4.85521501168144e-20	5.65991172696977e-18	34.911361965781
GIPC3	1.45317546267391	4.6333369841413	10.3405996536264	4.98378790943793e-20	5.77697042587221e-18	34.8856159126307
PDZRN3	2.20702664509783	5.98128061897283	10.336797397407	5.11016399715547e-20	5.8901817263842e-18	34.8609491333398
LPAR4	1.08044023844565	0.930973752244565	10.3217795359556	5.64130546355919e-20	6.46607062546614e-18	34.7635447621411
SPARCL1	1.85683924661956	9.92583271570109	10.3173468741008	5.80834268943223e-20	6.62054260883784e-18	34.7348018681179
ECM2	1.84731820410869	5.56620476555435	10.3162466982062	5.85055863104083e-20	6.63181831121904e-18	34.7276684413232
TEK	1.6843580041413	5.29827343692935	10.301301485496	6.45525537870979e-20	7.27705904423015e-18	34.6307845718975
CDH5	1.633173379	7.70860698002174	10.2962686421156	6.67259460908683e-20	7.48096303795817e-18	34.598166785852
HSPB7	2.06890250104348	4.12800352601087	10.2830876166007	7.27697919434599e-20	8.11422728969548e-18	34.5127602659093
DKK3	2.21150735421739	8.91982333005435	10.2815269006383	7.35206079240449e-20	8.15363412312232e-18	34.5026494749012
PRRX1	2.1642487885	8.63434663416304	10.2806775177044	7.39324598696345e-20	8.15522730723275e-18	34.4971470821013
TRPC4	1.70722433906522	2.77391722398913	10.2640654891322	8.24657284391211e-20	9.04785748869223e-18	34.3895563633411
PTPRD	2.84451128940217	3.45337611650543	10.2630873743051	8.29977014437748e-20	9.05778638575493e-18	34.3832228443057
GUCY1A2	1.72710293325	3.04226895280978	10.2498070244438	9.05681463006749e-20	9.8316754373066e-18	34.2972451396495
GREM1	2.57238183244565	7.48004816175543	10.2482349987287	9.15086364837771e-20	9.88148786704029e-18	34.2870696906335
ACTG2	2.99272093507609	6.6758206507663	10.2398951418594	9.66632421015365e-20	1.0383454126687e-17	34.2330941055099
MFAP4	2.63113388206522	7.61173778843478	10.2265609920922	1.05512163224414e-19	1.12749638170588e-17	34.1468194921834
S1PR1	1.52823466918478	6.65604970022283	10.2104983963387	1.17249485230459e-19	1.24642885413126e-17	34.0429307976925
PODN	2.4509865486413	6.66289991572283	10.1684483902429	1.5450566111127e-19	1.63401682939172e-17	33.7711688053376
KDR	1.63297218858696	7.25102738590217	10.1572180681997	1.66313202111438e-19	1.74987075267711e-17	33.6986402135969
CASC15	1.74778212241304	2.43791189715217	10.1304913489097	1.98154257085639e-19	2.07425045542146e-17	33.5261190359687
PLXDC1	1.48318088369565	7.06697676803261	10.1185816242875	2.14233343596752e-19	2.23118046222059e-17	33.4492816448077
LSAMP	2.17458682851087	3.14745196625543	10.1157831905268	2.18196208707884e-19	2.2523415825514e-17	33.4312307215859
PHLDB1	1.36993192411957	9.42612968778804	10.1155981689799	2.18460776394077e-19	2.2523415825514e-17	33.430037313131
CCN4	2.01548022193478	5.56305297052174	10.100749650272	2.40768724622254e-19	2.4699259615374e-17	33.3342823927629
MFRP	1.62542613696739	7.59512013415761	10.0709300932539	2.92652210720741e-19	2.98723652107336e-17	33.1421000474
SALL1	2.65381071334783	4.54844925205435	10.0545765122119	3.2568868679891e-19	3.30799741933329e-17	33.0367710131139
EDA2R	2.03330907604348	2.88762185182609	10.0491790604397	3.37387650481889e-19	3.40994208124971e-17	33.0020179958911
CHSY3	1.99121144478261	4.48126354119565	10.010610038153	4.34094326477753e-19	4.36583985114905e-17	32.7538336941913
ZNF423	2.20726926952174	4.49335682197826	10.0079036182557	4.41835232579461e-19	4.42201632528429e-17	32.7364285561273
F2R	1.61312975844565	8.45614978066848	9.99317377518	4.86439358291463e-19	4.84479432721648e-17	32.641723638
FILIP1L	1.87149664144565	7.792616848125	9.99171280554836	4.91100699677491e-19	4.86759084796284e-17	32.6323325664342
PRKG1	2.07005722051087	2.67973559177717	9.99004848333156	4.96465072230538e-19	4.89710283026632e-17	32.6216348290177
TBXA2R	1.34033847477174	4.50407133871196	9.98181119476117	5.23886495559213e-19	5.14286087530544e-17	32.5686956599968
EBF1	1.68346794783696	5.02222365053804	9.96879266141363	5.70331348584768e-19	5.57213727567318e-17	32.4850541138965
MAGEL2	1.86716916617391	2.11438136629348	9.9675683853831	5.74904534951025e-19	5.59019731923706e-17	32.4771899956348
CYGB	1.7713721466413	6.90278966777717	9.96644374408076	5.79137712813969e-19	5.60479644047368e-17	32.4699661250232
LYVE1	1.79135311277174	3.57955638925543	9.96361312087089	5.89930118370725e-19	5.68243954864421e-17	32.4517853194589
TENM3	2.71017234180435	5.30792293256522	9.94874460316311	6.49995582359727e-19	6.23175671181052e-17	32.3563108733375
SSC5D	2.07993204179348	6.61044397119022	9.93852920166214	6.94755134455824e-19	6.62990283424658e-17	32.2907392189196
MAP1B	2.37514343073913	7.70162649568478	9.93387967342091	7.16131103495307e-19	6.80225085667279e-17	32.2609008480831
CLMP	2.71630868846739	4.80647541346196	9.92954073676882	7.36669354022195e-19	6.9650899246421e-17	32.2330593729763
PALM2AKAP2	1.45747540291304	8.34824152653261	9.92001642699732	7.83832089607554e-19	7.37701054242119e-17	32.1719575928968
WDR86	2.07216362918478	3.94159483707065	9.8976894236243	9.06508735207522e-19	8.49262087682773e-17	32.0287894995637
PCDH17	1.62916291267391	5.6593795	9.88825509226028	9.6392586351762e-19	8.98948497354137e-17	31.9683220335894
CYTL1	1.97707387697826	2.70887593320652	9.88623232748463	9.76700065656297e-19	9.06740056428518e-17	31.9553597454486
RUNX1T1	1.78943606044565	2.00352023910326	9.88371201784961	9.92852433170841e-19	9.17583485196673e-17	31.9392101871536
PLVAP	1.37140145422826	9.51322802060326	9.87377914368382	1.0591422043081e-18	9.74458323129565e-17	31.8755745279697
PLN	2.43538603529348	3.542009481375	9.86709058568668	1.10624445238178e-18	1.01325077810343e-16	31.8327345214962
POM121L9P	1.46753349783696	2.39216861545109	9.85467001642453	1.19931305372974e-18	1.09361359659436e-16	31.7532041159509
ASPN	2.21901388721739	6.39263447886957	9.83753718590058	1.34061101189803e-18	1.21704938633238e-16	31.6435497308151
LAMA2	2.16070302707609	6.53659559969022	9.83227301920979	1.38726667061683e-18	1.25385684057469e-16	31.6098692591926
ZEB2	1.40463481641304	7.51209030396739	9.81635678159659	1.53839082487016e-18	1.38434932253777e-16	31.5080692266083
LTBP2	1.71272022558696	10.297139830913	9.81149204844343	1.5877715833557e-18	1.42254626968161e-16	31.4769644094057
FKBP7	1.31156765091304	6.54204457543478	9.80111992621899	1.69838739393669e-18	1.5150353983217e-16	31.4106612837444
MYL9	1.92909377923913	10.6363511409783	9.79936147763272	1.71788693779526e-18	1.52579594384179e-16	31.3994226258617
NOTCH4	1.22332619265217	7.36387886753261	9.79605485358725	1.75515979975882e-18	1.55218162119189e-16	31.3782908764186
PLPPR4	1.86727547858696	4.47389280309783	9.79242984879106	1.79694703262951e-18	1.58231597718711e-16	31.3551269360803
ADAM19	1.49753906347826	8.52351050191304	9.76122024159455	2.20022365427428e-18	1.92914481686946e-16	31.1558046549155
COL14A1	2.48539319851087	7.07734459510326	9.75476418114206	2.29427849748076e-18	2.00305157160905e-16	31.1145969764383
WFDC1	1.91765963983696	5.67592776620109	9.74550719721342	2.43616224321e-18	2.11791274338727e-16	31.0555262672014
ARHGEF15	1.38433915693478	5.93620303448913	9.72789678041736	2.73062708036607e-18	2.36389349400298e-16	30.9431985303065
IGFBP5	2.77541930461956	10.3590231419185	9.72112726673369	2.8530203839525e-18	2.45947139569552e-16	30.9000360965939
OR51E1	1.85788963629348	3.02515902684239	9.71628607707916	2.94388333922002e-18	2.52718219543e-16	30.8691744006662
ISLR	2.17737588079348	9.41111476429891	9.70465865220964	3.17405263455261e-18	2.71341824596316e-16	30.7950713097349
NOVA2	1.31169433419565	3.57572925676087	9.6906174397844	3.47599349936495e-18	2.95920990151331e-16	30.7056218856526
LRFN5	2.02135478556522	2.43101452454348	9.68311174757039	3.6489482686838e-18	3.08347837872454e-16	30.6578236299181
LUM	2.19360077051087	11.0869578273533	9.68298160567605	3.65202147502103e-18	3.08347837872454e-16	30.6569949543674
PRSS23	1.66579262242391	10.2996687182989	9.66973703000397	3.9786378130019e-18	3.34548000038361e-16	30.5726788001792
CCN1	1.94249280972826	10.3469275432772	9.66183712826079	4.18712691436812e-18	3.50641971028942e-16	30.5224046956939
COL11A1	3.71432444648913	4.13140524858152	9.65528900980267	4.36815521023296e-18	3.64314798570527e-16	30.4807430666145
CPZ	2.23303738520652	7.208474222875	9.63340048413986	5.03171572118002e-18	4.17958345957289e-16	30.3415451733045
MSC	1.87732717093478	6.28167100423913	9.62749645260588	5.22727297523226e-18	4.3245145013242e-16	30.304016351067
CHRD	2.23596198848913	5.62699438946196	9.62388846181186	5.35048319888104e-18	4.40866922857198e-16	30.2810858791241
SGCD	2.59478344856522	4.83448361478261	9.61244190760105	5.76082448627789e-18	4.72779343939854e-16	30.2083559237959
VWF	1.44378715258696	10.3252838340217	9.6106246711129	5.82878957861744e-18	4.76451297946191e-16	30.1968119926636
TAFA5	2.14410224373913	4.37541432598913	9.59925458570537	6.27252051910225e-18	5.10687712263575e-16	30.1245998916795
SPRY4	1.56658168921739	7.91145999158696	9.59479873868698	6.45544289425255e-18	5.23503248463951e-16	30.0963080634248
LAMA1	3.28415939029348	4.58315596409239	9.58403787357107	6.91938274602282e-18	5.58917227559646e-16	30.0280008645334
ADAMTS9	1.9585445596413	6.27037008140761	9.57084017701342	7.53390050857745e-18	6.06168771507778e-16	29.9442592584329
NID1	2.00379449997826	9.54209960011957	9.54797166856925	8.72995925392766e-18	6.99658492237632e-16	29.7992438342094
RFLNB	1.27794797719565	7.68472170503261	9.53479847907438	9.50282133652709e-18	7.58635740706328e-16	29.715760661467
TIE1	1.46559003823913	7.00416110538043	9.52833693447148	9.90642956786502e-18	7.86740777565874e-16	29.6748254208852
PPFIA2	1.44993993280435	1.23208198994565	9.52794328278627	9.93156218694553e-18	7.86740777565874e-16	29.6723318503586
RNF180	1.95174280014131	3.32389808861413	9.51064601390771	1.11008431657407e-17	8.75984612428855e-16	29.5627966095691
PTGFR	2.25575570859783	2.9893402494837	9.4954264976134	1.22423519777755e-17	9.62361438804677e-16	29.46647332848
ACTC1	2.25828884111957	2.3228884044837	9.48904420546221	1.27551177697068e-17	9.98842562141509e-16	29.4260955055602
APLNR	1.83783299702174	6.61118339551087	9.48598860612322	1.30081181064238e-17	1.01478159387641e-15	29.4067673390521
TSPAN11	2.08097515875	5.56607426547283	9.47053941190041	1.43657698623025e-17	1.11644886463962e-15	29.3090754455635
TGFB3	1.50489443755435	8.04186779825543	9.45526908500903	1.58460847113036e-17	1.22684573593138e-15	29.212567072769
FOXS1	1.65179870021739	4.2645568413913	9.44048476428238	1.7423616509168e-17	1.34391105232557e-15	29.119180218717
NEGR1	2.10464168202174	4.17086901440217	9.42357865833193	1.94197757404015e-17	1.49226793582703e-15	29.0124514402809
GUCY1A1	1.8297760925	7.01800932723913	9.4218904726761	1.96311859730754e-17	1.49986937364337e-15	29.0017974341255
SYPL2	1.69409124961957	2.95931269553804	9.42162288526241	1.96649052741661e-17	1.49986937364337e-15	29.0001087706533
NKD1	2.12533818066304	4.00737332805978	9.41580087662481	2.04129802187e-17	1.55115968572988e-15	28.9633718665187
LAMB1	1.54197406588044	11.0942881079946	9.39389048239011	2.34908370434563e-17	1.77845573291732e-15	28.8251865757506
VEGFC	2.01237626292391	5.91700754309239	9.39244254371907	2.37097779689425e-17	1.78843203892939e-15	28.8160585386598
ADAMTS16	2.40981744078261	2.8753855483587	9.39001164419877	2.40819241216307e-17	1.80984922052563e-15	28.8007348430279
AVPR1A	1.91722760236957	2.35341691091304	9.38023916990089	2.56375284624746e-17	1.91972690315545e-15	28.7391456901071
PRR16	1.88249726054348	4.10796106093478	9.37735231604366	2.61158998366001e-17	1.94843606162736e-15	28.72095606022
ST6GALNAC5	2.11421164888044	4.15411683749457	9.37453386433767	2.65914983432028e-17	1.97673105618656e-15	28.703199279969
ITGB3	2.45427944954348	4.79454859758696	9.36699706577222	2.79060280182834e-17	2.0669602052387e-15	28.6557250514318
ECSCR	1.53146003489131	4.63517242478261	9.35503614058241	3.01260772298275e-17	2.22336951987183e-15	28.5804103453822
TM6SF2	1.65925745288044	2.07624693038587	9.34004776950835	3.31575034855768e-17	2.4383243692243e-15	28.4860796831074
CACNA1H	2.08542339246739	5.87973161808152	9.33069592044233	3.52006729365727e-17	2.57932930942737e-15	28.4272496045075
MGP	2.12509244594565	9.98793425072283	9.32506231108459	3.64914181698068e-17	2.66439297718835e-15	28.3918199248327
C8orf48	1.51390874604348	1.57152168359783	9.26944918923506	5.20488372890538e-17	3.78682976829616e-15	28.0424728976947
S1PR3	1.88019858566304	7.12775638944022	9.26739710045246	5.27346054692437e-17	3.82316572583913e-15	28.0295963171047
ADAMTS1	2.02554177736957	8.19301732329348	9.2440533320823	6.11972853831012e-17	4.42107290213059e-15	27.8831886155437
TMEM204	1.45030028718478	6.78720571142935	9.2429734734128	6.16198772835746e-17	4.43598253413018e-15	27.8764191275771
AOC3	1.87395983853261	6.27997213609239	9.20616274318788	7.78983853024734e-17	5.58825584353443e-15	27.6458270473076
GPR162	1.41903960352174	4.12824842073913	9.17485761061101	9.50602422120051e-17	6.79564804691188e-15	27.449984485574
MPDZ	2.12839310772826	6.45572794992935	9.16027809890685	1.04288219766606e-16	7.42944932274814e-15	27.3588587946818
CHN1	1.49387686301087	6.55485921619022	9.15916036910031	1.05031369635899e-16	7.43354040583111e-15	27.3518748751939
PRICKLE2	1.51622694872826	7.19675218558152	9.15910207884437	1.05070269420043e-16	7.43354040583111e-15	27.3515106682802
KANK4	3.07927119795652	3.70592038096739	9.15849198232708	1.05478275381602e-16	7.43676211685335e-15	27.3476987376471
HAPLN4	1.5649966305	2.31359713696739	9.15586295706929	1.07254543853088e-16	7.53610094600619e-15	27.3312734426531
PCDHGB5	2.10387544891304	2.17817158859783	9.15519908637998	1.07707762045664e-16	7.54211656618049e-15	27.3271260666443
MMP11	2.27009515638044	11.1304013449946	9.14530210093218	1.14694488508134e-16	8.0040368051748e-15	27.2653100111902
GREM2	1.90017911471739	2.61808413834783	9.14126891209408	1.17669248733834e-16	8.18379652973582e-15	27.2401259411113
PMP22	1.46882345703261	8.63301142357065	9.13972718317185	1.18826533716256e-16	8.21922776108065e-15	27.2305001403631
MAP1A	1.69918229168478	6.50958791092935	9.13952398790038	1.18979901790757e-16	8.21922776108065e-15	27.2292315329361
UNC5C	1.54476056686957	1.56012513515217	9.13829473655759	1.19911922709331e-16	8.25581516183672e-15	27.2215571782913
EGFLAM	1.74245654056522	6.0049546196413	9.13412414167697	1.23128485079628e-16	8.44892016180176e-15	27.1955225065834
PTPRN	2.18979351241304	2.39335381781522	9.13242469883706	1.24463638015596e-16	8.51206820388662e-15	27.1849150944374
DCLK2	1.61831005261956	4.73055892420109	9.1282795398128	1.27780908857533e-16	8.70990334561463e-15	27.1590452975112
LIMS2	1.52477698223913	7.15294864175	9.11801035558601	1.36382469784558e-16	9.26542759129065e-15	27.0949742837426
MYLK	1.9781003721413	9.07563573494022	9.11030240341627	1.43214605495285e-16	9.69747214833914e-15	27.0469006589809
DYSF	1.56562932725	7.51719591260326	9.10328721063144	1.49727854102318e-16	1.01051525743989e-14	27.0031607534509
ENPEP	1.90986940595652	5.23464715646739	9.10034243447757	1.52548883643262e-16	1.02617883465862e-14	26.9848037142559
TCF21	2.24842608451087	2.37842453315761	9.08741033903194	1.65576130226616e-16	1.11017172021551e-14	26.9042141569507
HTR1B	0.777079199608696	0.519294459641304	9.08624805144956	1.66799761168479e-16	1.1147331270012e-14	26.89697315792
A2M	1.43265075593478	11.2637029036087	9.08336220367067	1.6987691531032e-16	1.13161190630579e-14	26.8789959458274
CCIN	1.43275935623913	1.62956388675	9.07889798667649	1.74748565686839e-16	1.16029654440028e-14	26.8511905652407
HAND2	2.13090022380435	3.80831737016304	9.06984411129665	1.85059147955157e-16	1.22479307696644e-14	26.794814133749
DAB2	1.36346248727174	8.38576202903804	9.06379565506058	1.92281746071472e-16	1.26850308171974e-14	26.7571634654008
PKIG	1.3909737399674	8.17737969686413	9.05569093087582	2.02400749118777e-16	1.33097954156088e-14	26.7067275872417
MEDAG	2.09182404954348	5.00135800977174	9.04778014689005	2.12787584549742e-16	1.39481241923548e-14	26.6575149091293
PTGER3	2.19189499230435	3.56634380157609	9.0384973177665	2.25653110934295e-16	1.47443467421622e-14	26.5997873895975
DCN	2.15429192675	10.1586158857663	9.03655589431566	2.28440026748654e-16	1.48790604088957e-14	26.5877169960531
FMOD	1.93773570082609	8.30423084647826	9.02753154737739	2.41850160275459e-16	1.57026573999101e-14	26.5316228352169
GJA4	1.57470215582609	5.79859584798913	9.013623236201	2.64064976101878e-16	1.70909183428461e-14	26.4452120399624
ARHGAP29	1.84023734543478	8.05469000517391	9.0051969042188	2.78498144161765e-16	1.79683849803992e-14	26.3928847131191
TSPAN18	1.99352052847826	6.26040716359783	9.00137295508579	2.85304050378769e-16	1.83497906006935e-14	26.3691442026644
TGFB2	2.38390291846739	7.14753644039674	8.99230554999287	3.021100371608e-16	1.93699738513379e-14	26.3128656703486
ANGPT2	1.51446440719565	6.87936100248913	8.98933268387544	3.07831409146568e-16	1.96753178238633e-14	26.2944187241651
PLAC9	1.988702577	2.93391242516304	8.96816995551318	3.51791631311276e-16	2.24152450298554e-14	26.1631690670169
BMP8A	1.38038592483696	6.769418352125	8.95338136484842	3.86159966676083e-16	2.45289289049325e-14	26.0715216717282
GRIA3	1.54768257732609	2.22596144755435	8.95019924430488	3.93980439812376e-16	2.4873027950976e-14	26.0518091298355
WNT2	2.17958822591304	5.87320626230435	8.95019065576713	3.94001758739933e-16	2.4873027950976e-14	26.051755929367
CD200	1.70739443382609	5.97627547497826	8.94225670124857	4.14193530247268e-16	2.6067511227249e-14	26.002618580406
ADAMTS4	1.75169790817391	7.27984594780435	8.93614487549941	4.30446096491261e-16	2.6984560641298e-14	25.9647776755018
FHL1	2.1643343888913	7.37496222247826	8.93579507215063	4.31395227876675e-16	2.6984560641298e-14	25.9626121967485
ADAMTSL2	1.47419435618478	6.00233518832065	8.90846769146759	5.12343495387651e-16	3.19506124464086e-14	25.7935418515258
EVA1A	2.14077719425	5.34840456538587	8.90656922034379	5.18497429642611e-16	3.22363992847801e-14	25.7818037654953
TRPC6	1.7032469868587	4.87910461639674	8.89963747455083	5.41596827691516e-16	3.35708220959119e-14	25.7389536364045
PDGFRL	2.12330265828261	5.83585520523913	8.88947469069266	5.77323380676542e-16	3.5677541570303e-14	25.6761536391465
EXOC3L2	1.27579849532609	4.9717733886087	8.86882299766044	6.5729298062728e-16	4.04975377883781e-14	25.5486248523924
COL10A1	2.83849989228261	5.9789452493913	8.86814653566844	6.60090707541694e-16	4.05481468462064e-14	25.5444495163919
LRCH2	1.90170273311957	3.62628281440761	8.8619350714094	6.86339528621885e-16	4.20347107723439e-14	25.5061162564473
FHL5	1.58745202452174	2.15459233551087	8.85655192797154	7.09924892141846e-16	4.33497887264114e-14	25.4729034173142
CAMK1G	1.38423409578261	2.8127144201087	8.85241499366797	7.28595686115721e-16	4.43578566529265e-14	25.4473848213246
MEG3	2.13325578205435	4.96083759086413	8.84563142979003	7.60272404027186e-16	4.61494346551058e-14	25.4055507192773
MRGPRF	1.78235168404348	6.26953455375	8.8440846539772	7.67684646387187e-16	4.64619052800175e-14	25.3960135560733
RCAN2	1.65935213323913	5.67239607697826	8.83862757601653	7.94413208521137e-16	4.79227695446429e-14	25.3623713822953
LGALS1	1.44849634872826	11.6827952015054	8.8382104583874	7.96493854594884e-16	4.79227695446429e-14	25.3598002442545
MICU3	1.76913423101087	2.93466059542935	8.80207350974144	9.98895748367899e-16	5.99249826586672e-14	25.1372328011666
CLIP3	1.50534985780435	6.68655551820652	8.78979085331485	1.07872177743458e-15	6.45251740747095e-14	25.0616666787017
DENND2A	2.19823844375	5.44000471294022	8.77621116030189	1.17436703686751e-15	7.00421177192174e-14	24.9781700276025
ITGBL1	2.53101902193478	4.17280541428261	8.76131377616763	1.28900053547884e-15	7.66563014099111e-14	24.8866310244588
MYH11	2.43363173292391	8.27857789044022	8.75987775578693	1.30062102932807e-15	7.71238198229015e-14	24.8778105103708
COLEC12	2.12917185072826	5.54381169099457	8.75679495556721	1.32592004497197e-15	7.83974108434865e-14	24.8588768965103
FBLN5	1.65620653970652	8.06495376042935	8.7485618342414	1.39590560248093e-15	8.22982622014403e-14	24.8083247741986
DOK6	1.59622650913044	2.49008123029348	8.74041917271411	1.46872790099103e-15	8.63435253427876e-14	24.7583469917385
PIANP	1.98866502851087	3.63332682724457	8.7391934367047	1.48001192190899e-15	8.67582988623048e-14	24.7508253374915
SOGA3	1.55176837721739	3.5294156256413	8.73125696450643	1.55518636893105e-15	9.09052955309353e-14	24.7021340081252
CUBN	1.29435390003261	3.26713576202717	8.72845476019599	1.58262463107957e-15	9.22463339655101e-14	24.684946393629
PCDHGB6	1.62222124045652	2.42850873531522	8.72772236850976	1.58987485168845e-15	9.24064088727815e-14	24.6804545615664
MEF2C	1.29364983008696	6.77987526421739	8.72238793153923	1.64368672146752e-15	9.52641821026809e-14	24.6477425424948
REM1	1.76626119315217	3.60951158748913	8.7072982851192	1.80589614875763e-15	1.04370623335381e-13	24.5552533884885
GRID1	1.81398200397826	3.46242527821739	8.66615956153511	2.33338197395065e-15	1.34477522358274e-13	24.3034343662387
ANXA6	1.29615287036957	9.86297218582609	8.6587546770427	2.44341023348543e-15	1.40424223418545e-13	24.258159557701
JAM2	1.7048668931413	4.26960495934239	8.64960268982666	2.58653820390571e-15	1.48234648965177e-13	24.202224732302
VGLL3	2.39657931108696	5.79961438559783	8.639602267607	2.75246307726315e-15	1.57304414919799e-13	24.1411324607213
SAMD4A	1.44438195671739	7.42596365066304	8.63788725305208	2.781961089787e-15	1.58548599108777e-13	24.1306584321605
PCDHGB7	2.09057818078261	3.66131560311957	8.63106839177031	2.90238112431284e-15	1.64953333871264e-13	24.0890224562621
ST3GAL2	0.894243520760869	8.12889365386956	8.63026708334752	2.91686755645168e-15	1.65318706231268e-13	24.0841305627506
ADAMTS6	1.60707955346739	4.25002188928804	8.62588775502321	2.99731635251871e-15	1.6941030194112e-13	24.0573986153053
ITGA9	1.79274253132609	3.9713263343913	8.61617693325061	3.18364673339045e-15	1.79447472607066e-13	23.9981427388919
CACNA1C	1.76547049805435	5.60804236547283	8.61127786428112	3.28196781717375e-15	1.84482558095764e-13	23.9682589571639
FAM180A	1.59809890046739	2.13580086500543	8.60120129425361	3.49377185736555e-15	1.95851686332156e-13	23.906815307617
STARD8	1.26605506258696	5.46306181288043	8.57162502557354	4.19701457915108e-15	2.34632556186492e-13	23.7266430619267
ST6GALNAC3	1.46686199014131	3.19038550858152	8.55040737578883	4.78640646808734e-15	2.66855167135185e-13	23.5975507972822
FILIP1	1.78858095754348	3.16823924358696	8.51332683238262	6.02015535740052e-15	3.34730426741969e-13	23.3722715487541
PTH1R	1.63697579769565	3.0793503621413	8.50482371722521	6.34486259471386e-15	3.51831205015525e-13	23.3206705189461
MFAP5	3.09023408291304	5.92184384572826	8.49809824804575	6.61394525394387e-15	3.65763651685085e-13	23.2798727307254
ANGPT1	1.75280132133696	4.13158898982065	8.49160098319921	6.88464210042888e-15	3.79710220361557e-13	23.240472399848
NPR2	1.83736447540218	5.84770522649456	8.48345765691665	7.23948947226341e-15	3.98210738612408e-13	23.1911083831656
MYOCD	1.81911061873913	1.91060621786957	8.48176655149133	7.31542460131052e-15	4.01311675254246e-13	23.1808596255385
DIXDC1	1.31581024925	6.73166111809239	8.48102726273463	7.34886837890533e-15	4.02071286746669e-13	23.1763795236499
CNIH3	1.62700770044565	3.7575086754837	8.4802646031331	7.3835283689441e-15	4.02893222195814e-13	23.1717579700457
LBH	1.16059594348913	10.1045974103315	8.47736864732667	7.51662213238354e-15	4.09067735517541e-13	23.1542107274852
FGFR1	1.98026278296739	8.69334482309239	8.46347746044573	8.1888798479774e-15	4.4447420063744e-13	23.070076829022
CNTN4	2.10323502391304	3.9767506318913	8.45458289638741	8.65031087282438e-15	4.68280813133873e-13	23.0162369507693
PAMR1	1.93005198471739	6.13855011079348	8.44892846008409	8.95696815996652e-15	4.83605567731666e-13	22.9820226927572
CALB2	2.75175223975	4.96489537539674	8.44439065528302	9.21084775055276e-15	4.95718724437265e-13	22.9545721982806
KCNMB1	1.6399028133587	5.6735757847663	8.44405968945149	9.22964140639641e-15	4.95718724437265e-13	22.9525703403056
ABCA6	1.56310982930435	3.29536615133696	8.43166177013982	9.96173135161653e-15	5.33641885485944e-13	22.877605644466
NALF1	1.82554650397826	2.53378243823913	8.42613506511188	1.03063722422968e-14	5.50666248164593e-13	22.8442035505411
PTPRB	1.44744370930435	7.56850913652174	8.41721966012391	1.08874253523941e-14	5.80200794688495e-13	22.7903410646643
ZNF135	1.79162853506522	3.25930197231522	8.41620710348786	1.0955438984665e-14	5.82312802197856e-13	22.784225268329
ARHGEF17	0.975173204380434	9.06746744575543	8.38839438106117	1.29976867009645e-14	6.89078909673615e-13	22.6163635191929
CXCL12	2.08625689534783	7.25943358154348	8.37804286430942	1.38506314515097e-14	7.32405684254184e-13	22.5539499037502
ISM1	1.96568739785869	5.77515499782065	8.37337531001918	1.42531701923488e-14	7.51753966160466e-13	22.5258183609548
PTPRM	1.76433418134782	7.42221053142391	8.37189809512797	1.43829691698616e-14	7.56654816559102e-13	22.5169165639916
NFATC4	1.68710996514131	7.93201989654891	8.35487958898747	1.59656012039819e-14	8.37765319442701e-13	22.4144118802045
SPON1	2.456139013	6.45122226743478	8.34933097012345	1.65180286473463e-14	8.64541820810214e-13	22.3810117551199
ATP8B2	1.53681730605435	7.86297627861413	8.34548525786598	1.69119939780434e-14	8.82909365006405e-13	22.3578681069176
FIBIN	2.57404851044565	5.21052218991848	8.34073155231186	1.74118765933358e-14	9.0669916767886e-13	22.3292666510913
CSDC2	2.02555633317391	3.84930957056522	8.33852619119542	1.76487336128614e-14	9.12998771527544e-13	22.3160001859134
IL17B	0.94975089251087	1.12539067515761	8.33839508886099	1.76629142700331e-14	9.12998771527544e-13	22.3152115819898
EDNRB	1.64621365707609	4.98148570036413	8.3383633365144	1.76663504555459e-14	9.12998771527544e-13	22.3150205867898
APBB2	0.979329915184783	8.69399976545109	8.33093691516032	1.84885086682837e-14	9.53087267203962e-13	22.2703584050693
DCLK1	2.23220510496739	4.2024983230163	8.3249333622513	1.9180790311073e-14	9.86296428100966e-13	22.2342662273999
PRELP	2.23935300559783	7.25751379069022	8.3242047166	1.92665421237268e-14	9.88229111881258e-13	22.2298865412068
VAT1L	1.77351654577174	2.08338023915761	8.31955257533437	1.98230698568347e-14	1.01327432593695e-12	22.2019278402417
F2RL3	1.39396660471739	5.05480557657609	8.31930114144736	1.98535984318689e-14	1.01327432593695e-12	22.2004169570513
BMERB1	1.69794208870652	6.2515313664837	8.31756482030049	2.00656953741319e-14	1.02155799501505e-12	22.1899838417774
SOD3	1.64973205458696	7.22619359672826	8.29912726630391	2.24612675689404e-14	1.14068768988107e-12	22.0792572338049
CLEC11A	1.14360711217391	7.24782267058696	8.29505152803112	2.30279545359674e-14	1.16657911904801e-12	22.0547952495622
CLEC14A	1.18894013233696	6.92407145940761	8.29093739259014	2.36143562033719e-14	1.19333927641523e-12	22.0301082723161
PAPPA	2.14263399013044	5.0260644956087	8.28602708000533	2.43336488403099e-14	1.22666701045857e-12	22.0006510044376
CSMD2	1.67884609471739	3.4128005885	8.28442947917955	2.45723268481403e-14	1.23566281848847e-12	21.9910685875367
FAM110B	1.93145257114131	4.24812893975543	8.27051595802257	2.67515772399779e-14	1.34196114971303e-12	21.9076503505296
MARCHF4	1.78559057509783	1.71014890147283	8.25607204780921	2.92166965893876e-14	1.46204625347431e-12	21.8211190284295
SYNE1	1.36196030709783	7.81889142136413	8.25533845158759	2.9347738802028e-14	1.46503055231438e-12	21.8167259845978
SFRP2	2.61107228164131	8.63261177399457	8.25347057623373	2.96840338530316e-14	1.47822165670546e-12	21.8055412569253
LINC00654	1.60754379933696	2.94400574395109	8.24980129577265	3.03558201932229e-14	1.50801540654807e-12	21.7835731539673
TAMALIN	1.24172752767391	6.16426196715217	8.2426820801003	3.17025191947906e-14	1.57111252734183e-12	21.740962787915
USHBP1	1.27842981889131	3.68087424433696	8.24140405160797	3.19504715445357e-14	1.57958511970901e-12	21.7333152177717
TCF4	1.40896262955435	9.28399723600544	8.2246889050548	3.53759959412113e-14	1.74473391520633e-12	21.633343334541
SMOC2	2.1019113363913	6.90715720717391	8.21710330703804	3.7048341027413e-14	1.82283168551423e-12	21.5880049606914
PDLIM3	2.23146871733696	5.96989949447283	8.2159429638769	3.73109736254635e-14	1.83136183223358e-12	21.5810713839439
RFX8	1.14849894977174	1.54743206215761	8.21360084995875	3.78467241280534e-14	1.85322491392666e-12	21.5670775504733
ZNF300P1	1.43336293764131	2.22290706547283	8.21313436144779	3.79543389784545e-14	1.8540694590975e-12	21.5642905580488
SYT11	1.35073360098913	7.19013449102717	8.21172771900339	3.82806789937532e-14	1.86556933708987e-12	21.5558871400234
FBN2	3.02848870133696	5.85104673647283	8.20896125625251	3.89306325892032e-14	1.89274831476939e-12	21.5393619397196
MCAM	1.34792256997826	9.95646892653261	8.20569644225733	3.97117537502917e-14	1.92616087871096e-12	21.5198631558241
DCLK3	1.34575851631522	2.51837250961413	8.20447217829439	4.00086525927682e-14	1.93173758252924e-12	21.5125522716736
ARHGAP6	1.62651451228261	3.98444450488043	8.20444595950291	4.00150349746517e-14	1.93173758252924e-12	21.5123957075011
FGF7	1.73208987375	5.24217587546196	8.17313244224931	4.84050775223634e-14	2.33128398010875e-12	21.3255722749926
CPED1	1.61790798496739	4.84282362908152	8.16635347797685	5.04393176265595e-14	2.42356786825321e-12	21.2851706712538
GRP	2.26034756178261	4.07517096781522	8.16328582902874	5.13874931198844e-14	2.46335793537539e-12	21.2668930203309
SEPTIN4	1.3480376148587	6.12264780780978	8.15630574912582	5.36112944673643e-14	2.56396953050562e-12	21.2253161412674
EFNB3	2.04144950613043	3.9463309423913	8.1558900138516	5.37467138927249e-14	2.56446820683032e-12	21.2228403298972
PECAM1	1.06431036297826	8.71838648729348	8.15420023624979	5.43006314169272e-14	2.58472707830702e-12	21.212777865695
TGFB1I1	1.36223425531522	8.29421467057065	8.15382844579134	5.44232635292017e-14	2.58472707830702e-12	21.2105640182377
MICAL2	1.2913881148587	9.379455043125	8.1530463651972	5.46821232873516e-14	2.59102337987666e-12	21.2059072269674
GEM	1.59504544533696	7.31215709061413	8.14158624594783	5.86182579745283e-14	2.77113087295714e-12	21.1376932081876
SGCE	2.23909089741304	6.40076195681522	8.1410497746828	5.88092430462586e-14	2.77376836685078e-12	21.1345010603116
PCDHGA12	1.58122050446739	2.46238411432065	8.13774053889959	6.00010489786019e-14	2.82348972911462e-12	21.1148123740166
SYNPO2	1.82277959054348	7.32991737319565	8.12346197065518	6.54239178580833e-14	3.07163048671463e-12	21.029902932812
EDIL3	2.56652091631522	4.5237425917663	8.12265580351456	6.57441801246593e-14	3.07961950597634e-12	21.0251110158016
RFTN1	1.23473024040217	8.26651515475544	8.11250037845192	6.99141349359524e-14	3.26749044756477e-12	20.9647653674478
TSPAN2	2.02597768295652	5.82178582370652	8.1059648966383	7.2735223059604e-14	3.39161038980431e-12	20.925948772111
C1QTNF1	1.59608007416304	8.00916781286413	8.09214768725255	7.90761956289366e-14	3.67892586330814e-12	20.8439314350493
FGF14	1.82176977692391	2.59966260828804	8.08343732964696	8.33519429992976e-14	3.8690765034312e-12	20.7922614081453
OMD	1.96492523565217	2.33527517866304	8.0822932718258	8.39302964836375e-14	3.88712842653452e-12	20.7854767695054
THSD7A	1.67935874117391	2.65285051756522	8.07138771645663	8.9646874886384e-14	4.14253363072959e-12	20.7208258611439
DCHS1	1.44106599394565	7.819794268125	8.06052535833429	9.57240446941096e-14	4.41341623593044e-12	20.6564718179948
LZTS1	1.76096394343478	6.14301890577174	8.05259292937554	1.00418218825993e-13	4.6194632189527e-12	20.6095019236951
PWWP3B	2.24828287377174	4.84158563972283	8.04960525341665	1.02244757892777e-13	4.69296576663558e-12	20.5918168010211
NHSL2	1.4767810481413	2.69355389427717	8.04505760700624	1.05088366159137e-13	4.81271876894425e-12	20.5649036014879
SLC35F1	1.42008483517391	1.96713028388043	8.04290140018473	1.06463871623449e-13	4.86485357260202e-12	20.5521455718164
TMEM255B	1.25881923486956	4.61516499708696	8.04150930097134	1.07361391401038e-13	4.89496370527801e-12	20.5439095381604
ITGA5	1.59538229036956	10.5062826255543	8.01928446208708	1.22748445686677e-13	5.58410168548458e-12	20.4125128470708
TWIST1	1.94588485229348	5.64548988944022	8.01157049558952	1.28584427280865e-13	5.83665197902987e-12	20.3669470282818
NXPH3	1.6691087536413	4.81049309334239	8.00125625977273	1.3681913952936e-13	6.19672910755823e-12	20.3060542174593
SORBS1	1.58315328963044	7.099728022	7.98812844495917	1.48059564498757e-13	6.69105305026653e-12	20.228604810295
COX7A1	1.65952465858695	5.09393206390217	7.97539699983395	1.59832959284967e-13	7.20723697944982e-12	20.1535519169306
COL5A3	1.86470628698913	8.02477777876631	7.97202956136237	1.63099088381354e-13	7.33838595684265e-12	20.1337101841141
CLSTN2	2.05741880516304	4.03136936930978	7.96866919479132	1.66424243838452e-13	7.47161096462478e-12	20.1139141259705
SOX5	1.85071582082609	2.34868111943478	7.96525343511577	1.69873020922848e-13	7.6097920748342e-12	20.0937958491345
RASL12	1.51339877406522	5.83691152833696	7.95390008051981	1.818527298506e-13	8.12869816632846e-12	20.026956193254
ETS1	1.12391497366305	9.93748627172283	7.95307710932796	1.82752934587042e-13	8.1511781715703e-12	20.0221129660404
CERCAM	1.20815401732609	9.60272920444565	7.94889915962902	1.87391496701086e-13	8.33993782606545e-12	19.9975292417252
SERPINF1	1.49961707561956	9.56348680021196	7.94736790524479	1.89120610520822e-13	8.39867438540194e-12	19.9885206540889
PRKD1	2.02531773242391	4.80972180254891	7.94580364824503	1.90903307322208e-13	8.45953165513983e-12	19.9793187709245
CMTM3	1.21296679201087	8.77864204634239	7.93397560763352	2.04932739543155e-13	9.06164874398041e-12	19.9097675407334
TIMP3	1.78572422693478	10.6789863155435	7.9334275000855	2.05607049055508e-13	9.0719136031653e-12	19.9065457722686
EPDR1	1.96865863707609	5.99307463641848	7.92121717854268	2.2121174104702e-13	9.73948774905945e-12	19.8348015889352
RASL10B	1.71856089555435	4.32056738160326	7.90954478349801	2.37223471842982e-13	1.04220855927247e-11	19.7662681612248
PXDN	2.11952601730435	9.77919402446739	7.89484698855042	2.59026464167091e-13	1.13556537720432e-11	19.6800412076047
OR51E2	1.44330581773913	1.60489767898913	7.89360557489751	2.60956406193671e-13	1.14158690530396e-11	19.6727618310336
CRACD	1.86161573983696	4.81917272653804	7.8879843761769	2.69875034453591e-13	1.17809065572007e-11	19.6398073397234
PRTG	1.7563023908587	2.24247627399457	7.88705821752216	2.71373168572673e-13	1.18211535023472e-11	19.6343787975661
GUCY1B1	1.6116785761087	6.51338717272826	7.88474116296307	2.75157353346146e-13	1.19606004631417e-11	19.6207990864993
BMP6	1.48528891852174	5.27698574440217	7.87367580762304	2.93962139724202e-13	1.27509962383117e-11	19.5559745175456
INSYN2B	1.24535353270652	1.10625365200543	7.86372060083013	3.11964570171767e-13	1.35033271861058e-11	19.4976916254301
KCNK17	1.37576978930435	2.02911696227174	7.82855165454781	3.8474811551875e-13	1.6618688602312e-11	19.2920845666562
ATP1B2	1.48273475904348	3.52105048745652	7.82770288829366	3.86698113488259e-13	1.66678260387366e-11	19.2871280614575
ETV1	1.76930624273913	6.30353071013043	7.82511577806197	3.92702431956578e-13	1.6891144227365e-11	19.2720218572879
LRRC15	2.39529217196739	4.86164007252717	7.82255517907881	3.98736081372286e-13	1.71147869906175e-11	19.2570728809415
TNS3	1.19890320368478	9.79055876329891	7.8183425352577	4.08862812324073e-13	1.75128148652464e-11	19.2324843981838
UBE2QL1	1.80670192265217	4.2394463823587	7.81713570921289	4.11810517924304e-13	1.7602325825527e-11	19.225441567144
AKAP12	2.12017456829348	7.51450680924457	7.81585196978852	4.149691793888e-13	1.7700462897131e-11	19.2179504728939
HSPG2	1.00140664561956	12.0685094076141	7.81124831348641	4.26495032711932e-13	1.81543539131758e-11	19.1910914419826
PPEF1	1.55277252711957	2.18803445563587	7.8104436530792	4.28541890992546e-13	1.82037142391181e-11	19.186397630185
TNFRSF19	2.21873531388044	6.59014350921196	7.80982390196602	4.30125011740873e-13	1.82332125328254e-11	19.1827826098399
TWIST2	1.63848352646739	4.50933336202717	7.79630411854586	4.66137970820469e-13	1.97190778295331e-11	19.1039568418082
JPH2	2.13799867888043	5.20217528966848	7.79523854934742	4.69100064013572e-13	1.98035514678322e-11	19.0977470266076
LRRC4B	1.51985288252174	3.89298730823913	7.77383651613101	5.32699336742124e-13	2.24422839670188e-11	18.9731118694373
EFHD1	1.87880125146739	6.71915231763587	7.76972383696491	5.45864103350476e-13	2.29497823943478e-11	18.9491811615798
NCAM1	1.72616948396739	4.93596725663587	7.75367451125191	6.00390535136292e-13	2.51906188331110e-11	18.8558544619381
ADAM33	1.87329940578261	5.38095462086957	7.7508036398698	6.10697354855947e-13	2.55707706726111e-11	18.8391705492796
F13A1	1.62353674481522	6.96422486621196	7.74756211857161	6.22545449112947e-13	2.60137779622207e-11	18.8203363457667
GJA5	1.58280225129348	5.47548743035326	7.74635759771999	6.27005827653391e-13	2.61469076543997e-11	18.8133387274814
SUSD5	1.99479795092391	3.95162864321196	7.74273310554969	6.40619083286987e-13	2.66604091922903e-11	18.7922856687878
SLIT2	2.48620868693478	4.15521629146739	7.74152774835562	6.45210785850916e-13	2.67971451281442e-11	18.7852853816963
ZC4H2	1.70301782483696	3.95814839694022	7.73939269613911	6.53424158190746e-13	2.70762296039177e-11	18.772887098289
TMEM119	1.94518330707609	5.96219724305978	7.73909698483753	6.54569863213101e-13	2.70762296039177e-11	18.7711700332507
NTNG2	1.17983618289131	3.68248154	7.73643657825977	6.64967157634234e-13	2.74509681552949e-11	18.7557237078886
ARHGAP31	1.03738392233696	7.38322920494022	7.73597469845714	6.66788834543344e-13	2.74708966231441e-11	18.7530423047013
PAM	1.0456523058913	10.9930931765543	7.72958525690441	6.92501652410448e-13	2.8473058922856e-11	18.7159572117839
GPR21	0.88503291476087	0.944063541	7.71226729422108	7.6723232734532e-13	3.14826113202879e-11	18.6155192551827
DPYSL3	2.17357352105435	9.48312238175543	7.70110912010279	8.19553656922759e-13	3.35624398784117e-11	18.5508660907296
DOK5	1.71970987244565	2.43317912489674	7.69129921429334	8.68459453569599e-13	3.54943876671065e-11	18.4940642404284
SHISAL1	1.99436248651087	5.27121607683152	7.68990790977335	8.75625453691998e-13	3.57161181578504e-11	18.4860112029321
RARRES2	1.83502855173913	8.89998162072826	7.67828959893141	9.37795930563121e-13	3.81761093400071e-11	18.4187918838512
SERP2	1.43675772839131	2.95588000776087	7.66966790569497	9.86735606277556e-13	4.00888206613794e-11	18.3689432821488
PCDHB4	1.37968036144565	3.5964908772337	7.6579600337895	1.05726093067518e-12	4.28692144558549e-11	18.3012967721988
PRSS35	1.65214473856522	1.79068140447826	7.6543851544646	1.07977255030773e-12	4.36956477606779e-11	18.2806520999598
FRZB	1.85207960069565	6.21582471490217	7.64839652783683	1.11855119839782e-12	4.51758168061577e-11	18.2460792366485
NRK	2.102580617	2.55814274821739	7.64534732309987	1.13882209253295e-12	4.59041510265199e-11	18.228481223584
TMEM26	1.2968069775	3.82016393131522	7.64089010351853	1.16910888015803e-12	4.70325625376517e-11	18.2027635268521
TMEM233	1.24051304023913	1.2643812385	7.6391060343103	1.18145370228614e-12	4.7436175361653e-11	18.1924717820246
ATP10A	1.52968451693478	5.52605522719565	7.63728009625807	1.19422175025499e-12	4.78551711913704e-11	18.1819397825497
CRYGN	1.38545069805435	1.65948376997283	7.6351124551167	1.20955648727678e-12	4.8375186061321e-11	18.1694385154162
ENC1	1.40176405935869	9.11820063221196	7.62712595710079	1.26775573797213e-12	5.06041721322456e-11	18.1233943052214
SYNDIG1	2.01335102940217	2.81268694713587	7.61915599723491	1.32859433881524e-12	5.29296505814994e-11	18.0774700916212
CTHRC1	1.69655589217391	8.70164872020652	7.61695719163211	1.3458812642901e-12	5.35144300376745e-11	18.0648045542815
CYS1	1.73860228954348	5.27408781954348	7.57930846078191	1.67886134082554e-12	6.66251414501307e-11	17.8482331318016
ADAMTSL1	1.85362025428261	4.10766064581522	7.5673878091833	1.80038389181817e-12	7.13097998232304e-11	17.7797761775137
KCNA5	1.2035227911087	1.71670346933696	7.55882494877389	1.89300558459813e-12	7.4833902850096e-11	17.7306365786184
CYYR1	1.20904233063044	6.32561703593478	7.55828187719785	1.89903619105445e-12	7.49279337151234e-11	17.7275210338638
NT5E	2.02703547596739	7.86193836202717	7.5503789650302	1.98897535988505e-12	7.83259260244942e-11	17.6821960266561
RSPH9	1.05780235296739	1.64734916667935	7.54816522795115	2.0149153917655e-12	7.91954388751968e-11	17.6695041621799
AFF3	1.60070404341304	3.86535229778261	7.54742952229223	2.02361005450232e-12	7.93851003598932e-11	17.6652866211989
PIEZO2	1.71083035955435	2.85593892997283	7.53745996150245	2.14515439441864e-12	8.39926196761206e-11	17.608155768827
KCTD10	0.443271110000001	10.2756517511304	7.52492755926814	2.30822820986102e-12	9.02055584413688e-11	17.5363943999346
PDGFD	1.51817373288043	5.88775954355978	7.52452082370367	2.31372117189329e-12	9.02483218321953e-11	17.5340664506043
LAMP5	1.97153603588044	5.02793571272283	7.52286953930582	2.33615482163683e-12	9.09504525152235e-11	17.5246160071238
HAS2	2.46642901859783	5.3592889097663	7.51892451257904	2.39062466084961e-12	9.28179542527042e-11	17.5020426715309
C1QTNF7	1.7812357618587	2.8760957492663	7.51874224374093	2.39317140905983e-12	9.28179542527042e-11	17.5009998839821
P2RY14	1.33429440861957	3.65000684114674	7.50349477228955	2.61599241385335e-12	1.01268521424583e-10	17.4138137152741
MFGE8	1.14423247659782	10.2426987010489	7.50285838914746	2.62572533982121e-12	1.01453873440888e-10	17.4101768479695
MAP6	1.66249491218478	3.76628490921196	7.49727799221014	2.71262049784388e-12	1.04525805867443e-10	17.3782923663139
COL18A1	1.28110336172826	11.5178650812554	7.49710121534676	2.71541914155808e-12	1.04525805867443e-10	17.3772825274126
ADCY4	1.11045100969565	5.85478167061957	7.49192386068501	2.79866260420919e-12	1.07528390731386e-10	17.3477124109123
SPAAR	0.987742273141305	2.41333928629891	7.48305611998319	2.9471420526205e-12	1.13021520548813e-10	17.297089880863
TPTEP1	1.86709390955435	2.84382359225543	7.48075414686493	2.98694223591864e-12	1.14334130325266e-10	17.2839539634523
GUCA1A	1.09605607268478	1.11060240441848	7.47594121505513	3.07188063119709e-12	1.17366433724899e-10	17.256496465559
FGF2	1.7035586216413	5.39399165147283	7.47450606078537	3.09766718611181e-12	1.18131668508282e-10	17.2483107979501
SCUBE2	2.14526345054348	5.60403875173913	7.47245065104424	3.13497144708577e-12	1.19332484563745e-10	17.2365888334768
SHROOM4	1.52503710723913	6.55165621741304	7.47110028453876	3.15972102227339e-12	1.20051844840709e-10	17.2288886443377
KLHL4	1.4953065478587	1.43585848729891	7.46825174867746	3.21256430013767e-12	1.21833977349214e-10	17.2126478614133
C1QTNF6	1.22110171333695	8.87454799683152	7.46611983279849	3.25268422364254e-12	1.23127900768402e-10	17.200494992377
ZSCAN18	1.73200477847826	6.54982162188043	7.46325147534088	3.3074454579795e-12	1.24970273409513e-10	17.1841469730829
ARMH4	1.52209066351087	4.45137400522283	7.45592380069804	3.45151404575587e-12	1.3017410602348e-10	17.1423984543583
EMCN	1.35746224813043	5.52318808572826	7.45330079670161	3.50457801455163e-12	1.31932893806524e-10	17.1274594920862
RIPOR3	1.53185000179348	5.4980908125163	7.45192760611092	3.53267873242842e-12	1.32747196983945e-10	17.1196397827006
FZD4	1.1900077196413	7.84485524459239	7.45097677513433	3.55226674038428e-12	1.33239226165383e-10	17.1142256708379
NAV3	1.86885302245652	2.830166405	7.4495869746581	3.58109121730498e-12	1.3407527099534e-10	17.1063126884909
NOS3	1.15278791240217	6.55616965157065	7.44585550153535	3.65963061285319e-12	1.36766195416956e-10	17.0850710072915
TNC	1.99709412479348	11.236649765538	7.43437336136433	3.91214069965615e-12	1.45937074063355e-10	17.0197435411423
TMEM200C	1.58267214823913	1.59639800068478	7.43193529424189	3.96793423164264e-12	1.47749739801474e-10	17.0058790915392
SHC4	1.4084536316413	2.9929005677337	7.42350050989189	4.16709389264658e-12	1.54884538759837e-10	16.9579320444025
LOXL3	0.866949751706522	6.01487819555978	7.42211316270641	4.20078447968087e-12	1.55854421644869e-10	16.9500485261499
DIO2	1.83435251183696	8.8554405255163	7.41007241147987	4.50472120058757e-12	1.66829178470136e-10	16.881660680382
GLIPR1	1.17949922444565	8.40865333839674	7.39640039556684	4.87624293060857e-12	1.80262840013146e-10	16.8040796738364
CETP	1.38163499797826	2.71302168156522	7.38914930915299	5.08540894859597e-12	1.87657078054575e-10	16.7629649604878
CALU	0.683363086130434	11.4104761161957	7.38295093428273	5.27121923657567e-12	1.94164461538282e-10	16.7278364159393
CHPF	0.977275356184784	10.6866360560815	7.37968169061321	5.3719083313823e-12	1.97518715474858e-10	16.7093147433623
PTGIS	2.00723016043478	4.72208467831522	7.37673671753601	5.46423593615129e-12	2.00554076390011e-10	16.6926339751535
SEPTIN11	0.733935479260868	10.3142698048478	7.37488504389878	5.52308864764037e-12	2.02352160327924e-10	16.6821476503749
SERPINH1	0.930996247945652	12.1190180099946	7.36188320069502	5.95434643621388e-12	2.17763504156507e-10	16.6085560144515
COL24A1	1.51482405338043	3.990030432125	7.34629486140917	6.51542946811512e-12	2.37859548749676e-10	16.5204168471262
SEMA6B	1.2452745473587	6.99854254102717	7.34546746683451	6.54662827092518e-12	2.38574018178636e-10	16.5157414339273
F2RL2	1.67636847770652	4.69067535425543	7.34442853673587	6.58601259489964e-12	2.39583724130418e-10	16.5098710859488
PGM5	2.15536051035869	4.27209782590761	7.3382600548036	6.82471798656341e-12	2.47827856513843e-10	16.4750260761216
BRINP1	2.04792798515217	2.52153804482609	7.3331673485657	7.02821881146114e-12	2.54766723241605e-10	16.4462699320996
SH2B3	0.813586431510868	8.35272724944022	7.32514737080853	7.36090769810286e-12	2.66355808186907e-10	16.4010067732992
FYN	1.14700477647826	8.25073506033696	7.31651240794474	7.73651023574515e-12	2.79454191033069e-10	16.3523027984337
ITGA8	1.96624363288043	2.86762314809239	7.3136519077799	7.86506271858786e-12	2.83598403861629e-10	16.3361755339002
PCDHGA3	0.993515275402174	1.41660689654891	7.31233770151283	7.92482909047942e-12	2.85252137630467e-10	16.3287672960021
CDR1	0.837023555380435	0.710437114451087	7.31191870955871	7.94397780332774e-12	2.85440617497154e-10	16.3264055722552
NAALADL1	1.30908517956522	4.60518999969565	7.30683307793502	8.18007668194175e-12	2.934101980479e-10	16.2977453595883
LOXL1	1.22146435313043	8.84715977907609	7.30138698591513	8.44059778295178e-12	3.02226430563389e-10	16.2670657951135
CDH13	1.94151839465218	7.58615157344565	7.3001611292416	8.50035888439586e-12	3.0383599866054e-10	16.2601618728761
EXTL1	1.24490805370652	1.80560647516848	7.29851002744168	8.58151191181575e-12	3.06203269382128e-10	16.2508640037571
MOXD1	2.03470299876087	6.72716069352174	7.29096698038661	8.96210023221829e-12	3.192281431674e-10	16.208401337855
KCNK3	1.79528697363044	3.81237213386957	7.28951032017098	9.03749445826937e-12	3.2135576048581e-10	16.200204005557
DES	2.62937075595652	6.55547205177174	7.28395481179761	9.33083247603452e-12	3.31212266281661e-10	16.168948678939
CHRDL2	2.17015041579348	2.73821225839674	7.281055733536	9.48762148759533e-12	3.36196079552666e-10	16.152643614496
EVA1B	0.927227476554346	7.49126683244022	7.27044692113025	1.00838736002052e-11	3.56708335612777e-10	16.0930075476198
CCDC80	1.73988707615218	9.7581617538913	7.26227906229288	1.05680146349411e-11	3.73190974638704e-10	16.0471254332996
RGS5	1.3936814425	9.04381329784783	7.25336365058851	1.11226904011181e-11	3.92103503367252e-10	15.9970763114165
CCDC102B	1.0435181171413	4.40304588350543	7.24106134576972	1.19355620493355e-11	4.20037609890596e-10	15.9280694084511
SHANK1	1.35976897183696	1.59339869927717	7.23991907610792	1.20139489406231e-11	4.22072243860899e-10	15.9216653835788
IL3RA	1.11468374591304	6.10394586002174	7.23902981900131	1.20753248762769e-11	4.23503317071064e-10	15.9166802343096
GLIS3	1.87081352648913	6.4601888072337	7.23542620128315	1.23272296950679e-11	4.31600292924417e-10	15.8964819116729
NR5A2	1.19475170901087	4.78234335469022	7.23400836730708	1.24277572628444e-11	4.34378698060952e-10	15.8885364533651
AQP1	1.07646199719565	9.42046697275	7.23076291767449	1.26609241126697e-11	4.41775816359941e-10	15.8703523753328
LINGO1	1.52515410154348	5.25574076130435	7.230150158973	1.27054295786139e-11	4.42576058853007e-10	15.8669196265393
CLDN5	1.33036140832609	6.31675186609783	7.21605083159021	1.37732415695133e-11	4.78958639460514e-10	15.7879778449788
MYL4	0.918968019445652	1.05973324049457	7.21539476941011	1.38250297490265e-11	4.79946083520771e-10	15.7843066422292
MAP9	2.04280835945652	4.71245114679348	7.20747311428614	1.44657311517687e-11	5.01340212906823e-10	15.7399931007199
ARHGEF25	1.40745741492391	6.88440424635326	7.20545420421911	1.46336536302368e-11	5.06304673746322e-10	15.7287036770315
GRIK2	1.69148869188043	2.478813759875	7.20251139699742	1.48818736349114e-11	5.14025928228077e-10	15.7122511057242
MCHR1	1.2622194693587	1.77673747413587	7.19817584705929	1.52551601505462e-11	5.26033816485305e-10	15.6880188111257
RASD2	1.61468622368478	5.16251655367935	7.18299312376929	1.66367178779724e-11	5.72710638762347e-10	15.6032232481881
FGF5	1.66235626879348	1.28541768178804	7.18062264716756	1.68632902112678e-11	5.7953789826563e-10	15.5899931087552
TRO	1.69814987932609	5.47303250781522	7.17922936140499	1.69978802822432e-11	5.83186471155156e-10	15.5822180149533
PLA2G5	1.23476837490217	1.44672846322283	7.17489187422112	1.7423703125667e-11	5.96798192035575e-10	15.5580184718762
GDF10	1.46694660133696	1.77630436735326	7.16342515331358	1.86008023960638e-11	6.3600050323718e-10	15.4940830299026
NACAD	1.48597798568478	4.75080231915761	7.16288616852938	1.86580219258766e-11	6.3600050323718e-10	15.4910791947603
RIPOR1	0.829055287576086	9.52408650994022	7.16285606820193	1.86612225446597e-11	6.3600050323718e-10	15.4909114452802
IL1R1	1.13741754403261	9.43058983433152	7.1623803316872	1.87118804453536e-11	6.36669404804844e-10	15.4882602123108
HSD11B1	1.56716755608696	4.19092886225	7.15944185084432	1.90278012470662e-11	6.46346685738506e-10	15.4718865250881
FAM13C	1.71458682958696	3.40644481707609	7.14585252526426	2.05586440408442e-11	6.97192892208265e-10	15.3962134559512
KIF26B	1.65146748065217	6.60146061658696	7.13657163468293	2.16733655724968e-11	7.3378290668468e-10	15.3445784399734
SULT1C4	1.6331981331087	2.38518208103261	7.13530829556921	2.18296456729035e-11	7.37856409013115e-10	15.3375526541915
PGR	2.27489465027174	4.91788921827717	7.13027543090972	2.24633483236638e-11	7.58027167033898e-10	15.309570397039
PPP1R14A	1.50623381431522	4.89126297845109	7.12962672895751	2.25463379828701e-11	7.5957835204359e-10	15.3059644807332
KANK2	0.813307715163043	10.1159773369293	7.12438761536057	2.32277721583314e-11	7.81252789135222e-10	15.2768487585404
SRPX	1.92984048890217	5.22600231913587	7.11962656360507	2.38646322124595e-11	8.01359507533602e-10	15.2504002340181
POPDC2	1.00552425979348	4.63279078449457	7.11534235921324	2.44524186483587e-11	8.19755348706496e-10	15.2266091822823
HGF	1.51427366953261	3.01078611045109	7.11149597332117	2.49922947873575e-11	8.36487621781753e-10	15.2052562894399
MFAP2	1.55485349845652	9.45244889167391	7.10110267822838	2.65106271424008e-11	8.85860809577586e-10	15.1475913037809
NUAK1	1.39183616127174	8.0959978007337	7.08737639951927	2.86561151222326e-11	9.55995957663165e-10	15.0715068996454
CORO2B	1.71790138972826	4.05302964786413	7.08639823002321	2.88153875668875e-11	9.59748874528947e-10	15.066088106381
ZNF208	1.29437287415217	2.07797728786957	7.07615758594698	3.05361833862531e-11	1.01541470751338e-09	15.0093831271302
PKNOX2	1.80970722802174	2.66716579925	7.07503437662197	3.07309849790761e-11	1.02023886539758e-09	15.0031664646511
GSPT2	1.50999039276087	4.85115986763044	7.07152089454014	3.13482895123641e-11	1.03905146353017e-09	14.9837238935298
GNG2	1.07988555706522	7.01683547665217	7.06936511501289	3.17330907800245e-11	1.05010939279639e-09	14.9717971568198
CDO1	1.71745009338043	2.29911795515761	7.06836362304913	3.19134363629069e-11	1.0543767694972e-09	14.9662571567237
GYPC	1.26131232215217	6.9618432083587	7.06711868274674	3.21390317306347e-11	1.06012301288976e-09	14.9593710826527
PCDHGA2	1.17123615756522	1.88247148744565	7.06103035590203	3.32651593090652e-11	1.09550766218955e-09	14.9257049487553
GALNT17	1.72753267683696	1.86730557480978	7.05509967510035	3.43995300121735e-11	1.13104993150603e-09	14.8929263822467
INHBA-AS1	0.781546007532609	0.820295098440217	7.05053693856922	3.52981490121512e-11	1.15873939725169e-09	14.8677190293865
AR	1.86375208917391	2.33228548544565	7.04913641296581	3.55785955070592e-11	1.1660799425213e-09	14.8599835281749
PABPC4L	1.92358505331522	3.81063535921196	7.04739029824928	3.59313243737538e-11	1.17531774004792e-09	14.8503404647339
GRAP	0.936021966793478	6.11137358172283	7.04715403585753	3.59793154367181e-11	1.17531774004792e-09	14.8490357904939
PRICKLE1	1.63585801909783	6.21820127686413	7.04689351287582	3.60323077686866e-11	1.17531774004792e-09	14.8475971747171
GAP43	1.38928399495652	1.7585521356413	7.04311170529988	3.68102832165341e-11	1.19878822341846e-09	14.8267173292232
ZNF626	1.40139041790218	3.58001365575543	7.04112901914897	3.72247491781595e-11	1.21036478429207e-09	14.8157732149968
MMRN2	1.00736270219565	7.74144886854348	7.03797652055229	3.78932540053381e-11	1.23015172852456e-09	14.798375536359
ZNF660	1.10366697034783	1.48459706742391	7.03655314026908	3.81989572301093e-11	1.23811691230672e-09	14.7905217898608
PDZRN4	1.36347179467391	1.24945615807609	7.03610834253927	3.82949856087174e-11	1.23927163995908e-09	14.7880677273241
TRAM2	0.775965654771737	9.25932130071196	7.0334260300379	3.88791447009878e-11	1.25619434933885e-09	14.7732706006259
MAGEH1	1.31026392442391	6.95531548592935	7.02913751637706	3.98314170224931e-11	1.28493896706052e-09	14.7496194639581
RHOBTB1	1.07765851492391	7.38301955792935	7.01912788746985	4.21445132679316e-11	1.35742382844294e-09	14.6944484606138
DIRC1	0.710899787967392	0.554918442646739	6.9995566959994	4.70565143913305e-11	1.51167439979267e-09	14.5867061350156
NOVA1	1.66052311841304	2.45935179317391	6.99946444793208	4.70809544020819e-11	1.51167439979267e-09	14.5861987040001
NALCN	1.59827298156522	1.53876390505435	6.99706007127237	4.77223992064513e-11	1.52987572581056e-09	14.5729742489262
PDGFC	1.57010569621739	7.8884990378913	6.99197138310829	4.91085298089299e-11	1.57185601574074e-09	14.5449942555879
PDE2A	1.35046829264131	5.15627126970109	6.987428282426	5.0379547825893e-11	1.61002676439851e-09	14.5200240400719
LAMC1	0.991754204195653	11.474782531337	6.98676136908653	5.05688399415564e-11	1.61356281350064e-09	14.5163592738085
GRK5	1.05027320803261	7.40340181815761	6.98611537827486	5.07528622492887e-11	1.61505510831594e-09	14.5128096710357
PCDHGC3	1.23780720038044	9.66306716544022	6.98604467279438	5.07730440543834e-11	1.61505510831594e-09	14.5124211686569
AKT3	1.32300491405435	7.27970659395109	6.97820901047449	5.30593543766223e-11	1.68516838041046e-09	14.4693809086614
JAKMIP2	1.35130271968478	2.70445495730978	6.97665775988638	5.35238765765044e-11	1.69729424377147e-09	14.4608633910778
HABP4	0.82556232873913	7.19022386144565	6.97607564387943	5.36992241926686e-11	1.70022682524843e-09	14.4576674233866
THPO	1.27614968529348	1.75427978297283	6.96178207664341	5.81870400779771e-11	1.83948151198745e-09	14.379240280932
ZNF385D	1.17846162556522	1.66271243483696	6.9604645574024	5.86188632160888e-11	1.85028187169922e-09	14.3720158785368
AJAP1	1.736505824	2.66559360216304	6.9509548599224	6.18308343961174e-11	1.94866855500022e-09	14.319894435291
AK5	1.48950943107609	2.02547633040761	6.94492524061312	6.39566407233217e-11	2.0125742296325e-09	14.2868682117055
ZFHX4	2.1979494546087	4.37500002571739	6.93875294959287	6.62073722373042e-11	2.08020927441466e-09	14.2530777201941
TMEM200A	1.48957878034783	5.69118251372826	6.93206050300788	6.87360627284913e-11	2.15635749082639e-09	14.2164592949395
COX4I2	1.35448342628261	2.8894458678913	6.92798876378055	7.03208808702230e-11	2.2027076531517e-09	14.1941903777855
SLC39A13	0.641590115326089	9.24605029622826	6.92443486997043	7.17335478880601e-11	2.24353232015142e-09	14.1747598402845
C3orf36	1.16097789691304	2.92139812279348	6.92397716034872	7.1917508442313e-11	2.24586228418712e-09	14.1722577824645
CPXM2	1.60299489034783	5.65478494321739	6.9213957728693	7.29637495322515e-11	2.27507180722372e-09	14.1581484941357
EPYC	2.22861639309783	2.88424573749457	6.92037674335483	7.33808824562042e-11	2.28460632071918e-09	14.1525795479392
FGD5	1.24452087215217	6.76162222981522	6.9190562323324	7.39249236842484e-11	2.29805705943898e-09	14.1453637292938
ARHGEF40	0.963853393456521	9.03043797397826	6.9138847953356	7.60940631268587e-11	2.36190906682868e-09	14.1171125686163
SCN1B	1.2863662575	5.4526260045	6.91116043072179	7.72618992084454e-11	2.39453532637413e-09	14.1022345193468
CCDC89	1.15635256091304	2.0773485346087	6.90279107179094	8.0961169043762e-11	2.50540015877958e-09	14.0565499127769
P3H1	0.714575466271739	9.46279306566848	6.90190221031487	8.13641577326733e-11	2.51407895211033e-09	14.0516999088961
SUGCT	1.55025792201087	5.6199525277337	6.89957725730834	8.24276099893063e-11	2.54310868293323e-09	14.0390157051751
RAB3IL1	1.12198669419565	6.69405334938044	6.89915288598863	8.26231942020836e-11	2.54531542859482e-09	14.0367007393433
SNAI1	1.27021164636956	5.69129872527174	6.89760208250373	8.3341826602818e-11	2.56360458232386e-09	14.0282417387653
CEP170	0.76911445322826	8.97659934989674	6.8920755701393	8.59532343781003e-11	2.63997381696929e-09	13.9981058946431
TMEM158	1.51822581058696	6.73638526090217	6.88602609980672	8.89042635174023e-11	2.72653030580948e-09	13.96513456044
RAMP3	1.08785810580435	7.09864194963043	6.88563333709778	8.90992749478164e-11	2.72843257329007e-09	13.9629944770202
SYNE3	1.236248606	3.43375712923913	6.88030257087567	9.17881333699636e-11	2.80658290961482e-09	13.9339552867782
ADAMTS14	1.39201227944565	5.87305575670109	6.87399121667953	9.50751448516834e-11	2.90276301625296e-09	13.899591393222
EPHA3	1.88443783798913	4.06138903021196	6.86637591840338	9.91959959584628e-11	3.02407763607694e-09	13.8581524218985
AMZ1	1.28108087165217	2.74355720561957	6.86580584115402	9.95114684986737e-11	3.0291940640761e-09	13.8550514057989
DOCK4	1.02899843804348	6.72647988375	6.85516004307251	1.05587681142838e-10	3.20939622815943e-09	13.7971698436464
HLX	1.0003377526087	6.50394708032609	6.84648686416915	1.10807078993402e-10	3.36306041376867e-09	13.7500525019907
HIGD1B	1.17264290609783	2.63103673145109	6.84114874538503	1.14145030304536e-10	3.459251974532e-09	13.7210704401088
NKAPL	0.829824440847826	1.31560614617391	6.83141202352443	1.20490576761319e-10	3.64617280739229e-09	13.6682415041405
ITGB1	0.709333511423916	12.9491774610163	6.82113395232731	1.27566121135273e-10	3.85460104172667e-09	13.6125235202742
ZNF677	1.29292964407609	2.09340422867935	6.81774675328473	1.29986409787339e-10	3.921957602363e-09	13.5941721879825
PDE4B	1.32172760478261	6.93322013683696	6.81724300951468	1.30350198436049e-10	3.92715862160413e-09	13.5914434406774
CSPG4	1.61783769220652	8.45843900645109	6.80022480605979	1.43247464316588e-10	4.30939622490241e-09	13.49932707047
HTR2A	0.924312892858696	0.722891139048913	6.79990910349496	1.43498225456192e-10	4.31061946073892e-09	13.4976195199712
IGF2	1.77445749282609	8.99286341933696	6.79496550660864	1.47481779273385e-10	4.42380652829246e-09	13.4708870635139
GLIS1	1.50917837578261	3.73966502532609	6.79011612394827	1.51495203558418e-10	4.53755779767601e-09	13.44467528054
FBLN2	1.51159545007609	9.67201383908152	6.7873480088515	1.53834176270673e-10	4.60089765968718e-09	13.429718104391
ROR1	1.54325526770652	2.97618378854891	6.78573625962073	1.55212404544047e-10	4.63536085011675e-09	13.4210108809117
MAP4K4	0.610380637076084	11.0921452055815	6.78359826984448	1.57059413066572e-10	4.68370345623089e-09	13.4094626215727
TNN	1.48034765611957	2.55001174040761	6.78297251212972	1.57604089070885e-10	4.69312495713694e-09	13.406083027582
RAI2	1.48685819697826	5.54051630742391	6.77706447560524	1.62839186490773e-10	4.84198781047998e-09	13.3741840281447
IFFO1	1.00251307478261	6.57645272720652	6.77647707040429	1.63368953434173e-10	4.85071030044706e-09	13.3710133812414
CNTNAP1	1.01171590256522	7.0279313553913	6.76760930493074	1.71575937030761e-10	5.08702817927765e-09	13.323167581573
LAYN	1.26261503651087	6.66640272153804	6.76474654357064	1.74311095475106e-10	5.16066485694481e-09	13.307729598715
CEP85L	1.08207251361957	3.75069655828804	6.76416086506589	1.74875937598611e-10	5.16992739439582e-09	13.3045716963436
SLC2A3	1.16914321616304	8.50318670117935	6.76079181014263	1.78160320075868e-10	5.25944645611018e-09	13.2864093575432
MRC2	1.06563342045652	10.7123222733261	6.75620741779483	1.82727268039087e-10	5.38651631947981e-09	13.2617038933773
ANGPTL1	1.72851298847826	2.5887209678587	6.74930975103598	1.89816769405183e-10	5.58747583627853e-09	13.2245509660506
DYNLT5	0.91196372775	2.1552522845163	6.74820279373546	1.90979464413183e-10	5.61364709364654e-09	13.2185906699813
PGM2L1	1.28558954268478	8.66299507849457	6.74056012784491	1.9920058364496e-10	5.84692185213682e-09	13.1774554903424
TRAM1L1	1.51113935161957	2.58851014582065	6.73754360307866	2.02540497615935e-10	5.93646198512305e-09	13.1612273052509
SLC39A14	1.10247094533696	9.47670528284239	6.725311683207	2.16658250290671e-10	6.34119446678132e-09	13.095467110073
DGKI	0.915251435619565	1.23658800561413	6.71697390740112	2.26832427350197e-10	6.62951696858119e-09	13.05068337804
LAMC3	1.63095483466304	7.21491524161413	6.71572122871895	2.28401120683623e-10	6.66586883793157e-09	13.0439578933895
MMP14	0.874193743097827	12.836104953125	6.71478155986202	2.29584848427711e-10	6.6908982033968e-09	13.0389134165694
SPOCD1	1.73312785492392	6.00266756905978	6.71383344123608	2.30785342974534e-10	6.71634451320356e-09	13.0338240084251
RUBCNL	1.29376814372826	5.31722453839674	6.71309026268215	2.31730664898811e-10	6.73430318941771e-09	13.0298350006221
HHIPL1	1.57226240389131	4.64969585938043	6.71114962455987	2.34217168392024e-10	6.79693584709922e-09	13.0194198855192
GPR85	1.13342765136957	3.25513478113043	6.70663120246852	2.40108785928928e-10	6.95806774138957e-09	12.9951772077039
RSPO1	1.73786322888044	2.54398117453804	6.69521639048113	2.55650485827828e-10	7.39799861456919e-09	12.9339771462623
SLC45A1	1.29021948367391	3.51515658496739	6.6932327558989	2.58450505558767e-10	7.46849158105525e-09	12.9233483768309
ZPLD1	1.27763295368478	1.234296328625	6.691968383575	2.60250977218315e-10	7.50994275610149e-09	12.9165745709841
GAS7	1.37506657944565	7.62065206883152	6.67382917503788	2.87482212091516e-10	8.28409065376635e-09	12.8194798409419
ARHGAP28	1.89917671370652	4.60674468871196	6.66598377098206	3.0011164320566e-10	8.63589142166975e-09	12.7775347017644
CEMIP2	1.03803359781522	9.56289743290761	6.66548639638825	3.00930469589093e-10	8.64732555260422e-09	12.7748765154707
SGCA	1.30942583198913	1.959135963875	6.65944537275806	3.1105309144142e-10	8.92570108685819e-09	12.7426002524242
NRP1	1.09013805880435	9.49884976955435	6.65669896698658	3.15765222918279e-10	9.04826128298091e-09	12.7279324948253
ENPP1	1.82482113705435	5.32163585624457	6.65004996697566	3.274661470383e-10	9.3704643497696e-09	12.6924373164386
PKD2	0.721703845293478	8.51448947745109	6.64862768508423	3.3002394948832e-10	9.4305033031363e-09	12.684847369451
C9orf47	0.986218359923913	1.70632293963587	6.64557227702073	3.35585416964354e-10	9.57608623067824e-09	12.6685456490181
TUBA1A	0.863684801826086	11.0274260885435	6.6445396376286	3.37485809030108e-10	9.61693936648713e-09	12.6630371693614
VCAM1	1.65927640495652	7.5158223138587	6.64313878867086	3.40080767555601e-10	9.67744397772298e-09	12.6555653556471
SEMA5A	1.63007829985869	7.28426015733152	6.64261620159332	3.41053838908077e-10	9.69169198459421e-09	12.652778238825
SLCO5A1	1.38673726056522	2.48257734522826	6.64069766266248	3.44649765965135e-10	9.78033091052098e-09	12.6425472266879
MXRA7	0.987123725108695	9.98723490041304	6.63855535525146	3.48709213627541e-10	9.88186040883461e-09	12.6311250462355
LINC00922	1.00655737875	1.02676718522283	6.63674682001452	3.52172803896427e-10	9.9662474724731e-09	12.6214841904812
FAM171B	1.44392876573913	5.45022938245652	6.62712087182201	3.71185386497459e-10	1.04869178059217e-08	12.5701975447389
ZFPM2	1.74485830958696	4.10656808323913	6.62691948018365	3.71593763459818e-10	1.04869178059217e-08	12.5691250229088
AP1S2	0.796022840771743	7.6857186974837	6.62563189357956	3.74215170494309e-10	1.05463910069117e-08	12.5622683818279
AXIN2	1.64752968917391	6.27490830407609	6.61619292958949	3.9399578074821e-10	1.10886302244321e-08	12.5120289371901
MAGED4B	2.45958824434783	6.47074260184783	6.61137847692381	4.04477811124751e-10	1.13680428093788e-08	12.4864205658903
NRP2	1.10740009508696	9.36783262259783	6.60888050215759	4.10024050265417e-10	1.1508157919693e-08	12.4731381711271
METTL24	1.17057929736957	0.934737288663044	6.60850505348389	4.10864100837124e-10	1.15159819082996e-08	12.4711420760664
LOXHD1	0.650748828663044	0.534891836179348	6.60700356889416	4.14240572706544e-10	1.15947801230834e-08	12.4631600374481
RPSAP52	1.40837191363043	1.77769328627174	6.60414522093471	4.20743937681472e-10	1.17607675332572e-08	12.4479678458917
KCNN2	1.18135761115217	2.08738342768478	6.59970102085514	4.31055519038629e-10	1.2032606917164e-08	12.4243547977626
OAF	0.788637678815219	8.69726734398369	6.59132998032121	4.51158072276562e-10	1.25766442512204e-08	12.379903983376
GPR88	1.00508960723913	0.999430150586957	6.59051965606383	4.531523012055e-10	1.2615096016056e-08	12.3756029394553
CYTH3	0.650599049391307	8.82524844454348	6.58974958046831	4.55055514093371e-10	1.26509132556283e-08	12.3715158279934
TSPAN4	1.03762206834782	8.62606131201087	6.58850277570348	4.58153633949187e-10	1.27198079942293e-08	12.3648991373184
INMT	1.24390895959783	4.46827844946196	6.58426948008581	4.68828389337666e-10	1.29985838703255e-08	12.3424391138843
ZNF835	1.05935888769565	1.23769456166304	6.58009180291723	4.79602699924547e-10	1.32793638250363e-08	12.3202828617198
TSHZ3	1.32778238966304	7.07493528680978	6.57319347941511	4.97929241608431e-10	1.37682132750407e-08	12.2837166032858
PDPN	1.86303499436957	8.30463149606522	6.56597597613844	5.17841243252604e-10	1.42995273052674e-08	12.2454836929422
ZNF853	1.54992944383696	5.81114664161413	6.56564189444987	5.18781653285286e-10	1.43062408339438e-08	12.2437146047537
TMEM47	1.67597986317391	6.97731524184783	6.56341289737675	5.25099223783227e-10	1.44610211736382e-08	12.231912644668
CAVIN1	1.09930228218478	11.8154423721685	6.56075225620627	5.3273933510977e-10	1.46517599711088e-08	12.2178284708921
ISLR2	1.64807610940217	3.78835676269022	6.55716559976768	5.43211843256692e-10	1.49197823133836e-08	12.1988479768421
OLFML3	1.40650494908696	7.71562332555435	6.55611874039013	5.46306518957312e-10	1.49847203869615e-08	12.1933092293273
AMIGO2	1.62389703141304	7.98865680475	6.55159696309777	5.59874029408732e-10	1.53363624317476e-08	12.1693915686929
VASH1	0.946779766923911	8.34532583297283	6.54991071456335	5.65017984402259e-10	1.54566319813082e-08	12.1604748662863
ADRA1D	1.23559500221739	1.96667858832609	6.54202049675763	5.8971173705951e-10	1.61106733811584e-08	12.1187710554203
APOLD1	0.861733987423913	7.53823912390761	6.53907951858115	5.99185065476051e-10	1.63477127504949e-08	12.1032344319642
PDE1B	1.19520574442391	4.5307609934837	6.52752020422794	6.37891525927131e-10	1.7380638031138e-08	12.0422106416748
ACOX2	1.62922192138043	3.47803222454891	6.52496066476503	6.46789154297261e-10	1.75996990433911e-08	12.0287073861446
CCDC81	0.830918269532609	3.0742177312663	6.51758550870197	6.73115359195038e-10	1.82917984431849e-08	11.9898169269652
AKAP2	2.1579654918913	6.3858475593913	6.50389172051514	7.24820852709835e-10	1.96708325860419e-08	11.9176795927861
ZNF486	1.44120234741304	2.19399605741304	6.5034485579762	7.26557825111547e-10	1.96919245677855e-08	11.9153466359276
ADAMTS3	1.53361075338044	3.0937610065163	6.49684313696701	7.52938169815441e-10	2.0379990013329e-08	11.8805851857616
MYOZ3	1.07396383056522	2.25040702259783	6.48797788562698	7.89829080406714e-10	2.13469491881764e-08	11.8339657695429
IGF1	2.11419286427174	5.87804575679891	6.48776338523336	7.90743353463668e-10	2.13469491881764e-08	11.832838274081
RAPGEF4	1.08112985472826	5.3312313687663	6.48195798106854	8.15887030149563e-10	2.19967860677774e-08	11.8023316858918
TLR4	1.17373729378261	6.52856973078261	6.47919203502075	8.28141460156124e-10	2.22978718346761e-08	11.7878030119382
PDE7B	1.25925056179348	4.89329557903804	6.47783284614202	8.34229438943502e-10	2.24033071172741e-08	11.7806650225669
PI15	1.61762197904348	4.77337965530435	6.47783023052552	8.34241196938998e-10	2.24033071172741e-08	11.780651287155
SCG2	1.39471532086956	2.95245414897826	6.47728592207895	8.36691578278144e-10	2.24397400150754e-08	11.7777930302621
KL	1.38512042419565	3.32059395684783	6.47496729877172	8.47209134782229e-10	2.26921538098264e-08	11.7656192204271
HRC	1.08192410816304	2.25990529872283	6.46528885865593	8.92533367563811e-10	2.38749766653282e-08	11.7148324622946
ZNF697	0.830046111097825	6.83443896897283	6.46012809674706	9.17667234713845e-10	2.45153367898749e-08	11.687771223539
DUSP6	1.29855382927174	9.92973761342935	6.4585040484522	9.25719642803915e-10	2.46982963737424e-08	11.6792580746367
ZKSCAN7	1.27740098354348	4.08255241654348	6.45582216576294	9.39169370368563e-10	2.50245947686387e-08	11.6652027620645
MAP3K12	0.945470583978259	6.35544566343478	6.45168372333398	9.60301603374158e-10	2.55544850796726e-08	11.6435210243348
STUM	1.41179491193478	1.45853228107609	6.44994996470716	9.69293046216541e-10	2.57603438202393e-08	11.6344402666516
SELENOM	1.21689584059783	8.60975238369022	6.44817797153258	9.78568290437118e-10	2.59732026065955e-08	11.6251608306617
CDC42EP3	1.06440925472826	8.76754782864674	6.44454895871308	9.97836995662879e-10	2.64504155555753e-08	11.606161684647
GFPT2	1.80716882854348	6.53449060475	6.44210401959656	1.01102849869737e-09	2.67454557293919e-08	11.5933653566044
SERPINE2	1.76979048917391	8.45702413544565	6.44200350307358	1.0115744819422e-09	2.67454557293919e-08	11.5928393381421
LOC283731	1.1690747681413	1.28247807240761	6.44086118047383	1.01779972275784e-09	2.68754143009299e-08	11.5868617494536
LIMS3	1.45742133013044	1.69701068223913	6.43232330606146	1.06553590961432e-09	2.80997432616413e-08	11.5422055034289
OGN	1.94997158997826	2.65644874292391	6.42981728163576	1.07996045373085e-09	2.84435797550654e-08	11.5291051271357
TGM2	1.72902709725	11.0339188010924	6.42235066483595	1.12408535419722e-09	2.95677682205954e-08	11.4900920082912
STC1	1.57624620048913	7.65889479585326	6.41159123997621	1.19080178217114e-09	3.1270675052446e-08	11.4339241061026
DSEL	1.51343441915218	5.5218380201087	6.41142328783309	1.19187346546828e-09	3.1270675052446e-08	11.4330478081179
PIP4P2	1.14365425333696	5.83454410535326	6.41050557277281	1.19774606164787e-09	3.13583012182133e-08	11.4282598432146
SCG5	1.13793322520652	3.91173192102717	6.41042389203642	1.19827012502214e-09	3.13583012182133e-08	11.4278337138933
PCYT1B	1.77209166109783	2.68120676475543	6.40845431058458	1.21097540977896e-09	3.1650423544503e-08	11.417559421139
SCARF1	0.789970369836956	6.55967285329891	6.4077602102852	1.21548435528489e-09	3.17278530755471e-08	11.4139391312293
LRRN4CL	1.32187759865217	4.64852038208696	6.40518183338462	1.23237869873008e-09	3.21279717431321e-08	11.4004929917048
LINC00924	0.813417444532609	1.02653889797283	6.40407034416687	1.23973251583719e-09	3.2278670085573e-08	11.3946976692452
CCL21	2.42351301519565	5.77111154368478	6.39873942171969	1.27560663672791e-09	3.31706227702745e-08	11.3669109733378
RUSC2	0.736030495423909	8.48837002927717	6.39810708014163	1.27992904250564e-09	3.3240891348213e-08	11.3636159490331
HAND2-AS1	1.48267055096739	2.44474708899457	6.3975088726955	1.28403137010319e-09	3.33052738563934e-08	11.3604989810713
DLG4	1.14003055031522	6.64047609859239	6.39145915808317	1.32625141743143e-09	3.43569448629302e-08	11.3289872032661
CILP	1.82424756197826	4.02829903959783	6.38746511849084	1.35486977106638e-09	3.5054051819633e-08	11.3081933566302
EBF2	0.625133866108696	0.45672826598913	6.38603544531927	1.36526053766992e-09	3.52784010722593e-08	11.3007521613046
THBS4	1.93079651004348	4.20512037944565	6.38304970143606	1.38721389613652e-09	3.5800588059161e-08	11.2852152909948
STMN2	1.91832524194565	3.391386770875	6.38228491437992	1.39289274311328e-09	3.59019854402702e-08	11.2812363195449
SNED1	1.22843115520652	6.74398776096196	6.38012484873155	1.40905574856122e-09	3.62730198158476e-08	11.2699997361845
PCDH10	1.51958802055435	1.79733398833152	6.37541142156486	1.44496716560355e-09	3.71362291340784e-08	11.2454890177161
ORAI2	0.895723511565217	8.8041221585	6.37525064057226	1.44620788020318e-09	3.71362291340784e-08	11.2446531282501
NKX3-2	1.43205108081522	2.44103846986413	6.36712707300848	1.51027716932267e-09	3.8731827288093e-08	11.2024366400138
TNS1	1.08710089641304	9.93004170542391	6.36689828966824	1.51212134609165e-09	3.8731827288093e-08	11.2012481946646
MAMDC2	1.91257005547826	3.71546186356522	6.36444159656999	1.53206422816879e-09	3.91937179168817e-08	11.1884882839763
MCEMP1	1.47585076741304	2.41998838741304	6.36163229411475	1.55518635002392e-09	3.97356890951939e-08	11.173900771113
EMP3	0.92503817216304	8.88396039741848	6.35548390478721	1.60699387929405e-09	4.10083251510897e-08	11.1419890656462
STON1	1.28488875927174	7.02956798739674	6.35168109417318	1.6398818596337e-09	4.17955976572728e-08	11.1222613211061
ATOH8	1.38564303242391	4.85328876064674	6.35108730176987	1.64507651172393e-09	4.18759736861537e-08	11.1191815965462
TMEM130	1.71640905845652	3.94343478830435	6.33912331964727	1.75325255901985e-09	4.45743280711404e-08	11.0571690159061
EGFL7	1.08807698791304	7.83253793446739	6.33796607332155	1.76407952985275e-09	4.47940838044416e-08	11.0511746401901
GNG7	1.20380527955435	4.52943566065761	6.33424973958436	1.79929485139814e-09	4.56318077455324e-08	11.0319292599414
RPP25	-0.745616681793477	9.72044528417935	-6.32966581280364	1.84368358609155e-09	4.66998223899262e-08	11.0082008772651
SRPX2	1.44227331680435	7.5222295736087	6.32534973306308	1.88646094163025e-09	4.77244379031171e-08	10.9858689991235
WSCD1	1.6921873605	3.48937685718478	6.32392245321227	1.90082029253647e-09	4.80284851502102e-08	10.9784862321485
DAB1	0.85242935526087	0.660058963913044	6.31836261341467	1.95778661369898e-09	4.94070208527208e-08	10.9497374707609
DPT	1.76002388778261	5.18968893195652	6.31771875479346	1.96449098427938e-09	4.95153089981083e-08	10.9464092565753
HOXA11	1.57150294467391	6.20870368991304	6.31629352637805	1.97941190800984e-09	4.98301768302305e-08	10.9390427802745
PCDHB5	1.29622358980435	3.39514020277174	6.31188096797112	2.02631692413463e-09	5.09484611917527e-08	10.9162426391779
FAT3	1.72711160214131	2.54410645232065	6.30733211310399	2.07581327897033e-09	5.2129083285966e-08	10.8927489048466
CORIN	1.30825602405435	3.46691400039674	6.30605580052162	2.08991294840397e-09	5.24190023990272e-08	10.8861590056882
CLIC4	0.692321100847828	11.5561890036413	6.29879070618165	2.17198153819826e-09	5.44109221235819e-08	10.8486638914261
LIN7A	1.33813644944565	1.70993919179891	6.29560721792431	2.20893275340425e-09	5.5269113782433e-08	10.8322426478834
HTR1F	0.872100431293478	1.39047932177717	6.29499449802558	2.21611519578432e-09	5.53812855930657e-08	10.8290826929641
ITIH3	1.37201386748913	2.16826194083152	6.29101875515957	2.2632801381944e-09	5.64911418434727e-08	10.8085835492316
NGF	1.54466117336957	2.45230612427174	6.28792307329439	2.30068605844743e-09	5.73550131970424e-08	10.7926277982874
ANKRD53	0.926318434195652	2.41712629552174	6.28666453896961	2.31606622958664e-09	5.76683626607149e-08	10.7861425062219
NRXN2	1.59858504394565	4.95171037754891	6.28323436812769	2.35849975003859e-09	5.8653744692778e-08	10.7684708893974
TGFBI	1.40480082428261	11.5945341346087	6.27852305584506	2.41802850378233e-09	6.00613690219154e-08	10.7442091590101
IRS1	1.27237478718478	8.55148804491848	6.27696633014874	2.4380205647918e-09	6.04847254266426e-08	10.7361950960884
TNS2	0.771122883510868	9.043126488125	6.2764439368634	2.44476563809087e-09	6.05788123148676e-08	10.7335060885057
SOX8	1.2995849705	2.80154569601087	6.2750198046562	2.46324704900094e-09	6.0963135952174e-08	10.7261761308004
MACF1	0.561631138108698	11.5945976305652	6.26134645127755	2.64781848496809e-09	6.54521588627595e-08	10.6558543259275
COMP	2.66947193175	7.08583103896196	6.25194462032202	2.78254005343406e-09	6.86996080340633e-08	10.6075582087464
RSPO3	1.8767255941087	4.06154879079348	6.24901149993042	2.82593037603366e-09	6.96870354868782e-08	10.5925006858008
ADARB1	0.770659795326087	7.71060727138044	6.24419330018769	2.89865309420881e-09	7.13945564632438e-08	10.5677757808626
FGF13	1.60478252889131	3.63447789669565	6.24274260612369	2.92090653204534e-09	7.18564020599212e-08	10.5603338616022
P3H3	1.40725633215217	8.12563611668478	6.23950254117638	2.97121599948911e-09	7.30065133670875e-08	10.5437166767719
SGTB	0.600187497478262	6.87918241043478	6.23890397031774	2.98060283188084e-09	7.31495553848076e-08	10.5406474214787
MPRIP	0.564028024293481	10.6587179089076	6.23174448164922	3.09516002479472e-09	7.58702487798246e-08	10.5039509023222
DTNA	1.54475795292391	3.95991404554891	6.21941043370878	3.30273282433781e-09	8.08617772755833e-08	10.440795728771
KIF5A	1.24862309723913	1.53423317301087	6.21394481636986	3.39902756104734e-09	8.31202007985797e-08	10.4128355404877
FOLH1	1.54908795272826	4.46188228434239	6.20084638787434	3.64115433748628e-09	8.89351946931025e-08	10.34589347925
CASQ2	1.28588773859783	1.90269304791848	6.20041115016337	3.64948377475772e-09	8.90326499485186e-08	10.3436706871237
PDE5A	1.06232231508696	7.43642386156522	6.19798005024844	3.69635444195984e-09	9.00690072276604e-08	10.3312567396131
CPQ	1.10494869394565	7.30825889516848	6.19558060025444	3.74319398665287e-09	9.11021483086086e-08	10.3190075093212
ZNF366	1.11742091333696	2.42692229514674	6.19391232712677	3.77610302390941e-09	9.17942011155797e-08	10.3104927660244
BMP1	0.85787746930435	10.3104616798261	6.19115923478788	3.83103356082614e-09	9.30193083638698e-08	10.2964444468759
RAI14	1.00103145526087	10.175702398	6.18808561507908	3.8932859732874e-09	9.4413884110162e-08	10.2807653604599
SLC46A3	1.25980059404348	6.74568658894565	6.18787082793145	3.89767314136117e-09	9.4413884110162e-08	10.279669882051
PREX2	1.64673891438044	2.43288742660326	6.18689210994216	3.91772558942074e-09	9.4787707450643e-08	10.2746784422422
ILK	0.487517771760867	10.8317333545978	6.18374809252111	3.98282909197733e-09	9.62493574559469e-08	10.258647502132
TMEM215	1.87207159634783	2.99580154059783	6.17951871394226	4.07208435487459e-09	9.82905349517198e-08	10.2370908181447
L3MBTL3	0.878878469815218	6.8151535817663	6.17540989486644	4.16067369816031e-09	1.00310860476093e-07	10.2161578185485
BST1	1.09157685527174	4.47911532388587	6.17434346588451	4.18397412794911e-09	1.00739359424929e-07	10.2107262188592
PTGER2	1.34672552506522	4.92373682548913	6.17414762382819	4.18826697808961e-09	1.00739359424929e-07	10.209728810908
DKK2	1.42709813352174	2.97836391847826	6.17043420992968	4.27048753815922e-09	1.02596712904464e-07	10.1908205962596
RGCC	0.777738624380436	8.16570636972283	6.1688233758383	4.30664438325277e-09	1.03344354165143e-07	10.1826207495274
ADAMTS15	1.96825504641304	3.32769044717391	6.16525720646241	4.38776261281288e-09	1.05167903653133e-07	10.1644723670565
RASSF8	1.19284050727174	7.08220387488587	6.15438131054478	4.64452086233567e-09	1.11192105638904e-07	10.1091668317351
ZCCHC18	1.08939224473913	2.89427106180435	6.14991486157311	4.75418362808968e-09	1.13684831582186e-07	10.0864727773567
SMAD7	0.703113713391303	8.74370582245652	6.1472093699173	4.82184146607694e-09	1.15168476553551e-07	10.0727314018184
EMX2OS	2.10696777643478	4.78239788458696	6.14592899151569	4.8541890458349e-09	1.15763302559707e-07	10.0662296531338
TXNDC5	0.600059870706518	11.9503471515272	6.14570708077149	4.85981701949611e-09	1.15763302559707e-07	10.0651028827729
PMEPA1	1.17306295907609	10.9810951449837	6.14555520840686	4.86367240856204e-09	1.15763302559707e-07	10.0643317534978
ITGAV	0.70584122051087	11.2653419071902	6.13920562283477	5.02757412550255e-09	1.19525768636079e-07	10.0321030160915
YPEL4	0.924050649065217	3.54441666552174	6.13852700476861	5.04540850125032e-09	1.19810933125177e-07	10.028659830181
ROR2	1.78478344427174	7.00337759089674	6.13595419607557	5.11358839055228e-09	1.21289587293597e-07	10.0156081284672
SEMA5B	1.57299141695652	4.0652800481087	6.13500739259885	5.13890565428529e-09	1.21749338693962e-07	10.0108059552425
PEAR1	1.25234815153261	5.80258933167935	6.1323967804286	5.20935128432245e-09	1.23275963437651e-07	9.99756748685821
KLF17	0.850706155402174	0.808589020320652	6.13070937200996	5.25538794948026e-09	1.24222113547795e-07	9.98901257081468
CDK6	1.24490994215217	9.15444409721739	6.12393383184694	5.44429319765203e-09	1.28539198545716e-07	9.95467712766396
PLXNA4	1.52105769044565	3.54102457582065	6.12211516738009	5.49612195995802e-09	1.29613717531562e-07	9.94546518496337
ZCCHC12	1.43056308636956	2.36410759658696	6.11939086376716	5.57466644227896e-09	1.31315076229894e-07	9.93166934115143
ITIH5	1.3587461841087	6.32355856394565	6.1158341599165	5.67886854369257e-09	1.33616222374932e-07	9.91366430679674
SLCO2A1	1.3444513215	8.27828599417391	6.10174576458562	6.11071888608618e-09	1.43612393340012e-07	9.84241258483698
ARSB	0.690671939358699	7.73088436495109	6.09918365804355	6.19264422711359e-09	1.45371260420697e-07	9.82946642471218
AXL	1.21333169603261	9.06208366497283	6.09135630475688	6.44965859603980e-09	1.51231594759941e-07	9.78993752032322
SOBP	1.57886587588043	5.26677964103804	6.07953906553439	6.85761521358332e-09	1.6061380289622e-07	9.73032279337398
GSTM5	1.46290090177174	3.39397179805978	6.07862270108469	6.8902866890492e-09	1.61194996578361e-07	9.72570318214624
KCNMB4	1.66101513461957	5.10759209296196	6.06906410781304	7.24031225293226e-09	1.69190759104113e-07	9.67754350156325
CNTN1	2.41735874296739	4.78046868255978	6.06539527208433	7.37924077212891e-09	1.72241049967883e-07	9.6590718913824
SORCS2	2.03522229509783	5.54774142714674	6.06323523387169	7.46225410182341e-09	1.73980758417171e-07	9.64820013462176
IGF2-AS	1.09849027923913	1.38226104676087	6.05985026978869	7.59418785493542e-09	1.76855791395812e-07	9.63116832582486
TRPA1	1.3824759996087	2.15207139527174	6.05658706780112	7.72353932733247e-09	1.79664236257234e-07	9.6147551448425
LTBP3	0.865573209054352	10.2688212047989	6.05463182264695	7.80207629241293e-09	1.81285616411592e-07	9.60492350497843
CLDN11	1.56595870558696	4.43742263304348	6.04985755282651	7.99715021573719e-09	1.85608066715249e-07	9.58092569742168
FAM167B	0.750213506239128	6.09098059646739	6.04626102250501	8.14725198799828e-09	1.88878157104814e-07	9.56285608145345
CDK15	0.514892398967391	0.434219603070652	6.04574103285449	8.16918108854886e-09	1.89172785997468e-07	9.56024415020097
FRY	1.30717464678261	6.64259398675	6.03834900098737	8.48724769063865e-09	1.96288114669885e-07	9.52312978694651
TMEM59L	1.64589576703261	2.21015476285326	6.03815899043386	8.49558150932678e-09	1.96288114669885e-07	9.52217616826086
PLPPR5	1.002360965	0.857376160054348	6.03750591854989	8.52428629371164e-09	1.96729788400542e-07	9.51889870481025
HECW1	1.34645957094565	2.52945222286413	6.03521086027728	8.6259181255466e-09	1.98851642900943e-07	9.50738274678868
ACTN1	0.734065425934784	12.1857970076087	6.02464376677077	9.10939026433471e-09	2.09761346861229e-07	9.45439763416805
TMEM240	0.91674587826087	2.51759197723913	6.01940035743871	9.35905016359878e-09	2.15268645971476e-07	9.42812929157596
CAVIN3	1.07223206216304	8.06997652661413	6.01354450574312	9.64580064638423e-09	2.21615780360431e-07	9.39881077057168
KIF3C	0.966595357619565	7.946554932625	6.01316785846862	9.66453623428765e-09	2.21797863443937e-07	9.39692566033168
PLXNC1	1.66732185269565	5.1409020878587	6.01218934895559	9.71337711729702e-09	2.22669674095624e-07	9.39202861274574
C1S	1.28088226470652	11.3991422351576	6.01036908108592	9.80487743987104e-09	2.24516373252047e-07	9.38292031709245
PTPRG	1.54174084583696	6.95356699658152	6.00841422463972	9.90408383396411e-09	2.26535215185554e-07	9.37314061435165
SYDE1	1.17231760691304	7.68043253869565	6.00807371913766	9.92146433814692e-09	2.26680048803742e-07	9.37143735985697
SELE	1.60845012182609	4.46280108183696	6.00165881121722	1.02545434688711e-08	2.34029441992023e-07	9.33936117300114
PLCL1	1.09144034259783	4.62059925384239	6.00015245508631	1.0334332101954e-08	2.35588324150879e-07	9.33183232486946
TPM1	1.1955783583913	11.2069577388587	5.99600691222559	1.05570668750901e-08	2.40398824723889e-07	9.31111920390003
PLPP3	0.985762479315214	9.20620885888587	5.98813127537106	1.09932453568401e-08	2.50053675151096e-07	9.27179512406686
MMP1	2.1340888563913	8.26199470828261	5.98436792847017	1.12078586188748e-08	2.5465297373583e-07	9.25301646055262
BCAT1	1.54530260345652	7.65210225736956	5.98083710823936	1.14129407540413e-08	2.5902578036578e-07	9.23540526866841
CALCRL	1.17462737842392	7.03654371115761	5.98003380026038	1.14601105038175e-08	2.59808936140136e-07	9.23139946377036
ZNF154	0.807685358847827	3.05944566753261	5.97546293315824	1.17321664603251e-08	2.65683067623057e-07	9.20861307690077
SEC24D	0.902732704271742	9.27557669338587	5.9751070015787	1.17536149065721e-08	2.65875321982513e-07	9.20683920045595
SETBP1	1.25735629880435	7.05923884119565	5.97153199399432	1.19711866891005e-08	2.70498719493695e-07	9.18902616344904
NAV2-AS6	1.47339725581522	3.64672951569022	5.96729349661459	1.22342531443455e-08	2.76013287546542e-07	9.16791645410158
WWC2	1.17447273370652	7.65725081044022	5.96716772563563	1.22421451317129e-08	2.76013287546542e-07	9.16729020922371
CHST11	1.19533654793478	7.30533835018478	5.96054760069504	1.26646654026614e-08	2.85226059348412e-07	9.13433948173518
CYP26B1	1.27913109621739	6.52682253390217	5.95919445659467	1.27527697459571e-08	2.86895369383554e-07	9.12760742516134
PCDH9	1.41171789582609	1.58112141205435	5.9577275876676	1.28489569973305e-08	2.887426623376e-07	9.12031073430627
ATCAY	0.801478269880435	0.644845330853261	5.95584498097482	1.29734472938296e-08	2.91221245216086e-07	9.11094779608848
UBAC1	-0.46193672232609	10.5397669270217	-5.95553426401663	1.2994107205519e-08	2.913662268149e-07	9.10940267063092
ACE	1.15109384814131	7.72938639771196	5.95411296959439	1.3089022203072e-08	2.93027993787026e-07	9.10233558474422
TSPYL5	1.6612006886413	5.57753272870109	5.95399722247426	1.30967817079837e-08	2.93027993787026e-07	9.10176010663043
TMEM100	1.80855883458696	2.68740081213043	5.95139929486264	1.32721329482412e-08	2.96627834094842e-07	9.08884556262387
KCNT2	1.31055981079348	2.1496661482337	5.95093896363905	1.33034426539593e-08	2.97004061949165e-07	9.08655760806334
ESM1	1.43939253244565	6.66950039091848	5.95005433581728	1.3363814371825e-08	2.98027586376884e-07	9.08216113386096
KIRREL1	1.83859914140218	5.8311380232337	5.94703038047824	1.35722184963517e-08	3.02346587285176e-07	9.06713582911666
ANK2	1.57768345475	4.83851565449457	5.94054220811913	1.40301678235929e-08	3.12209276829345e-07	9.03491502503545
PTGDR	0.990647236	3.00506644206522	5.93836259121924	1.41873794241246e-08	3.15365616083168e-07	9.024096184085
PSD	1.16738659411957	5.27301714129891	5.93481973214038	1.44466076087609e-08	3.20780355312713e-07	9.00651640649786
NREP	0.950101603130436	9.8742552221413	5.92184631229054	1.54360576107531e-08	3.42380101621428e-07	8.94220232599193
KCNN3	1.36365472390217	3.69280552289674	5.92014532378232	1.55706110269111e-08	3.44991605225847e-07	8.93377693991453
RTL3	0.684518216826087	0.630531137141304	5.91097257490061	1.63162386886604e-08	3.61122188970059e-07	8.88837041893679
RPP38	-0.329076246206522	8.46346929834239	-5.91034784058927	1.6368274307877e-08	3.61883495662406e-07	8.88527962004305
GLIPR2	0.980893314369565	8.4909130348587	5.90358838665631	1.6941778887709e-08	3.74159825015206e-07	8.85185216434002
TNFSF4	1.1068681643587	5.22126883667935	5.90260198357507	1.70270983658523e-08	3.75639760400207e-07	8.84697628143959
SNPH	1.25155233045652	5.2042383271087	5.90201632155773	1.70779544035386e-08	3.76357025238885e-07	8.84408156030328
KCNA6	1.3033750241087	1.8935721101413	5.90161754014224	1.71126677115847e-08	3.76717385663715e-07	8.84211063553229
LRRC17	1.80946018048913	4.739412626875	5.89800809933931	1.74300225700139e-08	3.83292361274358e-07	8.82427555321858
TRIM61	0.590584419456522	0.692572946565217	5.89032420848817	1.81249269564538e-08	3.98146816237219e-07	8.78633230943578
PARVA	0.679318004000001	9.6870893115	5.88834145228781	1.83085982200066e-08	4.01751347251203e-07	8.77654685678813
CBLN3	0.724556652152174	5.14263314156522	5.88290024466702	1.88220524412141e-08	4.12576976427767e-07	8.74970447602434
ID4	1.43540221892391	7.05925164054891	5.87546367825262	1.95466540827891e-08	4.28002883475543e-07	8.71304592520775
NR2F1	1.51613343286957	6.09908123455435	5.87034315726844	2.00613860225127e-08	4.38805391283469e-07	8.68782264704962
ALPL	1.46826207354348	7.02696943319565	5.8693279135736	2.01650063597115e-08	4.40602167712675e-07	8.68282341466662
APCDD1L	1.86426931541304	3.22906738754348	5.86850162305735	2.0249727802001e-08	4.41873580385504e-07	8.67875505411883
MATN3	1.60283634913044	5.18617756544565	5.86834069209393	2.02662689059199e-08	4.41873580385504e-07	8.67796273265652
FAM162B	1.16057926726087	3.00381767447826	5.86174508951433	2.09556870488418e-08	4.56420202952322e-07	8.64550291711897
PCDHGA4	1.19545430625	2.26804865549457	5.85983120666578	2.11600002743121e-08	4.60381469382886e-07	8.63608852468752
MOCS1	1.38603274504348	6.6047369676087	5.85883581501712	2.12670309078523e-08	4.62219992729243e-07	8.63119301972155
ABL2	0.471134271380436	9.33702018413587	5.85379010977883	2.18177789125172e-08	4.73688222167318e-07	8.60638610487346
HOXA11-AS	1.54796015970652	5.11290842550543	5.8478745801459	2.24812596343853e-08	4.87577171161398e-07	8.57732131133978
ZNF43	1.48915276932609	5.2869500495	5.84656045009227	2.26313099777031e-08	4.90313185652096e-07	8.57086731316645
MEOX2	1.2103243478913	1.54673226777174	5.84518493579501	2.27894190461719e-08	4.93217838154334e-07	8.56411290318824
TLN1	0.465954521217395	12.1862295459891	5.84358976693341	2.29741302859454e-08	4.96691497446514e-07	8.55628124663458
SEC23A	0.547024363880437	9.88504928880978	5.84212942965052	2.31445127911234e-08	4.99848388353135e-07	8.54911284024185
SLC26A10P	1.25870808931522	3.1876082917663	5.83901732597431	2.35117481056747e-08	5.07245568753025e-07	8.53384043573874
SEMA3D	1.8850436021087	3.31758582190217	5.83561957544283	2.39192018967368e-08	5.15493976171586e-07	8.51717259108709
CHSY1	0.611910942576088	9.73290620355978	5.8335336537105	2.41727571535404e-08	5.20411813766199e-07	8.50694327715677
ENOX1	1.29334781722826	3.70083766469022	5.83246334267372	2.43038783664536e-08	5.22686239459674e-07	8.50169546620508
LINC00189	0.47266832675	0.528783078375	5.8296678887579	2.46496338416138e-08	5.2956705500355e-07	8.48799226352833
FGF1	1.40802674685869	5.02473583457065	5.82923376524605	2.47037583298415e-08	5.30174696290123e-07	8.48586461063721
FAM131B	1.04164965481522	4.74482805207065	5.82258142527634	2.55478297196336e-08	5.47716637782364e-07	8.45327484695291
CNTN3	1.3575447773913	1.8218457601087	5.81865378644204	2.60593612935948e-08	5.58100120731403e-07	8.43404533685467
ST8SIA2	1.78698930306522	2.38170061840217	5.81786973670138	2.6162668314923e-08	5.59728327233863e-07	8.4302077354567
XIRP1	1.4735686316087	3.04199612683696	5.81510801410654	2.65297561706256e-08	5.66631708995044e-07	8.41669306033598
TDRP	1.56722008491304	5.62037381140217	5.81502715421435	2.65405796336812e-08	5.66631708995044e-07	8.41629743328447
TACC1	0.696167535423914	9.97789275628804	5.8147198925073	2.65817474155942e-08	5.66920698259611e-07	8.41479411366162
PCDHB15	1.09259076488044	3.87410192533152	5.807758953056	2.75313119598315e-08	5.86562749200272e-07	8.38075136770796
RHOBTB3	1.39411817081522	8.50164446202717	5.7998722205501	2.86472917026314e-08	6.09705896123328e-07	8.34221480823628
LATS2	0.665152966554349	8.27631264315761	5.79819099224731	2.88908466597972e-08	6.14252332558611e-07	8.3340045534654
CRISPLD1	1.88863238783696	4.229245162375	5.79708384766194	2.90523405358716e-08	6.170464500771e-07	8.32859872140458
LEF1	1.20345324392391	7.04138419032065	5.79506306393356	2.93493822629963e-08	6.22710729979209e-07	8.31873371117378
SLC43A1	1.12454005073913	5.6686083123587	5.7885406899013	3.03285379928893e-08	6.42820882231518e-07	8.28690908470566
CCDC8	1.91144009341304	6.63149684420652	5.78786988139758	3.04310351928513e-08	6.44124806548828e-07	8.28363740582726
ALDH1B1	0.794337130423912	9.00000893785326	5.78772741576327	3.04528470220969e-08	6.44124806548828e-07	8.28294260354087
TFPI	1.64179745202174	7.38388247334783	5.78703554591133	3.0558991582707e-08	6.45704253658495e-07	8.27956853426657
SEMA7A	0.986216176141306	7.9570115967663	5.785836763756	3.07437623614597e-08	6.48940095030936e-07	8.27372304255373
SLC2A14	1.12654859406522	3.1158461098587	5.78474372872291	3.09131861630924e-08	6.51845673698013e-07	8.26839392036589
CSGALNACT1	1.03365771134783	7.37618666765217	5.78440533739518	3.09658227292877e-08	6.52285200140447e-07	8.26674422465375
TCEAL2	1.5212832563913	2.71408110327174	5.78278015458059	3.12198428244171e-08	6.5696155408058e-07	8.2588222015106
PXDNL	0.983556055554348	1.77345568916848	5.78093345102201	3.15109611831698e-08	6.62408187085137e-07	8.24982222599668
CDH6	1.7225919676413	4.61361304410326	5.7776712864382	3.20317164371751e-08	6.72666045180678e-07	8.23392878757577
APBA2	1.45514719441304	5.78002259859783	5.77453255214211	3.25407083011791e-08	6.82571695175236e-07	8.21864254173444
KIF5C	1.30814025372826	4.55806901649457	5.77435368501658	3.25699512392921e-08	6.82571695175236e-07	8.2177715964585
GPRC5B	1.40228088323913	7.2593726675	5.77363676271966	3.26874188268714e-08	6.84142786601015e-07	8.21428092309291
SCN5A	1.31571673081522	2.91874488667935	5.7734448272913	3.27189376554903e-08	6.84142786601015e-07	8.21334644588331
TPM2	1.14241602453261	11.225770922462	5.77328653709361	3.2744953767227e-08	6.84142786601015e-07	8.21257579352663
TCEA3	-0.976020397391299	9.93627288436956	-5.77167571783579	3.30108563643267e-08	6.88996683648922e-07	8.20473417998425
GPR173	1.35114622429348	2.68058809217935	5.77044956621782	3.32146750358122e-08	6.92546227347317e-07	8.19876617440437
BCHE	1.67852445891304	2.62640639801087	5.75784127097538	3.53832005683247e-08	7.37012310721136e-07	8.13744900556841
FUT8	0.727826541673915	8.59614184057609	5.75307569134254	3.62383886845575e-08	7.54059858662339e-07	8.11429696563643
LMO3	2.06261261421739	4.04367237083696	5.75185943547215	3.64598640685042e-08	7.57899727551672e-07	8.10839029842668
UTRN	0.852100549152171	9.507820275	5.75146146887103	3.65326191659075e-08	7.58643469055591e-07	8.10645778703965
GFRA2	1.39122784031522	2.64338447488587	5.74843870924462	3.70898842828564e-08	7.69436962417963e-07	8.09178239346545
ADRA2A	1.67955972242391	5.8103570022663	5.74811260246629	3.71504985349712e-08	7.69915937820206e-07	8.09019947510432
ALG1L1P	-1.34863317080434	8.00840650792391	-5.74519876153163	3.76964176794983e-08	7.80441373895325e-07	8.07605848324942
RASSF2	0.945188356369568	7.83507570607609	5.74489007040441	3.77547095396663e-08	7.80860257686828e-07	8.07456068285682
TEAD1	0.67640146429348	9.98867914672283	5.74198757993853	3.83071305597039e-08	7.91487812380106e-07	8.06048023056427
DPYSL4	1.50869032927174	3.67172244791848	5.73988655937607	3.87119331322149e-08	7.99047014158604e-07	8.05029091149243
CD302	0.697667409760869	7.67990682158696	5.73558980872995	3.95528500454731e-08	8.15583743098464e-07	8.02946100004135
PDE3A	2.05938429436957	3.40495844257609	5.73498928318513	3.96717921508201e-08	8.17215019636923e-07	8.0265506154806
CALHM2	0.717123826086957	7.80978255668478	5.72996013239807	4.06817045998006e-08	8.37178067476539e-07	8.00218564827335
CCNG2	0.666007792999997	9.52654031294565	5.72622080811587	4.14488519784114e-08	8.52110316674415e-07	7.98407916975995
SPRY1	1.0547536943587	7.9806691727337	5.72511273165534	4.1678884855847e-08	8.55981662249662e-07	7.97871523925449
PCDHGB4	1.20477635197826	1.90507591905435	5.72131231661021	4.24773571943048e-08	8.71507937555551e-07	7.96032381855897
RGS16	1.05877696447826	7.7397472496413	5.72041001347791	4.26691176753453e-08	8.74218276068313e-07	7.95595853071424
LGI4	0.983617080608695	5.09484271938044	5.72029004136207	4.26946781995638e-08	8.74218276068313e-07	7.95537814888259
ZNF582	1.11596376947826	2.55672469148913	5.71843796215784	4.30911749937888e-08	8.81457265550911e-07	7.94641952959584
ITSN1	0.60234788295652	8.84377484502174	5.71672071025683	4.34620219765036e-08	8.88157674195143e-07	7.93811487757586
C3orf18	0.909759751445652	5.34882367674457	5.71390532112581	4.40767758667893e-08	8.99824090008872e-07	7.92450336774547
PCDHGA9	1.34451604092391	3.0018258077337	5.71266233639013	4.43508844460835e-08	9.04519976322362e-07	7.91849541443434
CCND1	1.32988451695652	10.06052966	5.70404046207483	4.62986138572539e-08	9.43305521856284e-07	7.87684668544664
MAGED4	1.79131788267391	5.89123650967391	5.70044428576225	4.71354942344228e-08	9.59403705563147e-07	7.85948796607108
SHISA4	1.08008620153261	6.36217128429891	5.69869995171491	4.75467317734992e-08	9.66814961146563e-07	7.8510708207113
IL17D	1.08365427890217	3.06126591477717	5.69685311329652	4.79859566321009e-08	9.74780071505757e-07	7.84216100283236
SOX11	1.64874927296739	2.38157916449457	5.69340942853631	4.88155664026672e-08	9.90651806017333e-07	7.82555278987749
SLC16A12	1.50994459469565	1.9904714938913	5.68918405774426	4.98526558023061e-08	1.01069855641889e-06	7.80518421677347
WT1	1.83225430242391	3.32888152847283	5.68726320787391	5.03312048397429e-08	1.01939321786476e-06	7.79592816537606
SLC24A2	0.647401511054348	0.572445698788044	5.68628510330936	5.05766058088906e-08	1.02335327552368e-06	7.79121578353012
SV2A	1.54689902296739	6.01598389008152	5.68564437361457	5.07379947005194e-08	1.02560732736015e-06	7.78812913666958
MAML2	1.10616852805435	6.93765415699457	5.68356115302843	5.12662079951996e-08	1.03526455653298e-06	7.77809512016777
DNM3	1.02087263345652	4.82530841838043	5.67704209879568	5.29541067021013e-08	1.06829833550345e-06	7.74671209160328
CLEC3B	1.08032508661956	5.25673193017935	5.67124843252148	5.44996743010449e-08	1.09839864207715e-06	7.71884221553494
TMTC1	1.75211370173913	6.67281643356522	5.66972732334723	5.49127088443753e-08	1.1056369453975e-06	7.71152835975567
TFPI2	2.45869731581522	4.49918850386413	5.66658100044597	5.57767743523204e-08	1.12193341116329e-06	7.69640443904657
SFRP4	2.53368611957609	8.023138069375	5.66225948073623	5.69852650065595e-08	1.14511917937275e-06	7.67564108231377
MMRN1	1.45709392598913	4.52045848239674	5.66156768207094	5.71810833561245e-08	1.14792983093699e-06	7.67231826562847
SOX4	0.778483158445654	11.1213744387554	5.65868485663024	5.8004187966416e-08	1.16331566422967e-06	7.65847466367942
FOXL2NB	1.39681490320652	4.49020181622283	5.65707281086332	5.84694934889529e-08	1.17067612855026e-06	7.65073561708431
PCDHB6	1.09368346817391	2.36152087725	5.65701824759531	5.84853064173135e-08	1.17067612855026e-06	7.65047369886614
CREB3L1	1.96990584870652	7.75023259414674	5.65460063474068	5.91901615196416e-08	1.18363015974511e-06	7.63887028804344
LEFTY2	1.86330170384783	2.65097034440217	5.65203606812686	5.99469306814027e-08	1.19759608256119e-06	7.62656536315103
RPS6KA2	1.13442111465218	8.53816676761956	5.6512370564795	6.01846334036684e-08	1.20117521745434e-06	7.62273246200016
EIF4EBP3	-0.752537983326087	7.8336101231413	-5.64792927325244	6.11785187183089e-08	1.21982475077118e-06	7.60686888890277
SVEP1	1.42399862581522	6.39518634655978	5.64296076094727	6.27015950070733e-08	1.24897924733993e-06	7.58305296817326
VASN	1.13488504836957	8.66026615175	5.6426459211019	6.27993457817418e-08	1.24971307216683e-06	7.58154431911223
ITGA4	1.11215256536957	6.96834962263044	5.64069845912295	6.34073057155024e-08	1.26058884822186e-06	7.57221378557975
HHIP	1.52026751379348	1.617229992875	5.64010007743155	6.35952607318542e-08	1.26310161126375e-06	7.56934731777483
BMX	1.18505474628261	2.03465063543478	5.63890246245732	6.39730741393513e-08	1.26937675253102e-06	7.56361094332864
SLC6A6	0.807678810217389	9.58593430641304	5.63857223193414	6.40776374747569e-08	1.27022308026047e-06	7.56202934490885
ZFHX3	0.72153579653261	8.90360866250544	5.63835122710174	6.41477090908374e-08	1.27038469827868e-06	7.56097090577436
CLEC1A	0.889713197978262	4.55720638157609	5.63499891744984	6.52198121722005e-08	1.29037115365192e-06	7.54491955135585
ADGRB3	0.909252835271739	0.759126425472826	5.63224129323624	6.61148301458922e-08	1.30681885366404e-06	7.53172066111197
BAG2	1.03411291892391	7.48213258944022	5.62741404253283	6.77105316940165e-08	1.33707120189234e-06	7.50862678366307
ARMCX1	1.20544442584783	6.26208482642391	5.62690687943873	6.78803474683851e-08	1.33913566250852e-06	7.50620129020631
CDH8	1.26906730022826	1.41105051740761	5.62555521765898	6.83349646298173e-08	1.34680928848219e-06	7.49973775526137
ZIK1	1.0104002256413	3.11574351794022	5.62492282890994	6.85486815973546e-08	1.34972485636557e-06	7.49671409915554
CDX1	1.26493293961957	2.78441712922283	5.62242404806429	6.93995527670866e-08	1.36516838362638e-06	7.48476895278185
GCKR	0.820423373021739	0.916001654467391	5.61964679215741	7.03573526209152e-08	1.38268372004149e-06	7.47149696504046
WIPF1	0.964757351315219	9.2132460129837	5.61699265947289	7.12847471970882e-08	1.39956857248101e-06	7.45881766933782
SLC1A2	1.3030823383587	3.21632788859239	5.61476935220283	7.20707834603249e-08	1.41364843619071e-06	7.44819975144148
ASXL3	1.3566540483913	1.60373654692391	5.61225575306676	7.29696458423526e-08	1.42991234359842e-06	7.43619904001523
POGLUT2	0.77497289506522	7.09975062331522	5.61107954796144	7.33940071240324e-08	1.43685576733184e-06	7.43058476651901
IL10	0.982356325706522	3.63526706732065	5.61069903881994	7.35318056228475e-08	1.43818117823066e-06	7.4287686939649
TBC1D16	1.03525432795652	7.03388028306522	5.60785642881818	7.45692587182419e-08	1.45708331535445e-06	7.41520438899121
DLGAP4	0.440775121782609	10.7889196282391	5.60590722306603	7.52888964190749e-08	1.46974527862051e-06	7.40590600893381
DNAJB5	0.838598972510868	7.72356809183152	5.60516146287968	7.55660173275885e-08	1.47375283033283e-06	7.40234907926005
SSPN	1.09241300307609	7.22192662382065	5.60074548290414	7.72274991951217e-08	1.50472611679612e-06	7.38129373914286
RAB3C	0.47967181151087	0.413491609668478	5.59867205114163	7.80198670055461e-08	1.51872259141631e-06	7.37141167642499
RSPO2	0.710425221293479	0.515852720461957	5.59530529743019	7.9323419561769e-08	1.54263374326902e-06	7.35537108330718
CACNA1G	1.28816213605435	3.46974172440761	5.59345085085861	8.00504878556024e-08	1.55529910921723e-06	7.34653864738433
TMEM263	0.712349172434784	9.40985739488043	5.58749313031789	8.24306170250216e-08	1.60002740728701e-06	7.31817694823546
GPR17	0.836577084532609	1.47440285904891	5.58081229621434	8.518183927153e-08	1.65186748235726e-06	7.28639825856447
TRHDE	1.5672280455	1.87045518054348	5.57822504755265	8.62711945163184e-08	1.67141274588414e-06	7.27409872246812
RTL5	1.25793697897826	5.75874979503261	5.57756633669259	8.65507079182757e-08	1.6752461078861e-06	7.27096791703556
GJC1	1.2073482763587	7.41805466071196	5.57226103388264	8.88343909100024e-08	1.71782770810605e-06	7.24576172656602
KLK4	1.36993899246739	2.07583229784239	5.57067044441393	8.9530451190648e-08	1.72965750195718e-06	7.2382079332427
PNMA8A	2.11095792719565	4.9757390345	5.56903370390808	9.02522643508649e-08	1.74196209566011e-06	7.23043655922378
ART5	1.27652726546739	1.95552854389674	5.56742167837192	9.09687287255055e-08	1.75414042035827e-06	7.22278411368437
MMP7	2.30590588732609	7.94059632870652	5.56543630555084	9.18587588476523e-08	1.76963958241998e-06	7.21336150666064
PRUNE2	1.39983982255435	5.05258672417935	5.56519675849179	9.19667191841221e-08	1.77005738977545e-06	7.21222477385211
NETO1	0.922888681923913	0.938307639548913	5.56474650557401	9.21699767924209e-08	1.77191188324044e-06	7.2100882633627
CHGB	1.6457105201413	2.30491207127717	5.56460090466071	9.22357991568352e-08	1.77191188324044e-06	7.20939739369
LAMB2	1.02306237971739	10.64047168675	5.56423652011181	9.24007290231207e-08	1.77341979173748e-06	7.20766846177907
SNTB1	1.22078073381522	6.9071639349837	5.56378663544869	9.26047555546396e-08	1.77567455113508e-06	7.20553395950523
ERMN	0.910798250847826	3.05828501679348	5.56352085575452	9.2725495447618e-08	1.77632958926123e-06	7.204273010711
FHOD1	0.495672372434784	9.08751236483696	5.56303696998906	9.29457124144882e-08	1.77888729627617e-06	7.20197740245855
ELMOD1	0.787453017336956	1.04409120379891	5.55801711229853	9.52605815184153e-08	1.82149240541783e-06	7.17817098109765
FCN3	1.07923180275	4.16727364724457	5.55638868861514	9.6023532467305e-08	1.8343713367148e-06	7.17045153576294
NRCAM	1.78046530316304	5.52394312667935	5.55432820341427	9.69974640933192e-08	1.8495539357991e-06	7.16068622676924
CD276	0.737706325945652	10.7948309897663	5.55432583681431	9.69985882399881e-08	1.8495539357991e-06	7.16067501215935
KIF19	1.11585976244565	2.0918192872337	5.54468787829435	1.0168371821061e-07	1.93708899398987e-06	7.11503172586101
GALNT13	1.16242565479348	1.57487398458152	5.54216406027317	1.0294661549476e-07	1.95932811698143e-06	7.10308876558052
MYADM	1.41721486983696	9.99392327342935	5.53718970571145	1.05480708584873e-07	2.00569758854108e-06	7.07956092788066
PLAGL1	1.32879841365218	6.98497504344565	5.53382513363241	1.07229127189355e-07	2.03705555791112e-06	7.06365559452859
FLI1	0.928293530434782	7.25251117695652	5.53250244387847	1.07924185861748e-07	2.04836310945928e-06	7.05740472833574
LINC01119	0.773228110945652	2.31868500958152	5.53195995073792	1.0821052938597e-07	2.0518996593456e-06	7.0548412808921
PTK7	0.614238237630435	11.4466775993261	5.53070146638008	1.08877650992956e-07	2.06264336604106e-06	7.04889524236962
PLBD2	0.579073756945654	8.47763841757065	5.52959347989562	1.09468314137977e-07	2.07192011177941e-06	7.04366106681691
MMP9	1.49968272298913	9.40222225988587	5.52856209441839	1.10020950485131e-07	2.07959435676324e-06	7.03878942803427
PALD1	0.958997247793478	7.19478250971196	5.52845870921542	1.10076496146848e-07	2.07959435676324e-06	7.03830113475216
RFTN2	0.837352412989131	4.21748331415761	5.52570486951498	1.11566160493596e-07	2.10579844972135e-06	7.02529700875855
RAB23	0.587197781347825	8.62321293953261	5.52019620476225	1.1460527677401e-07	2.15980020046729e-06	6.99929794313436
CXCR4	1.1435411601087	9.01036925620652	5.52013814310452	1.14637735453959e-07	2.15980020046729e-06	6.99902400974394
FHOD3	1.45106471901087	7.42401466582065	5.51829505745146	1.15672764238298e-07	2.17730101273133e-06	6.99032944600045
DIO3	1.56642734390217	4.10809428991848	5.51690025960545	1.16462100766322e-07	2.19014933219307e-06	6.98375100782773
PRND	1.00043452783696	1.15394922744022	5.51657265863576	1.16648255576191e-07	2.1916412634219e-06	6.98220607921565
ZNF880	1.31131514104348	3.85248294245652	5.5147218832211	1.17705398372467e-07	2.20948001684162e-06	6.97347926233514
LRRC4C	1.51352383338043	2.19908489007065	5.51258432235402	1.18937982758497e-07	2.23057640974047e-06	6.96340278528084
ZNF439	1.02307376551087	4.47151581289674	5.51215614940105	1.19186389914949e-07	2.23319375514613e-06	6.96138470967513
BRSK1	1.31722763247826	4.59611159154348	5.51086436709955	1.19938895884013e-07	2.24524299895282e-06	6.95529692573157
GLG1	0.37334332623913	11.8535896900435	5.50709887612597	1.22158960592528e-07	2.28471777071731e-06	6.93755709751297
RGS3	0.526758787836958	9.36848306233152	5.50572625461007	1.22978160760198e-07	2.29794437551638e-06	6.93109260963012
DCAF12L2	0.590537324543478	0.461238879586957	5.50419699436323	1.23897156276442e-07	2.31300996844746e-06	6.92389177109323
OPCML	0.768772625684783	0.879482467103261	5.50345819585447	1.24343527149487e-07	2.31923286047821e-06	6.9204134966686
SCRG1	1.02363554209783	0.860681190048913	5.50169525032244	1.25415018953017e-07	2.33709350032611e-06	6.91211486895564
RASGRP2	1.06521528793478	5.22388355297826	5.50060621795361	1.26081410748195e-07	2.34737958649793e-06	6.90698946810263
GNA14	1.35412762143478	4.0050081543913	5.49658794634495	1.28570251010081e-07	2.39154654576049e-06	6.88808422042807
RBPMS2	1.43760712240217	5.05989574524457	5.49406948991488	1.30154493577656e-07	2.41882223254779e-06	6.87624036458838
SLC7A6	0.433890277152173	9.58732215527174	5.49260456015204	1.31084753258616e-07	2.43390577611496e-06	6.86935284250952
KERA	0.641173318347826	0.613026109934783	5.48994210876918	1.32792093231351e-07	2.46337737507019e-06	6.85683840666655
RFLNA	1.91193962276087	3.90222210106522	5.48890939154857	1.33460160840254e-07	2.47353398370324e-06	6.85198544846771
TK1	-0.580171758684783	11.6959611169402	-5.48857304960627	1.3367844812864e-07	2.47534361033873e-06	6.85040504693598
APP	0.604055735391304	13.562760976163	5.48803503011296	1.34028349121058e-07	2.47958488630906e-06	6.84787714807927
TIMP1	1.08736829879348	11.6775425975707	5.48111502310014	1.38609180846163e-07	2.56202212920786e-06	6.81537911261713
PCDHGA11	1.0087810721413	2.4492343497663	5.4804969767161	1.39025657344366e-07	2.56517748785118e-06	6.81247804358147
CCL2	1.30048815370652	8.06461280108152	5.48049062436671	1.39029944265268e-07	2.56517748785118e-06	6.81244822728712
ZFHX4-AS1	0.771229191771739	0.689579247961957	5.47982512950233	1.39479772314842e-07	2.57116485946417e-06	6.8093247025729
SLC18A2	1.04342725638043	2.19409738713587	5.47189871149147	1.44947814546329e-07	2.66956401350721e-06	6.77214264906618
BCL6B	0.935190444239132	6.62636694253261	5.46660481687347	1.48715642725795e-07	2.73650120341269e-06	6.74733098315378
PLP1	1.31038924220652	1.506557553375	5.46630464273697	1.48932123102946e-07	2.73802900511034e-06	6.74592462907918
CADM1	1.55683944867391	6.79224374793478	5.46129977446939	1.52587141922069e-07	2.80271297297681e-06	6.72248434296808
FAM24B	-0.904940211293477	5.430002075875	-5.45968814414546	1.53782610370731e-07	2.82214473790366e-06	6.7149395552706
FXYD6	1.45352480571739	7.45144854178261	5.45467568643279	1.57559389480793e-07	2.88887041463577e-06	6.69148413475382
EXOC3L1	0.656003610956521	5.80285370613043	5.45269204249249	1.59078865001535e-07	2.91412595824687e-06	6.68220609304916
CCDC71L	0.689655636173912	8.37570482394565	5.4485023354834	1.62335287468592e-07	2.97112675556923e-06	6.66261766124828
NECAB1	1.33377061672826	3.78550229284239	5.44367095772449	1.66171155677246e-07	3.03862174779863e-06	6.64004261372868
IGFBP6	1.53311261886957	7.85007100107609	5.44195651815045	1.67553458765538e-07	3.0611703592988e-06	6.63203520139417
NR2F2	1.05856620726087	9.08630270917391	5.44119867687532	1.68168050647903e-07	3.06966538713792e-06	6.62849622770768
PID1	1.33478024693478	5.37262284611957	5.43992658472087	1.69204631640482e-07	3.08584126877136e-06	6.62255659772137
MMP8	0.841196614543478	1.02456551440217	5.43811950639983	1.70687867910981e-07	3.11012698572788e-06	6.61412073736093
DISC1	0.92613413376087	5.99226095368478	5.43740470156811	1.71278065711209e-07	3.11811186707798e-06	6.61078441929723
SEMA3A	2.00814161654348	5.69451391826087	5.43720338766824	1.71444644621843e-07	3.11837745895954e-06	6.60984485304845
HAS2-AS1	1.31782064595652	2.14445336173913	5.43479229360541	1.73452037560128e-07	3.15209517681234e-06	6.59859381182142
ARMC9	0.951081893543479	6.77779011329348	5.42987242364264	1.7761946816399e-07	3.22497223745185e-06	6.57564705434141
SAMD11	1.69467367030435	4.28802954558696	5.42803752508442	1.79198592007416e-07	3.25076703113719e-06	6.56709273854945
EMX2	1.85545518143478	4.55190578107609	5.42553709768615	1.81372518185777e-07	3.2872967805809e-06	6.55543907346182
CACNB2	0.82100067901087	3.33803696057065	5.42282514347667	1.83759406941405e-07	3.32761849268915e-06	6.54280392595515
NNMT	1.500006842	9.52000862625	5.42219166632991	1.84321348142835e-07	3.33485105806573e-06	6.53985317621963
CSRP1	0.538735211076087	12.0147547136359	5.42199818893393	1.844933105458e-07	3.33502136781338e-06	6.53895200401758
MAB21L1	0.825461900032609	0.822363727494565	5.41956507467129	1.86669250255456e-07	3.37138468969295e-06	6.52762110907283
NOG	1.450127175	2.32009418104348	5.41469152592288	1.9110315135483e-07	3.44842863355061e-06	6.50493626096462
SEMA3G	1.05560111915217	5.84301377688043	5.41321605931688	1.92465636677221e-07	3.46996262540118e-06	6.4980713280862
ADGRD1	1.24588188817391	2.70279047419565	5.40609346719471	1.99177096186325e-07	3.58781078354242e-06	6.4649508985222
ATOSB	0.541753064510869	8.83083500354891	5.40428721224362	2.00915012575235e-07	3.61594150263692e-06	6.4565567234427
CD59	0.638445004097825	12.7388499010272	5.40161597907427	2.03512294017212e-07	3.65947566726655e-06	6.4441464660115
NEXN	1.22387919486957	6.59624754831522	5.39739241354262	2.07685822953748e-07	3.73125221501055e-06	6.42453329135323
PTX3	1.58635458344565	3.07799670735326	5.39173773162972	2.13404288847842e-07	3.83063499063094e-06	6.3982917433972
SMIM10	1.05242782594565	5.3009175944837	5.38423252448341	2.21231565693435e-07	3.96766436480087e-06	6.3634932525807
HDX	1.30553904365217	2.61080377302174	5.38316910915489	2.22362993994528e-07	3.98447296749846e-06	6.35856548152745
SFRP1	2.01518354482609	8.42145872180435	5.37896241793242	2.26894242411831e-07	4.06211969595422e-06	6.33907896454314
IGDCC3	1.01203466955435	0.997229692538043	5.37520215303409	2.31020663419593e-07	4.13238966990391e-06	6.32166975859687
ABCA9	1.20603210857609	3.22559384192935	5.37332178724887	2.33111455575389e-07	4.16615656275284e-06	6.31296738580324
CNN3	0.636538973913044	11.2408357203804	5.37179038601553	2.34827838773654e-07	4.19317908452486e-06	6.30588165979774
GLS	0.712353623576085	9.9518348607663	5.37137012013744	2.35301018205507e-07	4.19797477436729e-06	6.30393736427295
ITGB5	0.73884120427174	11.2084025357989	5.36870746205218	2.38320571138502e-07	4.24815217901706e-06	6.2916215500969
SUSD2	1.38879618896739	6.62544701203804	5.35945775630564	2.49106205751539e-07	4.4365555758718e-06	6.24887256243718
RARA	0.533047986467391	9.24385048120109	5.35926482215153	2.49336163202691e-07	4.43679970548969e-06	6.24798145646477
PKD1L1	0.736108131163044	1.75411972508152	5.35898452122185	2.49670621165876e-07	4.43890132968828e-06	6.24668687063655
ARHGAP42	1.33275854770652	5.74383323742935	5.35838301125579	2.50389824568615e-07	4.44783379279159e-06	6.2439089285961
WNT5A	1.19547170696739	8.91377257524456	5.35512555915815	2.54319827514691e-07	4.51373693868419e-06	6.22886903541681
POU2F2	0.930080832532608	5.40209413202717	5.35401889023924	2.55668605806413e-07	4.53375348775297e-06	6.22376097719369
FKBP9	0.508211288130434	10.9590305978261	5.35291232725394	2.57024219036186e-07	4.55244276981556e-06	6.21865417522105
ZNF85	1.26437375332609	4.21064913538043	5.35279667066688	2.57166309412498e-07	4.55244276981556e-06	6.21812046292292
KRTCAP3	-0.773451071967392	9.35938220577717	-5.35260074032429	2.57407195019624e-07	4.55277881053244e-06	6.21721633611545
GFRA1	1.54049100880435	3.47575121693478	5.34743018091356	2.63844121003885e-07	4.66260967324437e-06	6.1933653229312
MYL3	0.687672891793479	0.710980553070652	5.34518242834561	2.66691023434807e-07	4.7088637932977e-06	6.183002007435
ZNF491	1.00770304940218	2.73883992638587	5.34295094860119	2.69546893818245e-07	4.75519657821921e-06	6.17271685445365
ZNF418	1.01045023770652	2.5134896267337	5.33998579000615	2.73387845535823e-07	4.81881308149354e-06	6.15905492621731
CGNL1	1.41337452442391	6.50643019907065	5.3398041639053	2.73624841187502e-07	4.81885052930813e-06	6.1582182658738
MYH10	1.08111604244565	9.48080904380978	5.33933439618487	2.74238747939777e-07	4.82552006130396e-06	6.1560543777269
ZMAT4	0.946754400163044	0.741752441820652	5.33808712627801	2.75875232807807e-07	4.85015608527658e-06	6.15030975875606
FLNC	1.64474449776087	7.24456922723913	5.33613870822193	2.78450706836503e-07	4.89124413712716e-06	6.14133777975176
RASGRP3	0.795391966173915	6.35447673488043	5.33508627349289	2.79851566703638e-07	4.91071585638735e-06	6.13649257287353
RAPGEF2	0.530645397141305	8.45859011279891	5.33494667366255	2.80037897936989e-07	4.91071585638735e-06	6.13584993443311
LRRN4	1.19708592992391	1.56421684880978	5.32766151905446	2.89931218473088e-07	5.07986234791832e-06	6.10233022377855
NHLRC4	0.940107920315218	2.90583703111413	5.32461450359412	2.94169283065351e-07	5.14971943741623e-06	6.08832051266371
SLC38A4	1.61849014240217	3.42058499460326	5.32314252055691	2.96238195329157e-07	5.18151666970871e-06	6.08155465416961
CABP1	0.82253356623913	1.92742600616304	5.31777628433466	3.03901217562933e-07	5.31102323742648e-06	6.05690071641637
PALM2	1.06953006088043	4.56955872764674	5.31252811012208	3.11582123583254e-07	5.4406216421767e-06	6.03280674904646
MLLT11	1.09598848498913	7.23040386371196	5.31082878705997	3.14109403907876e-07	5.48008727889276e-06	6.02500901105111
FAM98C	-0.563758915760866	8.49987624088043	-5.30898336671434	3.16876564058012e-07	5.52366734475636e-06	6.01654293652087
ABCG2	1.05697107227174	4.40872304784239	5.30698546195809	3.19899119784116e-07	5.56762087962772e-06	6.00737974690793
SLC16A4	1.54892159572826	4.76519809259239	5.30695805209908	3.19940781648442e-07	5.56762087962772e-06	6.00725405187241
ZFTA	0.682280939086953	8.13638258281522	5.30461014603786	3.2352917184249e-07	5.6249412751155e-06	5.99648887981593
RHOQ	0.511787112510866	9.52313804613587	5.30444503111426	3.2378299195357e-07	5.6249412751155e-06	5.99573195738065
TAL1	0.844533399641305	4.10707543458152	5.30261117260109	3.26615122254896e-07	5.66934218553612e-06	5.98732631270713
TUBB3	1.06978878595652	9.69857769442391	5.30208736070985	3.27428491476262e-07	5.67865626341375e-06	5.98492576718158
HSPB6	1.48423075183696	6.55260603229891	5.30107038547013	3.2901327210899e-07	5.70132204717919e-06	5.9802656287956
NRXN3	1.53594038680435	2.83369134468478	5.30053981819704	3.29843030541176e-07	5.71087717942051e-06	5.97783464244545
QPCT	1.22724688566304	6.69207476117935	5.29821332404175	3.33505561400903e-07	5.76942125064277e-06	5.96717706775753
TNFRSF11B	1.56574028746739	4.35091631108152	5.29739215292081	3.34807733194158e-07	5.78706845993642e-06	5.96341613392431
SLC8A1	1.0629315346413	6.07138540589674	5.29509078128375	3.38483553635015e-07	5.8456793517926e-06	5.95287820920174
ENPP2	1.22132457272826	7.13863376477717	5.29304252287587	3.41788104237049e-07	5.8977851426674e-06	5.943502103343
C14orf139	0.879892967913044	5.10546480228261	5.29100932017819	3.45099406431906e-07	5.94991976618775e-06	5.93419754370856
DPP6	1.335299827	1.82456936296739	5.29006048921366	3.46655349449171e-07	5.97172779567477e-06	5.92985629800795
LCNL1	0.749731870576087	1.14679394139674	5.28838603745526	3.4941787388398e-07	6.01426721348793e-06	5.92219646548679
UBTD1	0.600721803804348	8.10352776678261	5.28682689351739	3.52009415785043e-07	6.0537947893225e-06	5.91506570963861
BEST1	0.661711983945653	4.14297634449457	5.28662020061359	3.52354372818005e-07	6.05465215000588e-06	5.91412051384375
CYSLTR2	0.938973153815218	2.24045706691848	5.28233415348	3.59582091710958e-07	6.16938847141499e-06	5.89452674979943
NLRP3	0.904697446076089	4.90989773459239	5.28230431029887	3.59632919618479e-07	6.16938847141499e-06	5.89439036184525
TMEM273	0.924789451173914	2.1268623133587	5.28146355395618	3.61067743953254e-07	6.18882782179526e-06	5.89054820747124
BACE1	0.556168896999997	9.2003570151087	5.27548421484259	3.7143390139508e-07	6.36119311763176e-06	5.86323629371778
NUDT10	1.28861724801087	3.1956378764837	5.27488724450716	3.72484604986724e-07	6.37386708966857e-06	5.86051074992073
STAB2	0.734000166826087	1.01801510276087	5.27300176580251	3.7582218622615e-07	6.42561982900159e-06	5.85190384424528
FZD7	1.11700878008696	7.99427540790217	5.27173558847443	3.78079822254266e-07	6.45883739649524e-06	5.84612521695365
F10	1.18658574190217	3.40366295682065	5.27079773152337	3.79760552926019e-07	6.48215246620893e-06	5.84184564722148
BOLA1	-0.50364932926087	8.50527659616304	-5.2698451998235	3.81475022127041e-07	6.50600418036617e-06	5.83749968683676
DEPP1	0.990467366489128	9.03714586126631	5.26069354261229	3.98335571991865e-07	6.78791605527998e-06	5.79577432405239
SCN7A	0.89463668651087	0.860819402820652	5.25594139761301	4.07374418001935e-07	6.93037530682395e-06	5.77412878755032
ANO4	1.44252776876087	2.47072934993478	5.25593398013572	4.07388681217047e-07	6.93037530682395e-06	5.77409501294132
HOOK3	0.446393268260868	9.51243970446739	5.2557675320562	4.07708875339304e-07	6.93037530682395e-06	5.7733371204403
CCM2L	0.843185601010871	4.78035604011413	5.25492956714296	4.09324580238295e-07	6.9520798118784e-06	5.76952186051223
SLC2A6	0.975745063847826	6.7749492676087	5.25299152198337	4.13085278761863e-07	7.01014943288431e-06	5.76069964221935
C5AR2	1.10415663229348	2.53159163379891	5.25162073240624	4.15765511231043e-07	7.04980247432009e-06	5.75446108635795
RCVRN	0.623686869391305	0.802026844782609	5.25139813625884	4.16202335145659e-07	7.05138175902848e-06	5.75344814934621
CREB3L2	0.834700844749998	9.60483358775543	5.25068890166155	4.17597120269032e-07	7.06917501366314e-06	5.75022094583939
PLXND1	0.63327798636956	10.3179797447826	5.24948124966049	4.199825647868e-07	7.10369520340542e-06	5.74472655057279
PODNL1	1.10657195554348	6.24898047803261	5.24666513736922	4.2559676446747e-07	7.19272554907668e-06	5.73191783655644
SACS	0.829947503021738	7.93877205892391	5.24613942920989	4.26652870767594e-07	7.20463946464092e-06	5.72952728309786
MARVELD1	0.925151965271738	9.12831333813587	5.24333599738203	4.32327926851603e-07	7.29446716711705e-06	5.71678221234006
RXFP1	1.22428059616304	2.01662282884239	5.24102681906726	4.3705753574752e-07	7.36820826699414e-06	5.70628790534949
CCBE1	1.83032179832609	2.70876888873913	5.23544501347471	4.48698854709673e-07	7.55825484571294e-06	5.68093486570265
GPRASP1	0.780275184228262	5.75377352507065	5.23464292756475	4.50396257309881e-07	7.58062347106385e-06	5.67729335928413
TMEM133	1.12143868798913	5.4262940432337	5.22921187194256	4.62055058172827e-07	7.77047838404254e-06	5.65264694733255
KCNK2	1.53052791529348	3.13284894507065	5.22769691705827	4.65359207796109e-07	7.81963543517835e-06	5.64577537050592
LOC646999	0.788094852641305	2.5472125972337	5.22523551435318	4.70776630922844e-07	7.90419323784287e-06	5.6346140011756
EGR3	1.19924163876087	6.65646781378261	5.22273651560429	4.76339521642647e-07	7.99105311982191e-06	5.62328612031871
BMPER	1.22710707519565	2.28819750894565	5.22158071848856	4.78933948404872e-07	8.028012924365e-06	5.61804828248465
ANKRD1	1.47919682292391	1.94513970904891	5.21755052527415	4.88088482231822e-07	8.17478480812269e-06	5.59979096382358
CILP2	1.42897915677174	5.20731028195109	5.21571494333302	4.92314162943401e-07	8.23883334511399e-06	5.59147898235127
HEG1	0.974200267880439	9.90114611077717	5.21317531787353	4.98219315646948e-07	8.33086039048772e-06	5.57998247720133
MMP23B	1.01625420685869	5.64460056583152	5.21221502497336	5.00470089645018e-07	8.3616814570414e-06	5.57563645310368
ELFN2	1.77945014611957	3.53480796454891	5.20489264994756	5.17960692387035e-07	8.64686698592742e-06	5.54251685059256
INSRR	0.636218298369565	0.891758309967391	5.20276139379063	5.23162210459363e-07	8.72660087154045e-06	5.53288350605855
LPAR1	1.00391645403261	7.57532728015761	5.19236309802243	5.49277173257759e-07	9.15476828897599e-06	5.48592478517264
DNAJC18	0.651060217923914	6.1428005507337	5.18726567359778	5.62537746862125e-07	9.36817122757323e-06	5.46293023656208
RBFOX2	0.400638706717391	10.6577265239022	5.18514850020199	5.68136410931052e-07	9.45373458481136e-06	5.45338456166918
HYOU1	0.504074555576086	11.5327230502011	5.18211859382992	5.76243020773726e-07	9.58085742075733e-06	5.43972868661799
FAM110D	0.760027229369566	4.02137615604348	5.1803865990554	5.80927409500818e-07	9.65092118277594e-06	5.43192519669195
CYP27A1	1.21428486458696	7.4885125591413	5.17873364043648	5.85432537759741e-07	9.71789593625939e-06	5.42447960897491
GRPR	0.874815523347826	1.15859006563043	5.17834058185314	5.86508803047329e-07	9.72789095563626e-06	5.42270937521952
GLI1	1.23392365266304	3.56940606032065	5.17272325434088	6.02101775711775e-07	9.97845083382753e-06	5.39742129221812
FLJ16779	1.43383638613044	3.1072972445	5.1687615201587	6.13340517811712e-07	1.01565031508821e-05	5.37959861838146
IL7R	1.42328055906522	4.62709850351087	5.16801003640628	6.15495225661908e-07	1.01839641491172e-05	5.3762190594537
PCSK5	1.38367158453261	5.713692863375	5.16729719231969	6.17545940023616e-07	1.02096616047257e-05	5.3730136076296
SOCS2	1.02440319226087	7.76611215455435	5.16546694031447	6.22841674743064e-07	1.02889232211783e-05	5.36478500373121
KCNQ3	1.04617382372826	1.79039247665761	5.16302722247626	6.29969526070254e-07	1.03982982834943e-05	5.35381968097097
APLP2	0.545227673826085	12.8743059103478	5.16075242613872	6.36686908567202e-07	1.05007277355895e-05	5.34359906910418
PAPSS2	1.06262301328261	8.06896748947826	5.15992963266741	6.39133682055926e-07	1.05326150640494e-05	5.33990310043286
PALLD	0.635934060021738	11.5022149899239	5.15622848898512	6.50253363885329e-07	1.07072618513927e-05	5.32328307317069
ESRRA	-0.414883492793479	10.3872999226793	-5.1557422374743	6.5172815021812e-07	1.07229402229552e-05	5.32110021482662
ZBTB46	0.868244195554348	6.08970684283152	5.15401720994975	6.56986367418196e-07	1.0800792708589e-05	5.31335753506252
LPL	1.33647897997826	5.20264697918478	5.15162409841667	6.64349337379255e-07	1.0913094759816e-05	5.30261939544824
FSTL3	1.09747679677174	8.90692114630978	5.15030508726023	6.68441790750024e-07	1.09715361766546e-05	5.29670244298761
TNFRSF8	1.0091416846087	4.00259375259783	5.14972344114276	6.70254216973609e-07	1.09924906232194e-05	5.29409359501977
SULF2	1.13378088421739	11.1932574179891	5.1474880703441	6.77264233021402e-07	1.10985864767573e-05	5.28406936481031
CEMIP	1.44318909351087	7.66489022986413	5.1464697867594	6.80481085151053e-07	1.114240257306e-05	5.27950407908402
CD1D	0.96774489976087	4.1490035796087	5.1461097598563	6.81621991348625e-07	1.11521837292661e-05	5.27789012620798
C10orf88B	-0.906773621597827	4.45047397715761	-5.14478504651505	6.85835957461466e-07	1.1210743154134e-05	5.27195233621074
TREX1	-0.601868089956524	9.22235797782609	-5.14449906899926	6.86748979191485e-07	1.1210743154134e-05	5.27067064278153
ZNF788P	1.16229317583696	3.87196102894022	5.144470459652	6.86840383328284e-07	1.1210743154134e-05	5.27054242439052
PODXL	0.907348843630432	9.9439517965	5.14337319094451	6.90354984925406e-07	1.12591520077222e-05	5.26562520088353
ZNF737	1.27065826017391	4.21261876877174	5.14271032500252	6.92486632985453e-07	1.12849469809075e-05	5.26265505843617
MEGF10	0.970524234076087	2.07420588136413	5.13754302735849	7.09324278675633e-07	1.15501636711016e-05	5.23951142800781
ATP6V1G2	0.736874470108696	2.84174013442391	5.13613628342059	7.13976598571163e-07	1.16166993440797e-05	5.2332138160533
GBGT1	0.87693136254348	5.66559123816304	5.1356057058675	7.15738986968507e-07	1.16306768595968e-05	5.23083889802183
ARMCX2	1.18257087433696	7.62045395797283	5.13550740734713	7.16065963033887e-07	1.16306768595968e-05	5.23039892413844
NCALD	1.04542716045652	7.13395178678261	5.13536608265492	7.16536313814416e-07	1.16306768595968e-05	5.22976638062448
TGFBR2	0.840495641565216	9.80427941776087	5.13271067136692	7.254299357559e-07	1.17626109825925e-05	5.21788365924899
ARL4C	0.857154763032607	9.91665540711413	5.13259758529491	7.25811059314819e-07	1.17626109825925e-05	5.2173777112836
CDA	1.58060567396739	6.3020012954837	5.13192423147837	7.28084431491075e-07	1.17901407110516e-05	5.21436529331066
SCN4B	1.21166912840217	4.17738473727717	5.12812765927951	7.41032400856924e-07	1.19903483977772e-05	5.19738589193371
HYAL2	0.397588977173912	10.047297810163	5.12200281021657	7.62393591996587e-07	1.23262642450701e-05	5.17001352425769
L1TD1	0.857661868673913	1.37635006195652	5.11794135209186	7.7688692972641e-07	1.25507001080289e-05	5.1518760689096
KIF7	1.02696464530435	6.83861744851087	5.11673794288895	7.81232446112703e-07	1.26109725388626e-05	5.14650400996631
RELN	1.35871840894565	2.49364818694022	5.11654793672063	7.81920713424244e-07	1.26121598092179e-05	5.14565590240502
ACVR1	0.476539920097824	9.34799518260326	5.1136407625382	7.92525210335998e-07	1.27731655463187e-05	5.13268243718582
PCDH20	1.43609916483696	1.5233714485163	5.11016157495146	8.05399900581913e-07	1.2970478618712e-05	5.1171635722355
SLC4A3	1.41935961771739	6.13723004329348	5.10774810932465	8.14449963365348e-07	1.31059371751897e-05	5.1064029867511
GPR176	1.32670440120652	5.38710442332065	5.10725142468962	8.16324655089445e-07	1.31258095207446e-05	5.10418895963849
SMTN	0.646064332663043	9.71913538970109	5.10659886862307	8.18794039223784e-07	1.31538864068141e-05	5.10128036318587
CSGALNACT2	0.526038451858696	8.53689898950543	5.10645140660784	8.19353064673607e-07	1.31538864068141e-05	5.10062312870253
PDK4	1.63538096177174	5.75520758758152	5.1018787339831	8.36873074198892e-07	1.34246480557769e-05	5.08024989405982
SNAP25	1.47173838386957	2.94143100451087	5.10057203033794	8.41946120406932e-07	1.34954754315539e-05	5.07443047498892
GCNT1	1.0645078986087	8.34895771155435	5.09902959769644	8.4797277200542e-07	1.35814655450704e-05	5.06756267112756
SERPING1	1.1411922933587	11.3307471279837	5.09093195033773	8.80305757916561e-07	1.4088325456454e-05	5.03153279202577
KIAA1614	0.855371655043478	5.16841447767391	5.0906454753241	8.81471267953069e-07	1.4095982856269e-05	5.03025892900039
NPY1R	1.30964750433696	2.52586413914674	5.08812443931605	8.91792787958099e-07	1.42499319552464e-05	5.01905100410962
CTSZ	0.641248140434783	11.821829602	5.0865890958716	8.98136108528403e-07	1.43401233764025e-05	5.01222727365493
SMARCA1	1.22561771779348	8.58931658917935	5.08601679459439	9.00511777603943e-07	1.43668741377139e-05	5.00968411447296
BTBD19	1.02746091317391	3.36866761025	5.08527244176315	9.0361077454747e-07	1.44051144222148e-05	5.00637672379761
LOC158696	0.5976774905	0.538678642902174	5.0837948440572	9.09793223978825e-07	1.44924127145757e-05	4.99981237475597
NPTX2	1.38642143529348	5.4451156444837	5.08274333726001	9.14217843422561e-07	1.45515961935614e-05	4.99514184142893
BMP4	1.38409788526087	5.99259416273913	5.08049915595577	9.23731071585471e-07	1.46916204617978e-05	4.98517616819638
ATXN1	0.660184026978259	9.10005375553261	5.07764952727612	9.35949379086537e-07	1.48744178239493e-05	4.97252666354802
ARNT2	1.22487653572826	7.06038393257065	5.07570036914798	9.44396944380379e-07	1.49970527150559e-05	4.96387741825439
RERG	1.3651907716087	5.87249671557609	5.07504854748475	9.47238387071011e-07	1.50305413670038e-05	4.9609855642966
ADAM9	0.60226786448913	11.1411023045598	5.07486137012869	9.48055869172459e-07	1.5031887378525e-05	4.96015518997798
KLKP1	0.466840538239131	0.370807130978261	5.07393352963263	9.52118258677826e-07	1.5084641168566e-05	4.95603935379562
CCDC3	1.0558357081413	7.61356010400544	5.07275654145195	9.57295813140644e-07	1.51549677455298e-05	4.95081912930015
TFR2	-1.06950795193478	6.59486495695652	-5.06660962553348	9.84783162071419e-07	1.55738129747865e-05	4.92357087584587
IL13RA2	1.22158475201087	2.14564670067935	5.0665019979776	9.85271201504748e-07	1.55738129747865e-05	4.92309400208844
F12	-0.915962742369565	7.9393958923587	-5.06156205430125	1.0079258725636e-06	1.59196421303982e-05	4.90121441111259
P2RX1	1.08011004	3.85671644925	5.06112617739042	1.00994890737538e-06	1.59393244097082e-05	4.89928463191922
SNX19	0.966063263695654	9.45435156723913	5.0599734653266	1.01531799581984e-06	1.60117442891896e-05	4.89418177598114
DCUN1D3	0.447844750097826	7.14131941379891	5.05342169885169	1.04636488050612e-06	1.64886852944272e-05	4.8651948640178
PCBP3	1.21110498498913	3.2667060424837	5.05172353693691	1.05456110729437e-06	1.6605088440797e-05	4.85768631891866
PRPH2	1.06697005943478	2.90600759216304	5.04810404540232	1.07223910048984e-06	1.68704981784892e-05	4.84168882093206
FKBP14	0.661101760239132	7.08386114484783	5.04715136535399	1.07693968667647e-06	1.69314724532882e-05	4.83747958366981
GRAMD1A	0.647933563652172	9.64480005704348	5.04653801008361	1.07997659534138e-06	1.69662173098156e-05	4.83476990580314
EPHA5	0.915455467152174	0.762590868076087	5.04373817387427	1.09394529212785e-06	1.71725138168226e-05	4.82240395599025
VAT1	0.431566883521739	11.2175835965326	5.04133919715178	1.10605336295373e-06	1.73493095166068e-05	4.81181258565005
LINC00643	0.408113762891304	0.318288998869565	5.04055191047785	1.11005520232754e-06	1.73987796685669e-05	4.80833757979791
EVC	1.01239417892391	7.90242602430978	5.04038254340404	1.11091794250046e-06	1.73990102490702e-05	4.80759006370901
NUDT8	-0.731593227021742	8.25339120926087	-5.03971446111521	1.11432744001623e-06	1.74390969388352e-05	4.80464161004084
RASA3	0.863748235076085	8.07767358511413	5.03408982238412	1.14343762417581e-06	1.78810287615969e-05	4.77983003196517
TTYH3	0.636602850239131	10.9977800764239	5.03390889960514	1.14438612689489e-06	1.78822316568945e-05	4.77903228695473
USP47	0.317102466434783	10.2066557016957	5.02862265416754	1.17243912219869e-06	1.83066464765224e-05	4.75573313620212
DDIT4L	1.59927655946739	3.07599978192935	5.02752094763824	1.17836907934926e-06	1.83852459323261e-05	4.75087968738322
AGT	1.55670487671739	3.79436053594565	5.02418587159347	1.1964980667708e-06	1.86503774329607e-05	4.73619226769346
SPRY2	0.972862117021738	7.94311680365217	5.0240613346379	1.19718024463661e-06	1.86503774329607e-05	4.73564395908504
ZNF671	0.839095446695652	4.47972819513044	5.02269595378668	1.2046841954818e-06	1.87530391795904e-05	4.72963316341291
GIMAP8	0.81434429451087	6.47894728114674	5.02224236683411	1.20718712874415e-06	1.87777546023075e-05	4.72763661756471
MMP3	1.97316987605435	6.63481148464674	5.01747272961614	1.23381366088828e-06	1.91773900609431e-05	4.70665044013679
FGF10	0.444479388630435	0.300350843880435	5.01453757105782	1.25048138183806e-06	1.94095319593779e-05	4.69374337609213
IGFBP4	0.823939049586956	12.4808719045109	5.01450964763517	1.25064099284972e-06	1.94095319593779e-05	4.69362061308476
SERPINE1	1.30383070790217	10.0762947386685	5.01359596102524	1.25587456341985e-06	1.94760229914475e-05	4.68960395111407
DCBLD2	0.801744820499998	9.779524215	5.00850815923612	1.28540805256205e-06	1.99189705546945e-05	4.66724757035089
EPHA7	1.66729635213044	2.08213767503261	5.00723698657204	1.29289142037788e-06	2.00198137901079e-05	4.66166457517324
SHISA2	1.89556237171739	5.20252040466304	5.00681402602192	1.29539073482766e-06	2.00433874106026e-05	4.65980716869179
GLI2	1.47219013858696	5.19121291097826	5.00664163982034	1.29641072477007e-06	2.00440533836531e-05	4.65905017885689
FAM43B	1.07676383922826	2.2900548862663	5.0060736805098	1.29977678970452e-06	2.00809641523852e-05	4.6565562706749
ZNF542P	1.30024376003261	5.48499718690761	5.00296258377019	1.31836589470737e-06	2.0352831498654e-05	4.64289925214441
PROX1	1.12854747173913	1.58631513226087	5.00147566250336	1.3273411919773e-06	2.04759843878183e-05	4.63637427152808
TECTA	0.756067355673912	1.92566612148913	5.00059606768331	1.33267842962053e-06	2.05428725323248e-05	4.63251508216939
SSTR2	1.17508458952174	3.64354954906522	5.00027546491709	1.33462896476992e-06	2.05574943469853e-05	4.63110857740094
KALRN	1.16201725932609	6.80004701359783	4.99888225121905	1.34313742414749e-06	2.06730311562145e-05	4.62499725370339
MYO9B	0.296529528619564	10.9708247162337	4.99647126611973	1.35798590599894e-06	2.08859046726988e-05	4.61442453081052
ITGA7	0.920292352543476	6.91375656038043	4.9961051826856	1.36025436898171e-06	2.09051227628448e-05	4.61281950899388
RUNX2	0.938178087804346	7.79710188081522	4.99164369813953	1.3881972361843e-06	2.13185948314321e-05	4.59326615975765
RNF24	0.584972190597828	7.77733820382065	4.98759968020891	1.41400571182128e-06	2.16986949808805e-05	4.57555388865719
PCDHB12	0.941190224706522	3.72944147919022	4.98668998344669	1.41987506263874e-06	2.17724788192519e-05	4.57157103596346
ABCB4	0.884931444782609	2.58983741940217	4.98515080741108	1.42985963475551e-06	2.19092084587593e-05	4.56483343990615
MEOX1	1.11392335446739	4.43088386650544	4.98427177617049	1.43559237587431e-06	2.19806334147859e-05	4.56098627278039
CHST10	1.28483952781522	6.09501514732065	4.97838579246428	1.47455689418145e-06	2.25603906024764e-05	4.53523895444719
ZNF454	1.05260832863044	1.89108250847826	4.97250473774891	1.51451179000143e-06	2.31544250338743e-05	4.50953627745122
COA3	-0.444198902586963	10.3856835607283	-4.97112055031853	1.52406718280257e-06	2.32831618686227e-05	4.50349015388622
RETN	0.852048500586956	0.839833129021739	4.9674960980424	1.5493653376838e-06	2.36520302330793e-05	4.48766462732546
ZDHHC2	1.28748828776087	7.46841646723913	4.967120061812	1.55201320065638e-06	2.36748363106817e-05	4.48602323448039
TDO2	1.24020955982609	4.06005020977174	4.96686199262885	1.55383293470823e-06	2.3684985379947e-05	4.48489682080971
SNRPA1	-0.371678798097829	9.70798350529891	-4.96269640880885	1.58349354931879e-06	2.41190660941859e-05	4.46672114709559
APLN	1.35826836671739	6.30158911942391	4.96253392425424	1.58466155358788e-06	2.41190660941859e-05	4.46601241403123
SPRED1	0.556423387826088	9.03213375196739	4.96021514055338	1.60142115719809e-06	2.4356084419743e-05	4.45590015405844
GNA12	0.439758142847825	9.94297247417391	4.95857497933007	1.61337943334919e-06	2.4519782099278e-05	4.44874955152445
ZNF583	1.10519520421739	3.46399901796739	4.95791188042528	1.61823855629558e-06	2.45754259507894e-05	4.44585915357472
TRAIP	-0.446610686793478	7.90511050382065	-4.95490590926732	1.64044445458315e-06	2.48942299368954e-05	4.43276004369744
ZNF781	0.799491950576087	2.54741278567935	4.95385371979483	1.6482868006105e-06	2.49947526150226e-05	4.42817635067394
ADCY2	1.61229846740217	2.63065607288587	4.94846334668887	1.68903641665874e-06	2.55937667360321e-05	4.40470569384617
WDR17	0.84951257775	1.15168469175543	4.9463840500425	1.70501475567519e-06	2.58168175219099e-05	4.39565726519704
GRIK3	1.17597029378261	2.6719102888587	4.94152299593965	1.74294300406407e-06	2.63652982005904e-05	4.37451483634985
MMD	0.535808477293477	8.19409053639674	4.94141332796963	1.74380804494815e-06	2.63652982005904e-05	4.37403803473103
SLC1A7	1.16929474622826	2.02193248460326	4.93404429008073	1.80289648942597e-06	2.72386062397295e-05	4.34201828713732
VCL	0.503107811760868	11.6379719732174	4.93184364215442	1.82091530666002e-06	2.7490595545801e-05	4.33246316195591
DMD	1.41833433443478	6.02803603601087	4.92984763098286	1.83740935166488e-06	2.77192115206679e-05	4.32379937591858
ENTPD1	0.423731978597823	9.55639197996196	4.92947832209902	1.8404769624813e-06	2.77450887870896e-05	4.32219666587
PHLDA1	0.976380684684784	10.8547910257337	4.92849098198686	1.84870254192686e-06	2.78486270577924e-05	4.31791230200765
QPRT	1.48152820492391	6.30456225844022	4.92627879420759	1.86726187256421e-06	2.81075655461482e-05	4.30831533766785
PPP1R3B	0.765759014326088	9.41577827838043	4.92445352353199	1.88271090388338e-06	2.83193398936769e-05	4.30039938440207
SLITRK3	0.946049422858696	0.836345250157609	4.92123509795998	1.91025368895656e-06	2.87125823709316e-05	4.28644696696131
FNDC3B	0.564672970173913	10.7824120925978	4.91803608835719	1.93801687750339e-06	2.90940403893723e-05	4.27258563065649
PCP4	1.70304868963043	2.24436672784783	4.91798444585253	1.93846825619106e-06	2.90940403893723e-05	4.272361919757
CTSG	1.23412686338043	1.95580291642935	4.91674302007278	1.94934956983986e-06	2.92359686581903e-05	4.26698471038288
MAP3K7CL	0.690307778663046	5.75752881894022	4.91201595327436	1.99132720331766e-06	2.98258162565716e-05	4.24651902542829
ZNF134	1.34934438241304	5.25989838721739	4.91198711996788	1.99158591760507e-06	2.98258162565716e-05	4.24639423875704
NTNG1	1.46581466815217	2.29618697542391	4.91059792556498	2.00408946302748e-06	2.99911768876257e-05	4.240382656322
AQP9	1.26286103746739	4.9844770084837	4.90982166751014	2.01110930369392e-06	3.00651541539644e-05	4.23702405364954
COL22A1	1.93998945646739	4.41093303969022	4.90972738092509	2.01196357427466e-06	3.00651541539644e-05	4.23661613557184
TMEM108	1.13014138395652	1.9648719706413	4.90940574848731	2.01488032536584e-06	3.00868265178537e-05	4.23522468171159
MICAL1	0.581684304858696	8.89019835364674	4.90830201657427	2.02492078233636e-06	3.02147634117782e-05	4.23045022111949
DNAJC9	-0.318307856989129	10.7406545136685	-4.90806795510559	2.02705621718369e-06	3.02246456453182e-05	4.22943783696165
FHIP2A	0.466028527336956	8.36819134196196	4.90537688765896	2.05176509583745e-06	3.05708529203318e-05	4.21780084020657
LINC02915	0.387868528543478	0.478518530880435	4.9035720818718	2.06849961768604e-06	3.07978277620207e-05	4.20999904703905
SHISA6	0.866796907826087	0.969637714434783	4.89916471941955	2.10992292768806e-06	3.13917974672777e-05	4.19095619481259
SNX9	0.53540127891304	9.88565444802174	4.89791621302602	2.12180247486583e-06	3.15456676643639e-05	4.18556416879765
PYGM	0.864888728467393	3.13570089402717	4.89757519273827	2.1250585297181e-06	3.15711990255078e-05	4.18409155987845
MMP10	2.32927294841305	6.81044955568478	4.8959875524945	2.14028108772847e-06	3.17743466547938e-05	4.17723677594597
CHST15	0.925948920608691	8.67157054204348	4.89553910660842	2.14459994964844e-06	3.18154426369754e-05	4.17530087778787
CADM3	1.4107773186413	2.90615215908152	4.89305532912746	2.16867376473926e-06	3.21493349936094e-05	4.16458110858602
NR2F1-AS1	1.11886911929348	5.18356371534239	4.89191895382953	2.17977503357503e-06	3.22905735479125e-05	4.15967800159276
ATP2B1-AS1	0.669138705413046	4.37520775581522	4.88330246502572	2.26575842603219e-06	3.3522326411821e-05	4.12252895125309
PLCG1	0.485462337793479	10.4944734416576	4.88325979728447	2.26619226656898e-06	3.3522326411821e-05	4.12234511899088
EPHB1	1.31991857943478	3.56617149234783	4.88217285934381	2.27727127993976e-06	3.36619415349598e-05	4.11766250596325
CHRNA1	1.30756075875	1.9435485689837	4.88096039439511	2.28969164010336e-06	3.38211687401013e-05	4.11244005700287
ADAMTS8	1.15424285251087	2.47365100589674	4.87689699064176	2.33179668137804e-06	3.44183255480815e-05	4.09494502500576
TMCO6	-0.390016276402172	8.03303477105978	-4.87540707251273	2.34742223308239e-06	3.46240560432433e-05	4.08853296921006
PCDHGA6	0.999836560608696	2.49067224209783	4.87210743129799	2.38238891530347e-06	3.51145642063803e-05	4.07433789381313
HAS1	1.32685830497826	1.9203014936087	4.86636687993591	2.44442723351939e-06	3.60030965901776e-05	4.04965961390171
PRPF18	-0.225714305956519	8.83844155854348	-4.86316277360289	2.47973103202001e-06	3.64968734461654e-05	4.03589508497701
GRM6	0.781637111641304	1.15563155592935	4.86246313832494	2.48750520083823e-06	3.65761573436408e-05	4.03289044750705
NDNF	1.41308973346739	3.0443480595163	4.86235729843883	2.48868331879527e-06	3.65761573436408e-05	4.03243593894172
EFNB2	0.83640331054348	9.61041262586956	4.86200296014698	2.49263143721361e-06	3.66079593395215e-05	4.03091435826241
PARVB	0.984591445489131	7.71822797936413	4.85967292037177	2.51874466383822e-06	3.69650102059863e-05	4.02091095031341
KLF2	0.911272030673913	7.29291231542391	4.85841862472316	2.53291122344377e-06	3.71463470846289e-05	4.01552749237361
PHC2	0.417098655021736	11.0932872057826	4.85802314092067	2.53739395617119e-06	3.71855084276888e-05	4.01383029104308
CSF2RB	1.02036707606522	7.02486991918478	4.85745493784888	2.54384786997162e-06	3.72534809052161e-05	4.01139205871536
DIRAS3	1.25730806538044	4.04639016453804	4.84957773083496	2.63497411103157e-06	3.85604592268436e-05	3.97761257793629
C8orf34	0.956134715869566	1.12989059218478	4.84902364292641	2.64150154802513e-06	3.862842997921e-05	3.97523809670014
GDF11	0.742193598239131	7.08531757463043	4.84866271454479	2.6457618799193e-06	3.86631741383934e-05	3.97369149125534
PRR5L	0.977072523978261	7.57143757284783	4.84758674830631	2.65850187626923e-06	3.88216960821464e-05	3.96908142081077
SPIN2A	0.468610640782609	0.57554346248913	4.84637013536645	2.67297870726738e-06	3.90051859054454e-05	3.96386968712566
FOXO1	0.53641053127174	9.11352846753804	4.84621171061681	2.67486945308582e-06	3.90051859054454e-05	3.96319110043338
LHFPL2	0.569888119521739	9.12526176020652	4.84346700683351	2.70783271241192e-06	3.94578151708489e-05	3.95143732154773
ERG	0.870314490934784	7.24142907291304	4.8409670355399	2.73819855402244e-06	3.98719799381678e-05	3.94073603982396
PLOD3	0.595433886630435	10.0190337840326	4.83898188722044	2.76254552672665e-06	4.01979762920928e-05	3.93224152441082
PHACTR2	0.546330277054347	8.72417401850544	4.83758756270533	2.77977137910737e-06	4.04121251978275e-05	3.92627677019431
CCND2	1.04889926070652	8.93562486579891	4.83747214172291	2.78120196809146e-06	4.04121251978275e-05	3.92578307240067
MITF	0.89936897621739	7.11256730917391	4.83551779866444	2.80553354197861e-06	4.07368235532732e-05	3.91742501135598
MAGED1	0.78163262451087	11.3060121043207	4.8271296300063	2.91232527927561e-06	4.22575514532515e-05	3.88158127038407
IMP3	-0.382810912086958	10.496348879087	-4.8248886807522	2.94151438930449e-06	4.26509192405373e-05	3.87201353512196
TSPYL4	0.607196962402174	8.42808582575543	4.82409147236436	2.95196637365386e-06	4.27722415877516e-05	3.86861068061522
SMCO3	0.794539713315218	2.69913077279891	4.82364587312652	2.95782414646202e-06	4.28268722744963e-05	3.86670884601082
KCTD17	0.766588603456523	7.30356357238044	4.81563182216858	3.06511502395351e-06	4.43490584953837e-05	3.83252774968395
TENM3-AS1	1.47222410523913	1.97320920011957	4.81533838848206	3.06911405372684e-06	4.43756258212217e-05	3.83127704605126
NLGN4X	1.79943996640217	4.56693728995109	4.81289161763705	3.10265664200734e-06	4.48249484420308e-05	3.82085045910027
HMGA2	2.020920917	5.57407691781522	4.81275356535833	3.10455971809357e-06	4.48249484420308e-05	3.82026228991266
FPR2	1.05082327403261	3.03148747458152	4.8113223329308	3.12435615511166e-06	4.50790543139422e-05	3.81416531952592
PARP6	-0.410524992923913	9.94799594923369	-4.80961886421195	3.14807723308579e-06	4.53893890310761e-05	3.8069104662517
TACR1	1.18957262243478	3.0878781921087	4.80934266188773	3.15193976738713e-06	4.54131658760406e-05	3.80573434349539
DENND5A	0.540938120826087	9.37816563613043	4.80711849930492	3.1832109143588e-06	4.58315356701049e-05	3.7962653354267
ABCA8	1.33730600521739	2.52317084646739	4.80674584347164	3.1884796179869e-06	4.58752007869826e-05	3.794679145784
JPH4	0.998990061630435	3.09200308880435	4.80377873948439	3.23073121589814e-06	4.64505342372685e-05	3.78205322232223
PTPRT	1.11788148763044	1.58576782198913	4.8029489977901	3.24264328741242e-06	4.65891542912049e-05	3.77852350077821
C11orf87	0.958497629771739	0.892163588907609	4.79954127126521	3.29201274541309e-06	4.72653782348778e-05	3.76403198237818
CAMK2N1	1.35404719653261	9.05775445538587	4.7971291042144	3.32739749963756e-06	4.77400101399047e-05	3.75377894350807
RCCD1	-0.411842778836959	8.96461716802717	-4.7920716568128	3.40278429942324e-06	4.87875090644771e-05	3.73229497201671
APOD	1.45491752536957	5.88456467918478	4.7914566170337	3.41206398532009e-06	4.88863944041985e-05	3.72968348890445
NPAS3	1.28874398780435	3.21193477436957	4.7840826587698	3.52524455499402e-06	5.0464892669765e-05	3.69839361364361
ECRG4	1.29000018855435	1.70869686983152	4.78395144027275	3.52729108860538e-06	5.0464892669765e-05	3.69783715346676
KIAA0040	0.65520942401087	9.2128632499837	4.78367829222519	3.53155489375386e-06	5.0464892669765e-05	3.69667884857655
ICAM2	0.880198232804347	7.0211451825	4.78364498530773	3.53207515103487e-06	5.0464892669765e-05	3.69653761159191
NRIP2	0.692317804989131	4.86708214280978	4.78340016447948	3.53590155047172e-06	5.04844064794907e-05	3.69549947962863
SELP	1.21265610140217	4.51197306041848	4.78294012673148	3.54310250019117e-06	5.05520403313089e-05	3.69354885887473
ST3GAL5	0.857863847749997	6.64643634396196	4.7823746707267	3.55197297901445e-06	5.06433840239329e-05	3.69115145024115
PCDHGA5	0.903594362728261	2.0099244859837	4.78169165854612	3.56271622458626e-06	5.07612838748864e-05	3.68825592268009
ZNF365	1.39809527103261	5.09498974397283	4.77946925824689	3.59789064603247e-06	5.12268718838641e-05	3.67883661176965
CCDC85C	-0.524128063271737	10.3718227888641	-4.77568814459223	3.65850794383404e-06	5.20538193367843e-05	3.66281873979808
S100A14	-1.24617208282608	12.8174095044891	-4.77443865896166	3.67875531441428e-06	5.23056290962147e-05	3.65752772757719
IL11	1.23662207570652	5.55500037710326	4.77218819669309	3.71549660208601e-06	5.27914430644035e-05	3.6480007401485
PCDHB11	1.13866719891304	2.9851010956413	4.76848582844851	3.7767148136191e-06	5.36241230664519e-05	3.63233492438966
EPB41L2	0.837612792989134	9.05391551395109	4.76737679058744	3.79524157648792e-06	5.38499110821595e-05	3.62764409607198
EXTL3	0.529466651402174	10.0157517242663	4.76361906101402	3.85867064836511e-06	5.47120564564664e-05	3.61175656733096
CTIF	0.409707294086955	8.89747302897826	4.76119193929157	3.90018278180537e-06	5.52624655623624e-05	3.60149997276188
NPTX1	1.47545771129348	2.96441850395109	4.75683289189218	3.97582349182085e-06	5.62953558189706e-05	3.58308960518297
SLC8A3	0.8506168135	1.320845625	4.75375129287649	4.03015037716263e-06	5.70252381298247e-05	3.57008243792899
SLC25A53	0.831337908750001	3.2761926427337	4.7514383059483	4.07139756564626e-06	5.75691687487004e-05	3.56032382752181
MS4A2	1.12474412589131	3.31491114845652	4.74514106535975	4.18577286529879e-06	5.91456624499554e-05	3.53377418943338
LOC653653	0.856789787130435	5.02519734675	4.74455457286155	4.19658182547775e-06	5.92575838357377e-05	3.53130288935774
FOXC2	1.52865524025	3.33670964250543	4.73802692378877	4.31872021328064e-06	6.09402906574133e-05	3.50381344310494
FARP1	0.99512944778261	9.7210080061087	4.73655185433069	4.34679204220487e-06	6.12942490239982e-05	3.49760567008469
DHH	0.731515426391304	1.67826631695652	4.73579811368791	4.36120433033139e-06	6.14170595195874e-05	3.49443416351016
GPC4	1.56743685565217	8.00468315183696	4.73570287857559	4.36302860377584e-06	6.14170595195874e-05	3.49403347173869
HAX1	-0.305509633554346	10.7330976552446	-4.7356270436398	4.36448178483981e-06	6.14170595195874e-05	3.4937144086747
ZNF727	0.5423072395	0.437008582358696	4.73386493444126	4.39838000957584e-06	6.1851653637058e-05	3.486301745111
NATD1	0.610218783782607	7.36483545527174	4.73199529239993	4.43462490387776e-06	6.23186295567534e-05	3.47843907622307
CDKN2B-AS1	-0.861129407467391	5.80349304764674	-4.73154026144668	4.44348969110032e-06	6.24004640604416e-05	3.47652583713775
SCUBE3	1.31417218640217	3.12185046424457	4.73121854485128	4.44976761097515e-06	6.24458837718038e-05	3.47517322289802
MAN1A1	1.13639159694565	7.69386028119022	4.73105778505091	4.45290785800189e-06	6.24472389081509e-05	3.47449735678586
LIPG	1.3678744193913	6.81708584368478	4.7289105431061	4.49505739663595e-06	6.29952818352321e-05	3.46547164369594
EML1	0.989603191141303	6.71393941095109	4.72872559093602	4.49870590842736e-06	6.3003378241095e-05	3.46469436563716
ZBTB10	1.11423757941304	6.64048316213043	4.72800596038982	4.5129291399914e-06	6.31594591849955e-05	3.46167027958313
TLL1	1.45243959176087	3.93138507454348	4.72579421636114	4.5569158378036e-06	6.37315898051919e-05	3.45237817002309
CCDC181	0.733521672163044	1.78282457838587	4.72478426938719	4.57713888502508e-06	6.39708164196592e-05	3.4481362500392
LDLRAD3	1.09871277784783	6.44877511095652	4.72398038429806	4.59329770234319e-06	6.41529536820798e-05	3.44476032506797
SOX17	1.45088895217391	4.83490327445652	4.72288340757085	4.61543683614535e-06	6.44183112702001e-05	3.44015428198133
MRC1	1.20947882893478	6.1351494483587	4.72272757361315	4.61859021744478e-06	6.44185013537149e-05	3.43950002599781
DACH1	1.58227328797826	4.76400177421739	4.72023359112117	4.6693412578081e-06	6.50528637281872e-05	3.42903154104059
TBX3	1.03628196533696	7.98963991252717	4.72018119551545	4.67041323154553e-06	6.50528637281872e-05	3.42881165694808
ZNF471	1.31718042123913	3.45201160806522	4.71877904742172	4.69918854222381e-06	6.53556598773764e-05	3.42292809197657
EVPLL	-1.33003786247826	4.96807136896739	-4.71873968641739	4.6999987861913e-06	6.53556598773764e-05	3.42276294865358
FIGN	1.47499171684783	3.37983123194565	4.71865664976444	4.70170853336295e-06	6.53556598773764e-05	3.42241456298409
FFAR3	0.672237681271739	1.26861265088587	4.71743982651263	4.72683224885682e-06	6.56604043668215e-05	3.41730985143371
CMTM7	1.02999079441304	7.92929209156522	4.71659629697528	4.74432461176587e-06	6.58588011228689e-05	3.41377175311916
TWSG1	0.518913729576086	9.94640268778804	4.71496438973444	4.7783432611781e-06	6.6286185726566e-05	3.40692828885079
DPYSL2	0.655225375391307	9.58405981391304	4.71250168726905	4.83012695363575e-06	6.69592666944221e-05	3.39660435824508
GPSM1	0.833188732782611	7.55879076508696	4.71176223245495	4.84578109838317e-06	6.71309188356027e-05	3.39350530217624
DZIP1	1.05421196656522	7.40182151609783	4.70965649083883	4.8906281741136e-06	6.76550824492318e-05	3.38468221970347
CHRDL1	1.64508144722826	2.78057475389674	4.70952322900718	4.89347976390421e-06	6.76550824492318e-05	3.38412395480888
ALDH1L2	1.24059684461956	5.96974175269022	4.70952182167378	4.89350988715017e-06	6.76550824492318e-05	3.38411805922695
SHF	0.961552699086956	5.89370641926087	4.7093370976584	4.89746536395594e-06	6.76641729779691e-05	3.38334422785368
HSPA14	-0.278010532173912	9.33122725466304	-4.70888806747682	4.90709327913143e-06	6.77515698572945e-05	3.38146328478118
CKMT1B	-0.926492364782611	10.4967810050326	-4.7069584047313	4.94867671289703e-06	6.82460385877508e-05	3.3733817149696
TCEAL5	0.818224158891304	2.9954161091087	4.70691762469277	4.94955916647527e-06	6.82460385877508e-05	3.37321095311979
SMAD9	1.16678869248913	2.78565528280978	4.70343606154794	5.02546073045085e-06	6.9246056283855e-05	3.35863656475518
RAPGEFL1	-1.07781511851087	10.8491460914837	-4.70310073490051	5.03283023275919e-06	6.93010589835707e-05	3.3572332785075
ACAA2	0.958863555641306	8.50805601070109	4.70290225046473	5.03719725658684e-06	6.93146721082443e-05	3.35640269104447
GULP1	1.44842741592391	6.25217260842935	4.69843869566599	5.1363754472653e-06	7.0632047621677e-05	3.33773153292331
LGI2	1.37999956503261	4.00467284161413	4.69747756420469	5.15797668938375e-06	7.08815858915515e-05	3.33371291290038
ID3	0.809994771978259	10.00593964625	4.69509759742276	5.21184409565462e-06	7.1569491682051e-05	3.32376472244353
CBLB	0.550508949771743	8.40853555245109	4.69495839742897	5.2150114570681e-06	7.1569491682051e-05	3.32318299282771
LINC00839	1.35432114655435	3.38936624199457	4.6932637607116	5.2537205958971e-06	7.20525303917251e-05	3.31610203304766
MEX3B	0.958507994315218	5.98855885634239	4.69261465807567	5.26862083428299e-06	7.22086129973174e-05	3.31339031865819
NCKAP5L	0.520792113032609	8.44685738669022	4.68961785501199	5.33794339198595e-06	7.31098695416394e-05	3.30087457752613
FTO	0.357159875510867	9.18220941425544	4.68740922153653	5.38959655934325e-06	7.37680804590029e-05	3.29165453048036
SLC12A5	0.83635618201087	1.9142162182337	4.68641861182559	5.41292029076705e-06	7.39899972654415e-05	3.28752028838169
KANK3	0.611640516413043	5.7544039286413	4.6864142731096	5.41302265903532e-06	7.39899972654415e-05	3.28750218255294
TMEM169	0.976572789836956	3.30004316661413	4.6843738207798	5.46137302331509e-06	7.46011919569612e-05	3.2789886588845
GJA1	1.23145015427174	10.8494280044511	4.68393880060987	5.47173499365924e-06	7.46930052328055e-05	3.27717396940393
CAP2	0.980171229086954	6.60764864625	4.68286630152256	5.49736252547133e-06	7.49929434408878e-05	3.27270059702168
TRPV2	0.79848269103261	7.01463801307065	4.68251086266002	5.50588132147537e-06	7.50592472243921e-05	3.27121824583215
CXCL5	1.97694582486957	4.51850178626087	4.68090396150496	5.54455314722571e-06	7.55362529360092e-05	3.26451779569368
ELOVL2	1.42260364069565	3.14215505051087	4.68043037790369	5.55600037778935e-06	7.564197727346e-05	3.26254339282223
GPIHBP1	0.851115398108695	2.02852967523913	4.67756373413415	5.62577991564891e-06	7.65411979637724e-05	3.25059550177298
PDE10A	1.44977145745652	5.16994935747826	4.67732905706139	5.63152970420844e-06	7.6568651385848e-05	3.24961764501343
SH2D3C	0.653956035760868	7.29306113594565	4.67588485682139	5.66703887981424e-06	7.70004216537409e-05	3.24360077230492
LIX1L	0.603083518706523	8.16459653963587	4.66755509843212	5.8761017588788e-06	7.97882063447494e-05	3.20892554180542
ARPC1A	-0.33602363545652	11.8230237158587	-4.66686853483428	5.89366148532986e-06	7.99737120995455e-05	3.20606967160492
CAVIN2	1.19815424046739	6.03505176425544	4.66556212055007	5.92721460891374e-06	8.03698390788134e-05	3.20063634564214
NR2C2AP	-0.40498743694565	9.60866763716848	-4.66542726928	5.93068852002356e-06	8.03698390788134e-05	3.20007557252742
ZNF257	0.902362196206522	1.86429288228804	4.65976306600894	6.07839180738515e-06	8.23170724172417e-05	3.17653273527254
EFR3B	1.09006183258696	4.63377525319565	4.6579919504735	6.12530043429163e-06	8.28976180807133e-05	3.16917584010216
SARAF	0.337275430586953	11.5900378460326	4.65553465533472	6.19096156971712e-06	8.37310207817311e-05	3.15897232076899
KIAA0754	1.21811656427174	4.97892012070109	4.65447616900413	6.21945404829182e-06	8.40609609412406e-05	3.15457843293379
CRLF1	1.737648545	4.82278078501087	4.65295553810767	6.26060810386633e-06	8.453217589337e-05	3.14826751005075
MAGEE2	0.384802035836957	0.286534086070652	4.65288372073263	6.26255823745783e-06	8.453217589337e-05	3.14796949367279
ELOVL5	0.564459436880435	10.3939555536902	4.65091642110108	6.31620687940278e-06	8.51534419048176e-05	3.13980731241385
ABCG4	0.834233573467391	1.97559478363587	4.65089164159638	6.31688544032424e-06	8.51534419048176e-05	3.13970452139453
HECW2	0.809236163902176	5.92618958791848	4.64629600064215	6.44395564911871e-06	8.68093486887515e-05	3.12064821083362
CLEC18B	0.95233798526087	2.4197677953913	4.64492609253199	6.48230845335576e-06	8.72687155757875e-05	3.11497061146605
FKBP9P1	0.78583408625	5.43803706535326	4.6391861677251	6.64541449542887e-06	8.93945587339065e-05	3.0911957661783
TRPC3	0.738956449663044	1.64476846100543	4.63906395440267	6.64892999112645e-06	8.93945587339065e-05	3.09068980874076
PPP2R3B	-0.498831148347826	8.81091504818478	-4.63679041906088	6.7146567651557e-06	9.01352439603e-05	3.08127939375693
NAALAD2	0.643568433163043	3.09949799464674	4.63670727789027	6.71707217244534e-06	9.01352439603e-05	3.08093533212416
APBB1	1.01003286834783	6.97062194986957	4.63670288607306	6.71719978628935e-06	9.01352439603e-05	3.08091715767998
ARHGAP20	1.07113533444565	3.65802338782065	4.63543882867934	6.75402708471318e-06	9.05701788869676e-05	3.07568673416939
GLT1D1	0.943084628010869	2.86829025094022	4.63325817443376	6.81801687251913e-06	9.13685513869856e-05	3.06666625346781
JTB	-0.368649751304352	11.5644313608696	-4.63185096999566	6.85962026329653e-06	9.1866076332934e-05	3.06084699673656
RGS9	1.05346295419565	3.64108463248913	4.6310771488423	6.88260216520131e-06	9.21137303479682e-05	3.05764758372677
KCNIP1	0.872816588445652	1.33728229566848	4.62853228977114	6.95870734666829e-06	9.30715766829161e-05	3.04712867402131
PHLPP2	0.498493352739129	7.22601361742391	4.62618449110458	7.02963854032861e-06	9.39590188481578e-05	3.03742833739457
PDE1C	0.723441747717391	0.985003126619565	4.6224625050134	7.14351716813912e-06	9.54189724861396e-05	3.0220582652159
DUSP4	1.27790159009783	7.33549773419022	4.6215791970274	7.1708030570479e-06	9.57065355842103e-05	3.0184120472601
AARD	0.965424337489131	1.07079420136413	4.62146357374611	7.17438215559776e-06	9.57065355842103e-05	3.01793480519509
FZD2	0.818201758184782	7.05678322296196	4.62131319320529	7.17903973602864e-06	9.57065355842103e-05	3.01731411454483
NEDD9	0.966127792695653	9.22539552642391	4.6185151843889	7.26623318089477e-06	9.68060429691026e-05	3.0057683349241
PLEKHG2	0.642240213478264	9.29827330205435	4.61687052253667	7.31796077195968e-06	9.74319280715747e-05	2.99898433389136
SPEG	1.29932929243479	7.51079314491304	4.6151229514476	7.37331404061647e-06	9.81052426532607e-05	2.99177793750059
ANKRD50	0.616947760315217	9.27821823065761	4.61488336424812	7.38093421354394e-06	9.81429859100979e-05	2.99079012828935
BMPR2	0.395346497913044	10.3933882937717	4.61435346553483	7.3978148429965e-06	9.83037351902585e-05	2.98860551924477
TYSND1	-0.449401748989132	9.27417348992935	-4.61243694540819	7.45917943478299e-06	9.90550061252056e-05	2.98070595199555
SIDT2	0.416751933054346	8.87688086324457	4.6085373158698	7.58555932340522e-06	0.000100668124604337	2.96464035360983
C1R	0.862241608456516	11.552697014	4.60573520910248	7.67764231613584e-06	0.000101824296961964	2.9531029340014
VASH2	1.0517013743913	5.05505439298913	4.60329081138439	7.75884939920537e-06	0.000102834827599158	2.94304287955896
THUMPD2	-0.320393922293478	8.26062040729891	-4.6014248675721	7.82139582559817e-06	0.000103596887123175	2.9353663266781
ARID5A	0.499020988771738	8.82287796363587	4.60115106367925	7.83061452035194e-06	0.00010365207620262	2.93424009575224
CNPY4	0.452840827293479	7.97178733271196	4.59936645308308	7.89095760780086e-06	0.000104383479844778	2.926900798961
PLSCR3	0.46465592567391	9.35650280863043	4.59705626790794	7.96973784969456e-06	0.000105357674911201	2.91740339675591
RASGRF1	1.30143365969565	4.11809749347826	4.5967801722204	7.97920361805343e-06	0.000105414887721573	2.91626859235395
GTF2A1L	0.877588498608696	1.45427379863043	4.59564569592647	8.0182122875702e-06	0.000105862073039947	2.91160625084193
PCDHB18P	0.686527807380435	2.05979188495109	4.59298369794173	8.11046732965397e-06	0.000107011227139878	2.90066985064438
C3orf62	-0.427711832032606	7.33861749435326	-4.58850816186484	8.26788320156686e-06	0.000109018097459221	2.88229412233313
CDR2	0.450175302315218	8.83694703524456	4.58592257085706	8.36016242987702e-06	0.00011016406716364	2.87168462700756
SCN2B	0.981974845597826	1.45774712796196	4.58459615734892	8.40788622643131e-06	0.000110721823945886	2.86624377255424
SYT3	0.870525057445653	1.30043176354891	4.58412504174581	8.42489985904837e-06	0.000110874708408015	2.86431158975968
VIP	0.491184757554348	0.954302790842391	4.58230602156102	8.49090289355712e-06	0.000111671701709687	2.85685273284704
ASTN1	1.18732213732609	1.60605863352174	4.57860962083558	8.62656487032714e-06	0.000113383236031071	2.84170294185774
GCSAML	0.581337355945652	0.904488951679348	4.57675921300412	8.69525889282526e-06	0.000114212949234376	2.83412263939805
ZNF773	1.06010121925	4.41226260061413	4.57614860910999	8.71804220662728e-06	0.00011443894558757	2.83162179845357
PTCHD4	1.10995215303261	2.557577658125	4.57560933008819	8.73821201336874e-06	0.000114630368208623	2.82941330172778
CDK14	1.00640698511956	7.65785971039674	4.57509374706648	8.75753758920011e-06	0.000114810478413814	2.82730203967833
CEP112	1.05876721609782	5.60055441819022	4.57417226563953	8.79218004830701e-06	0.00011519103323826	2.82352913333207
C5orf46	1.44194525294565	2.68104959925543	4.57398673743534	8.79917080183123e-06	0.000115194540247536	2.82276958100089
IKBIP	0.509456688456524	8.70317000009783	4.57386722476882	8.80367690735177e-06	0.000115194540247536	2.82228030917263
SLC9A3R1	-0.647357065630434	12.2216968439022	-4.57038608297027	8.9359096684595e-06	0.000116850260463852	2.80803334411166
NPAS4	0.708231194554348	1.1158048769837	4.56843537141297	9.01084269039385e-06	0.000117755069731727	2.80005360008334
RAD23A	-0.353937083923912	11.8798746734185	-4.56817393797578	9.02093105972949e-06	0.000117811866678848	2.79898436400795
PLEKHG1	0.899857014108698	8.43092438679348	4.56689544726486	9.07042323015464e-06	0.000118382871127915	2.79375616695165
SLC16A2	1.17004083913044	7.36143700465217	4.56482857266676	9.15098855014301e-06	0.00011929446386157	2.78530644857867
HDC	1.07752738829348	3.59748033036413	4.56480534766009	9.15189774909152e-06	0.00011929446386157	2.78521151823894
SOX18	0.885636388141304	6.71138930230978	4.56204911300701	9.26041734613925e-06	0.000120628231202572	2.7739483549291
FXYD1	1.30001867457609	3.11704842153804	4.56190869331699	9.26597906006015e-06	0.000120628231202572	2.77337468413849
GSTP1	-0.502675017304346	14.25784974825	-4.55894678781845	9.38404605798877e-06	0.000122087807845121	2.76127737931266
RAB25	-0.593381378423912	11.4626620324728	-4.55712360596455	9.45744048561007e-06	0.000122964706237808	2.75383406460463
SH3PXD2B	0.548901423880434	10.1124962963424	4.54810460927207	9.82871860815234e-06	0.000127711095429678	2.71704795418306
HDHD3	-0.476253153608694	9.42380648595652	-4.54617056701979	9.91014388536625e-06	0.000128687608921557	2.70916705093437
NXNL2	1.01104970309783	2.08003702097283	4.54110815640107	1.01263639662965e-05	0.000131412150219168	2.68855118814709
MME	1.83305885192391	6.61922238419022	4.5408642584262	1.01368949430531e-05	0.00013146565963756	2.68755841390407
TSTD1	-0.504308760043479	9.62015247721739	-4.53843038306586	1.02425636134032e-05	0.000132752165291341	2.67765377355411
G0S2	1.2222984936087	7.58147173016304	4.53778433981248	1.0270789736554e-05	0.000133033960242978	2.67502541454894
SLC2A10	1.30299248276087	7.41548494734783	4.53748485643836	1.02838997852659e-05	0.000133119729901767	2.67380709899808
GDPD5	0.77662267180435	7.3749734886087	4.53610558424277	1.03444864373801e-05	0.000133819563830849	2.66819696691549
TMEFF1	0.756312393315218	5.86661520983152	4.53369395167472	1.04512477915848e-05	0.000135115470031472	2.65839101550558
ADAMTS18	1.24300374555435	1.75195655532065	4.53209650110864	1.0522549057368e-05	0.000135951598872808	2.65189790032515
GCSAML-AS1	0.370730251521739	0.381698175326087	4.52772516469141	1.07200632733251e-05	0.000138354008702646	2.63413916431573
GLRB	1.55376560669565	4.58222714105435	4.52768311431638	1.07219804960378e-05	0.000138354008702646	2.63396839922783
RANBP2	0.341200920043477	11.0194295688804	4.524340687591	1.08754337358696e-05	0.00014024592957815	2.62039896579144
ATP8A2	0.94333839225	1.6138000740163	4.52244905481941	1.09632144742739e-05	0.000141289115181331	2.61272294014584
BCAT2	-0.399757063902175	9.86856022863587	-4.52200400455251	1.09839658036983e-05	0.00014146768762993	2.61091734986742
CCDC184	1.0322182708587	4.64656597780978	4.52106770619131	1.10277460326869e-05	0.000141942450033022	2.60711920512145
MIR503HG	0.866833823597827	4.20463409975543	4.52062675056181	1.10484227401915e-05	0.00014211942906615	2.60533066209723
PP7080	-0.63899099442391	8.99960474259239	-4.51976188901368	1.10890851016977e-05	0.000142553107162614	2.60182313475053
BHLHE22	1.08704158792391	3.89373914199457	4.5195188597578	1.11005372744311e-05	0.000142610972610834	2.60083760307969
CENPM	-0.517699753217387	8.93819217786957	-4.51901312024005	1.1124405544343e-05	0.000142828178068388	2.59878686486465
PPBP	1.10314178470652	1.6372040309837	4.51866615961339	1.11408088383314e-05	0.000142949327664818	2.59738006976325
MMP13	2.25204682885869	5.94317570157065	4.51453511343658	1.13379101897856e-05	0.000145387439602395	2.58063684923066
RRN3P2	0.689015286086958	3.01308537578261	4.51326682046718	1.13990936375528e-05	0.000146080702162193	2.57549888174974
AOX1	1.18414068671739	4.09124319746739	4.51209640596235	1.1455837173967e-05	0.000146716236765469	2.57075845083326
CAPRIN1	0.266067254554351	12.1279870056576	4.51132462409001	1.14934029938797e-05	0.000147105520415115	2.56763310486922
GRTP1	-0.588359131956521	8.5714366833913	-4.50713473142201	1.16994201651913e-05	0.000149649004694034	2.55067350010195
TMEM184B	0.368924511967391	10.7035019260707	4.50698664533804	1.17067661954221e-05	0.000149649671047647	2.55007431605392
ST8SIA4	0.813836030902174	6.75108223475543	4.50606556202837	1.175255766251e-05	0.000150141485405802	2.54634779338802
PNMA1	0.498219815336956	9.5828880997337	4.50558332516379	1.17766006612837e-05	0.00015035501914596	2.54439700009423
FREM1	1.48825678483696	3.19812532904891	4.50506464580613	1.18025134112277e-05	0.00015059214406602	2.54229897207918
CHEK2	-0.349933206336956	8.94576106595109	-4.50316398093212	1.18979386008327e-05	0.000151715355048654	2.53461254144563
PCDHB3	1.16304774430435	3.43351522156522	4.50168421615972	1.19727455374736e-05	0.000152574422479718	2.52863005630372
KCNA1	0.829196007478261	0.690715513456522	4.50143321397635	1.19854793272812e-05	0.000152641886628074	2.52761544488613
PANX1	0.53043934333696	8.77611066619022	4.50039998439723	1.20380342734788e-05	0.000153216097511765	2.52343935754814
WTIP	0.890326830456521	7.11041298125	4.49865480295886	1.21273063908475e-05	0.000154256630639193	2.51638745678398
IMPA2	-0.605713896358694	10.509857020288	-4.49814106608025	1.21537069481821e-05	0.000154496657655422	2.51431197363057
CST2	1.24838966684783	2.37141684222826	4.49745757054187	1.2188917013e-05	0.000154848303625833	2.51155096377198
CBARP	1.00470505211957	3.24642139384239	4.49373921880765	1.23821926377825e-05	0.000157206340562738	2.49653639686347
GJC2	0.914255737793479	5.19590638091848	4.49297223440446	1.24224247878087e-05	0.000157619597632326	2.49344057754938
PHACTR1	0.735667297489131	3.19156096465761	4.49109686186012	1.25213278018124e-05	0.000158776317991215	2.48587269316126
HPSE2	0.844568809130435	1.15668044403261	4.49035113360556	1.256086599561e-05	0.000159179300575621	2.48286408120393
NBEA	1.52662462304348	5.09052528578261	4.48805039292072	1.26836086146112e-05	0.000160635554287641	2.47358435017107
NAV2	0.838027263978264	9.47539556061957	4.48786593602736	1.26934990421921e-05	0.000160661640869003	2.4728405326239
TSEN54	-0.36468784297826	9.75950521415217	-4.48638551959566	1.27731469170725e-05	0.000161570071083586	2.4668716785006
PRDM8	0.957168736000001	4.93611021804348	4.48502662514498	1.28466797906421e-05	0.000162400079645474	2.46139417301211
DYNC1LI2	0.282592055065217	11.1333968570435	4.48113835579824	1.3059339271598e-05	0.000164986738814887	2.44572846361884
AZIN2	0.76726379754348	5.76034553404348	4.4806677271695	1.30853077239845e-05	0.000165213082198764	2.44383305433622
PLCG2	0.670957296086956	7.70982989266304	4.47863413494525	1.31980898290352e-05	0.000166534568894412	2.43564479958652
ZNF610	1.12246002034783	2.86142897119565	4.47512427159084	1.33949481070673e-05	0.000168877475678278	2.42151934599067
DCLRE1C	-0.318807181163043	8.41587309101631	-4.47503077371317	1.34002305602299e-05	0.000168877475678278	2.42114318486156
PDLIM7	0.582041853391306	10.5188305023043	4.47461991527458	1.3423467039595e-05	0.000169066466084328	2.41949029176215
TIMP4	1.0324833161413	1.97723867119022	4.47377806624591	1.3471199696808e-05	0.000169563560846264	2.41610389326168
SREBF1	-0.576779329717391	12.1269289946196	-4.47280305156275	1.35266868342847e-05	0.000170157592752311	2.41218246437007
ARCN1	0.333791986413043	11.3210577563804	4.47025176954081	1.36729197963139e-05	0.000171891725159909	2.40192465901604
CCN5	1.44043828019565	4.67041176231522	4.4684607393666	1.37764840295559e-05	0.000173087644111696	2.39472636085038
C7	1.58885029268478	3.03532116363587	4.46744835162024	1.38353574448411e-05	0.00017372094779425	2.39065851391675
ATP5F1C	-0.275093347956524	11.6461238301413	-4.46671247944011	1.38783024018591e-05	0.000174153596562045	2.38770219025824
SEC14L1	0.490030297532607	10.2776016388098	4.46333069935598	1.40773141481742e-05	0.000176542942773894	2.37412110697384
FBXL2	1.06237189794565	5.5282279775163	4.46185062980686	1.41652742935213e-05	0.000177537527599375	2.36817980691185
GLIS2	0.809035280684782	8.90631305739674	4.46096916143442	1.42179105546823e-05	0.000178088443742623	2.36464216471424
EYA4	1.7047777095	3.01588348505435	4.4549072911155	1.45850179011125e-05	0.000182575236288667	2.34032894193387
RNF227	-0.509399501304346	7.59073235967391	-4.45397034853823	1.46425661480707e-05	0.00018318385954876	2.33657337819305
STK33	1.33189995040217	3.074919571125	4.45352273015465	1.46701364555959e-05	0.000183416934588337	2.33477940525847
PAEP	1.50755013236957	1.56676908213043	4.45327003429535	1.4685722867713e-05	0.000183499985430492	2.33376671021765
TENT4B	0.368306551369566	8.30511283759783	4.45187308434949	1.4772175148707e-05	0.000184467874331115	2.3281691752823
NAXE	-0.372031188065215	11.0130449277935	-4.44758728867355	1.50404715715346e-05	0.000187703987368111	2.31100492686562
FANCE	-0.482776224000002	8.99553497865217	-4.44609568188791	1.51349421959659e-05	0.000188768151388835	2.3050342834097
AGPAT4	0.867892617826086	7.52294547340217	4.44354115557887	1.52980589811706e-05	0.00019068668050831	2.29481269528098
RBPMS	0.836385360152175	8.91891347442391	4.44306398395225	1.53287150309985e-05	0.000190952790704915	2.29290388147556
CEP170P1	0.473774374576087	1.16438126642935	4.44281589719607	1.53446767686621e-05	0.00019103563911568	2.29191153336108
CDYL2	1.00453706180435	4.14822892096739	4.44246543746167	1.53672523427452e-05	0.000191200676965497	2.29050976877773
WSCD2	1.32262729815217	2.58699916246739	4.44151023792204	1.54289456568604e-05	0.000191827555408279	2.28668962453505
GRIA1	0.766988169793478	0.774756300777174	4.44139606815224	1.54363354281361e-05	0.000191827555408279	2.28623306779327
B3GALT2	0.828549235934783	1.71138757105435	4.43997459280828	1.55286273974762e-05	0.000192857656364418	2.28054947955868
FLRT2	1.54937685732609	5.85295457456522	4.43804990131416	1.56544371842335e-05	0.000194302533399225	2.27285617671196
BRD7P3	0.337072173391305	0.482315714391304	4.43605078568577	1.57861487470437e-05	0.000195818871731013	2.2648682285309
XPNPEP2	0.875001010141305	1.48339319608152	4.43411575719053	1.59146518768786e-05	0.000197293602754029	2.25713911285695
ZFAND3	0.295582922782607	10.3638511415326	4.43045705014737	1.61603751545392e-05	0.000200218850872995	2.24253249439903
RNF150	1.24096271364131	3.41532881660326	4.42973521564443	1.62092831773384e-05	0.000200703598641794	2.23965186783014
POLR3D	0.367356268793477	8.54265661528804	4.42804430625071	1.63244085083472e-05	0.000202007170908178	2.2329054308025
CUL7	0.45741139776087	9.5490410148913	4.42776383977267	1.6343579841363e-05	0.000202122500063439	2.23178661834839
NORAD	0.334529707282607	12.6309084136087	4.42656668437166	1.64256551339665e-05	0.000202884025515048	2.22701167166976
PCNX1	0.330901677923915	9.63169923152717	4.42648548405854	1.64312364327098e-05	0.000202884025515048	2.22668783559748
BEND5	1.36368630041304	3.3632051141413	4.42643332763922	1.64348223622367e-05	0.000202884025515048	2.22647983239514
SLC25A30	0.472925448826091	7.69633476381522	4.42609691202996	1.64579701429473e-05	0.000203047608793054	2.22513823240812
MAGED2	0.487048770326089	11.1914413869565	4.42544264213127	1.65030782938366e-05	0.000203481765237167	2.22252928864783
NOL4L	0.904131741804349	8.25442019075	4.42419734771767	1.65892626339515e-05	0.000204421562438909	2.21756445420509
PCBD2	-0.392491940195649	8.26976172122826	-4.42049217822277	1.68482551218308e-05	0.000207488385554984	2.20279905749905
KHDRBS3	1.17828584738043	6.01784380871196	4.42004977526342	1.68794376032361e-05	0.000207683095738545	2.20103671221675
LIMS1	0.785288495684784	7.65975516094022	4.41998070818956	1.68843107516642e-05	0.000207683095738545	2.20076159118379
IPW	1.26127054523913	6.11158285011957	4.41784239301437	1.70358538308579e-05	0.000209386528036066	2.19224556318537
PAG1	0.657969751619564	7.71154834408152	4.4177390869164	1.70432081600736e-05	0.000209386528036066	2.19183422165134
DYNC1I1	1.41672207692391	3.13197083464674	4.41618938247412	1.71538978834496e-05	0.000210620300942391	2.18566457901707
AFMID	-0.389322258108695	8.98688008573913	-4.41596258815248	1.71701547925751e-05	0.00021069381930578	2.18476181773473
FCGR3B	1.23728513908696	4.08498400421739	4.41459470773198	1.7268520522025e-05	0.000211710524238898	2.17931772288895
PGM5P2	0.557761040152174	1.11168454594565	4.4145236225684	1.7273647101229e-05	0.000211710524238898	2.17903484469102
PIK3C2A	0.452586611293478	9.43558755657065	4.41337389007723	1.73567678118879e-05	0.000212602271759107	2.1744600784289
AMER2	0.326708466217391	0.228860481836957	4.41062340705022	1.75571778946342e-05	0.000214928770205376	2.16351985054903
XRCC3	-0.38105274222826	9.55376428838587	-4.4075688321924	1.77823501237636e-05	0.00021750368769276	2.15137652243576
FJX1	0.831797830782609	7.1979132306413	4.40748295011411	1.77887209605913e-05	0.00021750368769276	2.15103520006708
TIAM2	0.732539963597826	5.29786492599457	4.40652724580508	1.78597643752724e-05	0.0002182422785512	2.14723729279155
CYP27C1	1.48548437681522	5.98183411903804	4.40556730814424	1.79313967821419e-05	0.000218987183201909	2.14342323121972
PMF1	-0.323509755434783	10.3243837196196	-4.40532764737351	1.79493237355107e-05	0.000219075713909265	2.14247110631116
RAB30	0.680524060434782	4.83600895721739	4.40448221256128	1.80127009911781e-05	0.000219718541162902	2.13911269447621
ADORA2A	0.611994851706522	6.27142467075543	4.4034099634657	1.80933903887497e-05	0.000220571652172298	2.13485403185278
SLC7A2	1.82877249567391	6.92602173766304	4.40197972372799	1.82015599978632e-05	0.000221758554914584	2.12917483642935
ZNF483	0.750729603402175	2.51603796720109	4.40104785944865	1.82723711487693e-05	0.000222489162527775	2.12547539111018
DOCK11	0.756697948130435	6.96298226273913	4.39779672187652	1.85214984663854e-05	0.00022538883987831	2.11257352014698
NOSTRIN	0.982172460043478	4.94514295678261	4.39694675678247	1.85871653184877e-05	0.000226053865346421	2.10920177301002
SLC27A6	1.06484665761957	1.33952313549457	4.39429142484798	1.87937551637335e-05	0.000228430968420806	2.09867166232835
PCDHGA7	0.832042756750001	2.01886262764674	4.39202329796694	1.89719642566844e-05	0.000230460503643809	2.08968113865737
MTMR2	0.379533432923914	9.41651660135326	4.39021033103101	1.91155767587256e-05	0.000232067626247794	2.08249749885174
SERINC3	0.359840264923914	10.5744131283315	4.38722450708369	1.93543740381529e-05	0.000234827730420332	2.07067179280854
IL6	1.44238272476087	5.05287990732609	4.38626413522118	1.94317886543262e-05	0.000235627664196697	2.06686950930847
KCNMA1	1.12894671540217	6.24191531667935	4.38608142469518	1.94465503909056e-05	0.000235667380017844	2.06614620191886
STK10	0.414173933630435	9.14634022120652	4.38488548235821	1.95434404236988e-05	0.000236701751577939	2.06141235288533
NTF3	1.08291005354348	2.60049125525	4.38267605928604	1.97236586762088e-05	0.000238743542808127	2.05266962986706
HDAC9	1.02568711625	6.17805995002717	4.38058176862839	1.98959580511531e-05	0.000240687129325182	2.04438577671896
ZNF229	1.23160017077174	2.78956826014674	4.37936498093342	1.99967270923673e-05	0.000241763612112021	2.03957430953239
WFS1	0.514366266336957	9.21661989102717	4.37826830736079	2.00879684710274e-05	0.000242613619260989	2.03523872833464
SLC35F4	0.444342468815217	0.558179116081522	4.37823575577785	2.00906828056938e-05	0.000242613619260989	2.0351100525684
APH1B	0.602503123684782	6.84695415835326	4.37730196693093	2.01686974838887e-05	0.000243412450751143	2.0314191331526
KIAA1210	0.757184072902174	0.733657238168478	4.37675253800142	2.02147360940552e-05	0.000243824656344345	2.02924774288916
DKK1	1.82990721516304	6.68968791999457	4.37254017045782	2.05710724759463e-05	0.000247976905986481	2.01260743199411
RFPL4B	0.529169228108696	0.356020126554348	4.36987795745316	2.07993779776317e-05	0.000250581819123353	2.00209745607703
UNC80	0.709943802391305	1.1524002291087	4.36973053399476	2.08120914997232e-05	0.000250587841138392	2.0015156040911
TRPM3	0.631411146869565	0.496555216043478	4.36951248400658	2.08309093972364e-05	0.000250667312670439	2.00065503193378
ASGR1	0.802212294630435	3.72422804008696	4.36714386247574	2.10363785248373e-05	0.000252991429187624	1.99130909575562
LEPROTL1	0.30762294401087	9.38443583119022	4.36644792270249	2.10971175226406e-05	0.000253573263158768	1.98856388665982
LRRC75A	0.81967227276087	4.94473991927174	4.36620784079481	2.11181099882426e-05	0.000253655666334998	1.98761694000978
MAL2	-0.545988816521739	12.667448364	-4.36608681654155	2.11286997985335e-05	0.000253655666334998	1.98713960427608
CADPS	1.05051938552174	2.42837074082609	4.36563070605227	2.11686559942976e-05	0.000253986733938599	1.98534074019508
CBLN4	0.706639983554348	0.679497058005435	4.36286097686915	2.14128516020383e-05	0.000256607302736212	1.97442041363274
RXRG	0.988092547608696	1.06378437619565	4.36282987985896	2.1415608584404e-05	0.000256607302736212	1.97429783802402
SUSD1	0.525267820597826	7.56970850202717	4.36272860372574	2.14245898321943e-05	0.000256607302736212	1.97389864109016
HTR7P1	0.520870246391303	5.46732042952174	4.36223139188452	2.1468735435514e-05	0.00025698602388007	1.97193890578607
FLNA	0.71508371651087	14.0017370079185	4.36207032979955	2.14830542532412e-05	0.000257007477617347	1.97130412653145
GAS1	1.22175611407609	7.4902184020163	4.36171638844462	2.15145527235432e-05	0.000257234311322224	1.96990923657432
ASB1	0.399244126282609	8.31265672225	4.35380311518541	2.2230465883078e-05	0.000265639177940076	1.93874682065113
TNK1	-0.427225015706522	8.73473407378804	-4.35309038463322	2.22960570361389e-05	0.000266267870902481	1.93594234451274
STK38L	0.461009593358698	9.95070238572283	4.35117632512064	2.24731243364673e-05	0.000268226347883246	1.92841268129935
PALM	1.32286264093478	6.89029362718478	4.34931785175147	2.26463399901991e-05	0.00026990766527676	1.92110425666029
TMEM35A	1.3376589693913	2.47709023651087	4.34919333566125	2.26579909610165e-05	0.00026990766527676	1.92061468912184
BHMT2	1.39005158926087	3.00560043801087	4.34917039247231	2.26601383826476e-05	0.00026990766527676	1.92052448322102
SPRED3	0.57480826425	0.898124092559783	4.34910122552739	2.26666134070213e-05	0.00026990766527676	1.9202525413826
KMT2A	0.390992240206522	9.94049192390761	4.34871553748773	2.2702751935844e-05	0.000270181184146004	1.91873620629367
TSFM	-0.259669211739128	9.51311846509783	-4.3484765453527	2.27251729601055e-05	0.000270291231085498	1.91779666186845
DPY19L2	1.10019550905435	4.04583639455978	4.34509330512291	2.30448594204583e-05	0.000273837216019578	1.90450069962634
FCN1	1.16052848780435	3.81786093904348	4.3449910711348	2.305458647701e-05	0.000273837216019578	1.90409905594834
ASS1	-1.05123770022826	12.0886942870707	-4.34489902142019	2.30633479203505e-05	0.000273837216019578	1.90373742948849
RUNDC3B	0.753865605043478	3.20682299926087	4.34330609326499	2.32154723420704e-05	0.000275325172488999	1.89748043753202
BLVRB	-0.609141001652175	10.683789929837	-4.34324145443467	2.32216656207335e-05	0.000275325172488999	1.89722657673009
UACA	0.415582128097826	9.964779916625	4.34316569999464	2.32289259432888e-05	0.000275325172488999	1.89692906468452
TRIM7	-1.12918002415217	8.14520713558696	-4.34255334610673	2.32876940797467e-05	0.000275862366878847	1.89452430868324
ADPRH	0.610572787108694	6.87794512961957	4.34040381650672	2.34951175154026e-05	0.000278158872512126	1.88608513636436
SLC12A4	0.469759228500001	9.89528669508696	4.33921506983971	2.36105880643293e-05	0.000279364726249045	1.88141950777777
SLC7A3	1.09826465582609	1.4028241748587	4.33887327805784	2.36438891190788e-05	0.000279500473361358	1.88007822519773
WNT16	1.0109379986413	2.40132908510326	4.33881771925597	2.36493065143694e-05	0.000279500473361358	1.87986020567065
LRP6	0.520496674652176	8.94569720967391	4.33796839447827	2.373227035759e-05	0.000280319511184038	1.8765276336666
CD81	0.540854494380433	12.5222048961359	4.33681910510863	2.38449799889798e-05	0.000281488753989584	1.87201890712972
GAB2	0.67834753226087	7.81960014230435	4.33391158976833	2.41324142749922e-05	0.000284718081472119	1.8606168941719
RUSC1	-0.300033218891304	10.6682170643696	-4.33083677631218	2.44400022427646e-05	0.000288181336790115	1.84856556936349
ZHX3	0.410926434217391	8.80252418444565	4.33017802015527	2.45063880649991e-05	0.00028879814125766	1.84598456568511
SLC14A2	0.507237767315218	0.597599165722826	4.32723530279937	2.48050566528255e-05	0.000292150027179116	1.83445890873927
KDF1	-0.367630388663045	9.25429596208152	-4.32637601850938	2.48929254516359e-05	0.000293016724894558	1.83109457591896
TUBB2B	1.40628515503261	4.07517235296196	4.32293293988173	2.52480119621227e-05	0.000297026067331921	1.81761943142214
MCCC1	-0.442015858869571	9.50948964133696	-4.32112365605914	2.54365461170166e-05	0.000299072559703627	1.81054195109203
KLHDC8A	1.29231198681522	3.3102365555163	4.31843458813967	2.57192534219819e-05	0.000302223323286829	1.80002742103969
CSMD1	0.890493870423913	1.27259812604891	4.31643761987677	2.5931145805621e-05	0.000304538819973627	1.7922225169743
MGARP	0.687254202369565	2.32794897370652	4.31513590154471	2.60701673729534e-05	0.000305886421864631	1.78713649301285
ELMO1	0.772040366478261	6.69997677178261	4.31508413719128	2.60757104762509e-05	0.000305886421864631	1.78693426712465
CKS1B	-0.443632652760872	10.7807273318261	-4.31278154958693	2.63234257564993e-05	0.000308615843569198	1.77794083047573
ESPN	-0.789173587521738	9.50374292997826	-4.31230375748632	2.63751091445519e-05	0.000309045182363661	1.77607516167713
SLC24A3	1.2622786206087	7.04321516113043	4.31126413063374	2.64879032973226e-05	0.000310189675771215	1.772016238166
SCARA5	0.978902392456522	1.40326388377174	4.31092523353227	2.6524771730988e-05	0.000310444233659258	1.77069328426827
LDLRAD4	0.840823263021742	7.53204582519565	4.31020155978757	2.66036645825853e-05	0.000311060961360387	1.76786855978153
ANO2	0.758909403141305	2.93602916946196	4.31016379247163	2.66077880385768e-05	0.000311060961360387	1.76772115276122
KIAA1549L	1.37543239855435	5.51142372654891	4.30916506937666	2.67170517783095e-05	0.000312160450646683	1.76382348678298
CDC25C	-0.400635495967391	7.89401621391848	-4.30893637165967	2.67421325562042e-05	0.000312275659451134	1.7629310632936
LYSMD2	-0.482716540086956	7.96847478493478	-4.30771110674034	2.68768895669681e-05	0.000313670729946237	1.75815049538749
HNMT	0.91894345752174	7.31928010080435	4.306775510313	2.69802263659691e-05	0.000314697728454001	1.75450086117515
A2M-AS1	0.586824734195652	3.50156358448913	4.3061637624213	2.70479998646386e-05	0.000315308984785677	1.75211486510164
PTGDS	1.36380746727174	7.77955999924457	4.30493090348517	2.71850803936955e-05	0.000316727026937791	1.74730719276608
ZNF285	1.16804508998913	3.25015530360326	4.30365491455943	2.73276577518489e-05	0.000318207465433987	1.74233251118175
MASP1	1.30501414030435	5.03634539206522	4.30174734146371	2.75421451327961e-05	0.000320523080935665	1.73489772138851
RGS7BP	0.819641318706522	0.866792400353261	4.30144532502092	2.75762514672521e-05	0.000320738067660777	1.7337208548395
ANPEP	1.24383346359783	8.24982627904891	4.30071924653348	2.76584123324272e-05	0.000321511414064821	1.73089182254602
PICALM	0.382008127673913	11.4789091351087	4.29905129824358	2.78480419391636e-05	0.000323532432879853	1.72439444054748
PKIA	1.30451496911956	6.03805568272283	4.29754166288096	2.80207467702741e-05	0.000325354647133963	1.71851552719414
CCDC85A	0.934755510413044	3.12578824676087	4.29725106843171	2.80541088835197e-05	0.000325557778259713	1.71738406989261
SLC17A5	0.490254011608695	8.02905849019565	4.29438274024256	2.83854604706606e-05	0.000329216784893467	1.70621930622654
CHTOP	-0.197858173304349	11.3005844489565	-4.29399540531384	2.84304921499605e-05	0.00032955277256539	1.70471209838511
FAM86JP	-0.587936192586959	7.0179383306087	-4.29178295210095	2.86890280765203e-05	0.000332361823289648	1.69610506775989
GDF3	0.532399114391305	0.875756859728261	4.2909873057499	2.87825528945097e-05	0.000333257131905562	1.69301067664938
NNAT	0.801252380021741	3.88860642645652	4.29050848550715	2.88389769192269e-05	0.000333722103469701	1.69114869659594
CD300E	0.59269102826087	0.870604193956522	4.28839278292216	2.90895621306402e-05	0.000336432100470319	1.68292342958807
PLCXD3	0.958092874858696	1.33645285167935	4.28794577365336	2.91427725580797e-05	0.000336857613844575	1.68118600463055
DNAJC19	-0.377408741630436	9.19272658301087	-4.28701195689443	2.92542319682778e-05	0.000337955561538939	1.67755694476979
NAP1L2	0.875848904793479	2.30120505815761	4.28679903037095	2.92797037924385e-05	0.00033805947254331	1.6767295460668
AOC4P	0.367033636684783	0.438623556581522	4.28468266059759	2.95340375394949e-05	0.000340804189087636	1.66850749213688
TMEM171	-1.01257205240217	6.50710578102717	-4.28435583200032	2.95735022313755e-05	0.000341067760135543	1.66723806500966
ITPR2	0.633013921	8.54611375021739	4.28377016019624	2.96443487956199e-05	0.000341692755190862	1.66496346890768
TSPAN9	0.513877688847824	10.2468549168913	4.2828826350805	2.97520194915674e-05	0.000342741259914929	1.66151703727988
SLC25A28	-0.440151389456524	10.0380824471087	-4.2819902125468	2.98606621007159e-05	0.000343799777957569	1.6580521758408
COX7B	-0.443445949673913	11.3407464908913	-4.28084711496089	3.00003770210865e-05	0.000345113862064253	1.65361492096209
CAV1	1.00107611591304	10.3749346721196	4.28078131567532	3.00084383644113e-05	0.000345113862064253	1.65335953196538
USP21	-0.274956806500001	9.15557307819565	-4.27903081303773	3.02236633850329e-05	0.000347394342672672	1.64656642374304
PCDH19	1.78000777526087	4.14880835241304	4.27826795190662	3.0317919487129e-05	0.000348282617087024	1.64360672776598
SAMD5	1.13759260861956	4.55768878004891	4.27812750632813	3.03353030576575e-05	0.000348287304327901	1.64306188367671
MRAS	0.836315352543476	7.89699785840217	4.27757925734305	3.0403253706169e-05	0.000348872235061224	1.64093514828468
ANOS1	1.18000391986957	7.10550270863043	4.27732337330601	3.04350181793341e-05	0.000348966933952158	1.6399426140945
PRKAR2B	1.01566702597826	6.32873709002174	4.27723879983503	3.04455237985262e-05	0.000348966933952158	1.63961457748085
RIPOR2	0.866645784032608	5.744837806125	4.27682557190313	3.04969044769381e-05	0.000349175026853766	1.6380118591943
EXOSC5	-0.421960220891304	9.21748331141304	-4.27681904709437	3.04977164362211e-05	0.000349175026853766	1.63798655352071
BAMBI	1.07673037478261	7.20666149719565	4.27608315012581	3.05894258372337e-05	0.000350029698774414	1.63513266938748
IBSP	1.04182132530435	2.11054661208696	4.27379052267621	3.08768359186661e-05	0.000353121539879193	1.62624419628751
GRIP2	0.94593781126087	2.63574165063043	4.27234103908944	3.10598801429537e-05	0.00035501702556712	1.62062658557671
CABCOCO1	0.783684593054348	1.27928797886413	4.27018934471586	3.1333519380756e-05	0.000357945332480496	1.6122903622041
PWAR5	0.872258080673913	1.79568362020652	4.26858127569993	3.15395300504347e-05	0.000360098240425581	1.60606252596383
PPIF	-0.380508779619566	10.8527115080598	-4.26795935078972	3.16195526398331e-05	0.000360811102064213	1.60365440816939
SERINC1	0.332668957010869	11.2049959404293	4.26566736199362	3.1916143460318e-05	0.000363993060241993	1.59478221382652
DYNC1H1	0.275978582239127	12.8258774388913	4.2629541411384	3.2270687988081e-05	0.000367832058584143	1.5842844849255
PARM1	1.07027652490217	7.75792347040761	4.26045365706667	3.2600771447818e-05	0.000371388133145409	1.57461469388648
PEAK1	0.484187107326088	8.92108632890217	4.2587840145639	3.28229752122882e-05	0.000373686329670628	1.56816049086304
KMO	0.816075313402175	4.31992074861413	4.25866450113684	3.28389361210772e-05	0.000373686329670628	1.56769857678466
SECISBP2L	0.489126813956521	8.98451507371739	4.25699309603916	3.30629311154764e-05	0.000376026694953564	1.56123978191763
PRCD	0.671289283804348	2.61726007922826	4.25651902115747	3.31267306334639e-05	0.000376543563660265	1.55940819655845
SLC52A1	-1.29579348733695	6.55021795046196	-4.25521634430784	3.33026484916762e-05	0.000378333576469392	1.55437617229052
GRB10	0.789504413086959	8.63990413565217	4.25442208557941	3.34103465222643e-05	0.000379347028000718	1.55130870142854
SCO2	-0.588790616869565	10.0690744063587	-4.25336842233062	3.35537335005086e-05	0.000380764353003282	1.54724011941284
MT1A	1.08091103891304	1.84375629376087	4.25216506280164	3.37182126234758e-05	0.000382419330235408	1.54259451406906
PCSK1	1.15702014245652	3.8493204581087	4.25023487912078	3.39836500051219e-05	0.000385216876881263	1.53514523016437
STRA6	1.30420797859782	7.65606307450544	4.24808443404035	3.42817338790592e-05	0.000388381189396277	1.5268491389862
KLC1	0.291405618793478	10.4106956781576	4.24485340225928	3.47343144620013e-05	0.000393291351996071	1.51439077367271
PMVK	-0.431420182836957	10.4611607589076	-4.24284104085362	3.50190772370701e-05	0.000396296970586303	1.50663534019911
SLCO1C1	0.50086712426087	0.64432317223913	4.24071307698102	3.53226295192827e-05	0.000399511791536451	1.49843766508893
ZNF296	-0.602048551195653	7.03865802247826	-4.24050489117538	3.53524619652657e-05	0.000399628904761078	1.49763584018835
MAP1LC3B	0.291428033130435	10.27218536575	4.2402708537619	3.53860276752613e-05	0.000399788067077828	1.49673448668236
GARRE1	0.373682597293481	8.73200126689674	4.23957608969888	3.54858507495172e-05	0.00040069521179298	1.49405896656639
ZNF704	1.04203336715217	5.97330327907609	4.23860968118471	3.56251518580267e-05	0.000401725118431025	1.49033794766613
UQCRC1	-0.34889371797826	12.2107136246304	-4.23856073745422	3.56322206683285e-05	0.000401725118431025	1.49014951527579
TCEAL3	0.640828511673912	8.20896731880435	4.23853595572409	3.56358003384737e-05	0.000401725118431025	1.49005410678723
CASP12	0.372094329793478	0.550179514038043	4.237323159177	3.58114076325852e-05	0.000403429015578547	1.48538545630871
A1BG-AS1	0.771482742999998	5.41944207261957	4.23722074822253	3.5826274132871e-05	0.000403429015578547	1.48499127632314
KLHL38	0.556340038554348	0.825234138733696	4.2363289426669	3.59559831818112e-05	0.000404667529863533	1.48155904499253
FAM225B	0.901112419119564	5.15238944547283	4.23342304695981	3.63817587115092e-05	0.000409234947085545	1.47037943240563
CPA3	1.25182525268478	5.67323316184239	4.230838231485	3.67645413260374e-05	0.000413314024321265	1.46044037299102
PRRG3	0.607894331347826	0.544146200782609	4.22996519973313	3.68946963539499e-05	0.000414550101365822	1.4570845410201
ZNF568	1.04859013670652	4.29198131365761	4.22882131754709	3.70658984709392e-05	0.000416245779380547	1.45268845164439
COMTD1	-0.577015000239134	8.81887304563043	-4.2285230962275	3.71106573509855e-05	0.0004165204359246	1.45154250829894
CYP46A1	0.727000812554349	2.09223807592935	4.22740083279959	3.72795575998123e-05	0.000418187361003472	1.44723070035726
ZNF415	1.23818217957609	4.27463131017935	4.22574218114906	3.75305319688791e-05	0.000420772636287155	1.44085977451713
CTNNAL1	0.975949404358696	8.57735188802717	4.22363861664931	3.78511536516989e-05	0.0004241355103615	1.43278287814797
PRELID2	-0.634372357097828	6.3632272704837	-4.22249438243604	3.80266549298717e-05	0.000425869475543765	1.42839083558071
CYBRD1	0.712626293956523	9.84798752419565	4.2210238027564	3.82533545098614e-05	0.000428174617828056	1.4227475794229
ACTL10	-0.585552580152175	5.9866342666087	-4.22049436405948	3.83352871774164e-05	0.000428857735561097	1.42071628720506
CFP	0.700263260934783	4.44897986823913	4.2186861822279	3.8616378313551e-05	0.000431766884936853	1.41378043153628
LMCD1	0.770512078934782	8.29410439588044	4.21761506126662	3.87838186619991e-05	0.000433402836322568	1.40967295825086
PPIH	-0.341137015141303	9.59625369157065	-4.21697826807038	3.88836928477755e-05	0.000434282376787049	1.40723142626935
ZNF536	0.742717235032609	0.673479207668478	4.21601048499906	3.90359506209521e-05	0.000435745701245959	1.40352142422861
ADAM15	-0.508446689000001	12.0576072484565	-4.21285982912439	3.95355935532057e-05	0.000440923324101344	1.39144821305182
GSTO2	-0.864166525054348	8.04446915660326	-4.21281488314398	3.95427653334538e-05	0.000440923324101344	1.39127603516779
HVCN1	0.635446118467391	6.2852442457663	4.21184826279807	3.96973051625311e-05	0.000442406089092694	1.3875734966234
UXS1	0.339311272358696	9.71905727734239	4.20813310415176	4.02966675227138e-05	0.000448809604737941	1.37334946879111
SNX29	0.399069480826089	8.56485594803261	4.20801633345925	4.03156456368877e-05	0.000448809604737941	1.37290256239052
TTC28	0.637714079021739	7.67416412467391	4.20765001263299	4.03752373016927e-05	0.000448989212335504	1.3715006404487
LOXL4	1.38409738420652	6.92106408954891	4.20764811052387	4.03755469493106e-05	0.000448989212335504	1.37149336127596
CSMD3	0.629913250076087	0.638751043375	4.20745118634201	4.04076168723461e-05	0.000449102424360739	1.37073976765632
CELF2	0.816500257510872	7.46777696879891	4.20660867351074	4.05450989764198e-05	0.000450386462208557	1.3675159492017
PREX1	0.748894604043482	8.64695246307609	4.20577963884758	4.06808184578058e-05	0.00045164954128723	1.36434422224552
SLITRK4	1.18058361269565	1.6853753241087	4.20543868325982	4.07367616001684e-05	0.000452026034478451	1.36303994101663
COX19	-0.344542215771737	8.60144902586413	-4.20521347205715	4.07737540468387e-05	0.000452191952312967	1.36217847255756
FMO1	1.24478642403261	4.65146964135326	4.2046726200662	4.08627239107147e-05	0.000452933823055718	1.36010978314235
DPPA4	0.315764272467391	0.361242153092391	4.20421181888212	4.0938671954629e-05	0.000453530633095639	1.35834745042708
IL1RL1	1.07420638172826	2.57759596553804	4.20394046036138	4.09834597112256e-05	0.000453781782458293	1.35730971491435
CIDEB	-0.459556120978258	9.36919201176087	-4.20203324848509	4.12995703207846e-05	0.000457035212659945	1.35001766568434
CLIP2	0.665805111663042	8.44383508683152	4.20074130487032	4.15150270407901e-05	0.000459171865119078	1.34507958454608
COTL1	0.615959987554348	11.278547608625	4.19989812394291	4.16562232666004e-05	0.000460485308599591	1.34185744283346
KDELR3	0.803425359586954	8.34881949361957	4.19883090866001	4.18355942651085e-05	0.000462039587473313	1.33777993664581
NELL1	0.9773738965	1.05967107188043	4.19879367579733	4.18418654542777e-05	0.000462039587473313	1.33763769655331
RGN	1.16272209542391	3.1572318372663	4.19670460709817	4.21951747799087e-05	0.000465690371683372	1.32965852475063
CBLC	-0.895066869478262	9.36858139545652	-4.19531132538746	4.24323948778129e-05	0.000468056691240907	1.32433871937558
MYH9	0.379674616141306	14.4492976335707	4.19474250984441	4.25296076219323e-05	0.000468876926157542	1.32216729517096
CHRAC1	-0.298000924206523	9.86790339666848	-4.19402720234279	4.26521587951354e-05	0.000469975479054669	1.31943698945554
PLAAT5	1.01970168227174	1.91609037680978	4.19364133594243	4.27184081265155e-05	0.000470452807048695	1.31796430898217
LINC00662	1.16100650069565	3.80938360494565	4.19327231048563	4.27818581004106e-05	0.00047089881043247	1.31655600725632
SFTA1P	1.09594925375	0.975864946331522	4.19136200256225	4.31117587087704e-05	0.000474275578245492	1.30926738283854
GJD3	0.766712568695652	6.07300792428261	4.19100737062445	4.31732690266425e-05	0.000474697728091975	1.30791461449985
SEMA6D	1.31389990659783	4.67316480811413	4.19075859188072	4.32164693673894e-05	0.000474918212110727	1.30696568682947
SPIN1	0.352459333315217	10.8423773306902	4.19045061693949	4.32700063761564e-05	0.000475251991873448	1.30579102876417
GXYLT2	1.17814279628261	4.38747470815217	4.18956396010108	4.34244933011206e-05	0.000476693595002189	1.30240959667382
RAMP2	0.602249640195654	7.39120745166304	4.18833818763572	4.36389350531097e-05	0.00047879146015222	1.29773585408931
BOC	1.12825227319565	7.28245503225	4.18817395380153	4.36677436239677e-05	0.000478851467628512	1.29710973317991
GOLGA2P7	-0.541106866663043	9.29721321855978	-4.1848424282695	4.42560744035532e-05	0.000485043738535097	1.28441307617949
NXPH2	1.06968289072826	1.14004780844022	4.18369807837726	4.44599041501573e-05	0.000487017540549268	1.28005380630581
LOC441666	1.01479896030435	1.89129422215217	4.18186642645541	4.47880245310571e-05	0.000490349999628441	1.27307838282377
ZNF625	1.04477424913043	2.48124192122826	4.18081246602787	4.49778781848816e-05	0.000492165934250248	1.26906575891961
GRK6	-0.303809954097826	10.0679108279728	-4.17947136576243	4.52205680703669e-05	0.000494557779903901	1.26396114543775
EMILIN2	0.585118479228261	8.0071920585163	4.1791554180615	4.52779249609064e-05	0.000494921250092123	1.26275875406785
AFAP1L1	0.854798906597826	6.95946215100544	4.1787662570431	4.53486685459844e-05	0.000495282097860407	1.2612778402705
BTBD6	-0.310353886717392	10.7302008513478	-4.17870827785638	4.53592173261054e-05	0.000495282097860407	1.26105721593604
C4A	1.19933312405435	10.182541781462	4.17723146042658	4.56287030058434e-05	0.000497827546552053	1.25543843186253
DUSP26	0.828653946239131	1.58994707125	4.17716501115026	4.56408644082669e-05	0.000497827546552053	1.25518565364266
MAPRE2	0.640424946043479	8.03395024571739	4.1757458655106	4.59013344267e-05	0.00050040259215335	1.24978790473146
ZNF334	1.20578511505435	3.89401848028804	4.17449316002415	4.61324364182427e-05	0.000502654911308065	1.24502447112115
TMPO-AS1	-0.436765705250002	7.48206149142935	-4.17399971431594	4.62237734571649e-05	0.00050338278132731	1.24314845913926
CHRM4	0.702538074054347	1.55073105286413	4.17123022001538	4.67396249611126e-05	0.000508618396940532	1.23262262135238
HSP90B1	0.342813698836954	14.2825338807011	4.17115281780165	4.67541208085902e-05	0.000508618396940532	1.23232852655338
SPR	-0.458005933652176	9.4001278758587	-4.16934053099924	4.70947558954507e-05	0.000512052520777404	1.22544391061127
SNORD116-28	0.97014005351087	2.13954255779891	4.16865430587893	4.72243560677311e-05	0.000513189678729682	1.22283768479413
RP1	0.72082180851087	1.12246334849457	4.16836586262539	4.72789330400116e-05	0.000513510783050248	1.22174230702474
MXRA5	1.02637334173913	11.0359683215978	4.16669688708214	4.75959091672413e-05	0.000516680036182164	1.21540551646538
ZCWPW1	-0.746499170826087	7.11732755221739	-4.16569254770108	4.77876338213341e-05	0.000518486982079488	1.21159323554496
KLF5	-0.609876153717394	12.8031944108804	-4.16447584537732	4.80208866970284e-05	0.000520742353257364	1.20697588150384
IQCA1	1.67429100423913	5.27898247238043	4.16367657599617	4.81747057045135e-05	0.000522134409371106	1.20394328071936
MN1	1.20294642753261	6.77099630913587	4.1632323784897	4.82603947749988e-05	0.000522786969165074	1.20225810711757
LGR5	1.76018743355435	3.78583869704891	4.16257758912075	4.83869743129211e-05	0.000523881557772139	1.19977427164181
BEAN1	0.911253058010869	3.07371058019022	4.16162219453592	4.85722342762999e-05	0.000525609984518378	1.19615071856355
ACSL4	0.620276036032607	9.62722784082065	4.1598673473834	4.89142831963766e-05	0.000529032339662656	1.18949684768902
SLC20A1	0.396546810847827	10.3856670409022	4.15947355270065	4.89913559816283e-05	0.000529586749565368	1.18800401098158
ZYX	0.427154481880436	11.8182387826793	4.1588546694181	4.91127172857496e-05	0.000530619073486954	1.18565812150946
STMN3	0.918301931271738	8.42891247857065	4.15859038327721	4.91646305683937e-05	0.000530758669543792	1.1846564274476
TPP1	0.347489782532605	11.2592194241685	4.15852553630117	4.91773763612004e-05	0.000530758669543792	1.18441065327429
ZP1	0.554469755695652	0.630758008434783	4.15743354917272	4.93924833641932e-05	0.00053279999010681	1.18027242792812
FXYD3	-0.915615736858696	12.7773435028098	-4.15682823879832	4.95121085619353e-05	0.000533809737974371	1.17797891333224
TMEM54	-0.546288188532609	11.3271149646576	-4.15489383865365	4.98962557754132e-05	0.000537548390038206	1.17065134130919
PDLIM5	0.372898750413043	10.9368137396304	4.15481848456701	4.99112776245447e-05	0.000537548390038206	1.17036595454888
IL24	1.3696413953913	3.85768751271739	4.15396624805085	5.00814722312237e-05	0.000539098408062968	1.1671385969316
DCSTAMP	0.876878966043478	2.22079923320652	4.15288610800487	5.02979769520217e-05	0.000541145040967294	1.16304897133525
SLC39A12	0.293715357934783	0.217443455706522	4.15243393189784	5.0388877065344e-05	0.000541838884040704	1.16133720340646
PLCB4	1.59893593156522	5.15431473621739	4.15195846463921	5.04846286636359e-05	0.00054258414158817	1.15953743012112
ARHGEF6	0.685120280815218	7.2351155172663	4.15064687427001	5.07496644198627e-05	0.00054514704968708	1.15457358577199
RHOBTB2	0.710790017945651	8.61621416658152	4.15036487172714	5.08068226576267e-05	0.00054547544765386	1.15350648838587
QSOX1	0.583283940239131	11.4368904668043	4.14962380345618	5.09573209031106e-05	0.000546805100925272	1.15070257234833
SALL2	1.10202618833696	6.38957724864674	4.14836218246449	5.12145148455783e-05	0.000549277679606236	1.14593003806493
SYT16	0.659132540489131	0.943350251711957	4.14704963539889	5.14834068150745e-05	0.000551873070859396	1.14096613105736
RBP5	0.79122456477174	4.35469288180978	4.14654597992026	5.15869447263019e-05	0.000552694174908374	1.13906170686996
ENSA	-0.296235891097826	12.4402639366033	-4.14552989522523	5.17964300526386e-05	0.000554648932875776	1.13522026535535
CAP1	0.268407029793478	12.7102988179728	4.14509407667026	5.18865312483889e-05	0.000555323923642772	1.1335728346948
SOX10	0.88788357202174	1.33310002922826	4.14305240741924	5.23106239168021e-05	0.00055957094416112	1.12585706122614
KLHL33	0.267748685771739	0.321052141483696	4.14261460328394	5.24019941912778e-05	0.000560256234925715	1.12420294331004
SLC14A1	1.13523836776087	3.08458789547826	4.14229204613365	5.24694098042181e-05	0.000560684833829762	1.12298434572807
SLC4A7	0.61421364278261	8.24680571031522	4.14108089254648	5.27232857172688e-05	0.000563104452400418	1.11840939578991
POLE2	-0.39309082978261	8.09709275958696	-4.14044602885232	5.28568310147659e-05	0.000564237045749195	1.11601173610459
HSPA12A	0.880416461630436	6.07290864	4.14022145494687	5.29041480700493e-05	0.000564448469034427	1.11516367127773
PLEKHG4	-0.719131686163042	9.74640589060326	-4.13822224297777	5.33271633952526e-05	0.000568666014230976	1.10761566783308
PLOD1	0.460779223956518	11.7227112369348	4.13692266987259	5.36038721799827e-05	0.000571319815852834	1.10271076135877
BMP2K	0.477854204717387	7.40612523936957	4.13630048921036	5.37368336501845e-05	0.000572439572170734	1.10036295082314
RNF135	-0.377251242586954	8.79594178545652	-4.13573666371336	5.38575965397942e-05	0.000573428286563029	1.09823559704918
PPP1R18	0.539048514717393	10.8713414752717	4.13551210868011	5.39057649772152e-05	0.000573643454376309	1.09738840174455
SPATA8	0.220303817021739	0.151536372684783	4.13515114222083	5.39832807577583e-05	0.000574170539816966	1.09602663680733
ZNF667	1.31266892176087	3.1734599473587	4.13431397687133	5.41634679521076e-05	0.000575788534701239	1.09286876524991
NDP	1.1638949811087	2.25336755571739	4.13394283513728	5.42435342733654e-05	0.00057634106301742	1.09146895078729
STAB1	0.67612569648913	9.26122245966848	4.1327527249625	5.45010396564812e-05	0.000578777345047631	1.08698098066676
LRRC8C	0.538646039847826	8.53659220401087	4.13039901639557	5.5013756247448e-05	0.000583919936331553	1.07810816828397
KIT	1.19976645215217	5.97722899692391	4.1301259408209	5.50735386350478e-05	0.000584252219325376	1.07707902195268
MBL1P	0.755792168630435	1.89758857743478	4.12981191519279	5.51423626133169e-05	0.000584680027771278	1.07589561584993
IGFN1	1.03282343302174	1.8541373686087	4.12950885561543	5.52088610854819e-05	0.000585082749427083	1.07475360598776
PCDHB16	1.06408437108696	4.90191793328261	4.12912745476584	5.52926583484956e-05	0.000585668286699063	1.07331648381586
FAM86FP	-0.570922366706521	5.087287941875	-4.12758165054273	5.56335312526403e-05	0.000588974799128184	1.06749300398177
GPR161	0.70241481857609	7.39895345307065	4.12717415704971	5.57237233698888e-05	0.000589625390603409	1.06595816205021
LRRC36	0.714848690913044	2.34935471979348	4.12589933119748	5.60067882029437e-05	0.000592315089463812	1.06115728577978
GATA1	0.477417516097826	0.837339244722826	4.12501044022069	5.62049713066184e-05	0.000594104789437346	1.05781053162048
BCL11A	-1.06564143931522	8.35670764497283	-4.12452198026643	5.63141610713957e-05	0.000594952442173957	1.05597169049202
SNORD116-20	0.679828615141304	1.159810484375	4.12407208503849	5.64149093149825e-05	0.000595710084619401	1.05427818855056
IL31RA	1.05013130377174	1.90242013460326	4.12391202018568	5.64507952741615e-05	0.000595782390246899	1.05367570709845
FMNL3	0.387286299152173	9.29578763955435	4.122277927402	5.68184023916538e-05	0.000599353810729851	1.0475261176421
MANCR	0.999848814239131	2.25962243848913	4.12007158963318	5.73183706847176e-05	0.000604317066463695	1.03922620060463
MAP2	1.30934787111956	6.59741665125543	4.11964152141805	5.74163145225503e-05	0.000605038790477228	1.03760877638112
DIPK1B	0.9019088775	5.96297393331522	4.11768938626261	5.78629068264982e-05	0.000609431857987302	1.03026883858182
PENK	1.32344493921739	1.48527373413043	4.11694362423965	5.80343897066637e-05	0.000610924357933103	1.02746556929323
GDNF	0.686602023097826	0.584681730407609	4.11413771066381	5.86839480354221e-05	0.000617445416329619	1.01692210106846
RAB11FIP2	0.383578486989133	7.71399899288587	4.11189417920216	5.92083051145521e-05	0.000622643155323047	1.00849612251673
NR4A3	0.94897160147826	5.8841550656087	4.11127252149089	5.93543882423909e-05	0.00062385962273009	1.00616205176122
PPT2	0.437961534054349	8.23908721613587	4.11076702192916	5.94734290078052e-05	0.000624790754200276	1.00426432321922
EIF2B1	-0.18127371148913	10.3082975056793	-4.10964723241383	5.97379419591787e-05	0.000627248390571377	1.00006113851964
ZNF222	0.818735080130435	4.88638814483696	4.10775992335243	6.01862992673947e-05	0.000631632891083958	0.992979181852059
ZNF676	0.445799808847826	0.445954778119565	4.10728170980322	6.03004148283588e-05	0.000632506958606052	0.991185157379025
KCTD12	0.638492686978259	9.62472049203261	4.10686493798723	6.04000370374006e-05	0.000633228185946014	0.989621773740541
MIR1915HG	0.952884092750002	4.57663248777717	4.10606185617443	6.05924433028102e-05	0.000634920918919181	0.986609645332813
ZNF578	0.774906541228261	2.71033521270109	4.10417228796009	6.10474658226743e-05	0.000639362356449111	0.979524348177204
SSH1	0.385651982858695	9.94532511279891	4.10342122072659	6.12292329309363e-05	0.000640938863287765	0.97670882992332
DNAJC3	0.33971038623913	10.4589916026196	4.10124907766045	6.17578291225499e-05	0.000646017631353322	0.968568546564848
EMP2	-0.527887531608693	12.3935582265652	-4.10116906123475	6.17773842528254e-05	0.000646017631353322	0.968268746823847
ATRIP	-0.331466418978261	8.1119171896087	-4.10017877298221	6.20198894753146e-05	0.00064822316473002	0.964558808632075
KIAA1522	-0.338484771358697	12.4991159084185	-4.09962973581867	6.21547308422474e-05	0.000649301737622398	0.962502259472551
CA8	1.53017031594565	2.40557480690761	4.09943550403924	6.22025003722795e-05	0.000649470076406136	0.961774772954257
CCL14	1.31653646771739	4.10523942719565	4.09630301009639	6.29777651003746e-05	0.000657230318700094	0.950046109636592
POLR2H	-0.388010048065215	10.7188390857065	-4.0954039661986	6.32019682290822e-05	0.000659234764695516	0.946681290815825
COQ2	-0.313238972282607	8.42847455636957	-4.09491363844022	6.33245667303206e-05	0.000660177914433937	0.944846417565174
ZNF524	-0.405654284260869	8.70959440683696	-4.09377021091847	6.36113445783055e-05	0.00066283085663438	0.940568265183662
HEY1	1.05359898877174	7.27632137004891	4.09137044364934	6.42172547251064e-05	0.00066865670912095	0.931592725807834
TRIM11	-0.297844631152177	9.94128055488043	-4.09129801365967	6.42356277076275e-05	0.00066865670912095	0.931321893273485
P2RY8	0.905525669739132	5.30532981807609	4.09048574649697	6.44420156453218e-05	0.000670408015622735	0.928284910833833
MGC12916	0.846276239771739	3.38612180595109	4.09037885999223	6.44692213687993e-05	0.000670408015622735	0.927885310623459
ZNF608	1.37774278678261	5.28809714248913	4.08680475965263	6.53852703664522e-05	0.00067958945902153	0.914528366669206
TONSL	-0.377753786510869	9.69871596720109	-4.08648602562284	6.54675629818813e-05	0.000680100247948992	0.913337681676337
C16orf87	0.387999369380435	7.07758360121196	4.08503652132835	6.58430527138427e-05	0.000683654814033355	0.907923786754542
TEX26	0.224241759445652	0.125961648744565	4.08444346464523	6.59972738621184e-05	0.000684909493085019	0.905709181929158
CLEC18A	0.798539749619566	3.462101984375	4.08286812403022	6.64086080300776e-05	0.000688685149826427	0.899827810173463
TBCEL	0.494783674782608	7.17114693482609	4.08267364802171	6.6459556577559e-05	0.000688685149826427	0.89910188489907
RASD1	1.31997552168478	7.23551143534239	4.08266511653949	6.64617924967746e-05	0.000688685149826427	0.899070039888699
XYLT1	0.981514626043478	7.46604958238043	4.0822176360989	6.65791682154325e-05	0.000689553152082801	0.897399831009704
RFC5	-0.275068220956522	9.63377953820652	-4.07989294845496	6.71921314577029e-05	0.000695246799581266	0.888725446594126
LUZP1	0.429711237086956	9.78144790861957	4.07978735445773	6.72201014483237e-05	0.000695246799581266	0.888331528708028
FAM120B	0.316551457923913	8.65634351038587	4.079747835327	6.72305722264089e-05	0.000695246799581266	0.888184104966895
MRPS16	-0.238154217565219	10.9036060359022	-4.07822789513953	6.76344703233473e-05	0.000699071248173358	0.882514961091601
H1-9P	0.424468395934783	0.385657521119565	4.07690613364377	6.79875866335744e-05	0.000702367228077063	0.877586422261244
EGR2	0.859058027902173	6.99267199922283	4.07628290441427	6.8154695447458e-05	0.000703739248362102	0.875263007749374
WASF3	1.16220409890217	5.87808968254891	4.07592505125662	6.82508249769121e-05	0.000704377352138484	0.873929055618498
MSI1	1.55593627223913	4.33196366401087	4.07468910428297	6.85838312217585e-05	0.000707458252979799	0.869322624742908
RRBP1	0.380843848608698	12.4158107208913	4.07412879227403	6.87353084430462e-05	0.000708664484083407	0.867234699327889
POM121L8P	0.347244092684783	0.530320813625	4.07160796419921	6.94207566530543e-05	0.000715372006153046	0.857844137889654
STK32B	1.02623169722826	3.40907775836413	4.0712520007924	6.95180718085916e-05	0.000716015200450237	0.856518496739817
ACER3	0.442274395391303	8.06332978852174	4.07011043759999	6.98310369032554e-05	0.000718823115127082	0.852267859201984
FEZ1	0.977726963119566	6.74008454096196	4.07000226033789	6.98607638330848e-05	0.000718823115127082	0.851865110093452
ADGRE2	0.859851493097825	6.96566828557065	4.0693803893084	7.00318872165042e-05	0.000720222671689733	0.849550027483291
SCARB2	0.33223779557609	11.7620497008424	4.06873643078601	7.0209509837592e-05	0.000721687631932803	0.847153028692267
ADAMTS19	1.06597405222826	1.03936136525543	4.06786251017866	7.04512500864178e-05	0.000723809863807228	0.84390055017675
FUT4	0.788237305945651	7.23645903180978	4.06704397827289	7.06783887587297e-05	0.000725780031112542	0.840854740052091
SORCS1	1.00056859451087	1.48309823152717	4.06655955383017	7.08131430218025e-05	0.000726800027703012	0.839052405864376
[truncated: 18,518 more rows]
