# Supplementary material for: Extracellular matrix-related genes-based prognostic signature for cervical cancer: association of LAMA4 expression with prognosis and response to immunotherapy
Source: Front Oncol. 2025 Aug 13;15:1562115. doi: 10.3389/fonc.2025.1562115 (PMC12380540; doi:10.3389/fonc.2025.1562115)
Supplement: Supplementary file 8 [file DataSheet1.zip › original data/2.source data (public datasets)/Endo.csv]

dataset	gene	immune_cells	cor	p.value	p_value
GSE14404	LAMA4	Endothelial_cells_MCPcounter	-0.509031198686371	0.00627430561435723	p<0.05
GSE14404	LAMA4	Endothelial_cells_xCell	0.255277502024137	0.189836461862054	p>=0.05
GSE14404	LAMA4	Endothelial_EPIC	0.0974274767378216	0.620608115274201	p>=0.05
GSE151666	LAMA4	Endothelial_cells_MCPcounter	0.823224033286254	0	p<0.05
GSE151666	LAMA4	Endothelial_cells_xCell	0.653882929238618	1.4854661677442e-09	p<0.05
GSE151666	LAMA4	Endothelial_EPIC	0.125625071573081	0.306587565650977	p>=0.05
GSE26511	LAMA4	Endothelial_cells_MCPcounter	0.106275303643725	0.518271971690215	p>=0.05
GSE26511	LAMA4	Endothelial_cells_xCell	0.206290627100999	0.207678734071218	p>=0.05
GSE26511	LAMA4	Endothelial_EPIC	0.109109311740891	0.507118885615796	p>=0.05
GSE27469	LAMA4	Endothelial_cells_MCPcounter	0.666307506448559	0	p<0.05
GSE27469	LAMA4	Endothelial_cells_xCell	0.536509365606395	2.04291546395414e-07	p<0.05
GSE27469	LAMA4	Endothelial_EPIC	0.03481677387055	0.755712067875375	p>=0.05
GSE30155	LAMA4	Endothelial_cells_MCPcounter	-0.6	0.241666666666667	p>=0.05
GSE30155	LAMA4	Endothelial_cells_xCell	-0.463816828521959	0.35416429843623	p>=0.05
GSE30155	LAMA4	Endothelial_EPIC	-0.371428571428571	0.497222222222222	p>=0.05
GSE38964	LAMA4	Endothelial_cells_MCPcounter	0.535249053566812	7.2217134788148e-13	p<0.05
GSE38964	LAMA4	Endothelial_cells_xCell	0.551562865965005	1.02359141108077e-13	p<0.05
GSE38964	LAMA4	Endothelial_EPIC	-0.0817070685017413	0.312159238703578	p>=0.05
GSE44001	LAMA4	Endothelial_cells_MCPcounter	0.5568412389371	7.89439113363019e-26	p<0.05
GSE44001	LAMA4	Endothelial_cells_xCell	0.203555684009554	0.000387890214004733	p<0.05
GSE44001	LAMA4	Endothelial_EPIC	-0.27049240529064	1.99006899863682e-06	p<0.05
GSE56303	LAMA4	Endothelial_cells_MCPcounter	0.462770100319566	4.96945551480571e-06	p<0.05
GSE56303	LAMA4	Endothelial_cells_xCell	0.610598783997758	2.10643912335019e-10	p<0.05
GSE56303	LAMA4	Endothelial_EPIC	0.177537357583143	0.0960209817687102	p>=0.05
GSE56363	LAMA4	Endothelial_cells_MCPcounter	0.715584415584416	0.000389260938272532	p<0.05
GSE56363	LAMA4	Endothelial_cells_xCell	0.702176068212616	0.000387491948796022	p<0.05
GSE56363	LAMA4	Endothelial_EPIC	-0.361038961038961	0.108428005311029	p>=0.05
GSE63514	LAMA4	Endothelial_cells_MCPcounter	0.528735632183908	0.00432277706729594	p<0.05
GSE63514	LAMA4	Endothelial_cells_xCell	0.317305011170791	0.0999071118266185	p>=0.05
GSE63514	LAMA4	Endothelial_EPIC	0.143404488232074	0.464941121955725	p>=0.05
TCGA_CESC	LAMA4	Endothelial_cells_MCPcounter	0.613897518210574	0	p<0.05
TCGA_CESC	LAMA4	Endothelial_cells_xCell	0.55321134334771	6.26128048347526e-26	p<0.05
TCGA_CESC	LAMA4	Endothelial_EPIC	0.623681860206036	0	p<0.05
