# Supplementary material for: Extracellular matrix-related genes-based prognostic signature for cervical cancer: association of LAMA4 expression with prognosis and response to immunotherapy
Source: Front Oncol. 2025 Aug 13;15:1562115. doi: 10.3389/fonc.2025.1562115 (PMC12380540; doi:10.3389/fonc.2025.1562115)
Supplement: Supplementary file 8 [file DataSheet1.zip › original data/2.source data (public datasets)/Eosino.csv]

dataset	gene	immune_cells	cor	p.value	p_value
GSE14404	LAMA4	Eosinophils_CIBERSORT	-0.0912563727470528	0.644200837793393	p>=0.05
GSE14404	LAMA4	Eosinophils_CIBERSORT_ABS	-0.102370930966245	0.604204178380175	p>=0.05
GSE14404	LAMA4	Eosinophils_xCell	-0.256312710461271	0.187984570010251	p>=0.05
GSE151666	LAMA4	Eosinophils_CIBERSORT	0.0990167186843163	0.421771469103046	p>=0.05
GSE151666	LAMA4	Eosinophils_CIBERSORT_ABS	0.103844621897818	0.399379302941256	p>=0.05
GSE151666	LAMA4	Eosinophils_xCell	0.11115776615643	0.365963989200195	p>=0.05
GSE26511	LAMA4	Eosinophils_CIBERSORT	0.314929919952373	0.0508482441794769	p>=0.05
GSE26511	LAMA4	Eosinophils_CIBERSORT_ABS	0.316459943854975	0.0496736273685591	p<0.05
GSE26511	LAMA4	Eosinophils_xCell	0.0455465587044534	0.782520307003558	p>=0.05
GSE27469	LAMA4	Eosinophils_CIBERSORT	0.0320086350719939	0.775281093030004	p>=0.05
GSE27469	LAMA4	Eosinophils_CIBERSORT_ABS	0.0339069232229666	0.762336820938995	p>=0.05
GSE27469	LAMA4	Eosinophils_xCell	0.2508756399891	0.0230028279514092	p<0.05
GSE30155	LAMA4	Eosinophils_CIBERSORT	0.347862621391469	0.499253218114633	p>=0.05
GSE30155	LAMA4	Eosinophils_CIBERSORT_ABS	0.347862621391469	0.499253218114633	p>=0.05
GSE30155	LAMA4	Eosinophils_xCell	-0.202919862478357	0.699797968157019	p>=0.05
GSE38964	LAMA4	Eosinophils_CIBERSORT	0.00310580400010294	0.969405400189853	p>=0.05
GSE38964	LAMA4	Eosinophils_CIBERSORT_ABS	0.00141891752762836	0.986019867124457	p>=0.05
GSE38964	LAMA4	Eosinophils_xCell	0.0441300990381528	0.585592769845624	p>=0.05
GSE44001	LAMA4	Eosinophils_CIBERSORT	0.0236277805582157	0.683572057527006	p>=0.05
GSE44001	LAMA4	Eosinophils_CIBERSORT_ABS	0.0233165315533897	0.687519988089765	p>=0.05
GSE44001	LAMA4	Eosinophils_xCell	0.209081255425986	0.000265670554628001	p<0.05
GSE56303	LAMA4	Eosinophils_CIBERSORT	-0.2160628939179	0.0419913074178003	p<0.05
GSE56303	LAMA4	Eosinophils_CIBERSORT_ABS	-0.241847947294523	0.0224101150028745	p<0.05
GSE56303	LAMA4	Eosinophils_xCell	-0.350492837211557	0.000759118023247507	p<0.05
GSE56363	LAMA4	Eosinophils_CIBERSORT	-0.331050823555034	0.142681821379518	p>=0.05
GSE56363	LAMA4	Eosinophils_CIBERSORT_ABS	-0.324037034920393	0.15185733401521	p>=0.05
GSE56363	LAMA4	Eosinophils_xCell	0.185017268181938	0.422028698105548	p>=0.05
GSE63514	LAMA4	Eosinophils_CIBERSORT	0.0764480184452631	0.699016538482287	p>=0.05
GSE63514	LAMA4	Eosinophils_CIBERSORT_ABS	0.0560985459094737	0.776766769001595	p>=0.05
GSE63514	LAMA4	Eosinophils_xCell	-0.0101272753103852	0.959208814522345	p>=0.05
TCGA_CESC	LAMA4	Eosinophils_CIBERSORT	-0.0716363731897478	0.211444925608239	p>=0.05
TCGA_CESC	LAMA4	Eosinophils_CIBERSORT_ABS	-0.0705421812350744	0.218522158207168	p>=0.05
TCGA_CESC	LAMA4	Eosinophils_xCell	-0.0795039498543608	0.165363695361619	p>=0.05
