# Supplementary material for: Extracellular matrix-related genes-based prognostic signature for cervical cancer: association of LAMA4 expression with prognosis and response to immunotherapy
Source: Front Oncol. 2025 Aug 13;15:1562115. doi: 10.3389/fonc.2025.1562115 (PMC12380540; doi:10.3389/fonc.2025.1562115)
Supplement: Supplementary file 8 [file DataSheet1.zip › original data/2.source data (public datasets)/Fibro.csv]

dataset	gene	immune_cells	cor	p.value	p_value
GSE14404	LAMA4	CAFs_EPIC	-0.00383141762452107	0.985563098645682	p>=0.05
GSE14404	LAMA4	Fibroblasts_MCPcounter	0.0678708264915161	0.730777340545791	p>=0.05
GSE14404	LAMA4	Fibroblasts_xCell	-0.158349154714295	0.4209352304561	p>=0.05
GSE151666	LAMA4	CAFs_EPIC	0.260220635950681	0.0323880767982555	p<0.05
GSE151666	LAMA4	Fibroblasts_MCPcounter	0.712257128678856	0	p<0.05
GSE151666	LAMA4	Fibroblasts_xCell	0.587156078542365	1.4182157018875e-07	p<0.05
GSE26511	LAMA4	CAFs_EPIC	-0.0742914979757085	0.652046040288867	p>=0.05
GSE26511	LAMA4	Fibroblasts_MCPcounter	0.132793522267206	0.418905703577508	p>=0.05
GSE26511	LAMA4	Fibroblasts_xCell	-0.153998225560179	0.349258433991373	p>=0.05
GSE27469	LAMA4	CAFs_EPIC	-0.0610898880073138	0.584914246297737	p>=0.05
GSE27469	LAMA4	Fibroblasts_MCPcounter	0.656338089485312	0	p<0.05
GSE27469	LAMA4	Fibroblasts_xCell	0.222002753985896	0.0450114699618483	p<0.05
GSE30155	LAMA4	CAFs_EPIC	0.542857142857143	0.297222222222222	p>=0.05
GSE30155	LAMA4	Fibroblasts_MCPcounter	-0.657142857142857	0.175	p>=0.05
GSE30155	LAMA4	Fibroblasts_xCell	-0.654653670707977	0.158302423375458	p>=0.05
GSE38964	LAMA4	CAFs_EPIC	-0.180118413939678	0.0249175144586189	p<0.05
GSE38964	LAMA4	Fibroblasts_MCPcounter	0.613680362927887	2.06961429444377e-17	p<0.05
GSE38964	LAMA4	Fibroblasts_xCell	0.205977060868523	0.0101326631304723	p<0.05
GSE44001	LAMA4	CAFs_EPIC	-0.207520031094108	0.000295949567025896	p<0.05
GSE44001	LAMA4	Fibroblasts_MCPcounter	0.795902346731927	6.55786938777546e-67	p<0.05
GSE44001	LAMA4	Fibroblasts_xCell	0.624638428137108	7.28413274962211e-34	p<0.05
GSE56303	LAMA4	CAFs_EPIC	0.369034597528868	0.000372650540550429	p<0.05
GSE56303	LAMA4	Fibroblasts_MCPcounter	0.656480492347163	2.85743793067022e-12	p<0.05
GSE56303	LAMA4	Fibroblasts_xCell	0.335191829984213	0.001323122035317	p<0.05
GSE56363	LAMA4	CAFs_EPIC	-0.0597402597402597	0.797287626660405	p>=0.05
GSE56363	LAMA4	Fibroblasts_MCPcounter	0.811688311688312	7.5461145710635e-06	p<0.05
GSE56363	LAMA4	Fibroblasts_xCell	0.597183867354579	0.0042585218587273	p<0.05
GSE63514	LAMA4	CAFs_EPIC	0.0224411603721949	0.910224478934384	p>=0.05
GSE63514	LAMA4	Fibroblasts_MCPcounter	0.365079365079365	0.0568474409308854	p>=0.05
GSE63514	LAMA4	Fibroblasts_xCell	0.193355598635925	0.324212212970817	p>=0.05
TCGA_CESC	LAMA4	CAFs_EPIC	0.727290679180841	0	p<0.05
TCGA_CESC	LAMA4	Fibroblasts_MCPcounter	0.740096767066949	0	p<0.05
TCGA_CESC	LAMA4	Fibroblasts_xCell	0.469333288727472	3.62231560976037e-18	p<0.05
