# Supplementary material for: Extracellular matrix-related genes-based prognostic signature for cervical cancer: association of LAMA4 expression with prognosis and response to immunotherapy
Source: Front Oncol. 2025 Aug 13;15:1562115. doi: 10.3389/fonc.2025.1562115 (PMC12380540; doi:10.3389/fonc.2025.1562115)
Supplement: Supplementary file 8 [file DataSheet1.zip › original data/2.source data (public datasets)/GO.txt]

ONTOLOGY	ID	Description	GeneRatio	BgRatio	pvalue	p.adjust	qvalue	geneID	Count
BP	GO:0045229	external encapsulating structure organization	173/544	323/18870	5.42983005226286e-186	2.10894599229889e-182	1.45233664871578e-182	ABI3BP/ADAMTS1/ADAMTS10/ADAMTS12/ADAMTS13/ADAMTS14/ADAMTS15/ADAMTS16/ADAMTS17/ADAMTS18/ADAMTS19/ADAMTS2/ADAMTS20/ADAMTS3/ADAMTS4/ADAMTS5/ADAMTS6/ADAMTS7/ADAMTS8/ADAMTS9/ADAMTSL1/ADAMTSL2/ADAMTSL3/ADAMTSL4/ADAMTSL5/AEBP1/AGT/ANGPTL7/ANXA2/APLP1/CCDC80/CCN1/CHADL/CMA1/COL10A1/COL11A1/COL11A2/COL12A1/COL13A1/COL14A1/COL15A1/COL16A1/COL17A1/COL18A1/COL19A1/COL1A1/COL1A2/COL22A1/COL23A1/COL24A1/COL27A…	173
BP	GO:0030198	extracellular matrix organization	172/544	321/18870	6.89335990114753e-185	1.33869049280285e-181	9.2189618467452e-182	ABI3BP/ADAMTS1/ADAMTS10/ADAMTS12/ADAMTS13/ADAMTS14/ADAMTS15/ADAMTS16/ADAMTS17/ADAMTS18/ADAMTS19/ADAMTS2/ADAMTS20/ADAMTS3/ADAMTS4/ADAMTS5/ADAMTS6/ADAMTS7/ADAMTS8/ADAMTS9/ADAMTSL1/ADAMTSL2/ADAMTSL3/ADAMTSL4/ADAMTSL5/AEBP1/AGT/ANGPTL7/ANXA2/APLP1/CCDC80/CCN1/CHADL/CMA1/COL10A1/COL11A1/COL11A2/COL12A1/COL13A1/COL14A1/COL15A1/COL16A1/COL17A1/COL18A1/COL19A1/COL1A1/COL1A2/COL22A1/COL23A1/COL24A1/COL27A…	172
BP	GO:0043062	extracellular structure organization	172/544	322/18870	1.4502737246566e-184	1.87762104885542e-181	1.29303352082541e-181	ABI3BP/ADAMTS1/ADAMTS10/ADAMTS12/ADAMTS13/ADAMTS14/ADAMTS15/ADAMTS16/ADAMTS17/ADAMTS18/ADAMTS19/ADAMTS2/ADAMTS20/ADAMTS3/ADAMTS4/ADAMTS5/ADAMTS6/ADAMTS7/ADAMTS8/ADAMTS9/ADAMTSL1/ADAMTSL2/ADAMTSL3/ADAMTSL4/ADAMTSL5/AEBP1/AGT/ANGPTL7/ANXA2/APLP1/CCDC80/CCN1/CHADL/CMA1/COL10A1/COL11A1/COL11A2/COL12A1/COL13A1/COL14A1/COL15A1/COL16A1/COL17A1/COL18A1/COL19A1/COL1A1/COL1A2/COL22A1/COL23A1/COL24A1/COL27A…	172
BP	GO:0032963	collagen metabolic process	50/544	106/18870	1.25912513583905e-48	1.22261050689972e-45	8.41957097412376e-46	ADAMTS14/ADAMTS2/ADAMTS3/AMELX/COL1A1/COL1A2/COL5A1/CST3/CTSB/CTSL/CTSS/EMILIN1/F2/IHH/MFAP4/MMP1/MMP10/MMP11/MMP12/MMP13/MMP14/MMP15/MMP16/MMP17/MMP19/MMP2/MMP20/MMP21/MMP23B/MMP24/MMP25/MMP26/MMP27/MMP28/MMP3/MMP7/MMP8/MMP9/P3H1/P3H2/PCOLCE/PLOD3/PRSS2/PRTN3/SERPINF2/SERPINH1/TGFB1/TGFB3/TNXB/WNT4	50
BP	GO:0031589	cell-substrate adhesion	80/544	356/18870	2.02278454556792e-48	1.57129903499716e-45	1.08208326953434e-45	ABI3BP/ADAMTS12/ADAMTS13/ADAMTS9/ANGPT1/ANGPT2/ANGPTL3/APOA1/BCAM/CALR/CASK/CCDC80/CCN1/CCN2/CDH13/COL13A1/COL16A1/COL17A1/COL1A1/COL26A1/COL3A1/COL5A3/COL8A1/DAG1/DMP1/ECM2/EDIL3/EFEMP2/EFNA5/EGFL6/EGFLAM/EMILIN1/FBLN1/FBLN2/FBLN5/FGA/FGB/FGG/FGL1/FN1/FREM1/GREM1/HPSE/HRG/HSD17B12/ITGA6/L1CAM/LAMA5/LAMB1/LAMC1/MDK/MMP12/MMP14/MUC4/MYOC/NDNF/NID1/NID2/NPNT/NTN4/PDGFB/PLG/POSTN/RELL2/S100A10/SERPI…	80
BP	GO:0030199	collagen fibril organization	41/544	65/18870	3.34146720420976e-47	2.16304310352512e-44	1.48959090629772e-44	ADAMTS12/ADAMTS14/ADAMTS2/ADAMTS3/ADAMTS7/AEBP1/ANXA2/CHADL/COL11A1/COL11A2/COL12A1/COL14A1/COL18A1/COL1A1/COL1A2/COL27A1/COL28A1/COL2A1/COL3A1/COL5A1/COL5A2/COL5A3/COMP/DPT/EFEMP2/EMILIN1/FMOD/GREM1/LOX/LOXL1/LOXL2/LUM/MMP11/OPTC/PLOD3/PXDN/SERPINF2/SERPINH1/SFRP2/TGFB2/TNXB	41
BP	GO:0030574	collagen catabolic process	32/544	45/18870	1.08287988575687e-39	6.00843639468525e-37	4.13774103715519e-37	ADAMTS14/ADAMTS2/ADAMTS3/CST3/CTSB/CTSL/CTSS/MMP1/MMP10/MMP11/MMP12/MMP13/MMP14/MMP15/MMP16/MMP17/MMP19/MMP2/MMP20/MMP21/MMP23B/MMP24/MMP25/MMP26/MMP27/MMP28/MMP3/MMP7/MMP8/MMP9/PRSS2/PRTN3	32
BP	GO:0042060	wound healing	71/544	423/18870	3.89382933874102e-34	1.89045414395876e-31	1.30187109865012e-31	ADAMTS13/ADAMTS18/ANXA1/ANXA2/ANXA5/ANXA6/ANXA8/APCS/APOE/APOH/CASK/CCN1/CCN4/CD151/COL3A1/COL5A1/COMP/CTSG/DAG1/DST/EMILIN1/EMILIN2/ENTPD2/F12/F13A1/F2/F3/F7/F9/FBLN1/FGA/FGB/FGF1/FGF10/FGG/FGL1/FN1/GP1BA/HPSE/HRG/KNG1/KRT1/LMAN1/MMP12/MMRN1/NDNF/PDGFB/PF4/PLG/PLSCR1/S100A10/SERPINA1/SERPINC1/SERPINE1/SERPINE2/SERPINF2/SERPING1/SHH/SMOC2/TFPI2/TGFB1/TGFB2/THBS1/TIMP1/TMEFF2/VEGFA/VTN/VWF/WNT4/WN…	71
BP	GO:0010810	regulation of cell-substrate adhesion	52/544	220/18870	9.87714930663162e-33	4.26253865632858e-30	2.93541946060245e-30	ABI3BP/ANGPT2/APOA1/CALR/CASK/CCDC80/CCN1/CDH13/COL16A1/COL1A1/COL26A1/COL8A1/DAG1/DMP1/ECM2/EDIL3/EFEMP2/EFNA5/EGFL6/EGFLAM/EMILIN1/FBLN1/FBLN2/FGA/FGB/FGG/FN1/GREM1/HRG/HSD17B12/ITGA6/MDK/MMP12/MMP14/MYOC/NDNF/NID1/NPNT/PDGFB/PLG/POSTN/RELL2/S100A10/SERPINE1/SFRP1/SPOCK2/THBS1/VEGFA/VIT/VTN/VWC2/WNT4	52
BP	GO:0010811	positive regulation of cell-substrate adhesion	40/544	123/18870	2.4785983198464e-31	9.62687587428341e-29	6.62959824287336e-29	ABI3BP/APOA1/CALR/CCDC80/CCN1/CDH13/COL16A1/COL26A1/COL8A1/DAG1/DMP1/ECM2/EDIL3/EFEMP2/EGFL6/EGFLAM/EMILIN1/FBLN2/FGA/FGB/FGG/FN1/HRG/HSD17B12/ITGA6/MDK/MYOC/NDNF/NID1/NPNT/PDGFB/RELL2/S100A10/SFRP1/SPOCK2/VEGFA/VIT/VTN/VWC2/WNT4	40
BP	GO:0051216	cartilage development	49/544	207/18870	6.38305850664997e-31	2.2537999308935e-28	1.5520910684591e-28	ADAMTS12/ADAMTS7/AMELX/ANXA6/BGN/BMP7/CCN1/CCN2/CCN3/CCN4/CHADL/CHI3L1/COL11A1/COL11A2/COL1A1/COL27A1/COL2A1/COL3A1/COMP/ECM1/EFEMP1/EPYC/FGF9/GLG1/GPLD1/GREM1/IHH/LOXL2/LTBP3/MATN1/MATN3/MDK/MGP/MMP13/OGN/OPTC/SERPINH1/SFRP2/SNORC/SULF1/TGFB1/TGFBI/THBS3/TIMP1/WNT11/WNT2B/WNT5A/WNT5B/WNT7A	49
BP	GO:0007160	cell-matrix adhesion	50/544	239/18870	7.96314953650935e-29	2.57740606665019e-26	1.77494412037458e-26	ADAMTS12/ADAMTS13/ADAMTS9/ANGPTL3/BCAM/CASK/CCN2/CDH13/COL13A1/COL16A1/COL17A1/COL3A1/COL5A3/DAG1/ECM2/EFEMP2/EFNA5/EMILIN1/FBLN5/FGA/FGB/FGG/FGL1/FN1/FREM1/GREM1/HPSE/HRG/ITGA6/L1CAM/MMP12/MMP14/MUC4/MYOC/NID1/NID2/NPNT/POSTN/S100A10/SERPINE1/SFRP1/TECTA/THBS1/THBS3/TNN/TNXB/VEGFA/VTN/VWA2/WNT4	50
BP	GO:0045785	positive regulation of cell adhesion	67/544	482/18870	3.32813642089341e-27	9.94344758365384e-25	6.84760700039688e-25	ABI3BP/ADAM19/ANGPT1/ANXA1/APOA1/BMP7/CALR/CCDC80/CCN1/CDH13/COL16A1/COL26A1/COL8A1/CTSG/CXCL12/DAG1/DMP1/ECM2/EDIL3/EFEMP2/EGFL6/EGFLAM/ELANE/EMILIN1/EMILIN2/FBLN2/FGA/FGB/FGG/FN1/GP1BA/HRG/HSD17B12/IHH/IL7/ITGA6/LAMA1/LAMA2/LAMB1/LAMB2/LAMC1/LGALS1/LGALS9/MDK/MMRN1/MYOC/NDNF/NID1/NPNT/PDGFB/PRSS2/RELL2/S100A10/SERPINF2/SFRP1/SFRP2/SHH/SPOCK2/TGFB2/TGM2/VEGFA/VIT/VTN/VWC2/WNT4/WNT5A/ZP3	67
BP	GO:0022617	extracellular matrix disassembly	28/544	62/18870	5.30462267438856e-27	1.47165389052323e-24	1.01346212147529e-24	ADAMTS15/ADAMTS4/ADAMTS5/CMA1/CST3/CTSG/CTSS/ELANE/LAMC1/MMP1/MMP10/MMP11/MMP12/MMP13/MMP14/MMP15/MMP19/MMP2/MMP20/MMP3/MMP7/MMP8/MMP9/PLG/PRSS1/PRSS2/TGFB1/TPSAB1	28
BP	GO:0061448	connective tissue development	52/544	285/18870	6.24948577787016e-27	1.61820018408318e-24	1.11438199028548e-24	ADAMTS12/ADAMTS7/AMELX/ANXA6/BGN/BMP7/CCN1/CCN2/CCN3/CCN4/CHADL/CHI3L1/COL11A1/COL11A2/COL1A1/COL27A1/COL2A1/COL3A1/COL5A1/COMP/ECM1/EFEMP1/EPYC/FGF9/GLG1/GPLD1/GREM1/IHH/LOX/LOXL2/LTBP3/MATN1/MATN3/MDK/MGP/MMP13/OGN/OPTC/PDGFB/SERPINH1/SFRP2/SNORC/SULF1/TGFB1/TGFBI/THBS3/TIMP1/WNT11/WNT2B/WNT5A/WNT5B/WNT7A	52
BP	GO:0007596	blood coagulation	46/544	224/18870	3.18406720317527e-26	7.72932313570796e-24	5.32283866004497e-24	ADAMTS13/ADAMTS18/ANXA2/ANXA5/ANXA8/APOE/APOH/COL3A1/COMP/CTSG/EMILIN1/EMILIN2/ENTPD2/F12/F13A1/F2/F3/F7/F9/FBLN1/FGA/FGB/FGG/FGL1/GP1BA/HPSE/HRG/KNG1/KRT1/LMAN1/MMRN1/PDGFB/PF4/PLG/PLSCR1/SERPINA1/SERPINC1/SERPINE1/SERPINE2/SERPINF2/SERPING1/SHH/TFPI2/THBS1/VTN/VWF	46
BP	GO:0050817	coagulation	46/544	229/18870	8.65712454106871e-26	1.97789833632417e-23	1.36208999745236e-23	ADAMTS13/ADAMTS18/ANXA2/ANXA5/ANXA8/APOE/APOH/COL3A1/COMP/CTSG/EMILIN1/EMILIN2/ENTPD2/F12/F13A1/F2/F3/F7/F9/FBLN1/FGA/FGB/FGG/FGL1/GP1BA/HPSE/HRG/KNG1/KRT1/LMAN1/MMRN1/PDGFB/PF4/PLG/PLSCR1/SERPINA1/SERPINC1/SERPINE1/SERPINE2/SERPINF2/SERPING1/SHH/TFPI2/THBS1/VTN/VWF	46
BP	GO:0007599	hemostasis	46/544	231/18870	1.28166126476e-25	2.76554019573769e-23	1.90450366886267e-23	ADAMTS13/ADAMTS18/ANXA2/ANXA5/ANXA8/APOE/APOH/COL3A1/COMP/CTSG/EMILIN1/EMILIN2/ENTPD2/F12/F13A1/F2/F3/F7/F9/FBLN1/FGA/FGB/FGG/FGL1/GP1BA/HPSE/HRG/KNG1/KRT1/LMAN1/MMRN1/PDGFB/PF4/PLG/PLSCR1/SERPINA1/SERPINC1/SERPINE1/SERPINE2/SERPINF2/SERPING1/SHH/TFPI2/THBS1/VTN/VWF	46
BP	GO:1900046	regulation of hemostasis	28/544	70/18870	3.423605352663e-25	6.99857009986479e-23	4.81960177347185e-23	ADAMTS18/ANXA2/APOE/APOH/COMP/EMILIN1/EMILIN2/F12/F2/F3/F7/FGA/FGB/FGG/GP1BA/HPSE/HRG/KNG1/KRT1/PDGFB/PLG/SERPINC1/SERPINE1/SERPINE2/SERPINF2/SERPING1/THBS1/VTN	28
BP	GO:0050818	regulation of coagulation	28/544	73/18870	1.38459690459435e-24	2.68888718872223e-22	1.85171617609171e-22	ADAMTS18/ANXA2/ANXA5/APOE/APOH/EMILIN1/EMILIN2/F12/F2/F3/F7/FGA/FGB/FGG/GP1BA/HPSE/HRG/KNG1/KRT1/PDGFB/PLG/SERPINC1/SERPINE1/SERPINE2/SERPINF2/SERPING1/THBS1/VTN	28
BP	GO:0030193	regulation of blood coagulation	27/544	68/18870	3.11875085490838e-24	5.76820396212579e-22	3.97230372046226e-22	ADAMTS18/ANXA2/APOE/APOH/EMILIN1/EMILIN2/F12/F2/F3/F7/FGA/FGB/FGG/GP1BA/HPSE/HRG/KNG1/KRT1/PDGFB/PLG/SERPINC1/SERPINE1/SERPINE2/SERPINF2/SERPING1/THBS1/VTN	27
BP	GO:1903034	regulation of response to wounding	39/544	173/18870	5.7165646600455e-24	1.00923350634621e-21	6.95013913931847e-22	ADAMTS18/ANXA1/ANXA2/APCS/APOE/APOH/CASK/CCN4/EMILIN1/EMILIN2/F12/F2/F3/F7/FGA/FGB/FGG/GP1BA/HPSE/HRG/KNG1/KRT1/LRIG2/MDK/MMRN1/PDGFB/PLG/PTN/RTN4RL1/SERPINC1/SERPINE1/SERPINE2/SERPINF2/SERPING1/SMOC2/THBS1/TNR/VTN/WNT4	39
BP	GO:0001503	ossification	60/544	444/18870	9.09919430442361e-24	1.53657698601658e-21	1.05817174954418e-21	ACHE/ADAMTS12/ADAMTS7/AHSG/ALPL/AMELX/ASPN/BMP7/CCN1/CCN2/CCN4/CLEC3B/COL11A1/COL13A1/COL1A1/COL1A2/COL2A1/COL5A2/COL6A1/COMP/CTHRC1/DMP1/ECM1/FBN2/FGF9/FGFR2/GDF10/GPC3/GPLD1/GREM1/IHH/KAZALD1/LOX/LTBP3/MATN1/MDK/MGP/MMP13/MMP14/MMP16/MMP2/MYOC/NPNT/PHOSPHO1/PTN/SEMA7A/SFRP1/SFRP2/SHH/SMOC1/SOST/THBS3/TNC/TNN/UCMA/VCAN/WNT11/WNT3/WNT4/WNT5A	60
BP	GO:0061041	regulation of wound healing	34/544	133/18870	5.94680975902258e-23	9.62392046001821e-21	6.62756298143701e-21	ADAMTS18/ANXA1/ANXA2/APCS/APOE/APOH/CASK/CCN4/EMILIN1/EMILIN2/F12/F2/F3/F7/FGA/FGB/FGG/GP1BA/HPSE/HRG/KNG1/KRT1/MMRN1/PDGFB/PLG/SERPINC1/SERPINE1/SERPINE2/SERPINF2/SERPING1/SMOC2/THBS1/VTN/WNT4	34
BP	GO:0002062	chondrocyte differentiation	32/544	116/18870	8.64316637903395e-23	1.34280232864671e-20	9.24727821857906e-21	ADAMTS12/ADAMTS7/AMELX/ANXA6/CCN2/CCN3/CCN4/CHADL/COL11A1/COL27A1/COL2A1/COL3A1/COMP/ECM1/EFEMP1/FGF9/GLG1/GPLD1/GREM1/IHH/LOXL2/LTBP3/MATN1/MDK/SERPINH1/SFRP2/SULF1/TGFB1/TGFBI/WNT2B/WNT5B/WNT7A	32
BP	GO:0060348	bone development	41/544	215/18870	3.39907585221742e-22	5.07769638846633e-20	3.4967820811678e-20	ADAMTS12/ADAMTS7/ALPL/ANXA2/ANXA6/BGN/CCN4/CHAD/COL13A1/COL1A1/COL27A1/COL2A1/COL3A1/COMP/ECM1/EPYC/FBN1/FGFR2/FREM1/GH1/GLG1/GREM1/IHH/LOX/LRRC17/LTBP3/MATN1/MMP13/MMP14/MMP16/MYOC/OGN/OPTC/P3H1/PHOSPHO1/SERPINH1/SULF1/TGFB3/TGM2/THBS3/TNN	41
BP	GO:1903035	negative regulation of response to wounding	29/544	97/18870	7.33145580956861e-22	1.05464349497646e-19	7.26285739263697e-20	ADAMTS18/ANXA2/APCS/APOE/APOH/CASK/F12/F2/FGA/FGB/FGG/GP1BA/HRG/KNG1/KRT1/LRIG2/MDK/MMRN1/PDGFB/PLG/RTN4RL1/SERPINE1/SERPINE2/SERPINF2/SERPING1/THBS1/TNR/VTN/WNT4	29
BP	GO:1900047	negative regulation of hemostasis	22/544	49/18870	2.07089959597408e-21	2.87263358241548e-19	1.97825408773314e-19	ADAMTS18/ANXA2/APOE/APOH/COMP/F12/F2/FGA/FGB/FGG/GP1BA/HRG/KNG1/KRT1/PDGFB/PLG/SERPINE1/SERPINE2/SERPINF2/SERPING1/THBS1/VTN	22
BP	GO:0031214	biomineral tissue development	36/544	175/18870	8.76203082520683e-21	1.17350785258977e-18	8.08142298615265e-19	AHSG/ALPL/AMELX/AMELY/AMTN/ASPN/BMP7/CCN1/CLEC3B/COL1A1/COL1A2/COMP/DMP1/DSPP/ECM1/ENAM/FBN2/FGFR2/GPC3/GREM1/LOX/LTBP3/MATN1/MEPE/MGP/MMP13/MMP20/OC90/OTOL1/PHOSPHO1/PTN/TFIP11/TGFB1/WNT11/WNT4/WNT6	36
BP	GO:0050819	negative regulation of coagulation	22/544	52/18870	1.04003371469412e-20	1.34649698262398e-18	9.27272164574649e-19	ADAMTS18/ANXA2/ANXA5/APOE/APOH/F12/F2/FGA/FGB/FGG/GP1BA/HRG/KNG1/KRT1/PDGFB/PLG/SERPINE1/SERPINE2/SERPINF2/SERPING1/THBS1/VTN	22
BP	GO:0061045	negative regulation of wound healing	25/544	75/18870	2.49675184876963e-20	3.12818844536169e-18	2.15424327596728e-18	ADAMTS18/ANXA2/APCS/APOE/APOH/CASK/F12/F2/FGA/FGB/FGG/GP1BA/HRG/KNG1/KRT1/MMRN1/PDGFB/PLG/SERPINE1/SERPINE2/SERPINF2/SERPING1/THBS1/VTN/WNT4	25
BP	GO:0030195	negative regulation of blood coagulation	21/544	48/18870	3.35165491189759e-20	4.0680711493157e-18	2.80149839839861e-18	ADAMTS18/ANXA2/APOE/APOH/F12/F2/FGA/FGB/FGG/GP1BA/HRG/KNG1/KRT1/PDGFB/PLG/SERPINE1/SERPINE2/SERPINF2/SERPING1/THBS1/VTN	21
BP	GO:0050878	regulation of body fluid levels	49/544	365/18870	1.93374261425049e-19	2.27595645871179e-17	1.56734927681356e-17	ADAMTS13/ADAMTS18/ANXA2/ANXA5/ANXA8/APOE/APOH/COL3A1/COMP/CTSG/EMILIN1/EMILIN2/ENTPD2/F12/F13A1/F2/F3/F7/F9/FBLN1/FGA/FGB/FGF10/FGG/FGL1/GP1BA/HPSE/HRG/KNG1/KRT1/LMAN1/MMRN1/MUC2/PDGFB/PF4/PLG/PLSCR1/SERPINA1/SERPINC1/SERPINE1/SERPINE2/SERPINF2/SERPING1/SHH/TFPI2/THBS1/VEGFA/VTN/VWF	49
BP	GO:0051346	negative regulation of hydrolase activity	38/544	218/18870	3.08576576300839e-19	3.52503359515429e-17	2.42753275659577e-17	AHSG/ANGPTL3/ANGPTL4/ANXA1/ANXA8/APCS/APOC3/CST3/CSTB/ECM1/HRG/KNG1/LGALS3/MMP9/PTX3/SERPINA1/SERPINA3/SERPINA5/SERPINB1/SERPINB12/SERPINB6/SERPINB8/SERPINB9/SERPINE1/SERPINE2/SERPINF1/SERPINF2/SERPING1/SERPINH1/SPOCK2/TGFB2/THBS1/TIMP1/TIMP2/TIMP3/TIMP4/VEGFA/VTN	38
BP	GO:0071711	basement membrane organization	18/544	36/18870	8.04298040851599e-19	8.92541025905032e-17	6.14653029113959e-17	CMA1/COL3A1/COL4A1/CTSS/DAG1/FLRT2/HMCN1/LAMA1/LAMA2/LAMB1/LAMB2/LAMC1/MMP11/NID1/NID2/NTN4/PLOD3/PXDN	18
BP	GO:0042730	fibrinolysis	16/544	27/18870	1.78198187516748e-18	1.92256044531958e-16	1.32398127040952e-16	ANXA2/APOH/F12/F2/FGA/FGB/FGG/GP1BA/HRG/KRT1/PLG/SERPINE1/SERPINF2/SERPING1/THBS1/VTN	16
BP	GO:0090287	regulation of cellular response to growth factor stimulus	47/544	357/18870	2.43478889146622e-18	2.53240575780976e-16	1.74395442316511e-16	ADAMTS12/ADAMTS3/ADAMTSL2/AGT/ASPN/BMPER/CASK/CCBE1/CCN1/CILP/DCN/EMILIN1/FBN1/FBN2/FGF1/FGF10/FGF9/FGFBP3/GLG1/GPC1/GPC3/GREM1/HRG/HTRA1/LOX/LTBP1/LTBP4/MMRN2/NPNT/PCSK6/SFRP1/SFRP2/SMOC2/SOST/SULF1/TGFB1/TGFB1I1/TGFB3/TGFBR3/THBS1/TNXB/VASN/VEGFA/VTN/VWC2/WNT4/WNT5A	47
BP	GO:0010466	negative regulation of peptidase activity	30/544	137/18870	2.4776369412145e-18	2.53240575780976e-16	1.74395442316511e-16	AHSG/ANXA8/CST3/CSTB/ECM1/HRG/KNG1/MMP9/SERPINA1/SERPINA3/SERPINA5/SERPINB1/SERPINB12/SERPINB6/SERPINB8/SERPINB9/SERPINE1/SERPINE2/SERPINF1/SERPINF2/SERPING1/SERPINH1/SPOCK2/THBS1/TIMP1/TIMP2/TIMP3/TIMP4/VEGFA/VTN	30
BP	GO:0051962	positive regulation of nervous system development	42/544	290/18870	4.89215981166881e-18	4.87208941244145e-16	3.35518976557367e-16	ACAN/AGRN/BCAN/CBLN1/CDON/CXCL12/DAG1/EFNA5/FLRT2/FLRT3/FN1/HAPLN1/HAPLN2/HAPLN3/HAPLN4/L1CAM/LINGO2/LINGO4/LRRC24/LRRN1/LRRN3/LRRTM1/LRRTM3/MDK/NCAN/NTN1/PTN/PTPRZ1/RELN/SEMA7A/SERPINE2/SERPINF1/SHH/SRPX2/TGFB1/TGM2/THBS2/VCAN/VEGFA/WNT2/WNT3/WNT7A	42
BP	GO:0010951	negative regulation of endopeptidase activity	28/544	128/18870	3.50039832218599e-17	3.39888677084259e-15	2.34066108859858e-15	AHSG/ANXA8/CST3/HRG/KNG1/MMP9/SERPINA1/SERPINA3/SERPINA5/SERPINB1/SERPINB12/SERPINB6/SERPINB8/SERPINB9/SERPINE1/SERPINE2/SERPINF1/SERPINF2/SERPING1/SERPINH1/SPOCK2/THBS1/TIMP1/TIMP2/TIMP3/TIMP4/VEGFA/VTN	28
BP	GO:1901342	regulation of vasculature development	45/544	354/18870	5.17607873566933e-17	4.90338775837553e-15	3.37674353461766e-15	ADAMTS1/ADAMTS9/ANGPT2/ANGPT4/ANGPTL3/ANGPTL4/ANGPTL7/APOH/BMPER/CCBE1/CCN6/CHI3L1/CMA1/COL4A2/COL4A3/CTSH/DCN/ECM1/EMILIN1/EMILIN2/F3/FGF1/GREM1/HRG/HSPG2/KRT1/MDK/PF4/PKM/SERPINE1/SERPINF1/SFRP1/SFRP2/SMOC2/SPARC/SULF1/TGFB2/THBS1/THBS2/THBS4/TLR3/TNN/VEGFA/WNT4/WNT5A	45
BP	GO:0085029	extracellular matrix assembly	18/544	46/18870	1.91153633626358e-16	1.7677159833447e-14	1.21734682467312e-14	AGT/COL1A2/COL3A1/DAG1/EFEMP2/ELN/EMILIN1/FBLN5/HAPLN2/IHH/LOX/MFAP4/NTN4/PLOD3/PXDN/TGFB1/THSD4/TNXB	18
BP	GO:0051960	regulation of nervous system development	51/544	466/18870	2.29782519370457e-16	2.07552396566246e-14	1.42932039588821e-14	ACAN/AGRN/ANXA2/BCAN/BMP7/CBLN1/CDON/CTSC/CXCL12/DAG1/DLG1/EFNA5/F2/FLRT2/FLRT3/FN1/HAPLN1/HAPLN2/HAPLN3/HAPLN4/L1CAM/LINGO2/LINGO4/LRRC24/LRRN1/LRRN3/LRRTM1/LRRTM3/MDK/NCAN/NTN1/PTN/PTPRZ1/RELN/S100A10/SEMA3B/SEMA7A/SERPINE2/SERPINF1/SHH/SRPX2/TGFB1/TGM2/THBS2/TNR/VCAN/VEGFA/WNT2/WNT3/WNT5A/WNT7A	51
BP	GO:0071559	response to transforming growth factor beta	40/544	293/18870	2.53455560352699e-16	2.23732135547701e-14	1.54074301161772e-14	ADAMTSL2/ASPN/CILP/CLEC3B/COL1A1/COL1A2/COL3A1/COL4A2/EMILIN1/FBN1/FBN2/FGFR2/FMOD/GDF10/GDF15/GLG1/HTRA1/LOX/LRRC32/LTBP1/LTBP2/LTBP3/LTBP4/MXRA5/NDP/NPNT/POSTN/SFRP1/TGFB1/TGFB1I1/TGFB2/TGFB3/TGFBR3/THBS1/TNXB/VASN/WNT2/WNT4/WNT5A/WNT7A	40
BP	GO:0061138	morphogenesis of a branching epithelium	32/544	187/18870	3.77373744844614e-16	3.25715472216995e-14	2.24305657462027e-14	ADAMTS16/AGT/BMP7/COL4A1/CTSH/CTSZ/DAG1/DLG1/FGF1/FGF10/FGFR2/GPC3/GREM1/IHH/LAMA1/LAMA5/MDK/MMP14/NPNT/NTN4/SFRP1/SFRP2/SHH/SULF1/TGM2/TNC/VEGFA/WNT2/WNT2B/WNT4/WNT5A/WNT6	32
BP	GO:0007162	negative regulation of cell adhesion	41/544	312/18870	4.14133841095022e-16	3.49673008437623e-14	2.40804139639005e-14	ADAMDEC1/ADAMTS18/ADIPOQ/ANGPT1/ANGPT2/ANXA1/APOA1/CASK/CDH13/COL1A1/CTSG/CXCL12/DLG1/EFNA5/FBLN1/FGL1/FGL2/HRG/HSPG2/IFNA2/IHH/KNG1/LGALS3/LGALS9/LRRC32/MDK/MMP12/MMP14/MMP2/MYOC/PLG/POSTN/SERPINE1/SERPINE2/SHH/TGFB1/TGFBI/THBS1/TNC/TNR/VEGFA	41
BP	GO:0007178	transmembrane receptor protein serine/threonine kinase signaling pathway	47/544	410/18870	6.11413761220698e-16	5.05181320155624e-14	3.47895748960768e-14	ADAMTSL2/ASPN/BMP7/BMPER/CCN1/CCN3/CILP/COL1A2/COL3A1/COMP/EMILIN1/FBN1/FBN2/FGF10/FGF9/FMOD/GDF10/GDF15/GLG1/GPC3/GREM1/HTRA1/LOX/LRRC32/LTBP1/LTBP2/LTBP3/LTBP4/NDP/NPNT/PCSK6/SFRP1/SFRP2/SHH/SOST/SULF1/TGFB1/TGFB1I1/TGFB2/TGFB3/TGFBR3/THBS1/TNXB/UCMA/VASN/VWC2/WNT5A	47
BP	GO:0001763	morphogenesis of a branching structure	33/544	203/18870	6.24322949728886e-16	5.05181320155624e-14	3.47895748960768e-14	ADAMTS16/AGT/BMP7/COL13A1/COL4A1/CTSH/CTSZ/DAG1/DLG1/FGF1/FGF10/FGFR2/GPC3/GREM1/IHH/LAMA1/LAMA5/MDK/MMP14/NPNT/NTN4/SFRP1/SFRP2/SHH/SULF1/TGM2/TNC/VEGFA/WNT2/WNT2B/WNT4/WNT5A/WNT6	33
BP	GO:0071560	cellular response to transforming growth factor beta stimulus	39/544	287/18870	7.10507411072161e-16	5.61658331422957e-14	3.86788937109256e-14	ADAMTSL2/ASPN/CILP/CLEC3B/COL1A1/COL1A2/COL3A1/COL4A2/EMILIN1/FBN1/FBN2/FGFR2/FMOD/GDF10/GDF15/GLG1/HTRA1/LOX/LRRC32/LTBP1/LTBP2/LTBP3/LTBP4/NDP/NPNT/POSTN/SFRP1/TGFB1/TGFB1I1/TGFB2/TGFB3/TGFBR3/THBS1/TNXB/VASN/WNT2/WNT4/WNT5A/WNT7A	39
BP	GO:0035987	endodermal cell differentiation	18/544	49/18870	7.2304110636323e-16	5.61658331422957e-14	3.86788937109256e-14	COL11A1/COL12A1/COL4A2/COL5A1/COL5A2/COL6A1/COL7A1/COL8A1/FN1/LAMA3/LAMB1/LAMB3/MMP14/MMP15/MMP2/MMP8/MMP9/VTN	18
BP	GO:0016485	protein processing	36/544	245/18870	7.88899858241949e-16	6.00801382237594e-14	4.13745003053208e-14	ADAM19/ADAMTS13/ADAMTS2/ADAMTS3/AEBP1/ANXA2/APOH/CCBE1/CLEC3B/CMA1/COMP/CPA3/CTSG/CTSH/CTSL/CTSS/CTSZ/F12/F3/F7/F9/FGA/FGB/FGG/GLG1/IHH/MMP14/MMP16/PCSK6/S100A10/SERPINE1/SERPINE2/SERPINF2/SHH/SPON1/THBS1	36
BP	GO:0045765	regulation of angiogenesis	43/544	349/18870	8.3088692533324e-16	6.20608618845059e-14	4.27385359771612e-14	ADAMTS1/ADAMTS9/ANGPT2/ANGPT4/ANGPTL3/ANGPTL4/APOH/BMPER/CCBE1/CCN6/CHI3L1/CMA1/COL4A2/COL4A3/CTSH/DCN/ECM1/EMILIN1/EMILIN2/F3/FGF1/GREM1/HRG/HSPG2/KRT1/MDK/PF4/PKM/SERPINE1/SERPINF1/SFRP1/SFRP2/SMOC2/SPARC/SULF1/TGFB2/THBS1/THBS2/THBS4/TLR3/TNN/VEGFA/WNT5A	43
BP	GO:0006935	chemotaxis	50/544	468/18870	1.22270274725385e-15	8.96033484968672e-14	6.1705812924966e-14	ANGPT1/ANGPT2/ANOS1/ANXA1/APOA1/CALR/CCN1/CCN3/CDH13/CTSG/CXCL12/DEFA1/DEFA1B/EFNA5/ELANE/F3/F7/FGF1/FGF10/FLRT2/FLRT3/GREM1/HRG/L1CAM/LGALS3/LGALS9/LOX/MDK/MMP2/MMP28/NTN1/PDGFB/PF4/PTN/RARRES2/S100A4/S100A7/S100A8/S100A9/SEMA3B/SEMA7A/SERPINE1/SMOC2/TGFB1/TGFB2/THBS1/THBS4/VEGFA/WNT3/WNT5A	50
BP	GO:0045861	negative regulation of proteolysis	35/544	235/18870	1.31343198080166e-15	9.44698113598824e-14	6.50571279379536e-14	AHSG/ANXA8/CST3/CSTB/CTSZ/ECM1/F2/GLG1/HRG/KNG1/LRIG2/MMP9/SERPINA1/SERPINA3/SERPINA5/SERPINB1/SERPINB12/SERPINB6/SERPINB8/SERPINB9/SERPINE1/SERPINE2/SERPINF1/SERPINF2/SERPING1/SERPINH1/SHH/SPOCK2/THBS1/TIMP1/TIMP2/TIMP3/TIMP4/VEGFA/VTN	35
BP	GO:0042330	taxis	50/544	470/18870	1.45245675170975e-15	1.02569854975285e-13	7.06352651884111e-14	ANGPT1/ANGPT2/ANOS1/ANXA1/APOA1/CALR/CCN1/CCN3/CDH13/CTSG/CXCL12/DEFA1/DEFA1B/EFNA5/ELANE/F3/F7/FGF1/FGF10/FLRT2/FLRT3/GREM1/HRG/L1CAM/LGALS3/LGALS9/LOX/MDK/MMP2/MMP28/NTN1/PDGFB/PF4/PTN/RARRES2/S100A4/S100A7/S100A8/S100A9/SEMA3B/SEMA7A/SERPINE1/SMOC2/TGFB1/TGFB2/THBS1/THBS4/VEGFA/WNT3/WNT5A	50
BP	GO:0001667	ameboidal-type cell migration	51/544	497/18870	3.24341099145648e-15	2.24953719478874e-13	1.54915551302461e-13	ADAMTS9/AGT/ANGPT1/ANGPT2/ANGPT4/ANXA1/ANXA6/APOA1/APOE/APOH/BMP7/BMPER/CALR/CCBE1/CCN3/CD248/CDH13/CDH2/CLEC14A/CTSH/DCN/FGF1/FGF10/FN1/GPC3/GPLD1/GREM1/HRG/LAMA5/LOXL2/MMP9/MMRN2/PDGFB/PLG/PTN/S100A9/SEMA3B/SEMA7A/SERPINF1/SHH/SMOC2/SPARC/SRPX2/TGFB1/TGFB2/THBS1/TIMP1/VEGFA/WNT11/WNT5A/WNT7A	51
BP	GO:0050673	epithelial cell proliferation	50/544	480/18870	3.38440425983727e-15	2.30614493775578e-13	1.58813873023943e-13	ANG/APOA1/APOE/APOH/BMPER/CASK/CCN3/CDH13/COL4A3/COL8A1/COL8A2/CXCL12/DLG1/ECM1/EGFL7/F3/FGF1/FGF10/FGF9/FGFR2/FGL1/GPC3/HSPG2/IHH/LAMA5/LAMB1/LAMC1/LOXL2/MDK/MMP12/MMP14/MMRN2/PDGFB/PTN/SERPINB1/SERPINF1/SFRP1/SFRP2/SHH/SPARC/SULF1/TGFB1/TGFB2/TGFBR3/THBS1/THBS4/VEGFA/WNT2/WNT5A/WNT7A	50
BP	GO:0006959	humoral immune response	36/544	258/18870	4.13502956795465e-15	2.7690439382648e-13	1.90691653941429e-13	A2M/ANG/C1QA/C1QB/C1QC/CFP/CLU/CTSG/DEFA1/DEFA1B/DMBT1/ELANE/F2/FCN1/FCN2/FCN3/FGA/FGB/HPX/HRG/IFNA2/IL7/KRT1/LGALS4/MBL2/PF4/PI3/PRSS2/PRTN3/RARRES2/S100A7/S100A9/SERPING1/SLPI/SPON2/ZP3	36
BP	GO:0030194	positive regulation of blood coagulation	14/544	28/18870	6.42956875751149e-15	4.16207417569577e-13	2.86623407242749e-13	APOH/EMILIN1/EMILIN2/F12/F2/F3/F7/HPSE/HRG/PLG/SERPINE1/SERPINF2/THBS1/VTN	14
BP	GO:1900048	positive regulation of hemostasis	14/544	28/18870	6.42956875751149e-15	4.16207417569577e-13	2.86623407242749e-13	APOH/EMILIN1/EMILIN2/F12/F2/F3/F7/HPSE/HRG/PLG/SERPINE1/SERPINF2/THBS1/VTN	14
BP	GO:0048754	branching morphogenesis of an epithelial tube	28/544	156/18870	7.74022251481639e-15	4.92836463074539e-13	3.39394398794624e-13	ADAMTS16/AGT/BMP7/COL4A1/CTSH/CTSZ/DAG1/DLG1/FGF1/FGF10/FGFR2/GPC3/GREM1/IHH/LAMA1/LAMA5/MDK/MMP14/NPNT/SFRP2/SHH/TNC/VEGFA/WNT2/WNT2B/WNT4/WNT5A/WNT6	28
BP	GO:0072001	renal system development	40/544	324/18870	8.17908401504182e-15	5.12380037329394e-13	3.52853183059784e-13	ADAMTS1/ADAMTS16/ADAMTS6/ADIPOQ/AGT/ANGPT1/ANGPT2/BMP7/BMPER/COL4A1/COL4A3/COL4A4/CTSH/DLG1/FBN1/FGF1/FGF10/FGFR2/FRAS1/FREM2/GPC3/GREM1/LAMA5/LAMB2/MMP17/MMP9/NID1/NPNT/PDGFB/SERPINF1/SFRP1/SHH/SULF1/TGFB2/VEGFA/WNT11/WNT2B/WNT4/WNT5A/WNT6	40
BP	GO:0052547	regulation of peptidase activity	39/544	312/18870	1.18722501731588e-14	7.3193364559601e-13	5.04049919632354e-13	AHSG/ANXA8/COL4A3/CST3/CSTB/CTSD/CTSH/CTSL/CTSS/ECM1/F3/HRG/KNG1/LGALS9/MMP9/S100A8/S100A9/SERPINA1/SERPINA3/SERPINA5/SERPINB1/SERPINB12/SERPINB6/SERPINB8/SERPINB9/SERPINE1/SERPINE2/SERPINF1/SERPINF2/SERPING1/SERPINH1/SPOCK2/THBS1/TIMP1/TIMP2/TIMP3/TIMP4/VEGFA/VTN	39
BP	GO:0001822	kidney development	39/544	314/18870	1.46794623283278e-14	8.90859870050395e-13	6.13495292373043e-13	ADAMTS1/ADAMTS16/ADAMTS6/ADIPOQ/AGT/ANGPT1/ANGPT2/BMP7/BMPER/COL4A3/COL4A4/CTSH/DLG1/FBN1/FGF1/FGF10/FGFR2/FRAS1/FREM2/GPC3/GREM1/LAMA5/LAMB2/MMP17/MMP9/NID1/NPNT/PDGFB/SERPINF1/SFRP1/SHH/SULF1/TGFB2/VEGFA/WNT11/WNT2B/WNT4/WNT5A/WNT6	39
BP	GO:0050820	positive regulation of coagulation	14/544	30/18870	2.21016149695225e-14	1.30128722421428e-12	8.96138228827708e-13	APOH/EMILIN1/EMILIN2/F12/F2/F3/F7/HPSE/HRG/PLG/SERPINE1/SERPINF2/THBS1/VTN	14
BP	GO:0001706	endoderm formation	18/544	58/18870	2.21312183182277e-14	1.30128722421428e-12	8.96138228827708e-13	COL11A1/COL12A1/COL4A2/COL5A1/COL5A2/COL6A1/COL7A1/COL8A1/FN1/LAMA3/LAMB1/LAMB3/MMP14/MMP15/MMP2/MMP8/MMP9/VTN	18
BP	GO:0030324	lung development	30/544	188/18870	2.24475396556016e-14	1.30128722421428e-12	8.96138228827708e-13	ADAMTS2/ADAMTSL2/CCBE1/CCN2/CHI3L1/COL3A1/CRISPLD2/CTSH/CTSZ/DAG1/FGF1/FGF10/FGF9/FGFR2/GPC3/LAMA1/LAMA5/LOX/LTBP3/MMP12/MMP14/PLOD3/SHH/TGFB3/TNC/VEGFA/WNT11/WNT2/WNT2B/WNT5A	30
BP	GO:0048705	skeletal system morphogenesis	33/544	230/18870	2.62069574205798e-14	1.4968797444343e-12	1.03083403723984e-12	ALPL/ANXA6/BMP7/CCN2/CHAD/COL11A1/COL13A1/COL1A1/COL27A1/COL2A1/COL3A1/COMP/DLG1/FBN2/FGFR2/FREM1/GLG1/GREM1/IHH/LAMA5/LTBP3/MATN1/MGP/MMP13/MMP14/MMP16/MMP2/PHOSPHO1/SERPINH1/SFRP1/TGFB3/THBS3/WNT7A	33
BP	GO:1901890	positive regulation of cell junction assembly	23/544	106/18870	2.88322747241019e-14	1.62296456562916e-12	1.11766300646748e-12	AGRN/AGT/CBLN1/COL16A1/EFNA5/FLRT2/FLRT3/HRG/LINGO2/LINGO4/LRRC24/LRRN1/LRRN3/LRRTM1/LRRTM3/MYOC/S100A10/SFRP1/SRPX2/THBS2/VEGFA/WNT4/WNT7A	23
BP	GO:0030323	respiratory tube development	30/544	192/18870	4.00164283948428e-14	2.22034011265099e-12	1.52904879024505e-12	ADAMTS2/ADAMTSL2/CCBE1/CCN2/CHI3L1/COL3A1/CRISPLD2/CTSH/CTSZ/DAG1/FGF1/FGF10/FGF9/FGFR2/GPC3/LAMA1/LAMA5/LOX/LTBP3/MMP12/MMP14/PLOD3/SHH/TGFB3/TNC/VEGFA/WNT11/WNT2/WNT2B/WNT5A	30
BP	GO:0032102	negative regulation of response to external stimulus	48/544	481/18870	6.37795382398679e-14	3.48901023272742e-12	2.40272508031882e-12	A2M/ADAMTS18/ADIPOQ/ANGPT2/ANXA2/APCS/APOA1/APOE/APOH/CASK/CCN3/ELANE/ERBIN/F12/F2/FGA/FGB/FGG/FGL2/GP1BA/GREM1/HRG/KNG1/KRT1/LGALS9/LRIG2/MDK/MMP12/MMP26/MMP28/MMRN1/PDGFB/PLG/RTN4RL1/SEMA3B/SEMA7A/SERPINB9/SERPINE1/SERPINE2/SERPINF2/SERPING1/TGFB1/THBS1/TNR/VTN/WNT3/WNT4/WNT5A	48
BP	GO:0007369	gastrulation	30/544	197/18870	8.06738402494643e-14	4.35190549345721e-12	2.99696239874107e-12	ADIPOQ/APOA1/BMP7/COL11A1/COL12A1/COL4A2/COL5A1/COL5A2/COL6A1/COL7A1/COL8A1/DAG1/FGFR2/FN1/GPC3/LAMA3/LAMB1/LAMB3/MMP14/MMP15/MMP2/MMP8/MMP9/SFRP1/SFRP2/VTN/WNT11/WNT3/WNT5A/WNT5B	30
BP	GO:1901888	regulation of cell junction assembly	31/544	213/18870	1.09008336418713e-13	5.79984080342852e-12	3.99409059610599e-12	AGRN/AGT/CBLN1/COL16A1/COLQ/EFNA5/FLRT2/FLRT3/GPC4/GREM1/HRG/LINGO2/LINGO4/LRRC24/LRRN1/LRRN3/LRRTM1/LRRTM3/MMP14/MYOC/NTN1/NTNG2/S100A10/SFRP1/SRPX2/THBS1/THBS2/VEGFA/WNT4/WNT5A/WNT7A	31
BP	GO:0031639	plasminogen activation	13/544	27/18870	1.14310364647419e-13	5.9997494093321e-12	4.13175869941809e-12	ANXA2/APOH/CLEC3B/CTSZ/F12/FGA/FGB/FGG/S100A10/SERPINE1/SERPINE2/SERPINF2/THBS1	13
BP	GO:1905330	regulation of morphogenesis of an epithelium	18/544	65/18870	2.03145458736095e-13	1.05202261564133e-11	7.24480857050412e-12	ADAMTS12/AGT/BMP7/FGF1/FGF10/GREM1/MDK/MMRN2/NTN4/SFRP1/SHH/SULF1/VEGFA/WNT2/WNT2B/WNT4/WNT5A/WNT5B	18
BP	GO:0001704	formation of primary germ layer	24/544	128/18870	2.43503057963121e-13	1.24442878569574e-11	8.56982368814806e-12	BMP7/COL11A1/COL12A1/COL4A2/COL5A1/COL5A2/COL6A1/COL7A1/COL8A1/FGFR2/FN1/LAMA3/LAMB1/LAMB3/MMP14/MMP15/MMP2/MMP8/MMP9/SFRP2/VTN/WNT11/WNT3/WNT5A	24
BP	GO:0034329	cell junction assembly	45/544	446/18870	2.73251488957011e-13	1.37832309494679e-11	9.49189382692775e-12	ACHE/AGRN/AGT/CBLN1/CBLN4/CDH13/CDH2/COL16A1/COL17A1/COLQ/DLG1/DST/EFNA5/FLRT2/FLRT3/FN1/GPC4/GREM1/HAPLN4/HRG/ITGA6/LAMA3/LAMC1/LINGO2/LINGO4/LRRC24/LRRN1/LRRN3/LRRTM1/LRRTM3/MMP14/MYOC/NTN1/NTNG2/S100A10/SFRP1/SPOCK2/SRPX2/THBS1/THBS2/VEGFA/WNT11/WNT4/WNT5A/WNT7A	45
BP	GO:0090092	regulation of transmembrane receptor protein serine/threonine kinase signaling pathway	36/544	297/18870	3.28375011726363e-13	1.63513916095538e-11	1.12604710498878e-11	ADAMTSL2/ASPN/BMP7/BMPER/CCN1/CCN3/CILP/EMILIN1/FBN1/FBN2/FGF10/FGF9/GLG1/GPC3/GREM1/HTRA1/LOX/LTBP1/LTBP4/NPNT/PCSK6/SFRP1/SFRP2/SHH/SOST/SULF1/TGFB1/TGFB1I1/TGFB3/TGFBR3/THBS1/TNXB/UCMA/VASN/VWC2/WNT5A	36
BP	GO:1903036	positive regulation of response to wounding	19/544	77/18870	4.29740788474332e-13	2.09867312066868e-11	1.44526218212887e-11	ANXA1/APOH/CCN4/EMILIN1/EMILIN2/F12/F2/F3/F7/HPSE/HRG/MDK/PLG/PTN/SERPINE1/SERPINF2/SMOC2/THBS1/VTN	19
BP	GO:0043542	endothelial cell migration	35/544	284/18870	4.32270467696947e-13	2.09867312066868e-11	1.44526218212887e-11	ADAMTS9/AGT/ANGPT1/ANGPT2/ANGPT4/ANXA1/APOA1/APOE/APOH/BMPER/CALR/CCBE1/CCN3/CDH13/CLEC14A/DCN/FGF1/GPLD1/GREM1/HRG/LOXL2/MMRN2/PDGFB/PLG/PTN/S100A9/SERPINF1/SMOC2/SPARC/SRPX2/TGFB1/THBS1/VEGFA/WNT5A/WNT7A	35
BP	GO:0031638	zymogen activation	17/544	59/18870	4.63590428846322e-13	2.22294472301125e-11	1.53084246874399e-11	ANXA2/APOH/CLEC3B/CTSH/CTSL/CTSZ/F12/F9/FGA/FGB/FGG/MMP14/S100A10/SERPINE1/SERPINE2/SERPINF2/THBS1	17
BP	GO:0022612	gland morphogenesis	23/544	122/18870	6.83420824018038e-13	3.23708107376349e-11	2.22923275202803e-11	BMP7/DAG1/FGF1/FGF10/FGFR2/FGL1/LAMA1/LAMA5/MDK/MMP2/NTN1/NTN4/PTN/SFRP1/SHH/SULF1/TGFB1/TGFB2/TGFB3/TGM2/TNC/WNT4/WNT5A	23
BP	GO:0060541	respiratory system development	30/544	214/18870	7.43614749902212e-13	3.45641807199127e-11	2.38028031896846e-11	ADAMTS2/ADAMTSL2/CCBE1/CCN2/CHI3L1/COL3A1/CRISPLD2/CTSH/CTSZ/DAG1/FGF1/FGF10/FGF9/FGFR2/GPC3/LAMA1/LAMA5/LOX/LTBP3/MMP12/MMP14/PLOD3/SHH/TGFB3/TNC/VEGFA/WNT11/WNT2/WNT2B/WNT5A	30
BP	GO:0007229	integrin-mediated signaling pathway	22/544	111/18870	7.49645128854127e-13	3.45641807199127e-11	2.38028031896846e-11	ADAM11/ADAMTS1/ADAMTS13/ANGPTL3/APOA1/CCN2/COL16A1/COL3A1/DST/ERBIN/FN1/ITGA6/LAMA1/LAMA2/LAMA5/LAMB1/LAMB2/LAMC1/NID1/PTN/SEMA7A/TIMP1	22
BP	GO:0060349	bone morphogenesis	21/544	100/18870	7.59998023250214e-13	3.45641807199127e-11	2.38028031896846e-11	ALPL/ANXA6/COL13A1/COL1A1/COL27A1/COL2A1/COL3A1/COMP/FGFR2/FREM1/GLG1/IHH/LTBP3/MATN1/MMP13/MMP14/MMP16/PHOSPHO1/SERPINH1/TGFB3/THBS3	21
BP	GO:0042063	gliogenesis	38/544	338/18870	7.65324289884782e-13	3.45641807199127e-11	2.38028031896846e-11	ACAN/ANXA1/BCAN/C1QA/CDH2/CLU/COL3A1/CSPG4/DAG1/F2/FGF10/GPC1/HAPLN1/HAPLN2/HAPLN3/HAPLN4/LAMA2/LAMB1/LAMB2/LAMC3/MDK/MMP14/MMP24/MYOC/NCAN/NDP/NTN1/PTN/PTPRZ1/RELN/S100A8/S100A9/SERPINE2/SHH/TGFB1/TGFB2/VCAN/VTN	38
BP	GO:0048762	mesenchymal cell differentiation	33/544	262/18870	1.1127245608594e-12	4.96761171767578e-11	3.42097169890351e-11	AGT/AMELX/ANXA6/BMP7/CDH2/COL1A1/DAG1/FGF10/FGFR2/FN1/GREM1/LAMA5/LOXL2/MDK/NCAM1/S100A4/SEMA3B/SEMA7A/SFRP1/SFRP2/SHH/TGFB1/TGFB1I1/TGFB2/TGFB3/TGFBR3/TNXB/VASN/WNT11/WNT2/WNT4/WNT5A/WNT8A	33
BP	GO:0090303	positive regulation of wound healing	17/544	62/18870	1.14044465486875e-12	4.99751676764269e-11	3.44156596741831e-11	ANXA1/APOH/CCN4/EMILIN1/EMILIN2/F12/F2/F3/F7/HPSE/HRG/PLG/SERPINE1/SERPINF2/SMOC2/THBS1/VTN	17
BP	GO:0070167	regulation of biomineral tissue development	21/544	102/18870	1.14515703480999e-12	4.99751676764269e-11	3.44156596741831e-11	AHSG/AMELX/AMTN/ASPN/BMP7/CCN1/COMP/DMP1/ECM1/ENAM/FBN2/GREM1/LTBP3/MATN1/MGP/MMP20/PHOSPHO1/PTN/TGFB1/WNT4/WNT6	21
BP	GO:0007492	endoderm development	19/544	83/18870	1.84237863818782e-12	7.95088736746831e-11	5.47542002296519e-11	COL11A1/COL12A1/COL4A2/COL5A1/COL5A2/COL6A1/COL7A1/COL8A1/FN1/LAMA3/LAMB1/LAMB3/LAMC1/MMP14/MMP15/MMP2/MMP8/MMP9/VTN	19
BP	GO:0052548	regulation of endopeptidase activity	34/544	288/18870	3.2202184589347e-12	1.37443170269257e-10	9.46509555136272e-11	AHSG/ANXA8/COL4A3/CST3/CTSD/F3/HRG/KNG1/LGALS9/MMP9/S100A8/S100A9/SERPINA1/SERPINA3/SERPINA5/SERPINB1/SERPINB12/SERPINB6/SERPINB8/SERPINB9/SERPINE1/SERPINE2/SERPINF1/SERPINF2/SERPING1/SERPINH1/SPOCK2/THBS1/TIMP1/TIMP2/TIMP3/TIMP4/VEGFA/VTN	34
BP	GO:0010631	epithelial cell migration	39/544	372/18870	3.44244096875931e-12	1.43846956327804e-10	9.9060956157231e-11	ADAMTS9/AGT/ANGPT1/ANGPT2/ANGPT4/ANXA1/APOA1/APOE/APOH/BMPER/CALR/CCBE1/CCN3/CDH13/CLEC14A/CTSH/DCN/FGF1/FGF10/GPLD1/GREM1/HRG/LOXL2/MMP9/MMRN2/PDGFB/PLG/PTN/S100A9/SERPINF1/SMOC2/SPARC/SRPX2/TGFB1/TGFB2/THBS1/VEGFA/WNT5A/WNT7A	39
BP	GO:0050678	regulation of epithelial cell proliferation	41/544	407/18870	3.44432722412096e-12	1.43846956327804e-10	9.9060956157231e-11	ANG/APOE/APOH/CASK/CDH13/COL4A3/CXCL12/DLG1/ECM1/EGFL7/F3/FGF1/FGF10/FGF9/FGFR2/GPC3/HSPG2/IHH/LAMA5/LAMB1/LAMC1/MDK/MMP12/MMRN2/PDGFB/PTN/SERPINF1/SFRP1/SFRP2/SHH/SPARC/SULF1/TGFB1/TGFB2/TGFBR3/THBS1/THBS4/VEGFA/WNT2/WNT5A/WNT7A	41
BP	GO:0042476	odontogenesis	23/544	132/18870	3.82464524938277e-12	1.58031086687263e-10	1.08828931452202e-10	ALPL/AMELX/AMELY/AMTN/ASPN/BMP7/COL1A1/COL1A2/DMP1/DSPP/ENAM/FGF10/FGFR2/LAMA5/LAMB1/MMP20/SERPINE1/SHH/TGFB2/TGFB3/TNC/TNFRSF11B/WNT6	23
BP	GO:0090132	epithelium migration	39/544	375/18870	4.42051588328697e-12	1.80729302007227e-10	1.24460175727781e-10	ADAMTS9/AGT/ANGPT1/ANGPT2/ANGPT4/ANXA1/APOA1/APOE/APOH/BMPER/CALR/CCBE1/CCN3/CDH13/CLEC14A/CTSH/DCN/FGF1/FGF10/GPLD1/GREM1/HRG/LOXL2/MMP9/MMRN2/PDGFB/PLG/PTN/S100A9/SERPINF1/SMOC2/SPARC/SRPX2/TGFB1/TGFB2/THBS1/VEGFA/WNT5A/WNT7A	39
BP	GO:0060485	mesenchyme development	36/544	327/18870	5.79807921855341e-12	2.34580621717307e-10	1.61545167701143e-10	ADAMTS5/AGT/AMELX/ANXA6/BMP7/CDH2/COL1A1/CRELD1/DAG1/FGF10/FGF9/FGFR2/FN1/GREM1/LAMA5/LOXL2/MDK/NCAM1/S100A4/SEMA3B/SEMA7A/SFRP1/SFRP2/SHH/TGFB1/TGFB1I1/TGFB2/TGFB3/TGFBR3/TNXB/VASN/WNT11/WNT2/WNT4/WNT5A/WNT8A	36
BP	GO:0030282	bone mineralization	22/544	123/18870	6.55538136631541e-12	2.62485579657413e-10	1.80762062417878e-10	AHSG/ALPL/ASPN/BMP7/CCN1/CLEC3B/COL1A2/COMP/ECM1/FBN2/FGFR2/GPC3/GREM1/LOX/LTBP3/MATN1/MGP/MMP13/PHOSPHO1/PTN/WNT11/WNT4	22
BP	GO:0090130	tissue migration	39/544	380/18870	6.6651055177699e-12	2.64155814602227e-10	1.81912278417329e-10	ADAMTS9/AGT/ANGPT1/ANGPT2/ANGPT4/ANXA1/APOA1/APOE/APOH/BMPER/CALR/CCBE1/CCN3/CDH13/CLEC14A/CTSH/DCN/FGF1/FGF10/GPLD1/GREM1/HRG/LOXL2/MMP9/MMRN2/PDGFB/PLG/PTN/S100A9/SERPINF1/SMOC2/SPARC/SRPX2/TGFB1/TGFB2/THBS1/VEGFA/WNT5A/WNT7A	39
BP	GO:0010001	glial cell differentiation	31/544	252/18870	1.01760192118223e-11	3.99228874936545e-10	2.74931045372042e-10	ACAN/BCAN/C1QA/CDH2/CLU/DAG1/F2/FGF10/GPC1/HAPLN1/HAPLN2/HAPLN3/HAPLN4/LAMA2/LAMB2/LAMC3/MDK/MMP24/MYOC/NCAN/NDP/PTN/PTPRZ1/RELN/S100A8/S100A9/SERPINE2/SHH/TGFB1/VCAN/VTN	31
BP	GO:0060562	epithelial tube morphogenesis	36/544	334/18870	1.0760868910202e-11	4.17952148472245e-10	2.87824925271824e-10	ADAMTS12/ADAMTS16/AGT/BMP7/COL4A1/CTHRC1/CTSH/CTSZ/DAG1/DLG1/FGF1/FGF10/FGFR2/GPC3/GREM1/IHH/LAMA1/LAMA5/MDK/MMP14/MMRN2/NPNT/NTN1/SFRP1/SFRP2/SHH/TGFB1/TGFB2/TNC/VEGFA/WNT11/WNT2/WNT2B/WNT4/WNT5A/WNT6	36
BP	GO:0060350	endochondral bone morphogenesis	16/544	61/18870	1.11914322132944e-11	4.30371512043914e-10	2.9637758472101e-10	ALPL/ANXA6/COL13A1/COL1A1/COL27A1/COL2A1/COL3A1/COMP/IHH/MATN1/MMP13/MMP14/MMP16/PHOSPHO1/SERPINH1/THBS3	16
BP	GO:1903053	regulation of extracellular matrix organization	16/544	62/18870	1.46874278857904e-11	5.59274214788332e-10	3.85147102763606e-10	AEBP1/AGT/ANGPTL7/CHADL/CST3/DAG1/EFEMP2/EMILIN1/LAMA1/LAMA2/LAMB1/LAMB2/LAMC1/NID1/TGFB1/TNXB	16
BP	GO:0050808	synapse organization	44/544	483/18870	1.63265796547814e-11	6.15654712419135e-10	4.23973826293301e-10	ACHE/AGRN/APOE/BCAN/C1QA/C1QB/C1QC/CBLN1/CBLN4/CDH2/COL4A1/COL4A5/COLQ/DAG1/DLG1/EFNA5/ELFN1/FLRT2/FLRT3/GPC4/HAPLN4/HMCN2/L1CAM/LAMA5/LAMB2/LINGO2/LINGO4/LRRC24/LRRN1/LRRN3/LRRTM1/LRRTM3/NTN1/NTNG1/NTNG2/RELN/SPARCL1/SPOCK2/SRPX2/THBS2/TNC/TNR/WNT5A/WNT7A	44
BP	GO:0048251	elastic fiber assembly	8/544	10/18870	1.93998035196686e-11	7.24508046830701e-10	4.98936242342894e-10	COL3A1/EFEMP2/EMILIN1/FBLN5/LOX/MFAP4/THSD4/TNXB	8
BP	GO:0072006	nephron development	24/544	156/18870	2.04873685327432e-11	7.57837517915947e-10	5.21888756307773e-10	ADAMTS16/ADIPOQ/AGT/ANGPT1/ANGPT2/BMP7/COL4A3/COL4A4/DLG1/FGF1/GPC3/GREM1/LAMA5/LAMB2/NID1/NPNT/PDGFB/SHH/SULF1/VEGFA/WNT11/WNT2B/WNT4/WNT6	24
BP	GO:0150063	visual system development	39/544	395/18870	2.18557045148064e-11	8.00826003165171e-10	5.51493000716218e-10	ACHE/ADAMTS18/ANGPTL7/BMP7/C1QA/CDON/COL4A1/COL5A1/COL5A2/COL8A1/COL8A2/DLG1/EFEMP1/FBN1/FBN2/FGF10/FGF9/FREM2/IHH/IMPG2/KERA/LAMA1/LAMB2/LAMC3/MFAP2/MFAP5/NDP/PXDN/SERPINF1/SHH/SMOC1/TGFB2/VEGFA/WNT2/WNT2B/WNT5A/WNT5B/WNT6/WNT7A	39
BP	GO:0007179	transforming growth factor beta receptor signaling pathway	29/544	229/18870	2.33931029263741e-11	8.49147773514363e-10	5.84770039704048e-10	ADAMTSL2/ASPN/CILP/COL1A2/COL3A1/EMILIN1/FBN1/FBN2/FMOD/GDF10/GDF15/GLG1/HTRA1/LOX/LRRC32/LTBP1/LTBP2/LTBP3/LTBP4/NDP/NPNT/TGFB1/TGFB1I1/TGFB2/TGFB3/TGFBR3/THBS1/TNXB/VASN	29
BP	GO:0050920	regulation of chemotaxis	29/544	232/18870	3.22759430316721e-11	1.15880109299397e-09	7.98014411972918e-10	ANGPT2/CALR/CCN3/CDH13/CXCL12/ELANE/F3/F7/FGF1/FGF10/GREM1/HRG/LGALS9/MDK/MMP28/PDGFB/PTN/RARRES2/S100A7/SEMA3B/SEMA7A/SERPINE1/SMOC2/TGFB1/THBS1/THBS4/VEGFA/WNT3/WNT5A	29
BP	GO:0001935	endothelial cell proliferation	27/544	202/18870	3.28078924741597e-11	1.15880109299397e-09	7.98014411972918e-10	ANG/APOA1/APOE/APOH/BMPER/CDH13/COL4A3/COL8A1/COL8A2/CXCL12/DLG1/ECM1/EGFL7/F3/FGF10/HSPG2/LOXL2/MDK/MMP14/MMRN2/PDGFB/SPARC/SULF1/THBS1/THBS4/VEGFA/WNT5A	27
BP	GO:0030168	platelet activation	22/544	133/18870	3.28187745183667e-11	1.15880109299397e-09	7.98014411972918e-10	ADAMTS13/ADAMTS18/APOE/COL3A1/COMP/CTSG/EMILIN1/EMILIN2/ENTPD2/F2/FGA/FGB/FGG/FGL1/GP1BA/HRG/MMRN1/PDGFB/PF4/PLSCR1/SERPINE2/VWF	22
BP	GO:0048880	sensory system development	39/544	401/18870	3.45268442640695e-11	1.20812849659141e-09	8.31983985538177e-10	ACHE/ADAMTS18/ANGPTL7/BMP7/C1QA/CDON/COL4A1/COL5A1/COL5A2/COL8A1/COL8A2/DLG1/EFEMP1/FBN1/FBN2/FGF10/FGF9/FREM2/IHH/IMPG2/KERA/LAMA1/LAMB2/LAMC3/MFAP2/MFAP5/NDP/PXDN/SERPINF1/SHH/SMOC1/TGFB2/VEGFA/WNT2/WNT2B/WNT5A/WNT5B/WNT6/WNT7A	39
BP	GO:0007435	salivary gland morphogenesis	12/544	32/18870	3.90080133661571e-11	1.35274217780495e-09	9.31572950783883e-10	BMP7/DAG1/FGF10/FGFR2/LAMA1/LAMA5/NTN4/SHH/TGFB1/TGFB2/TGFB3/TGM2	12
BP	GO:0043086	negative regulation of catalytic activity	43/544	480/18870	4.81937976199713e-11	1.65650185801742e-09	1.14075863765577e-09	ADIPOQ/AGT/AHSG/ANGPTL3/ANGPTL4/ANXA1/ANXA8/APCS/APOC3/APOE/CST3/CSTB/ECM1/HRG/KNG1/LGALS3/MMP9/NPPA/PTX3/SERPINA1/SERPINA3/SERPINA5/SERPINB1/SERPINB12/SERPINB6/SERPINB8/SERPINB9/SERPINE1/SERPINE2/SERPINF1/SERPINF2/SERPING1/SERPINH1/SPOCK2/TFIP11/TGFB2/THBS1/TIMP1/TIMP2/TIMP3/TIMP4/VEGFA/VTN	43
BP	GO:0062009	secondary palate development	11/544	26/18870	5.39893692835199e-11	1.83942728330869e-09	1.26673118512857e-09	COL11A2/DLG1/LRRC32/MMP25/TGFB2/TGFB3/TGFBR3/WNT11/WNT5A/WNT7A/WNT8A	11
BP	GO:0001837	epithelial to mesenchymal transition	25/544	178/18870	5.98468283085554e-11	2.02126157522112e-09	1.3919523179134e-09	AGT/AMELX/BMP7/COL1A1/DAG1/FGFR2/GREM1/LOXL2/MDK/NCAM1/S100A4/SFRP1/SFRP2/TGFB1/TGFB1I1/TGFB2/TGFB3/TGFBR3/TNXB/VASN/WNT11/WNT2/WNT4/WNT5A/WNT8A	25
BP	GO:0001654	eye development	38/544	391/18870	6.35057659753387e-11	2.12634823317427e-09	1.46432079258925e-09	ACHE/ADAMTS18/ANGPTL7/BMP7/CDON/COL4A1/COL5A1/COL5A2/COL8A1/COL8A2/DLG1/EFEMP1/FBN1/FBN2/FGF10/FGF9/FREM2/IHH/IMPG2/KERA/LAMA1/LAMB2/LAMC3/MFAP2/MFAP5/NDP/PXDN/SERPINF1/SHH/SMOC1/TGFB2/VEGFA/WNT2/WNT2B/WNT5A/WNT5B/WNT6/WNT7A	38
BP	GO:0001649	osteoblast differentiation	30/544	257/18870	8.25900437549075e-11	2.74170709353898e-09	1.88809087882339e-09	ACHE/ALPL/AMELX/BMP7/CCN1/CCN4/COL1A1/COL6A1/CTHRC1/FBN2/FGF9/FGFR2/GDF10/GREM1/IHH/LOX/MYOC/NPNT/SEMA7A/SFRP1/SFRP2/SHH/SMOC1/TNC/TNN/UCMA/VCAN/WNT11/WNT3/WNT4	30
BP	GO:0051963	regulation of synapse assembly	20/544	114/18870	8.62597265419234e-11	2.83926082956636e-09	1.955271767556e-09	AGRN/CBLN1/COLQ/EFNA5/FLRT2/FLRT3/GPC4/LINGO2/LINGO4/LRRC24/LRRN1/LRRN3/LRRTM1/LRRTM3/NTN1/NTNG2/SRPX2/THBS2/WNT5A/WNT7A	20
BP	GO:1901343	negative regulation of vasculature development	23/544	153/18870	8.72010679736307e-11	2.84612561352590e-09	1.95999923680668e-09	ADAMTS1/ADAMTS9/ANGPT2/ANGPT4/ANGPTL7/APOH/CCN6/COL4A2/COL4A3/DCN/EMILIN1/HRG/HSPG2/PF4/SERPINE1/SERPINF1/SPARC/SULF1/TGFB2/THBS1/THBS2/THBS4/WNT4	23
BP	GO:0007431	salivary gland development	12/544	34/18870	8.98754969159729e-11	2.90897025018032e-09	2.00327752336392e-09	BMP7/DAG1/FGF10/FGFR2/LAMA1/LAMA5/NTN4/SHH/TGFB1/TGFB2/TGFB3/TGM2	12
BP	GO:0001823	mesonephros development	19/544	103/18870	1.03655978314572e-10	3.32727123779997e-09	2.29134267853264e-09	ADAMTS16/AGT/BMP7/BMPER/DLG1/FGF1/FGF10/FGFR2/GPC3/GREM1/LAMA5/NPNT/SFRP1/SHH/VEGFA/WNT11/WNT2B/WNT4/WNT6	19
BP	GO:0010632	regulation of epithelial cell migration	32/544	295/18870	1.31430906190895e-10	4.1842429479134e-09	2.88150071295137e-09	ADAMTS9/AGT/ANGPT1/ANGPT2/ANGPT4/ANXA1/APOE/APOH/BMPER/CALR/CCBE1/CTSH/DCN/FGF1/FGF10/GPLD1/HRG/MMP9/MMRN2/PDGFB/PLG/PTN/SERPINF1/SMOC2/SPARC/SRPX2/TGFB1/TGFB2/THBS1/VEGFA/WNT5A/WNT7A	32
BP	GO:0045766	positive regulation of angiogenesis	25/544	185/18870	1.39532123478052e-10	4.37050619023189e-09	3.00977186551554e-09	ANGPT2/ANGPT4/ANGPTL3/ANGPTL4/BMPER/CCBE1/CHI3L1/CMA1/CTSH/ECM1/EMILIN1/EMILIN2/F3/FGF1/GREM1/MDK/PKM/SERPINE1/SFRP2/SMOC2/THBS1/TLR3/TNN/VEGFA/WNT5A	25
BP	GO:1904018	positive regulation of vasculature development	25/544	185/18870	1.39532123478052e-10	4.37050619023189e-09	3.00977186551554e-09	ANGPT2/ANGPT4/ANGPTL3/ANGPTL4/BMPER/CCBE1/CHI3L1/CMA1/CTSH/ECM1/EMILIN1/EMILIN2/F3/FGF1/GREM1/MDK/PKM/SERPINE1/SFRP2/SMOC2/THBS1/TLR3/TNN/VEGFA/WNT5A	25
BP	GO:0018149	peptide cross-linking	11/544	28/18870	1.42400911999847e-10	4.42468113765925e-09	3.04707972540305e-09	ANXA1/COL3A1/F13A1/FLG/FN1/KRT1/NDNF/PI3/TGM2/TGM4/THBS1	11
BP	GO:0010594	regulation of endothelial cell migration	28/544	231/18870	1.46973890041057e-10	4.53052848348783e-09	3.11997205174876e-09	ADAMTS9/AGT/ANGPT1/ANGPT2/ANGPT4/ANXA1/APOE/APOH/BMPER/CALR/CCBE1/DCN/FGF1/GPLD1/HRG/MMRN2/PDGFB/PLG/PTN/SERPINF1/SMOC2/SPARC/SRPX2/TGFB1/THBS1/VEGFA/WNT5A/WNT7A	28
BP	GO:0060688	regulation of morphogenesis of a branching structure	14/544	52/18870	1.499795710928e-10	4.5867768041294e-09	3.15870775090596e-09	AGT/BMP7/FGF10/FGFR2/GREM1/MDK/NTN4/SFRP1/SHH/SULF1/VEGFA/WNT2/WNT2B/WNT5A	14
BP	GO:0051965	positive regulation of synapse assembly	15/544	63/18870	2.22449566931104e-10	6.74995404656568e-09	4.64839103266394e-09	AGRN/CBLN1/EFNA5/FLRT2/FLRT3/LINGO2/LINGO4/LRRC24/LRRN1/LRRN3/LRRTM1/LRRTM3/SRPX2/THBS2/WNT7A	15
BP	GO:0001657	ureteric bud development	18/544	98/18870	3.47249259935042e-10	1.04551637642458e-08	7.2000030150546e-09	ADAMTS16/AGT/BMP7/BMPER/DLG1/FGF1/FGFR2/GPC3/GREM1/LAMA5/NPNT/SFRP1/SHH/VEGFA/WNT11/WNT2B/WNT4/WNT6	18
BP	GO:0071774	response to fibroblast growth factor	20/544	123/18870	3.55428034008036e-10	1.06190960314401e-08	7.31289582521798e-09	CCN2/COL1A1/FGF1/FGF10/FGF9/FGFBP3/FGFR2/FLRT1/FLRT2/FLRT3/GPC1/NDNF/POSTN/SFRP1/SMOC2/SULF1/THBS1/TNC/WNT4/WNT5A	20
BP	GO:0072163	mesonephric epithelium development	18/544	99/18870	4.13227514541772e-10	1.21589065642443e-08	8.3732943736096e-09	ADAMTS16/AGT/BMP7/BMPER/DLG1/FGF1/FGFR2/GPC3/GREM1/LAMA5/NPNT/SFRP1/SHH/VEGFA/WNT11/WNT2B/WNT4/WNT6	18
BP	GO:0072164	mesonephric tubule development	18/544	99/18870	4.13227514541772e-10	1.21589065642443e-08	8.3732943736096e-09	ADAMTS16/AGT/BMP7/BMPER/DLG1/FGF1/FGFR2/GPC3/GREM1/LAMA5/NPNT/SFRP1/SHH/VEGFA/WNT11/WNT2B/WNT4/WNT6	18
BP	GO:0050769	positive regulation of neurogenesis	28/544	242/18870	4.36173793065063e-10	1.27375865583812e-08	8.77180536745806e-09	ACAN/BCAN/CDON/CXCL12/DAG1/EFNA5/FN1/HAPLN1/HAPLN2/HAPLN3/HAPLN4/L1CAM/MDK/NCAN/NTN1/PTN/PTPRZ1/RELN/SEMA7A/SERPINE2/SERPINF1/SHH/TGFB1/TGM2/VCAN/VEGFA/WNT2/WNT3	28
BP	GO:2000181	negative regulation of blood vessel morphogenesis	22/544	152/18870	4.7390020751275e-10	1.37360328804442e-08	9.45939063071405e-09	ADAMTS1/ADAMTS9/ANGPT2/ANGPT4/APOH/CCN6/COL4A2/COL4A3/DCN/EMILIN1/HRG/HSPG2/PF4/SERPINE1/SERPINF1/SPARC/SULF1/TGFB2/THBS1/THBS2/THBS4/WNT4	22
BP	GO:0010755	regulation of plasminogen activation	9/544	18/18870	4.96828183010664e-10	1.41888284030398e-08	9.77121062716794e-09	ANXA2/CLEC3B/CTSZ/F12/S100A10/SERPINE1/SERPINE2/SERPINF2/THBS1	9
BP	GO:0051917	regulation of fibrinolysis	9/544	18/18870	4.96828183010664e-10	1.41888284030398e-08	9.77121062716794e-09	APOH/F12/F2/HRG/PLG/SERPINE1/SERPINF2/THBS1/VTN	9
BP	GO:0051918	negative regulation of fibrinolysis	8/544	13/18870	5.13876274339998e-10	1.45685799236245e-08	1.00327284909561e-08	APOH/F2/HRG/PLG/SERPINE1/SERPINF2/THBS1/VTN	8
BP	GO:2000027	regulation of animal organ morphogenesis	20/544	126/18870	5.53402312440366e-10	1.55754679820173e-08	1.07261271999311e-08	AGT/BMP7/CTHRC1/FGF1/FGF10/GPC3/GREM1/NTN4/SFRP1/SFRP2/SHH/SULF1/TNFRSF11B/VEGFA/WNT11/WNT2/WNT2B/WNT4/WNT5A/WNT7A	20
BP	GO:0040013	negative regulation of locomotion	38/544	423/18870	6.18627384097198e-10	1.72859623009605e-08	1.19040680271941e-08	ADAMTS9/ADIPOQ/ANGPT2/ANGPT4/APOE/APOH/CALR/CCN3/COL3A1/CXCL12/DAG1/DCN/ELANE/EMILIN1/EMILIN2/FBLN1/GREM1/HRG/MMP28/MMRN2/PODN/SEMA3B/SEMA7A/SERPINE1/SERPINF1/SFRP1/SFRP2/SHH/SULF1/TGFB1/THBS1/TIMP1/TMEFF2/TNN/WNT11/WNT3/WNT4/WNT5A	38
BP	GO:0006953	acute-phase response	13/544	48/18870	6.31093040669715e-10	1.73841515600083e-08	1.19716865721668e-08	A2M/AHSG/APCS/F2/FN1/ITIH4/MBL2/ORM1/ORM2/PLSCR1/SERPINA1/SERPINA3/SERPINF2	13
BP	GO:0032964	collagen biosynthetic process	13/544	48/18870	6.31093040669715e-10	1.73841515600083e-08	1.19716865721668e-08	ADAMTS3/AMELX/COL1A1/COL5A1/EMILIN1/F2/IHH/PCOLCE/SERPINF2/SERPINH1/TGFB1/TGFB3/WNT4	13
BP	GO:0090288	negative regulation of cellular response to growth factor stimulus	20/544	127/18870	6.39489585047794e-10	1.74913911853918e-08	1.20455376990841e-08	ADAMTS12/AGT/BMPER/CASK/DCN/EMILIN1/FBN1/GPC1/GREM1/HRG/HTRA1/MMRN2/SFRP1/SFRP2/SOST/SULF1/THBS1/VWC2/WNT4/WNT5A	20
BP	GO:0044344	cellular response to fibroblast growth factor stimulus	19/544	115/18870	7.42294830325665e-10	2.01613504963978e-08	1.38842190935408e-08	CCN2/COL1A1/FGF1/FGF10/FGF9/FGFBP3/FGFR2/FLRT1/FLRT2/FLRT3/GPC1/NDNF/POSTN/SFRP1/SMOC2/SULF1/THBS1/WNT4/WNT5A	19
BP	GO:0007416	synapse assembly	25/544	200/18870	7.48174961442339e-10	2.01799413211253e-08	1.38970217618785e-08	ACHE/AGRN/CBLN1/CBLN4/CDH2/COLQ/EFNA5/FLRT2/FLRT3/GPC4/HAPLN4/LINGO2/LINGO4/LRRC24/LRRN1/LRRN3/LRRTM1/LRRTM3/NTN1/NTNG2/SPOCK2/SRPX2/THBS2/WNT5A/WNT7A	25
BP	GO:0050767	regulation of neurogenesis	36/544	390/18870	8.49081609859945e-10	2.27436756737657e-08	1.56625507851479e-08	ACAN/ANXA2/BCAN/BMP7/CDON/CXCL12/DAG1/EFNA5/F2/FN1/HAPLN1/HAPLN2/HAPLN3/HAPLN4/L1CAM/MDK/NCAN/NTN1/PTN/PTPRZ1/RELN/S100A10/SEMA3B/SEMA7A/SERPINE2/SERPINF1/SHH/TGFB1/TGM2/TNR/VCAN/VEGFA/WNT2/WNT3/WNT5A/WNT7A	36
BP	GO:0050900	leukocyte migration	36/544	396/18870	1.28539161498476e-09	3.41949385794577e-08	2.3548522665294e-08	ANXA1/CALR/CCN3/CTSG/CXCL12/DEFA1/DEFA1B/ECM1/ELANE/EMILIN1/F7/GP1BA/GREM1/ICAM1/ITGA6/LGALS3/LGALS9/MDK/MMP14/MMP2/MMP28/PDGFB/PF4/PRTN3/PTN/RARRES2/S100A7/S100A8/S100A9/SERPINE1/TGFB2/THBS1/THBS4/VEGFA/WNT5A/ZP3	36
BP	GO:0031099	regeneration	24/544	191/18870	1.47369404186575e-09	3.87856916205147e-08	2.67099686724831e-08	ANGPT2/ANXA1/APOA4/CCN3/CXCL12/DAG1/EYS/F7/FGF10/HSPG2/IHH/LAMB2/LRIG2/MDK/MMP2/POSTN/PTN/RTN4RL1/RTN4RL2/TGFBR3/TNC/TNR/VTN/WNT7A	24
BP	GO:0019730	antimicrobial humoral response	20/544	133/18870	1.47793057668285e-09	3.87856916205147e-08	2.67099686724831e-08	ANG/CTSG/DEFA1/DEFA1B/DMBT1/ELANE/F2/FGA/FGB/HRG/LGALS4/PF4/PI3/PRSS2/PRTN3/RARRES2/S100A7/S100A9/SLPI/SPON2	20
BP	GO:0007044	cell-substrate junction assembly	17/544	95/18870	1.6391514548206e-09	4.27279479900886e-08	2.9424824067108e-08	COL16A1/COL17A1/DST/EFNA5/FN1/GREM1/HRG/ITGA6/LAMA3/LAMC1/MMP14/MYOC/S100A10/SFRP1/THBS1/VEGFA/WNT4	17
BP	GO:0061035	regulation of cartilage development	15/544	72/18870	1.65701963600755e-09	4.29057617750222e-08	2.95472764568083e-08	ADAMTS12/ADAMTS7/CCN1/CCN2/CCN4/CHADL/EFEMP1/GLG1/GREM1/IHH/LOXL2/LTBP3/MDK/WNT11/WNT5A	15
BP	GO:0030595	leukocyte chemotaxis	27/544	240/18870	1.67493217237035e-09	4.30823613078571e-08	2.96688926454727e-08	ANXA1/CALR/CCN3/CTSG/CXCL12/DEFA1/DEFA1B/F7/GREM1/LGALS3/LGALS9/MDK/MMP2/MMP28/PDGFB/PF4/PTN/RARRES2/S100A7/S100A8/S100A9/SERPINE1/TGFB2/THBS1/THBS4/VEGFA/WNT5A	27
BP	GO:0060346	bone trabecula formation	7/544	10/18870	1.7732404337574e-09	4.53109595046957e-08	3.12036284084318e-08	CHAD/COL1A1/FBN2/GREM1/MMP2/SFRP1/THBS3	7
BP	GO:0016525	negative regulation of angiogenesis	21/544	150/18870	2.19044570350798e-09	5.56058242642155e-08	3.82932406784573e-08	ADAMTS1/ADAMTS9/ANGPT2/ANGPT4/APOH/CCN6/COL4A2/COL4A3/DCN/EMILIN1/HRG/HSPG2/PF4/SERPINE1/SERPINF1/SPARC/SULF1/TGFB2/THBS1/THBS2/THBS4	21
BP	GO:0060572	morphogenesis of an epithelial bud	8/544	15/18870	2.44141279720816e-09	6.1574333145172e-08	4.24034854251944e-08	BMP7/FGF10/FGFR2/SHH/SULF1/WNT2/WNT2B/WNT5A	8
BP	GO:0060993	kidney morphogenesis	17/544	98/18870	2.69742723996832e-09	6.759230580669e-08	4.65477936622038e-08	ADAMTS16/AGT/BMP7/DLG1/FGF1/FGF10/FRAS1/GPC3/GREM1/LAMA5/NPNT/SHH/VEGFA/WNT11/WNT2B/WNT4/WNT6	17
BP	GO:0060445	branching involved in salivary gland morphogenesis	9/544	21/18870	2.77982681586354e-09	6.92105599539358e-08	4.76622128145024e-08	BMP7/DAG1/FGF10/FGFR2/LAMA1/LAMA5/NTN4/SHH/TGM2	9
BP	GO:0071604	transforming growth factor beta production	12/544	45/18870	3.52958586901932e-09	8.73179077405798e-08	6.0131932237198e-08	AGT/COL3A1/FN1/LGALS9/LRRC32/LTBP1/LUM/SERPINF2/TGFB2/THBS1/TNXB/WNT11	12
BP	GO:0002052	positive regulation of neuroblast proliferation	11/544	37/18870	4.47998471127359e-09	1.10128231763206e-07	7.58403807551378e-08	ACAN/BCAN/CDON/HAPLN1/HAPLN2/HAPLN3/HAPLN4/NCAN/SHH/VCAN/VEGFA	11
BP	GO:0050679	positive regulation of epithelial cell proliferation	25/544	218/18870	4.55205172665378e-09	1.11196030857379e-07	7.65757261663507e-08	ANG/CDH13/CXCL12/ECM1/EGFL7/F3/FGF1/FGF10/FGF9/FGFR2/HSPG2/IHH/LAMB1/LAMC1/MDK/MMP12/PDGFB/PTN/SFRP1/SHH/THBS4/VEGFA/WNT2/WNT5A/WNT7A	25
BP	GO:0035272	exocrine system development	12/544	46/18870	4.65145879483023e-09	1.12914162244504e-07	7.77589263004186e-08	BMP7/DAG1/FGF10/FGFR2/LAMA1/LAMA5/NTN4/SHH/TGFB1/TGFB2/TGFB3/TGM2	12
BP	GO:0001867	complement activation, lectin pathway	7/544	11/18870	4.75507173114503e-09	1.13415902682387e-07	7.81044524678695e-08	A2M/FCN1/FCN2/FCN3/KRT1/MBL2/SERPING1	7
BP	GO:0110011	regulation of basement membrane organization	7/544	11/18870	4.75507173114503e-09	1.13415902682387e-07	7.81044524678695e-08	DAG1/LAMA1/LAMA2/LAMB1/LAMB2/LAMC1/NID1	7
BP	GO:0072378	blood coagulation, fibrin clot formation	8/544	16/18870	4.75973021040912e-09	1.13415902682387e-07	7.81044524678695e-08	APOH/F12/F13A1/FBLN1/FGA/FGB/FGG/GP1BA	8
BP	GO:0150115	cell-substrate junction organization	17/544	102/18870	5.08874189309122e-09	1.20516301907112e-07	8.29941793988755e-08	COL16A1/COL17A1/DST/EFNA5/FN1/GREM1/HRG/ITGA6/LAMA3/LAMC1/MMP14/MYOC/S100A10/SFRP1/THBS1/VEGFA/WNT4	17
BP	GO:0060675	ureteric bud morphogenesis	14/544	67/18870	5.57670563279884e-09	1.31272270774489e-07	9.04013334158969e-08	ADAMTS16/AGT/DLG1/FGF1/GPC3/GREM1/LAMA5/NPNT/SHH/VEGFA/WNT11/WNT2B/WNT4/WNT6	14
BP	GO:0060326	cell chemotaxis	31/544	325/18870	5.95799559215427e-09	1.39402740240525e-07	9.60004235869626e-08	ANXA1/CALR/CCN3/CTSG/CXCL12/DEFA1/DEFA1B/F7/FGF1/GREM1/HRG/LGALS3/LGALS9/LOX/MDK/MMP2/MMP28/PDGFB/PF4/PTN/RARRES2/S100A7/S100A8/S100A9/SERPINE1/SMOC2/TGFB2/THBS1/THBS4/VEGFA/WNT5A	31
BP	GO:0060441	epithelial tube branching involved in lung morphogenesis	10/544	30/18870	6.52869326189576e-09	1.51840985803611e-07	1.04566086217946e-07	CTSH/CTSZ/DAG1/FGF10/FGFR2/LAMA1/SHH/TNC/WNT2/WNT2B	10
BP	GO:0072171	mesonephric tubule morphogenesis	14/544	68/18870	6.8390839853147e-09	1.58113108327156e-07	1.08885416081984e-07	ADAMTS16/AGT/DLG1/FGF1/GPC3/GREM1/LAMA5/NPNT/SHH/VEGFA/WNT11/WNT2B/WNT4/WNT6	14
BP	GO:0010634	positive regulation of epithelial cell migration	22/544	176/18870	7.86624728045748e-09	1.80784049924833e-07	1.24497878166568e-07	AGT/ANGPT1/ANGPT4/ANXA1/CALR/CCBE1/CTSH/FGF1/FGF10/GPLD1/MMP9/PDGFB/PLG/SMOC2/SPARC/SRPX2/TGFB1/TGFB2/THBS1/VEGFA/WNT5A/WNT7A	22
BP	GO:0061333	renal tubule morphogenesis	15/544	81/18870	9.19725583457569e-09	2.08901413225099e-07	1.43861046941563e-07	ADAMTS16/AGT/COL4A1/DLG1/FGF1/GPC3/GREM1/LAMA5/NPNT/SHH/VEGFA/WNT11/WNT2B/WNT4/WNT6	15
BP	GO:0072028	nephron morphogenesis	15/544	81/18870	9.19725583457569e-09	2.08901413225099e-07	1.43861046941563e-07	ADAMTS16/AGT/BMP7/DLG1/FGF1/GPC3/GREM1/LAMA5/NPNT/SHH/VEGFA/WNT11/WNT2B/WNT4/WNT6	15
BP	GO:0090596	sensory organ morphogenesis	28/544	277/18870	9.25289265580959e-09	2.08943227181189e-07	1.43889842340344e-07	BMP7/CDON/COL11A1/COL2A1/COL5A1/COL5A2/COL8A1/COL8A2/CTHRC1/EFEMP1/FBN1/FBN2/FGF10/FGF9/FGFR2/IHH/IMPG2/LRIG1/LRIG3/MFAP2/MFAP5/NDP/NTN1/TECTA/VEGFA/WNT2/WNT2B/WNT5A	28
BP	GO:0034505	tooth mineralization	10/544	31/18870	9.39041747978185e-09	2.10823014401576e-07	1.45184367606484e-07	ALPL/AMELX/AMELY/AMTN/ASPN/COL1A1/DMP1/ENAM/MMP20/WNT6	10
BP	GO:0033619	membrane protein proteolysis	13/544	59/18870	9.90366511389899e-09	2.21068018979217e-07	1.52239643402404e-07	ADAM19/APOE/CTSH/DAG1/GPLD1/LRIG2/MMP7/PRTN3/TGFB1/TIMP1/TIMP2/TIMP3/TIMP4	13
BP	GO:0002526	acute inflammatory response	17/544	107/18870	1.077357182574e-08	2.39111731263853e-07	1.64665539904995e-07	A2M/AHSG/APCS/ELANE/F12/F2/F3/FN1/ITIH4/MBL2/ORM1/ORM2/PLSCR1/SERPINA1/SERPINA3/SERPINF2/ZP3	17
BP	GO:0070170	regulation of tooth mineralization	7/544	12/18870	1.11283072509297e-08	2.45581507742108e-07	1.6912098519505e-07	AMELX/AMTN/ASPN/DMP1/ENAM/MMP20/WNT6	7
BP	GO:0030278	regulation of ossification	18/544	121/18870	1.16600661635279e-08	2.55862694797415e-07	1.76201178242786e-07	AHSG/BMP7/CCN1/COMP/ECM1/FBN2/GDF10/GREM1/LTBP3/MATN1/MDK/MGP/PHOSPHO1/PTN/SFRP1/SOST/WNT4/WNT5A	18
BP	GO:0001658	branching involved in ureteric bud morphogenesis	13/544	60/18870	1.23138991817287e-08	2.68692047313675e-07	1.85036178715391e-07	ADAMTS16/AGT/DLG1/FGF1/GPC3/GREM1/LAMA5/NPNT/SHH/VEGFA/WNT2B/WNT4/WNT6	13
BP	GO:0072073	kidney epithelium development	20/544	150/18870	1.24288829711708e-08	2.69685929944287e-07	1.85720621168745e-07	ADAMTS16/ADIPOQ/AGT/BMP7/BMPER/DLG1/FGF1/FGFR2/GPC3/GREM1/LAMA5/LAMB2/NPNT/SFRP1/SHH/VEGFA/WNT11/WNT2B/WNT4/WNT6	20
BP	GO:0030850	prostate gland development	12/544	50/18870	1.30647071658773e-08	2.81907347957042e-07	1.9413696437716e-07	ANXA1/BMP7/FGF10/FGFR2/MMP2/PSAP/SERPINF1/SFRP1/SHH/SULF1/TNC/WNT5A	12
BP	GO:0002685	regulation of leukocyte migration	25/544	230/18870	1.36069962486023e-08	2.91986593533543e-07	2.01078089373065e-07	ANXA1/CALR/CCN3/CXCL12/ECM1/ELANE/EMILIN1/F7/GP1BA/GREM1/ICAM1/LGALS3/LGALS9/MDK/MMP14/MMP28/PTN/RARRES2/S100A7/SERPINE1/THBS1/THBS4/VEGFA/WNT5A/ZP3	25
BP	GO:0048771	tissue remodeling	22/544	184/18870	1.79608610182992e-08	3.83296616456451e-07	2.63959212536138e-07	AGT/CSPG4/CST3/CTHRC1/FGF10/GREM1/HRG/IHH/IL7/LTBP3/MDK/MMP14/MMP2/NDP/PLG/PTN/SFRP1/SPP2/TGFB1/THBS4/TIMP1/TNFRSF11B	22
BP	GO:0001952	regulation of cell-matrix adhesion	18/544	125/18870	1.96802434593787e-08	4.15447056930901e-07	2.8609978092618e-07	CASK/CDH13/COL16A1/DAG1/EFEMP2/EFNA5/GREM1/HRG/MMP12/MMP14/MYOC/POSTN/S100A10/SERPINE1/SFRP1/THBS1/VEGFA/WNT4	18
BP	GO:0071634	regulation of transforming growth factor beta production	11/544	42/18870	1.9681322985398e-08	4.15447056930901e-07	2.8609978092618e-07	AGT/FN1/LGALS9/LRRC32/LTBP1/LUM/SERPINF2/TGFB2/THBS1/TNXB/WNT11	11
BP	GO:0008543	fibroblast growth factor receptor signaling pathway	15/544	86/18870	2.15450850887479e-08	4.52330326944306e-07	3.11499637044144e-07	CCN2/FGF1/FGF10/FGF9/FGFBP3/FGFR2/FLRT1/FLRT2/FLRT3/GPC1/SMOC2/SULF1/THBS1/WNT4/WNT5A	15
BP	GO:0045807	positive regulation of endocytosis	20/544	155/18870	2.19066039494645e-08	4.57447579245807e-07	3.15023659510975e-07	AHSG/ANGPT1/ANXA2/APOA1/APOE/CALR/CD151/CFP/CLU/FCN1/FCN2/FCN3/GPC3/GREM1/MBL2/PTX3/SERPINE1/VEGFA/VTN/WNT5A	20
BP	GO:0061430	bone trabecula morphogenesis	7/544	13/18870	2.3511810056951e-08	4.88341552198919e-07	3.3629895499416e-07	CHAD/COL1A1/FBN2/GREM1/MMP2/SFRP1/THBS3	7
BP	GO:0060351	cartilage development involved in endochondral bone morphogenesis	10/544	34/18870	2.56819374723148e-08	5.2823883812432e-07	3.6377442887796e-07	ANXA6/COL1A1/COL27A1/COL2A1/COMP/IHH/MATN1/MMP13/SERPINH1/THBS3	10
BP	GO:0072376	protein activation cascade	8/544	19/18870	2.58925573094584e-08	5.2823883812432e-07	3.6377442887796e-07	APOH/F12/F13A1/FBLN1/FGA/FGB/FGG/GP1BA	8
BP	GO:0060343	trabecula formation	9/544	26/18870	2.59767296811908e-08	5.2823883812432e-07	3.6377442887796e-07	ADAMTS1/CHAD/COL1A1/FBN2/GREM1/MMP2/SFRP1/TGFBR3/THBS3	9
BP	GO:0060740	prostate gland epithelium morphogenesis	9/544	26/18870	2.59767296811908e-08	5.2823883812432e-07	3.6377442887796e-07	BMP7/FGF10/FGFR2/MMP2/SFRP1/SHH/SULF1/TNC/WNT5A	9
BP	GO:0034446	substrate adhesion-dependent cell spreading	16/544	100/18870	2.63009003540732e-08	5.28533141806102e-07	3.63977102642231e-07	APOA1/CALR/EFNA5/FBLN1/FGA/FGB/FGG/FN1/LAMA5/LAMB1/LAMC1/MDK/MYOC/NTN4/POSTN/S100A10	16
BP	GO:2000177	regulation of neural precursor cell proliferation	16/544	100/18870	2.63009003540732e-08	5.28533141806102e-07	3.63977102642231e-07	ACAN/BCAN/CDH2/CDON/HAPLN1/HAPLN2/HAPLN3/HAPLN4/MDK/NCAN/PTN/PTPRZ1/SHH/VCAN/VEGFA/WNT5A	16
BP	GO:0032330	regulation of chondrocyte differentiation	12/544	53/18870	2.65355207652394e-08	5.28533141806102e-07	3.63977102642231e-07	ADAMTS12/ADAMTS7/CCN2/CCN4/CHADL/EFEMP1/GLG1/GREM1/IHH/LOXL2/LTBP3/MDK	12
BP	GO:1902692	regulation of neuroblast proliferation	12/544	53/18870	2.65355207652394e-08	5.28533141806102e-07	3.63977102642231e-07	ACAN/BCAN/CDON/HAPLN1/HAPLN2/HAPLN3/HAPLN4/NCAN/PTN/SHH/VCAN/VEGFA	12
BP	GO:0030100	regulation of endocytosis	28/544	291/18870	2.71036219310552e-08	5.37094222348053e-07	3.69872735374927e-07	ADIPOQ/AHSG/ANGPT1/ANXA2/APOA1/APOC3/APOE/CALR/CD151/CDH13/CFP/CLU/FCN1/FCN2/FCN3/GPC3/GREM1/LGALS3/LRRTM1/MBL2/PLSCR1/PRTN3/PTX3/SERPINE1/TGM2/VEGFA/VTN/WNT5A	28
BP	GO:2000146	negative regulation of cell motility	33/544	388/18870	3.23814730030951e-08	6.38424574335134e-07	4.39654410370637e-07	ADAMTS9/ADIPOQ/ANGPT2/ANGPT4/APOE/APOH/CALR/CCN3/COL3A1/CXCL12/DAG1/DCN/EMILIN1/EMILIN2/FBLN1/GREM1/HRG/MMP28/MMRN2/PODN/SERPINE1/SERPINF1/SFRP1/SFRP2/SHH/SULF1/TGFB1/THBS1/TIMP1/TMEFF2/TNN/WNT11/WNT4	33
BP	GO:0006509	membrane protein ectodomain proteolysis	11/544	44/18870	3.34672454965064e-08	6.56498896507227e-07	4.52101386531754e-07	ADAM19/APOE/DAG1/GPLD1/LRIG2/MMP7/PRTN3/TIMP1/TIMP2/TIMP3/TIMP4	11
BP	GO:0072078	nephron tubule morphogenesis	14/544	77/18870	3.67394353837644e-08	7.1364619801474e-07	4.9145617354747e-07	ADAMTS16/AGT/DLG1/FGF1/GPC3/GREM1/LAMA5/NPNT/SHH/VEGFA/WNT11/WNT2B/WNT4/WNT6	14
BP	GO:0010595	positive regulation of endothelial cell migration	18/544	130/18870	3.67480019575046e-08	7.1364619801474e-07	4.9145617354747e-07	AGT/ANGPT1/ANGPT4/ANXA1/CALR/CCBE1/FGF1/GPLD1/PDGFB/PLG/SMOC2/SPARC/SRPX2/TGFB1/THBS1/VEGFA/WNT5A/WNT7A	18
BP	GO:0050921	positive regulation of chemotaxis	19/544	145/18870	3.82922796185491e-08	7.39936388250969e-07	5.09561050069303e-07	CALR/CDH13/CXCL12/F3/F7/FGF10/LGALS9/MDK/PDGFB/PTN/RARRES2/S100A7/SERPINE1/SMOC2/TGFB1/THBS1/THBS4/VEGFA/WNT5A	19
BP	GO:0022407	regulation of cell-cell adhesion	38/544	493/18870	4.08666348561287e-08	7.85772325649524e-07	5.41126207240349e-07	ADAM19/ADAMTS18/ADIPOQ/ANXA1/APOA1/BMP7/CTSG/CXCL12/DLG1/EFNA5/ELANE/EMILIN1/EMILIN2/FGA/FGB/FGG/FGL1/FGL2/GP1BA/IFNA2/IHH/IL7/LGALS1/LGALS3/LGALS9/LRRC32/MDK/MMRN1/PLG/SERPINE2/SERPINF2/SHH/TGFB1/TNR/VEGFA/WNT4/WNT5A/ZP3	38
BP	GO:0030336	negative regulation of cell migration	32/544	373/18870	4.28886376464743e-08	8.20588515364069e-07	5.65102557737574e-07	ADAMTS9/ADIPOQ/ANGPT2/ANGPT4/APOE/APOH/CALR/CCN3/COL3A1/CXCL12/DAG1/DCN/EMILIN1/EMILIN2/GREM1/HRG/MMP28/MMRN2/PODN/SERPINE1/SERPINF1/SFRP1/SFRP2/SHH/SULF1/TGFB1/THBS1/TIMP1/TMEFF2/TNN/WNT11/WNT4	32
BP	GO:0060070	canonical Wnt signaling pathway	29/544	316/18870	4.34819955382551e-08	8.27863091522465e-07	5.70112232521704e-07	APOE/CDH2/COL1A1/CTHRC1/FGF10/FGF9/FGFR2/GPC3/GPC5/GREM1/MDK/NDP/NID1/SFRP1/SFRP2/SHH/SOST/TGFB1/TNN/WNT11/WNT2/WNT2B/WNT3/WNT4/WNT5A/WNT5B/WNT6/WNT7A/WNT8A	29
BP	GO:0060560	developmental growth involved in morphogenesis	25/544	244/18870	4.43677400969989e-08	8.40606353837775e-07	5.78887946528751e-07	APOE/CXCL12/EFNA5/FGF1/FGF10/FGFR2/FLRT1/FLRT3/FN1/L1CAM/LAMB2/NTN1/POSTN/SEMA3B/SEMA7A/SFRP1/SFRP2/SHH/TNC/TNN/TNR/VEGFA/WNT11/WNT3/WNT5A	25
BP	GO:0001655	urogenital system development	13/544	67/18870	5.02782125298905e-08	9.43384432203357e-07	6.49666605840081e-07	ANXA1/BMP7/FGF10/FGFR2/MMP2/PSAP/SERPINF1/SFRP1/SHH/SULF1/TNC/WNT11/WNT5A	13
BP	GO:0070613	regulation of protein processing	13/544	67/18870	5.02782125298905e-08	9.43384432203357e-07	6.49666605840081e-07	ANXA2/CCBE1/CLEC3B/CTSZ/F12/GLG1/MMP14/S100A10/SERPINE1/SERPINE2/SERPINF2/SPON1/THBS1	13
BP	GO:0072088	nephron epithelium morphogenesis	14/544	79/18870	5.16171980506478e-08	9.63851909753442e-07	6.63761640924575e-07	ADAMTS16/AGT/DLG1/FGF1/GPC3/GREM1/LAMA5/NPNT/SHH/VEGFA/WNT11/WNT2B/WNT4/WNT6	14
BP	GO:0090101	negative regulation of transmembrane receptor protein serine/threonine kinase signaling pathway	21/544	179/18870	5.28323453338108e-08	9.81822149648427e-07	6.7613694028312e-07	ADAMTSL2/ASPN/BMPER/CCN3/CILP/EMILIN1/FBN1/FBN2/GLG1/GREM1/HTRA1/LTBP1/SFRP1/SFRP2/SOST/TGFB3/TGFBR3/UCMA/VASN/VWC2/WNT5A	21
BP	GO:0003156	regulation of animal organ formation	9/544	28/18870	5.45391072702313e-08	1.00393314046246e-06	6.91363789342269e-07	BMP7/FGF1/FGF10/SHH/SULF1/WNT11/WNT2/WNT2B/WNT5A	9
BP	GO:0060512	prostate gland morphogenesis	9/544	28/18870	5.45391072702313e-08	1.00393314046246e-06	6.91363789342269e-07	BMP7/FGF10/FGFR2/MMP2/SFRP1/SHH/SULF1/TNC/WNT5A	9
BP	GO:0033002	muscle cell proliferation	25/544	247/18870	5.64592148208933e-08	1.03437542624693e-06	7.12328028102731e-07	ADAMTS1/ADIPOQ/ANG/ANGPT1/APOE/CCN3/CCN4/CDH13/EFEMP2/ELANE/ELN/FGF9/FGFR2/MMP2/MMP9/OGN/PDGFB/SERPINF2/SHH/TGFB1/TGFB2/TGFB3/TGFBR3/THBS1/WNT2	25
BP	GO:0042475	odontogenesis of dentin-containing tooth	15/544	93/18870	6.41704114575987e-08	1.17013088310476e-06	8.0581673097978e-07	AMELX/AMELY/AMTN/BMP7/DMP1/DSPP/ENAM/FGF10/LAMA5/MMP20/SERPINE1/SHH/TNC/TNFRSF11B/WNT6	15
BP	GO:0061383	trabecula morphogenesis	11/544	47/18870	7.02773467677598e-08	1.26921344712282e-06	8.74050455075909e-07	ADAMTS1/BMP7/CHAD/COL1A1/FBN2/GREM1/MMP2/SFRP1/TGFB2/TGFBR3/THBS3	11
BP	GO:0048736	appendage development	21/544	182/18870	7.05844759470982e-08	1.26921344712282e-06	8.74050455075909e-07	BMP7/COL2A1/COL3A1/COMP/FBN2/FGF10/FGF9/FGFR2/FRAS1/FREM2/GPC3/GREM1/IHH/ITGA6/SFRP2/SHH/SMOC1/TGFB2/WNT3/WNT5A/WNT7A	21
BP	GO:0060173	limb development	21/544	182/18870	7.05844759470982e-08	1.26921344712282e-06	8.74050455075909e-07	BMP7/COL2A1/COL3A1/COMP/FBN2/FGF10/FGF9/FGFR2/FRAS1/FREM2/GPC3/GREM1/IHH/ITGA6/SFRP2/SHH/SMOC1/TGFB2/WNT3/WNT5A/WNT7A	21
BP	GO:0048608	reproductive structure development	28/544	305/18870	7.39123551896469e-08	1.32292897491515e-06	9.11041933237414e-07	A2M/ADAMTS1/ANG/ANXA1/BMP7/DLG1/FGF10/FGF9/FGFR2/MMP14/MMP2/PSAP/PTX3/SERPINE2/SERPINF1/SFRP1/SFRP2/SHH/SULF1/TGFB2/TLR3/TNC/VEGFA/WNT2B/WNT4/WNT5A/WNT7A/ZP3	28
BP	GO:0003401	axis elongation	9/544	29/18870	7.70715324870962e-08	1.37314601917377e-06	9.456241624805e-07	FGF1/FGF10/FGFR2/SFRP1/SFRP2/SHH/TNC/WNT11/WNT5A	9
BP	GO:0048732	gland development	35/544	443/18870	7.77357230726788e-08	1.37865547221134e-06	9.49418276028247e-07	ANXA1/APOA1/BMP7/DAG1/FGF1/FGF10/FGFR2/FGL1/IHH/LAMA1/LAMA5/MDK/MMP2/NTN1/NTN4/PSAP/PTN/SERPINE2/SERPINF1/SFRP1/SHH/SULF1/TGFB1/TGFB2/TGFB3/TGFBR3/TGM2/TNC/VEGFA/VTN/WNT11/WNT2/WNT3/WNT4/WNT5A	35
BP	GO:0010720	positive regulation of cell development	35/544	444/18870	8.21509179668631e-08	1.45033711537862e-06	9.98782213176073e-07	ACAN/ADIPOQ/ANXA1/BCAN/CDON/CXCL12/DAG1/EFNA5/FN1/HAPLN1/HAPLN2/HAPLN3/HAPLN4/IHH/IL7/L1CAM/LGALS9/MDK/MMP14/NCAN/NTN1/PF4/PTN/PTPRZ1/RELN/SEMA7A/SERPINE2/SERPINF1/SHH/TGFB1/TGM2/VCAN/VEGFA/WNT2/WNT3	35
BP	GO:0061458	reproductive system development	28/544	309/18870	9.72556861543759e-08	1.7092356788398e-06	1.17707405819609e-06	A2M/ADAMTS1/ANG/ANXA1/BMP7/DLG1/FGF10/FGF9/FGFR2/MMP14/MMP2/PSAP/PTX3/SERPINE2/SERPINF1/SFRP1/SFRP2/SHH/SULF1/TGFB2/TLR3/TNC/VEGFA/WNT2B/WNT4/WNT5A/WNT7A/ZP3	28
BP	GO:0007565	female pregnancy	21/544	186/18870	1.02835809996967e-07	1.79916345057757e-06	1.23900328687669e-06	AMBP/ANGPT2/CALR/COL16A1/CTSB/EPYC/FBLN1/HSPG2/IGFBP7/IHH/LGALS9/MMP2/MMP9/NDP/NPPA/PTN/PZP/TGFB3/TIMP1/VEGFA/WNT4	21
BP	GO:1903317	regulation of protein maturation	13/544	71/18870	1.03627774751959e-07	1.80488913514174e-06	1.24294630939215e-06	ANXA2/CCBE1/CLEC3B/CTSZ/F12/GLG1/MMP14/S100A10/SERPINE1/SERPINE2/SERPINF2/SPON1/THBS1	13
BP	GO:0038063	collagen-activated tyrosine kinase receptor signaling pathway	6/544	10/18870	1.06303608962996e-07	1.8432286482691e-06	1.26934901491999e-06	COL1A1/COL4A1/COL4A2/COL4A3/COL4A5/COL4A6	6
BP	GO:0042742	defense response to bacterium	29/544	330/18870	1.11203598194194e-07	1.9176321577221e-06	1.32058737947093e-06	ADAMTS5/ANG/CFP/COLEC12/CTSG/DEFA1/DEFA1B/DMBT1/ELANE/EMILIN1/EMILIN2/F2/FCN2/FGA/FGB/LGALS4/MBL2/MMRN2/PI3/PRG2/RARRES2/S100A8/S100A9/SERPINE1/SLPI/SPON2/SSC5D/TLR3/ZG16	29
BP	GO:0010543	regulation of platelet activation	11/544	49/18870	1.11582097745931e-07	1.9176321577221e-06	1.32058737947093e-06	ADAMTS18/APOE/CTSG/EMILIN1/EMILIN2/F2/GP1BA/HRG/MMRN1/PDGFB/SERPINE2	11
BP	GO:0044703	multi-organism reproductive process	22/544	206/18870	1.38160971671372e-07	2.36395248445643e-06	1.62794819854838e-06	AMBP/ANGPT2/CALR/COL16A1/CTSB/EPYC/FBLN1/HSPG2/IGFBP7/IHH/LGALS9/MMP2/MMP9/NDP/NPPA/PTN/PZP/SERPINE2/TGFB3/TIMP1/VEGFA/WNT4	22
BP	GO:1902547	regulation of cellular response to vascular endothelial growth factor stimulus	9/544	31/18870	1.47359807119591e-07	2.51028724058111e-06	1.7287223910013e-06	ADAMTS12/ADAMTS3/CCBE1/DCN/EMILIN1/HRG/SMOC2/TNXB/VEGFA	9
BP	GO:0048659	smooth muscle cell proliferation	20/544	175/18870	1.69276495807824e-07	2.87104764068816e-06	1.97716192069722e-06	ADAMTS1/ADIPOQ/ANG/APOE/CCN3/CCN4/CDH13/EFEMP2/ELANE/ELN/FGF9/FGFR2/MMP2/MMP9/OGN/PDGFB/SERPINF2/TGFB1/TGFB3/THBS1	20
BP	GO:0050807	regulation of synapse organization	24/544	244/18870	1.78098976624116e-07	3.00754967481768e-06	2.07116475790333e-06	AGRN/APOE/CBLN1/CDH2/COLQ/DAG1/EFNA5/FLRT2/FLRT3/GPC4/LINGO2/LINGO4/LRRC24/LRRN1/LRRN3/LRRTM1/LRRTM3/NTN1/NTNG2/RELN/SRPX2/THBS2/WNT5A/WNT7A	24
BP	GO:0017015	regulation of transforming growth factor beta receptor signaling pathway	19/544	160/18870	1.87826791574941e-07	3.15809202803927e-06	2.17483653402564e-06	ADAMTSL2/ASPN/CILP/EMILIN1/FBN1/FBN2/GLG1/HTRA1/LOX/LTBP1/LTBP4/NPNT/TGFB1/TGFB1I1/TGFB3/TGFBR3/THBS1/TNXB/VASN	19
BP	GO:0061037	negative regulation of cartilage development	9/544	32/18870	1.99814648421756e-07	3.34517282099181e-06	2.30367069709474e-06	ADAMTS12/ADAMTS7/CCN4/CHADL/EFEMP1/GREM1/IHH/LTBP3/WNT11	9
BP	GO:2000179	positive regulation of neural precursor cell proliferation	12/544	63/18870	2.0416598167119e-07	3.40335052708542e-06	2.3437350775988e-06	ACAN/BCAN/CDON/HAPLN1/HAPLN2/HAPLN3/HAPLN4/MDK/NCAN/SHH/VCAN/VEGFA	12
BP	GO:0033627	cell adhesion mediated by integrin	14/544	88/18870	2.10352954348184e-07	3.49149946448011e-06	2.40443930273835e-06	CCN3/COL16A1/EMILIN1/EMILIN2/FBN1/HRG/ICAM1/ITGA6/MMRN1/NPNT/SERPINE1/SFRP2/TGFB2/VTN	14
BP	GO:0060571	morphogenesis of an epithelial fold	8/544	24/18870	2.21807256241187e-07	3.65709780991995e-06	2.51847946636853e-06	BMP7/FGF10/FGFR2/SHH/SULF1/WNT2/WNT2B/WNT5A	8
BP	GO:0035107	appendage morphogenesis	18/544	146/18870	2.23154526506444e-07	3.65709780991995e-06	2.51847946636853e-06	BMP7/COL2A1/COL3A1/FBN2/FGF10/FGF9/FGFR2/FRAS1/FREM2/GPC3/GREM1/IHH/SFRP2/SHH/TGFB2/WNT3/WNT5A/WNT7A	18
BP	GO:0035108	limb morphogenesis	18/544	146/18870	2.23154526506444e-07	3.65709780991995e-06	2.51847946636853e-06	BMP7/COL2A1/COL3A1/FBN2/FGF10/FGF9/FGFR2/FRAS1/FREM2/GPC3/GREM1/IHH/SFRP2/SHH/TGFB2/WNT3/WNT5A/WNT7A	18
BP	GO:0060601	lateral sprouting from an epithelium	6/544	11/18870	2.28161853641218e-07	3.72344806530458e-06	2.56417191553443e-06	BMP7/FGF10/FGFR2/SHH/SULF1/WNT5A	6
BP	GO:0008228	opsonization	7/544	17/18870	2.40959570686603e-07	3.91584507341744e-06	2.69666711788002e-06	CFP/FCN1/FCN2/FCN3/MBL2/PTX3/SPON2	7
BP	GO:1903844	regulation of cellular response to transforming growth factor beta stimulus	19/544	163/18870	2.52072678467618e-07	4.07937617986762e-06	2.80928366660621e-06	ADAMTSL2/ASPN/CILP/EMILIN1/FBN1/FBN2/GLG1/HTRA1/LOX/LTBP1/LTBP4/NPNT/TGFB1/TGFB1I1/TGFB3/TGFBR3/THBS1/TNXB/VASN	19
BP	GO:0043010	camera-type eye development	29/544	344/18870	2.68620933884408e-07	4.32914401330723e-06	2.98128758681058e-06	ACHE/ANGPTL7/BMP7/CDON/COL4A1/COL8A1/COL8A2/DLG1/EFEMP1/FBN1/FBN2/FGF10/IHH/IMPG2/KERA/LAMA1/LAMB2/LAMC3/NDP/SERPINF1/SHH/TGFB2/VEGFA/WNT2/WNT2B/WNT5A/WNT5B/WNT6/WNT7A	29
BP	GO:0050803	regulation of synapse structure or activity	24/544	250/18870	2.79638078057425e-07	4.48807559989685e-06	3.09073665221364e-06	AGRN/APOE/CBLN1/CDH2/COLQ/DAG1/EFNA5/FLRT2/FLRT3/GPC4/LINGO2/LINGO4/LRRC24/LRRN1/LRRN3/LRRTM1/LRRTM3/NTN1/NTNG2/RELN/SRPX2/THBS2/WNT5A/WNT7A	24
BP	GO:0010812	negative regulation of cell-substrate adhesion	12/544	65/18870	2.9243459493103e-07	4.66134834555779e-06	3.21006183155248e-06	ANGPT2/CASK/COL1A1/EFNA5/FBLN1/MMP12/MMP14/MYOC/PLG/POSTN/SERPINE1/THBS1	12
BP	GO:0061326	renal tubule development	15/544	104/18870	2.92834448073147e-07	4.66134834555779e-06	3.21006183155248e-06	ADAMTS16/AGT/COL4A1/DLG1/FGF1/GPC3/GREM1/LAMA5/NPNT/SHH/VEGFA/WNT11/WNT2B/WNT4/WNT6	15
BP	GO:0001936	regulation of endothelial cell proliferation	20/544	181/18870	2.9420529440707e-07	4.66405454480433e-06	3.21192546976742e-06	ANG/APOE/APOH/CDH13/COL4A3/CXCL12/ECM1/EGFL7/F3/FGF10/HSPG2/MDK/MMRN2/PDGFB/SPARC/SULF1/THBS1/THBS4/VEGFA/WNT5A	20
BP	GO:0010712	regulation of collagen metabolic process	10/544	43/18870	2.97327910359366e-07	4.69439676356007e-06	3.23282079684703e-06	AMELX/CST3/EMILIN1/F2/IHH/MFAP4/SERPINF2/TGFB1/TGFB3/WNT4	10
BP	GO:0007411	axon guidance	23/544	233/18870	3.01152957206214e-07	4.71644389431022e-06	3.24800366834036e-06	ANOS1/BMP7/CXCL12/DAG1/EFNA5/FLRT2/FLRT3/HMCN2/L1CAM/LAMA2/LAMB2/NCAM1/NDP/NTN1/NTN3/RELN/SEMA3B/SEMA7A/SHH/TNR/VEGFA/WNT3/WNT5A	23
BP	GO:0097485	neuron projection guidance	23/544	233/18870	3.01152957206214e-07	4.71644389431022e-06	3.24800366834036e-06	ANOS1/BMP7/CXCL12/DAG1/EFNA5/FLRT2/FLRT3/HMCN2/L1CAM/LAMA2/LAMB2/NCAM1/NDP/NTN1/NTN3/RELN/SEMA3B/SEMA7A/SHH/TNR/VEGFA/WNT3/WNT5A	23
BP	GO:0007409	axonogenesis	34/544	448/18870	3.08366454146082e-07	4.81002131688105e-06	3.3124462480879e-06	ANOS1/APLP1/APOE/BMP7/CDH2/CXCL12/DAG1/EFNA5/FGFR2/FLRT2/FLRT3/FN1/HMCN2/L1CAM/LAMA2/LAMB2/NCAM1/NDP/NTN1/NTN3/NTNG1/NTNG2/PTPRZ1/RELN/S100A6/SEMA3B/SEMA7A/SHH/TNN/TNR/VEGFA/WNT3/WNT5A/WNT7A	34
BP	GO:0044706	multi-multicellular organism process	22/544	216/18870	3.17112452997244e-07	4.92054336796612e-06	3.3885578345715e-06	AMBP/ANGPT2/CALR/COL16A1/CTSB/EPYC/FBLN1/HSPG2/IGFBP7/IHH/LGALS9/MMP2/MMP9/NDP/NPPA/PTN/PZP/SERPINE2/TGFB3/TIMP1/VEGFA/WNT4	22
BP	GO:0032331	negative regulation of chondrocyte differentiation	8/544	25/18870	3.17985681091528e-07	4.92054336796612e-06	3.3885578345715e-06	ADAMTS12/ADAMTS7/CCN4/CHADL/EFEMP1/GREM1/IHH/LTBP3	8
BP	GO:0060425	lung morphogenesis	11/544	54/18870	3.21760591898422e-07	4.95457890960625e-06	3.4119965877038e-06	CTSH/CTSZ/DAG1/FGF10/FGFR2/LAMA1/PLOD3/SHH/TNC/WNT2/WNT2B	11
BP	GO:0060021	roof of mouth development	14/544	91/18870	3.22736473771983e-07	4.95457890960625e-06	3.4119965877038e-06	COL11A2/COL2A1/DLG1/FRAS1/LRRC32/MMP25/SHH/TGFB2/TGFB3/TGFBR3/WNT11/WNT5A/WNT7A/WNT8A	14
BP	GO:0061351	neural precursor cell proliferation	19/544	166/18870	3.35857752241789e-07	5.1357146051461e-06	3.53673662845581e-06	ACAN/BCAN/CDH2/CDON/FGFR2/HAPLN1/HAPLN2/HAPLN3/HAPLN4/MDK/NCAN/PTN/PTPRZ1/SHH/VCAN/VEGFA/WNT2/WNT5A/WNT7A	19
BP	GO:0072009	nephron epithelium development	16/544	120/18870	3.56633247032169e-07	5.43201384891351e-06	3.74078464688851e-06	ADAMTS16/ADIPOQ/AGT/DLG1/FGF1/GPC3/GREM1/LAMA5/LAMB2/NPNT/SHH/VEGFA/WNT11/WNT2B/WNT4/WNT6	16
BP	GO:0048568	embryonic organ development	34/544	453/18870	3.98948917788534e-07	6.05280311207291e-06	4.16829440830865e-06	A2M/BMP7/CCN1/COL11A1/COL18A1/COL27A1/COL2A1/CTHRC1/DLG1/EFEMP1/FBN1/FBN2/FGF10/FGF9/FGFR2/IHH/LRIG1/LRIG3/MFAP2/MFAP5/MMP14/MMP16/NTN1/PDGFB/RARRES2/SHH/TECTA/TGFB1/TGFB2/TGFB3/VEGFA/WNT11/WNT2/WNT5A	34
BP	GO:0016331	morphogenesis of embryonic epithelium	18/544	152/18870	4.10691348900376e-07	6.19595651255828e-06	4.26687774362041e-06	BMP7/CTHRC1/FGF10/FGFR2/GREM1/LAMA5/SFRP1/SFRP2/SHH/SULF1/TGFB1/TGFB1I1/TGFB2/WNT2/WNT2B/WNT4/WNT5A/WNT6	18
BP	GO:0006956	complement activation	12/544	67/18870	4.13170117598505e-07	6.19595651255828e-06	4.26687774362041e-06	A2M/C1QA/C1QB/C1QC/CFP/CLU/FCN1/FCN2/FCN3/KRT1/MBL2/SERPING1	12
BP	GO:0072577	endothelial cell apoptotic process	12/544	67/18870	4.13170117598505e-07	6.19595651255828e-06	4.26687774362041e-06	ANGPT1/ANGPTL4/CD248/COL4A3/FGA/FGB/FGG/ICAM1/NDNF/SERPINE1/TGFB1/THBS1	12
BP	GO:0016049	cell growth	36/544	497/18870	4.27790236934454e-07	6.39052800097469e-06	4.40087041315971e-06	AGT/APOE/CCN3/CXCL12/EFNA5/F2/FLRT1/FLRT3/FN1/GREM1/HRG/IGFBP7/KAZALD1/L1CAM/LAMB2/LTBP4/MMP14/NTN1/POSTN/PRSS2/S100A8/S100A9/SEMA3B/SEMA7A/SERPINE2/SFRP1/SFRP2/TGFB1/TGFB2/TNC/TNN/TNR/VEGFA/WNT11/WNT3/WNT5A	36
BP	GO:0045927	positive regulation of growth	24/544	256/18870	4.32439474717594e-07	6.43522957778979e-06	4.43165438700305e-06	AGRN/CXCL12/EFNA5/F2/FGF9/FGFR2/FN1/GH1/IL7/L1CAM/MMP14/NTN1/PRSS2/S100A8/S100A9/SEMA7A/SFRP1/SFRP2/TGFB2/TGFBR3/VEGFA/WNT2/WNT3/ZP3	24
BP	GO:2001046	positive regulation of integrin-mediated signaling pathway	6/544	12/18870	4.45195400031506e-07	6.59976692260447e-06	4.54496388702313e-06	LAMA1/LAMA2/LAMB1/LAMB2/LAMC1/NID1	6
BP	GO:0007405	neuroblast proliferation	13/544	81/18870	5.14547067623834e-07	7.57007882822337e-06	5.21317423776779e-06	ACAN/BCAN/CDON/FGFR2/HAPLN1/HAPLN2/HAPLN3/HAPLN4/NCAN/PTN/SHH/VCAN/VEGFA	13
BP	GO:0030500	regulation of bone mineralization	13/544	81/18870	5.14547067623834e-07	7.57007882822337e-06	5.21317423776779e-06	AHSG/BMP7/CCN1/COMP/ECM1/FBN2/GREM1/LTBP3/MATN1/MGP/PHOSPHO1/PTN/WNT4	13
BP	GO:0048660	regulation of smooth muscle cell proliferation	19/544	171/18870	5.3360304847918e-07	7.79434470829494e-06	5.36761610487762e-06	ADAMTS1/ADIPOQ/ANG/APOE/CCN4/CDH13/EFEMP2/ELANE/ELN/FGF9/FGFR2/MMP2/MMP9/OGN/PDGFB/SERPINF2/TGFB1/TGFB3/THBS1	19
BP	GO:0022408	negative regulation of cell-cell adhesion	21/544	205/18870	5.3380424624265e-07	7.79434470829494e-06	5.36761610487762e-06	ADAMTS18/ADIPOQ/ANXA1/APOA1/CTSG/CXCL12/DLG1/FGL1/FGL2/IFNA2/IHH/LGALS3/LGALS9/LRRC32/MDK/PLG/SERPINE2/SHH/TGFB1/TNR/VEGFA	21
BP	GO:0016055	Wnt signaling pathway	34/544	459/18870	5.40229210880457e-07	7.85861518748949e-06	5.41187630533113e-06	APOE/CCN4/CDH2/COL1A1/CTHRC1/FGF10/FGF9/FGFR2/GPC3/GPC4/GPC5/GREM1/MDK/MYOC/NDP/NID1/SFRP1/SFRP2/SHH/SOST/SULF1/TGFB1/TGFB1I1/TNN/WNT11/WNT2/WNT2B/WNT3/WNT4/WNT5A/WNT5B/WNT6/WNT7A/WNT8A	34
BP	GO:0050918	positive chemotaxis	12/544	69/18870	5.76326478470573e-07	8.35243299395413e-06	5.75194651136578e-06	ANGPT1/ANGPT2/CDH13/CXCL12/F3/F7/FGF10/LGALS3/PDGFB/S100A4/VEGFA/WNT5A	12
BP	GO:0001666	response to hypoxia	26/544	298/18870	5.80886393385435e-07	8.38722212605587e-06	5.77590422849693e-06	ADIPOQ/ANG/ANGPT2/ANGPT4/ANGPTL4/BMP7/CXCL12/F7/FGFR2/HSP90B1/HSPG2/LOXL2/MMP14/MMP2/NDNF/NDP/POSTN/SFRP1/SOD3/TGFB1/TGFB2/TGFB3/TGFBR3/THBS1/VASN/VEGFA	26
BP	GO:0097529	myeloid leukocyte migration	23/544	242/18870	5.90715885069603e-07	8.4975573985568e-06	5.85188718893513e-06	ANXA1/CCN3/CTSG/CXCL12/EMILIN1/GREM1/LGALS3/MDK/MMP14/MMP2/MMP28/PDGFB/PF4/PRTN3/RARRES2/S100A7/S100A8/S100A9/SERPINE1/TGFB2/THBS1/THBS4/VEGFA	23
BP	GO:0198738	cell-cell signaling by wnt	34/544	461/18870	5.96838350461511e-07	8.5539489047694e-06	5.89072149358205e-06	APOE/CCN4/CDH2/COL1A1/CTHRC1/FGF10/FGF9/FGFR2/GPC3/GPC4/GPC5/GREM1/MDK/MYOC/NDP/NID1/SFRP1/SFRP2/SHH/SOST/SULF1/TGFB1/TGFB1I1/TNN/WNT11/WNT2/WNT2B/WNT3/WNT4/WNT5A/WNT5B/WNT6/WNT7A/WNT8A	34
BP	GO:0019731	antibacterial humoral response	12/544	70/18870	6.77584433158293e-07	9.6755071264221e-06	6.66308840810845e-06	ANG/CTSG/DEFA1/DEFA1B/DMBT1/ELANE/FGA/FGB/LGALS4/PI3/SLPI/SPON2	12
BP	GO:0010717	regulation of epithelial to mesenchymal transition	15/544	111/18870	6.93275846324614e-07	9.86330911034726e-06	6.79241922309946e-06	AGT/BMP7/COL1A1/DAG1/GREM1/LOXL2/MDK/SFRP1/SFRP2/TGFB1/TGFB1I1/TGFB2/TGFB3/TNXB/VASN	15
BP	GO:0002688	regulation of leukocyte chemotaxis	16/544	126/18870	6.99365907635542e-07	9.9136393622498e-06	6.82707941337654e-06	CALR/CCN3/CXCL12/F7/GREM1/LGALS9/MDK/MMP28/PTN/RARRES2/S100A7/SERPINE1/THBS1/THBS4/VEGFA/WNT5A	16
BP	GO:0051873	killing by host of symbiont cells	8/544	28/18870	8.46621114613831e-07	1.19573687605823e-05	8.23450431477032e-06	CTSG/DEFA1/DEFA1B/ELANE/F2/HRG/MBL2/PF4	8
BP	GO:0048706	embryonic skeletal system development	16/544	128/18870	8.67232093651008e-07	1.22040922164511e-05	8.40441170849432e-06	BMP7/COL11A1/COL1A1/COL2A1/DLG1/FGF9/FGFR2/IHH/MMP14/MMP16/SHH/SULF1/TGFB3/UCMA/WNT11/WNT5A	16
BP	GO:0002011	morphogenesis of an epithelial sheet	11/544	60/18870	9.85184522772075e-07	1.37712958061695e-05	9.4836746282933e-06	BMP7/CCN1/CD151/COL5A1/DAG1/FLRT3/LAMA1/MMP12/TMEFF2/WNT5A/WNT7A	11
BP	GO:0010721	negative regulation of cell development	25/544	287/18870	9.85690070575466e-07	1.37712958061695e-05	9.4836746282933e-06	ADIPOQ/ANXA1/APCS/BMP7/C1QC/F2/FBN1/FGL2/IFNA2/IHH/LRRC17/MDK/NTN1/PTN/SEMA3B/SEMA7A/SFRP1/SHH/TLR3/TNFRSF11B/TNR/VEGFA/WNT3/WNT5A/WNT7A	25
BP	GO:0072080	nephron tubule development	14/544	100/18870	1.05275975351358e-06	1.46556232352929e-05	1.00926713211771e-05	ADAMTS16/AGT/DLG1/FGF1/GPC3/GREM1/LAMA5/NPNT/SHH/VEGFA/WNT11/WNT2B/WNT4/WNT6	14
BP	GO:0048592	eye morphogenesis	18/544	162/18870	1.05952943040517e-06	1.46971868131917e-05	1.01212942957125e-05	BMP7/CDON/COL5A1/COL5A2/COL8A1/COL8A2/EFEMP1/FBN1/FBN2/IHH/IMPG2/MFAP2/MFAP5/NDP/VEGFA/WNT2/WNT2B/WNT5A	18
BP	GO:0071772	response to BMP	19/544	179/18870	1.07828457422553e-06	1.48512669726665e-05	1.0227402400549e-05	ADAMTS12/ADAMTS7/BMP7/BMPER/CCN1/COL2A1/COMP/FBN1/GPC3/GREM1/HTRA1/PCSK6/SFRP1/SFRP2/SOST/SULF1/TGFBR3/VWC2/WNT5A	19
BP	GO:0071773	cellular response to BMP stimulus	19/544	179/18870	1.07828457422553e-06	1.48512669726665e-05	1.0227402400549e-05	ADAMTS12/ADAMTS7/BMP7/BMPER/CCN1/COL2A1/COMP/FBN1/GPC3/GREM1/HTRA1/PCSK6/SFRP1/SFRP2/SOST/SULF1/TGFBR3/VWC2/WNT5A	19
BP	GO:0003416	endochondral bone growth	8/544	29/18870	1.13978286018592e-06	1.55330408033758e-05	1.06969095022435e-05	ANXA6/COL27A1/COMP/ECM1/FGFR2/MATN1/MMP13/THBS3	8
BP	GO:0006910	phagocytosis, recognition	8/544	29/18870	1.13978286018592e-06	1.55330408033758e-05	1.06969095022435e-05	CFP/COLEC12/FCN1/FCN2/FCN3/MBL2/PTX3/SPON2	8
BP	GO:1900746	regulation of vascular endothelial growth factor signaling pathway	8/544	29/18870	1.13978286018592e-06	1.55330408033758e-05	1.06969095022435e-05	ADAMTS3/CCBE1/DCN/EMILIN1/HRG/SMOC2/TNXB/VEGFA	8
BP	GO:0010975	regulation of neuron projection development	33/544	453/18870	1.15080828302692e-06	1.56284593401279e-05	1.07626199748672e-05	APOE/BMP7/CDH2/CXCL12/EFNA5/FN1/GPC2/ITGA6/L1CAM/LRIG2/MDK/NDNF/NTN1/NTNG1/NTNG2/P3H1/PTN/RELN/RTN4RL1/RTN4RL2/S100A9/SDC2/SEMA3B/SEMA7A/SERPINF1/SFRP1/SFRP2/TNN/TNR/VEGFA/WNT3/WNT5A/WNT7A	33
BP	GO:1900024	regulation of substrate adhesion-dependent cell spreading	11/544	61/18870	1.17102292436305e-06	1.57925452716183e-05	1.08756186067489e-05	APOA1/CALR/EFNA5/FBLN1/FGA/FGB/FGG/MDK/MYOC/POSTN/S100A10	11
BP	GO:2000351	regulation of endothelial cell apoptotic process	11/544	61/18870	1.17102292436305e-06	1.57925452716183e-05	1.08756186067489e-05	ANGPT1/ANGPTL4/CD248/FGA/FGB/FGG/ICAM1/NDNF/SERPINE1/TGFB1/THBS1	11
BP	GO:2001044	regulation of integrin-mediated signaling pathway	7/544	21/18870	1.30299093898995e-06	1.75114768409583e-05	1.20593697904697e-05	LAMA1/LAMA2/LAMB1/LAMB2/LAMC1/NID1/TIMP1	7
BP	GO:1902041	regulation of extrinsic apoptotic signaling pathway via death domain receptors	10/544	50/18870	1.32883551047074e-06	1.77972314574771e-05	1.22561561963926e-05	FGA/FGB/FGG/ICAM1/LGALS3/SERPINE1/SFRP1/SFRP2/THBS1/TIMP3	10
BP	GO:0002687	positive regulation of leukocyte migration	17/544	149/18870	1.45386726418342e-06	1.94048812855272e-05	1.33632726290109e-05	CALR/CXCL12/F7/ICAM1/LGALS3/LGALS9/MDK/MMP14/PTN/RARRES2/S100A7/SERPINE1/THBS1/THBS4/VEGFA/WNT5A/ZP3	17
BP	GO:0070372	regulation of ERK1 and ERK2 cascade	26/544	313/18870	1.47196434614995e-06	1.95791421933096e-05	1.34832783113447e-05	ADIPOQ/ANGPT1/APOE/BMPER/CCN1/CCN2/CHI3L1/DLG1/EMILIN1/FBLN1/FGA/FGB/FGF1/FGF10/FGFR2/FGG/FN1/ICAM1/LGALS9/NPNT/PDGFB/S100A7/SEMA7A/SERPINF2/TGFB1/TIMP3	26
BP	GO:0001558	regulation of cell growth	31/544	417/18870	1.59458803754131e-06	2.11378154874077e-05	1.45566667986078e-05	AGT/APOE/CCN3/CXCL12/EFNA5/F2/FN1/GREM1/HRG/IGFBP7/KAZALD1/L1CAM/LTBP4/MMP14/NTN1/PRSS2/S100A8/S100A9/SEMA3B/SEMA7A/SERPINE2/SFRP1/SFRP2/TGFB1/TGFB2/TNC/TNR/VEGFA/WNT11/WNT3/WNT5A	31
BP	GO:0051893	regulation of focal adhesion assembly	11/544	63/18870	1.63721663985833e-06	2.15557607769822e-05	1.48444870004639e-05	COL16A1/EFNA5/GREM1/HRG/MMP14/MYOC/S100A10/SFRP1/THBS1/VEGFA/WNT4	11
BP	GO:0090109	regulation of cell-substrate junction assembly	11/544	63/18870	1.63721663985833e-06	2.15557607769822e-05	1.48444870004639e-05	COL16A1/EFNA5/GREM1/HRG/MMP14/MYOC/S100A10/SFRP1/THBS1/VEGFA/WNT4	11
BP	GO:0036293	response to decreased oxygen levels	26/544	315/18870	1.65786083439129e-06	2.17538225701885e-05	1.4980883286587e-05	ADIPOQ/ANG/ANGPT2/ANGPT4/ANGPTL4/BMP7/CXCL12/F7/FGFR2/HSP90B1/HSPG2/LOXL2/MMP14/MMP2/NDNF/NDP/POSTN/SFRP1/SOD3/TGFB1/TGFB2/TGFB3/TGFBR3/THBS1/VASN/VEGFA	26
BP	GO:0070371	ERK1 and ERK2 cascade	27/544	336/18870	1.75315572481593e-06	2.29267906908589e-05	1.57886538960031e-05	ADIPOQ/ANGPT1/APOE/BMPER/CCN1/CCN2/CHI3L1/CTSH/DLG1/EMILIN1/FBLN1/FGA/FGB/FGF1/FGF10/FGFR2/FGG/FN1/ICAM1/LGALS9/NPNT/PDGFB/S100A7/SEMA7A/SERPINF2/TGFB1/TIMP3	27
BP	GO:0031103	axon regeneration	10/544	52/18870	1.94329038725019e-06	2.5327986121073e-05	1.74422496432453e-05	APOA4/DAG1/LAMB2/LRIG2/MMP2/PTN/RTN4RL1/RTN4RL2/TNC/TNR	10
BP	GO:0032526	response to retinoic acid	14/544	106/18870	2.14999220726513e-06	2.79283268662801e-05	1.9232987849536e-05	COL1A1/CTSH/FGFR2/IGFBP7/MMP2/SERPINF1/TNC/WNT11/WNT2/WNT3/WNT5A/WNT5B/WNT6/WNT8A	14
BP	GO:0038065	collagen-activated signaling pathway	6/544	15/18870	2.23948266471283e-06	2.89938355658155e-05	1.9966755968545e-05	COL1A1/COL4A1/COL4A2/COL4A3/COL4A5/COL4A6	6
BP	GO:0044403	biological process involved in symbiotic interaction	26/544	322/18870	2.49161640069176e-06	3.215095714381e-05	2.21409241970896e-05	APCS/APOE/CTSB/CTSG/CTSL/DAG1/DEFA1/DEFA1B/ELANE/F2/FCN1/FCN3/FN1/HRG/ICAM1/IFNA2/LGALS1/LGALS9/LRRC15/MBL2/MUC2/NCAM1/PF4/PLG/PLSCR1/PTX3	26
BP	GO:0001958	endochondral ossification	8/544	32/18870	2.58807574382849e-06	3.30198757469373e-05	2.27393095216455e-05	ALPL/COL13A1/COL1A1/COL2A1/MMP13/MMP14/MMP16/PHOSPHO1	8
BP	GO:0036075	replacement ossification	8/544	32/18870	2.58807574382849e-06	3.30198757469373e-05	2.27393095216455e-05	ALPL/COL13A1/COL1A1/COL2A1/MMP13/MMP14/MMP16/PHOSPHO1	8
BP	GO:0098868	bone growth	8/544	32/18870	2.58807574382849e-06	3.30198757469373e-05	2.27393095216455e-05	ANXA6/COL27A1/COMP/ECM1/FGFR2/MATN1/MMP13/THBS3	8
BP	GO:0070482	response to oxygen levels	27/544	343/18870	2.59296140649224e-06	3.30198757469373e-05	2.27393095216455e-05	ADIPOQ/ANG/ANGPT2/ANGPT4/ANGPTL4/BMP7/COL1A1/CXCL12/F7/FGFR2/HSP90B1/HSPG2/LOXL2/MMP14/MMP2/NDNF/NDP/POSTN/SFRP1/SOD3/TGFB1/TGFB2/TGFB3/TGFBR3/THBS1/VASN/VEGFA	27
BP	GO:0071636	positive regulation of transforming growth factor beta production	7/544	23/18870	2.61270080918982e-06	3.31625161532459e-05	2.28375395808439e-05	AGT/LGALS9/LUM/SERPINF2/THBS1/TNXB/WNT11	7
BP	GO:0050680	negative regulation of epithelial cell proliferation	18/544	173/18870	2.75157332171116e-06	3.48114357704434e-05	2.3973076668843e-05	APOE/APOH/CASK/COL4A3/DLG1/FGFR2/GPC3/MMRN2/SERPINF1/SFRP1/SFRP2/SPARC/SULF1/TGFB1/TGFB2/TGFBR3/THBS1/WNT5A	18
BP	GO:0043410	positive regulation of MAPK cascade	33/544	474/18870	3.0823899596035e-06	3.88701383217532e-05	2.67681233333988e-05	ANGPT1/APOE/BMPER/CCN2/CDH2/CDON/CHI3L1/CSPG4/ELANE/FGA/FGB/FGF1/FGF10/FGFR2/FGG/GDF15/GH1/ICAM1/LGALS9/NPNT/PDGFB/RELL2/S100A7/SEMA7A/SERPINF2/TGFB1/TGFB2/TGFB3/THBS1/TLR3/VEGFA/WNT5A/WNT7A	33
BP	GO:2001236	regulation of extrinsic apoptotic signaling pathway	17/544	158/18870	3.2813445660387e-06	4.12451206941564e-05	2.84036673217658e-05	AGT/COL2A1/FGA/FGB/FGF10/FGG/ICAM1/IL7/ITGA6/LGALS3/PF4/SERPINE1/SFRP1/SFRP2/SRPX/THBS1/TIMP3	17
BP	GO:0002063	chondrocyte development	8/544	33/18870	3.3305741758172e-06	4.17288712866903e-05	2.87368046884601e-05	COL11A1/COL27A1/COMP/ECM1/MATN1/SERPINH1/SFRP2/SULF1	8
BP	GO:0001819	positive regulation of cytokine production	34/544	499/18870	3.50055658942425e-06	4.37175620364109e-05	3.01063269376443e-05	ADIPOQ/AGT/ANXA1/CCBE1/CHI3L1/CLU/ELANE/F3/FCN1/HPSE/IL7/LGALS9/LUM/MDK/MMP12/MMP8/ORM1/ORM2/PF4/POSTN/PRG2/PRG3/SEMA7A/SERPINE1/SERPINF2/SPON2/SULF1/TGFB1/THBS1/TLR3/TNXB/WNT11/WNT5A/ZP3	34
BP	GO:0150116	regulation of cell-substrate junction organization	11/544	68/18870	3.57867976321002e-06	4.45499750009862e-05	3.06795724639563e-05	COL16A1/EFNA5/GREM1/HRG/MMP14/MYOC/S100A10/SFRP1/THBS1/VEGFA/WNT4	11
BP	GO:0051043	regulation of membrane protein ectodomain proteolysis	7/544	24/18870	3.59718638981573e-06	4.46372905368828e-05	3.07397027628108e-05	APOE/GPLD1/LRIG2/TIMP1/TIMP2/TIMP3/TIMP4	7
BP	GO:0048839	inner ear development	19/544	194/18870	3.6099647933336e-06	4.46531950869672e-05	3.07506555141156e-05	BMPER/COL11A1/COL2A1/CTHRC1/FGF10/FGF9/FGFR2/FREM2/LRIG1/LRIG3/NTN1/OC90/OTOL1/SHH/TECTA/TGFB2/TGFB3/USH2A/WNT5A	19
BP	GO:0010463	mesenchymal cell proliferation	9/544	44/18870	3.71064008098843e-06	4.57527811890765e-05	3.15078912140071e-05	BMP7/FGF9/FGFR2/GPC3/IHH/SHH/WNT11/WNT2/WNT5A	9
BP	GO:0002690	positive regulation of leukocyte chemotaxis	13/544	96/18870	3.73024941424062e-06	4.57756109285418e-05	3.15236130330708e-05	CALR/CXCL12/F7/LGALS9/MDK/PTN/RARRES2/S100A7/SERPINE1/THBS1/THBS4/VEGFA/WNT5A	13
BP	GO:0060840	artery development	14/544	111/18870	3.74784868055517e-06	4.57756109285418e-05	3.15236130330708e-05	ADAMTS6/ADAMTS9/ANGPTL3/APOE/COL3A1/COMP/EFEMP2/LOX/LOXL1/MDK/SHH/TGFB2/VEGFA/WNT11	14
BP	GO:1902106	negative regulation of leukocyte differentiation	14/544	111/18870	3.74784868055517e-06	4.57756109285418e-05	3.15236130330708e-05	ADIPOQ/ANXA1/APCS/C1QC/FBN1/FGL2/IFNA2/IHH/LRRC17/MDK/SFRP1/SHH/TLR3/TNFRSF11B	14
BP	GO:0009612	response to mechanical stimulus	20/544	213/18870	3.84627218152314e-06	4.68304738339682e-05	3.22500498704844e-05	ANGPT2/CDH2/CHI3L1/COL11A1/COL1A1/CXCL12/DAG1/IHH/MDK/MMP14/MMP2/NPPA/POSTN/PTN/SERPINE2/SOST/THBS1/TLR3/TNC/WNT11	20
BP	GO:0001954	positive regulation of cell-matrix adhesion	10/544	56/18870	3.94409914888464e-06	4.78715034195873e-05	3.2966960320118e-05	CDH13/COL16A1/DAG1/EFEMP2/HRG/MYOC/S100A10/SFRP1/VEGFA/WNT4	10
BP	GO:0031128	developmental induction	8/544	34/18870	4.24616032894098e-06	5.13772171888061e-05	3.53811883778948e-05	FGF1/FGF10/WNT11/WNT2/WNT2B/WNT3/WNT4/WNT5A	8
BP	GO:0032355	response to estradiol	14/544	113/18870	4.63805384229159e-06	5.59447239859023e-05	3.85266257380286e-05	ANXA1/BMP7/CALR/COL1A1/F7/FGF10/GH1/IHH/MMP15/MMP2/POSTN/SFRP1/TGFB1/WNT7A	14
BP	GO:0050922	negative regulation of chemotaxis	11/544	70/18870	4.79513530085534e-06	5.76603885712759e-05	3.97081270962145e-05	ANGPT2/CCN3/ELANE/GREM1/HRG/MMP28/SEMA3B/SEMA7A/THBS1/WNT3/WNT5A	11
BP	GO:0010954	positive regulation of protein processing	7/544	25/18870	4.87243110987516e-06	5.84090198480096e-05	4.02236759265522e-05	ANXA2/CCBE1/CLEC3B/F12/MMP14/S100A10/SPON1	7
BP	GO:0048678	response to axon injury	12/544	84/18870	4.98938559136859e-06	5.96269958057711e-05	4.10624414175468e-05	APOA4/DAG1/FLRT3/LAMB2/LRIG2/MMP2/NDP/PTN/RTN4RL1/RTN4RL2/TNC/TNR	12
BP	GO:2001237	negative regulation of extrinsic apoptotic signaling pathway	13/544	99/18870	5.28415619082735e-06	6.29560203839675e-05	4.33549915430813e-05	COL2A1/FGA/FGB/FGF10/FGG/ICAM1/IL7/ITGA6/LGALS3/PF4/SERPINE1/SFRP2/THBS1	13
BP	GO:0048562	embryonic organ morphogenesis	24/544	295/18870	5.31843077262684e-06	6.31705966999469e-05	4.35027606413803e-05	BMP7/COL11A1/COL2A1/CTHRC1/DLG1/EFEMP1/FBN1/FBN2/FGF10/FGF9/FGFR2/IHH/LRIG1/LRIG3/MFAP2/MFAP5/MMP14/MMP16/NTN1/SHH/TECTA/TGFB3/WNT11/WNT5A	24
BP	GO:0048048	embryonic eye morphogenesis	8/544	35/18870	5.36631186003914e-06	6.35449855621708e-05	4.376058548254e-05	BMP7/EFEMP1/FBN1/FBN2/IHH/MFAP2/MFAP5/WNT5A	8
BP	GO:0031102	neuron projection regeneration	10/544	58/18870	5.48866743780715e-06	6.47963049496747e-05	4.46223131002015e-05	APOA4/DAG1/LAMB2/LRIG2/MMP2/PTN/RTN4RL1/RTN4RL2/TNC/TNR	10
BP	GO:0042698	ovulation cycle	11/544	71/18870	5.52861785289651e-06	6.49295526202606e-05	4.47140748029926e-05	A2M/ADAMTS1/GDF10/MDK/MMP2/PTN/PTX3/SERPINF1/TGFB2/TGFB3/ZP3	11
BP	GO:0006909	phagocytosis	21/544	237/18870	5.53338875316845e-06	6.49295526202606e-05	4.47140748029926e-05	ADIPOQ/AHSG/ANXA1/ANXA11/APOA1/CALR/CFP/COLEC12/ELANE/FCN1/FCN2/FCN3/MBL2/MFGE8/PLSCR1/PRTN3/PTX3/SPON2/SRPX/TGM2/THBS1	21
BP	GO:0050764	regulation of phagocytosis	13/544	100/18870	5.91643381939145e-06	6.92151474533627e-05	4.76653720198912e-05	ADIPOQ/AHSG/APOA1/CALR/CFP/FCN1/FCN2/FCN3/MBL2/PLSCR1/PRTN3/PTX3/TGM2	13
BP	GO:0070527	platelet aggregation	11/544	72/18870	6.35813812994867e-06	7.41591846748367e-05	5.1070109019123e-05	ADAMTS18/COMP/CTSG/EMILIN1/EMILIN2/FGA/FGB/FGG/FGL1/MMRN1/SERPINE2	11
BP	GO:0010718	positive regulation of epithelial to mesenchymal transition	10/544	59/18870	6.44027243464198e-06	7.48922698687109e-05	5.15749519584786e-05	AGT/BMP7/COL1A1/LOXL2/MDK/TGFB1/TGFB1I1/TGFB2/TGFB3/TNXB	10
BP	GO:0032967	positive regulation of collagen biosynthetic process	7/544	26/18870	6.5025703576756e-06	7.49435705317864e-05	5.16102804274674e-05	AMELX/F2/IHH/SERPINF2/TGFB1/TGFB3/WNT4	7
BP	GO:0050926	regulation of positive chemotaxis	7/544	26/18870	6.5025703576756e-06	7.49435705317864e-05	5.16102804274674e-05	ANGPT2/CDH13/CXCL12/F3/F7/FGF10/VEGFA	7
BP	GO:0051894	positive regulation of focal adhesion assembly	7/544	26/18870	6.5025703576756e-06	7.49435705317864e-05	5.16102804274674e-05	COL16A1/HRG/MYOC/S100A10/SFRP1/VEGFA/WNT4	7
BP	GO:0050727	regulation of inflammatory response	30/544	425/18870	6.61294913072079e-06	7.59902201885194e-05	5.23310611683635e-05	ADAMTS12/ADIPOQ/AGT/AHSG/ANXA1/APCS/APOA1/APOE/CCN3/CCN4/CMA1/CTSC/ELANE/F12/KRT1/LGALS1/MDK/MMP26/MMP3/MMP8/MMP9/S100A8/S100A9/SEMA7A/SERPINE1/TGFB1/TLR3/TNC/WNT5A/ZP3	30
BP	GO:1905332	positive regulation of morphogenesis of an epithelium	8/544	36/18870	6.72665516157647e-06	7.68421430810677e-05	5.29177423082533e-05	AGT/GREM1/MDK/MMRN2/VEGFA/WNT2B/WNT4/WNT5B	8
BP	GO:2000352	negative regulation of endothelial cell apoptotic process	8/544	36/18870	6.72665516157647e-06	7.68421430810677e-05	5.29177423082533e-05	ANGPT1/ANGPTL4/FGA/FGB/FGG/ICAM1/NDNF/SERPINE1	8
BP	GO:0050866	negative regulation of cell activation	20/544	223/18870	7.69489954506194e-06	8.76451314751336e-05	6.03572765673789e-05	ADAMTS18/ANXA1/APOE/CTSG/DLG1/EMILIN1/F2/FGL1/FGL2/FN1/IFNA2/IHH/LGALS3/LGALS9/LRRC32/MDK/PDGFB/SERPINE2/SFRP1/SHH	20
BP	GO:1903707	negative regulation of hemopoiesis	14/544	118/18870	7.73557423919876e-06	8.76527994354281e-05	6.03625571481985e-05	ADIPOQ/ANXA1/APCS/C1QC/FBN1/FGL2/IFNA2/IHH/LRRC17/MDK/SFRP1/SHH/TLR3/TNFRSF11B	14
BP	GO:0035148	tube formation	16/544	151/18870	7.74070808608441e-06	8.76527994354281e-05	6.03625571481985e-05	BMP7/CTHRC1/FGF10/FGFR2/GREM1/MMRN2/SFRP1/SFRP2/SHH/TGFB1/TGFB2/TGM2/VEGFA/WNT4/WNT5A/WNT6	16
BP	GO:0032836	glomerular basement membrane development	5/544	11/18870	7.82192001945652e-06	8.78044432241882e-05	6.04669874336447e-05	COL4A3/COL4A4/LAMB2/NID1/SULF1	5
BP	GO:0071492	cellular response to UV-A	5/544	11/18870	7.82192001945652e-06	8.78044432241882e-05	6.04669874336447e-05	MMP1/MMP2/MMP3/MMP9/TIMP1	5
BP	GO:1903027	regulation of opsonization	5/544	11/18870	7.82192001945652e-06	8.78044432241882e-05	6.04669874336447e-05	CFP/FCN1/FCN2/FCN3/MBL2	5
BP	GO:0032677	regulation of interleukin-8 production	13/544	103/18870	8.23235272981144e-06	9.21454121112036e-05	6.34564182813617e-05	ADIPOQ/ANXA1/ANXA4/CHI3L1/ELANE/F3/FCN1/LGALS9/PRG3/SERPINE1/SSC5D/TLR3/WNT5A	13
BP	GO:0010934	macrophage cytokine production	8/544	37/18870	8.36729813363192e-06	9.29375235403982e-05	6.40019099452956e-05	PRG2/SEMA7A/SPON2/TGFB1/TGFB2/TGFB3/TLR3/WNT5A	8
BP	GO:0010935	regulation of macrophage cytokine production	8/544	37/18870	8.36729813363192e-06	9.29375235403982e-05	6.40019099452956e-05	PRG2/SEMA7A/SPON2/TGFB1/TGFB2/TGFB3/TLR3/WNT5A	8
BP	GO:0022411	cellular component disassembly	33/544	497/18870	8.37490557135411e-06	9.29375235403982e-05	6.40019099452956e-05	ADAMTS15/ADAMTS4/ADAMTS5/C1QA/C1QB/C1QC/CMA1/CST3/CTSG/CTSS/ELANE/LAMC1/MMP1/MMP10/MMP11/MMP12/MMP13/MMP14/MMP15/MMP19/MMP2/MMP20/MMP3/MMP7/MMP8/MMP9/PLG/PRSS1/PRSS2/TFIP11/TGFB1/TGFB3/TPSAB1	33
BP	GO:0010714	positive regulation of collagen metabolic process	7/544	27/18870	8.5613607934816e-06	9.44668333008027e-05	6.50550770820477e-05	AMELX/F2/IHH/SERPINF2/TGFB1/TGFB3/WNT4	7
BP	GO:1903319	positive regulation of protein maturation	7/544	27/18870	8.5613607934816e-06	9.44668333008027e-05	6.50550770820477e-05	ANXA2/CCBE1/CLEC3B/F12/MMP14/S100A10/SPON1	7
BP	GO:0032637	interleukin-8 production	13/544	104/18870	9.16486158818035e-06	0.000100839440250687	6.94436060699755e-05	ADIPOQ/ANXA1/ANXA4/CHI3L1/ELANE/F3/FCN1/LGALS9/PRG3/SERPINE1/SSC5D/TLR3/WNT5A	13
BP	GO:0071674	mononuclear cell migration	19/544	207/18870	9.28934877727684e-06	0.000101920425567636	7.01880322422255e-05	ANXA1/CALR/CCN3/CTSG/CXCL12/DEFA1/DEFA1B/ECM1/GREM1/ICAM1/LGALS3/LGALS9/MDK/PDGFB/RARRES2/S100A7/SERPINE1/THBS1/WNT5A	19
BP	GO:0002697	regulation of immune effector process	28/544	389/18870	9.34022691456399e-06	0.000102189975594835	7.03736592732605e-05	A2M/ANGPT1/ANXA1/APOA1/CFP/CLC/FCN1/FCN2/FCN3/FGL2/HPX/ICAM1/IFNA2/LGALS3/LGALS9/MBL2/PRG2/SEMA7A/SERPINB9/SERPING1/SPON2/TGFB1/TGFB2/TGFB3/TLR3/TRIL/WNT5A/ZP3	28
BP	GO:0030326	embryonic limb morphogenesis	14/544	120/18870	9.41593530508979e-06	0.000102441156092349	7.05466360319421e-05	BMP7/FBN2/FGF9/FRAS1/FREM2/GPC3/GREM1/IHH/SFRP2/SHH/TGFB2/WNT3/WNT5A/WNT7A	14
BP	GO:0035113	embryonic appendage morphogenesis	14/544	120/18870	9.41593530508979e-06	0.000102441156092349	7.05466360319421e-05	BMP7/FBN2/FGF9/FRAS1/FREM2/GPC3/GREM1/IHH/SFRP2/SHH/TGFB2/WNT3/WNT5A/WNT7A	14
BP	GO:0010171	body morphogenesis	9/544	49/18870	9.45989480836416e-06	0.000102631931384599	7.06780144312065e-05	CDON/COL1A1/CRISPLD2/DAG1/GPC3/IHH/MMP2/TGFB3/WNT3	9
BP	GO:0008037	cell recognition	16/544	154/18870	9.95893890652047e-06	0.00010774517747333	7.41992779987348e-05	CFP/COLEC12/DLG1/FCN1/FCN2/FCN3/LGALS3/MBL2/PTX3/SPON2/TNN/VCAN/ZAN/ZP1/ZP2/ZP3	16
BP	GO:0002040	sprouting angiogenesis	18/544	190/18870	1.02981670486269e-05	0.000111105780046853	7.65135744753246e-05	ADAMTS9/ANGPT1/ANXA1/BMPER/CCBE1/CDH13/CLEC14A/FGF1/GPLD1/GREM1/LOXL2/MMRN2/PKM/SRPX2/TGFB1/THBS1/TNN/VEGFA	18
BP	GO:0032965	regulation of collagen biosynthetic process	8/544	38/18870	1.03331687596764e-05	0.000111174591309094	7.65609617096884e-05	AMELX/EMILIN1/F2/IHH/SERPINF2/TGFB1/TGFB3/WNT4	8
BP	GO:0051702	biological process involved in interaction with symbiont	14/544	121/18870	1.03713694048772e-05	0.000111277344664484	7.66317233433934e-05	APCS/APOE/CTSG/DEFA1/DEFA1B/ELANE/F2/FN1/HRG/MBL2/MUC2/PF4/PLG/PTX3	14
BP	GO:0060602	branch elongation of an epithelium	6/544	19/18870	1.10015641176946e-05	0.000117713705325416	8.10641566566972e-05	FGF1/FGF10/FGFR2/SHH/TNC/WNT5A	6
BP	GO:0097191	extrinsic apoptotic signaling pathway	20/544	229/18870	1.14193807172084e-05	0.000121848556883619	8.39116437317135e-05	AGT/COL2A1/FGA/FGB/FGF10/FGG/ICAM1/IL7/ITGA6/LGALS3/PF4/SERPINE1/SFRP1/SFRP2/SRPX/TGFB1/TGFB2/THBS1/TIMP3/TLR3	20
BP	GO:0032757	positive regulation of interleukin-8 production	10/544	63/18870	1.18154105839199e-05	0.000125728917008068	8.65838739545507e-05	ADIPOQ/CHI3L1/ELANE/F3/FCN1/LGALS9/PRG3/SERPINE1/TLR3/WNT5A	10
BP	GO:0050730	regulation of peptidyl-tyrosine phosphorylation	20/544	231/18870	1.29816889325957e-05	0.000137761966705469	9.48704963408851e-05	ADIPOQ/AGT/ANGPT1/ANGPT4/CSPG4/EFNA5/FGF10/GH1/GREM1/HPX/HRG/IL7/PDGFB/RELN/SFRP1/SFRP2/TGFB1/THBS4/VEGFA/VTN	20
BP	GO:0051496	positive regulation of stress fiber assembly	9/544	51/18870	1.33091994645771e-05	0.000140852672262718	9.69989268306048e-05	APOA1/CCN2/MYOC/S100A10/SERPINF2/SFRP1/TGFB3/WNT11/WNT4	9
BP	GO:0042692	muscle cell differentiation	29/544	419/18870	1.36513184788023e-05	0.000144080763509968	9.92219686917524e-05	ADAMTS15/ADAMTS5/CALR/CCN3/CDH2/CDON/COMP/EFEMP2/FGF10/FGF9/FGFR2/GDF15/GREM1/LAMA1/LAMA2/LAMB1/LAMB2/LAMC1/LOX/MMP14/NID1/NPNT/PDGFB/SHH/TGFB1/VEGFA/WNT4/WNT5B/WNT8A	29
BP	GO:2001233	regulation of apoptotic signaling pathway	28/544	398/18870	1.42442989046579e-05	0.00014993186164144	0.000103251357913952	AGT/CLU/COL2A1/CTSC/CTSH/CTSL/CTSS/CXCL12/FGA/FGB/FGF10/FGG/ICAM1/IL7/ITGA6/LGALS3/MMP9/PF4/S100A8/S100A9/SERPINE1/SFRP1/SFRP2/SRPX/THBS1/TIMP3/WNT4/WNT5A	28
BP	GO:0002698	negative regulation of immune effector process	14/544	125/18870	1.51065484322011e-05	0.000158577930028835	0.00010920551796934	A2M/ANGPT1/ANXA1/APOA1/FGL2/IFNA2/LGALS3/LGALS9/PRG2/SERPINB9/SERPING1/TGFB1/TGFB2/TGFB3	14
BP	GO:0003417	growth plate cartilage development	6/544	20/18870	1.53347735137264e-05	0.000160539785248824	0.000110556559791116	ANXA6/COL27A1/COMP/MATN1/MMP13/THBS3	6
BP	GO:0001656	metanephros development	12/544	94/18870	1.62406131459498e-05	0.000169111371203403	0.000116459427130968	ADIPOQ/BMP7/CTSH/FBN1/FGF10/FRAS1/GPC3/GREM1/LAMB2/PDGFB/SHH/WNT4	12
BP	GO:0051781	positive regulation of cell division	12/544	94/18870	1.62406131459498e-05	0.000169111371203403	0.000116459427130968	FGF1/FGF9/FGFR2/MDK/PDGFB/PTN/SHH/TGFB1/TGFB2/TGFB3/THBS4/VEGFA	12
BP	GO:0018108	peptidyl-tyrosine phosphorylation	22/544	276/18870	1.79391077936358e-05	0.000186298114092197	0.000128295167192876	ADIPOQ/AGT/ANGPT1/ANGPT4/CSPG4/EFEMP1/EFNA5/FGF10/FGFR2/GH1/GREM1/HPX/HRG/IL7/PDGFB/RELN/SFRP1/SFRP2/TGFB1/THBS4/VEGFA/VTN	22
BP	GO:0001938	positive regulation of endothelial cell proliferation	13/544	111/18870	1.87281575842917e-05	0.000193973770819704	0.000133581048201222	ANG/CDH13/CXCL12/ECM1/EGFL7/F3/FGF10/HSPG2/MDK/PDGFB/THBS4/VEGFA/WNT5A	13
BP	GO:0070374	positive regulation of ERK1 and ERK2 cascade	19/544	218/18870	1.93787915226458e-05	0.000200178793281799	0.000137854169258239	ANGPT1/APOE/BMPER/CCN2/CHI3L1/FGA/FGB/FGF1/FGF10/FGFR2/FGG/ICAM1/LGALS9/NPNT/PDGFB/S100A7/SEMA7A/SERPINF2/TGFB1	19
BP	GO:0018212	peptidyl-tyrosine modification	22/544	278/18870	2.00608449410166e-05	0.000206674593503736	0.000142327535935008	ADIPOQ/AGT/ANGPT1/ANGPT4/CSPG4/EFEMP1/EFNA5/FGF10/FGFR2/GH1/GREM1/HPX/HRG/IL7/PDGFB/RELN/SFRP1/SFRP2/TGFB1/THBS4/VEGFA/VTN	22
BP	GO:0043534	blood vessel endothelial cell migration	17/544	181/18870	2.01970093956799e-05	0.0002075269431027	0.000142914510928495	ANGPT1/ANGPT2/ANGPT4/ANXA1/APOA1/APOE/CLEC14A/GPLD1/GREM1/HRG/MMRN2/PDGFB/PLG/SRPX2/TGFB1/THBS1/VEGFA	17
BP	GO:0030307	positive regulation of cell growth	16/544	163/18870	2.03934121106382e-05	0.000208992117777622	0.000143923511104379	CXCL12/EFNA5/F2/FN1/L1CAM/MMP14/NTN1/PRSS2/S100A8/S100A9/SEMA7A/SFRP1/SFRP2/TGFB2/VEGFA/WNT3	16
BP	GO:0007601	visual perception	19/544	219/18870	2.06627834937786e-05	0.000209707219884913	0.000144415969897437	COL11A1/COL18A1/COL1A1/COL2A1/EFEMP1/EYS/HMCN1/IMPG1/IMPG2/KERA/LAMB2/LAMC3/LUM/NDP/NYX/RBP3/TGFBI/TIMP3/USH2A	19
BP	GO:0009620	response to fungus	10/544	67/18870	2.06791620020395e-05	0.000209707219884913	0.000144415969897437	CTSG/DEFA1/DEFA1B/ELANE/HRG/PTX3/RARRES2/S100A8/S100A9/SPON2	10
BP	GO:0048645	animal organ formation	10/544	67/18870	2.06791620020395e-05	0.000209707219884913	0.000144415969897437	BMP7/FGF1/FGF10/FGFR2/SHH/SULF1/WNT11/WNT2/WNT2B/WNT5A	10
BP	GO:0071300	cellular response to retinoic acid	10/544	67/18870	2.06791620020395e-05	0.000209707219884913	0.000144415969897437	COL1A1/FGFR2/SERPINF1/TNC/WNT11/WNT2/WNT3/WNT5A/WNT5B/WNT6	10
BP	GO:0036363	transforming growth factor beta activation	5/544	13/18870	2.07687406309433e-05	0.000210067157840062	0.000144663843046127	AGT/LRRC32/LTBP1/LTBP3/TNXB	5
BP	GO:0070166	enamel mineralization	6/544	21/18870	2.0947486543621e-05	0.000211324773338764	0.000145529906513578	AMELX/AMELY/AMTN/DMP1/ENAM/MMP20	6
BP	GO:0030177	positive regulation of Wnt signaling pathway	15/544	146/18870	2.14551545103253e-05	0.000215885544347418	0.000148670705237896	CCN4/COL1A1/FGF10/FGF9/FGFR2/GPC3/GPC5/SFRP1/SFRP2/SHH/SULF1/TGFB1/WNT3/WNT5A/WNT5B	15
BP	GO:0070169	positive regulation of biomineral tissue development	9/544	54/18870	2.15452657005257e-05	0.000216232072301917	0.000148909343519749	AMELX/AMTN/BMP7/CCN1/ENAM/FBN2/PTN/WNT4/WNT6	9
BP	GO:1900026	positive regulation of substrate adhesion-dependent cell spreading	8/544	42/18870	2.25354735069103e-05	0.000225587059538247	0.000155351704235104	APOA1/CALR/FGA/FGB/FGG/MDK/MYOC/S100A10	8
BP	GO:1904035	regulation of epithelial cell apoptotic process	13/544	113/18870	2.27197862998827e-05	0.000226847429276978	0.000156219664424305	ANGPT1/ANGPTL4/CD248/FGA/FGB/FGG/ICAM1/MDK/NDNF/SERPINE1/TGFB1/THBS1/WNT11	13
BP	GO:0033688	regulation of osteoblast proliferation	7/544	31/18870	2.29372166042261e-05	0.000227846929132517	0.00015690797520888	CCN1/CTHRC1/FGFR2/GREM1/HPSE/SFRP1/TNN	7
BP	GO:0150117	positive regulation of cell-substrate junction organization	7/544	31/18870	2.29372166042261e-05	0.000227846929132517	0.00015690797520888	COL16A1/HRG/MYOC/S100A10/SFRP1/VEGFA/WNT4	7
BP	GO:0043583	ear development	19/544	221/18870	2.34614465511605e-05	0.000232459842869152	0.000160084682294573	BMPER/COL11A1/COL2A1/CTHRC1/FGF10/FGF9/FGFR2/FREM2/LRIG1/LRIG3/NTN1/OC90/OTOL1/SHH/TECTA/TGFB2/TGFB3/USH2A/WNT5A	19
BP	GO:0048661	positive regulation of smooth muscle cell proliferation	12/544	98/18870	2.48891925093247e-05	0.000245978686275361	0.000169394504261936	ADAMTS1/CCN4/CDH13/ELANE/FGF9/FGFR2/MMP2/MMP9/PDGFB/SERPINF2/TGFB1/THBS1	12
BP	GO:0050953	sensory perception of light stimulus	19/544	223/18870	2.65942704794661e-05	0.000262162808482858	0.000180539784366346	COL11A1/COL18A1/COL1A1/COL2A1/EFEMP1/EYS/HMCN1/IMPG1/IMPG2/KERA/LAMB2/LAMC3/LUM/NDP/NYX/RBP3/TGFBI/TIMP3/USH2A	19
BP	GO:0032835	glomerulus development	10/544	69/18870	2.69291192147785e-05	0.000264791643114429	0.000182350145035982	ADIPOQ/ANGPT1/ANGPT2/BMP7/COL4A3/COL4A4/LAMB2/NID1/PDGFB/SULF1	10
BP	GO:0030509	BMP signaling pathway	16/544	167/18870	2.75551180816398e-05	0.000269582062038008	0.000185649091993761	BMP7/BMPER/CCN1/COMP/FBN1/GPC3/GREM1/HTRA1/PCSK6/SFRP1/SFRP2/SOST/SULF1/TGFBR3/VWC2/WNT5A	16
BP	GO:0048639	positive regulation of developmental growth	16/544	167/18870	2.75551180816398e-05	0.000269582062038008	0.000185649091993761	AGRN/CXCL12/EFNA5/FGF9/FGFR2/FN1/GH1/IL7/L1CAM/NTN1/SEMA7A/TGFBR3/VEGFA/WNT2/WNT3/ZP3	16
BP	GO:1902473	regulation of protein localization to synapse	6/544	22/18870	2.81039078196117e-05	0.000274260246159226	0.000188870747869964	DAG1/DLG1/GPC4/GPC6/WNT5A/WNT7A	6
BP	GO:0003007	heart morphogenesis	21/544	264/18870	2.85572580713966e-05	0.000277985940725074	0.000191436466849805	ADAMTS1/ADAMTS5/BMP7/CCN1/COL11A1/COL2A1/COL5A1/DAG1/ELN/FGFR2/FLRT2/IHH/SFRP2/SHH/TGFB1/TGFB2/TGFBR3/VEGFA/WNT11/WNT2/WNT5A	21
BP	GO:0010464	regulation of mesenchymal cell proliferation	7/544	32/18870	2.86349760451375e-05	0.000278045617398285	0.000191477563501827	FGF9/FGFR2/IHH/SHH/WNT11/WNT2/WNT5A	7
BP	GO:0050832	defense response to fungus	9/544	56/18870	2.91632499976904e-05	0.000282468985015036	0.000194523738664211	CTSG/DEFA1/DEFA1B/ELANE/HRG/RARRES2/S100A8/S100A9/SPON2	9
BP	GO:0045667	regulation of osteoblast differentiation	15/544	150/18870	2.95614575093186e-05	0.000285613683995506	0.000196689352006229	BMP7/CCN1/CCN4/CTHRC1/FBN2/FGFR2/GDF10/GREM1/NPNT/SFRP1/SFRP2/SMOC1/TNN/UCMA/WNT4	15
BP	GO:0050731	positive regulation of peptidyl-tyrosine phosphorylation	16/544	168/18870	2.96612823742311e-05	0.000285867048986386	0.000196863833127651	ADIPOQ/AGT/ANGPT1/ANGPT4/CSPG4/EFNA5/FGF10/GH1/GREM1/HPX/PDGFB/RELN/TGFB1/THBS4/VEGFA/VTN	16
BP	GO:0070141	response to UV-A	5/544	14/18870	3.15418041927548e-05	0.000303238533377871	0.000208826796388197	MMP1/MMP2/MMP3/MMP9/TIMP1	5
BP	GO:0048041	focal adhesion assembly	11/544	85/18870	3.20278726868968e-05	0.000307151253125697	0.000211521311234321	COL16A1/EFNA5/GREM1/HRG/MMP14/MYOC/S100A10/SFRP1/THBS1/VEGFA/WNT4	11
BP	GO:0048566	embryonic digestive tract development	7/544	33/18870	3.54476996253393e-05	0.000339110505775413	0.000233530217132453	FGF10/FGF9/FGFR2/IHH/RARRES2/SHH/TGFB2	7
BP	GO:0001759	organ induction	6/544	23/18870	3.71008044115253e-05	0.000353185108662657	0.000243222765762863	FGF1/FGF10/WNT11/WNT2/WNT2B/WNT5A	6
BP	GO:0046597	negative regulation of viral entry into host cell	6/544	23/18870	3.71008044115253e-05	0.000353185108662657	0.000243222765762863	APCS/FCN1/FCN3/IFNA2/LRRC15/PTX3	6
BP	GO:0002718	regulation of cytokine production involved in immune response	13/544	120/18870	4.31530150998437e-05	0.000409795380556951	0.000282207724536618	ANGPT1/APOA1/CLC/IFNA2/PRG2/SEMA7A/SPON2/TGFB1/TGFB2/TGFB3/TLR3/TRIL/WNT5A	13
BP	GO:0090100	positive regulation of transmembrane receptor protein serine/threonine kinase signaling pathway	12/544	104/18870	4.52969124905384e-05	0.000429105385642076	0.000295505660175759	BMP7/CCN1/FGF9/GPC3/NPNT/SULF1/TGFB1/TGFB1I1/TGFB3/TGFBR3/THBS1/TNXB	12
BP	GO:0003413	chondrocyte differentiation involved in endochondral bone morphogenesis	5/544	15/18870	4.61929649567759e-05	0.000435469601679897	0.000299888410718364	ANXA6/COL27A1/IHH/MATN1/SERPINH1	5
BP	GO:0060026	convergent extension	5/544	15/18870	4.61929649567759e-05	0.000435469601679897	0.000299888410718364	SFRP1/SFRP2/WNT11/WNT5A/WNT5B	5
BP	GO:0030510	regulation of BMP signaling pathway	13/544	121/18870	4.7098953933497e-05	0.000442935440866107	0.000305029799783397	BMPER/CCN1/FBN1/GPC3/GREM1/HTRA1/PCSK6/SFRP1/SFRP2/SOST/SULF1/VWC2/WNT5A	13
BP	GO:0003081	regulation of systemic arterial blood pressure by renin-angiotensin	6/544	24/18870	4.82686770854286e-05	0.000451748293493505	0.000311098816674886	AGT/CMA1/CPA3/CTSG/CTSZ/SERPINF2	6
BP	GO:0034114	regulation of heterotypic cell-cell adhesion	6/544	24/18870	4.82686770854286e-05	0.000451748293493505	0.000311098816674886	ADIPOQ/APOA1/BMP7/FGA/FGB/FGG	6
BP	GO:0002367	cytokine production involved in immune response	13/544	122/18870	5.13552498065253e-05	0.000479480265020539	0.000330196583396712	ANGPT1/APOA1/CLC/IFNA2/PRG2/SEMA7A/SPON2/TGFB1/TGFB2/TGFB3/TLR3/TRIL/WNT5A	13
BP	GO:0050919	negative chemotaxis	8/544	47/18870	5.29045858287987e-05	0.00049203194734739	0.000338840364846257	APOA1/EFNA5/FLRT2/FLRT3/NTN1/SEMA3B/SEMA7A/WNT5A	8
BP	GO:0002719	negative regulation of cytokine production involved in immune response	7/544	35/18870	5.30796565238302e-05	0.00049203194734739	0.000338840364846257	ANGPT1/APOA1/IFNA2/PRG2/TGFB1/TGFB2/TGFB3	7
BP	GO:0110110	positive regulation of animal organ morphogenesis	7/544	35/18870	5.30796565238302e-05	0.00049203194734739	0.000338840364846257	FGF1/FGF10/WNT11/WNT2/WNT2B/WNT4/WNT5A	7
BP	GO:0035265	organ growth	16/544	177/18870	5.60211758473005e-05	0.000518062492835512	0.000356766435659124	ANXA6/COL27A1/COMP/ECM1/FGF10/FGF9/FGFR2/IL7/MATN1/MMP13/PSAP/SHH/TGFB2/TGFBR3/THBS3/WNT2	16
BP	GO:0035924	cellular response to vascular endothelial growth factor stimulus	10/544	75/18870	5.62493086479504e-05	0.000518936614699856	0.000357368404236634	ADAMTS12/ADAMTS3/ANXA1/CCBE1/DCN/EMILIN1/HRG/SMOC2/TNXB/VEGFA	10
BP	GO:0032233	positive regulation of actin filament bundle assembly	9/544	61/18870	5.87513840298558e-05	0.000540735487137346	0.000372380311349124	APOA1/CCN2/MYOC/S100A10/SERPINF2/SFRP1/TGFB3/WNT11/WNT4	9
BP	GO:0044331	cell-cell adhesion mediated by cadherin	8/544	48/18870	6.19009549443249e-05	0.000563705338396473	0.000388198619129882	ADAM19/CDH13/CDH2/MMP24/PLG/SERPINF2/VEGFA/WNT5A	8
BP	GO:2001222	regulation of neuron migration	8/544	48/18870	6.19009549443249e-05	0.000563705338396473	0.000388198619129882	COL3A1/FLRT2/LRIG2/MDK/NTNG1/NTNG2/RELN/TNN	8
BP	GO:0002053	positive regulation of mesenchymal cell proliferation	6/544	25/18870	6.19727547619191e-05	0.000563705338396473	0.000388198619129882	FGF9/FGFR2/IHH/SHH/WNT2/WNT5A	6
BP	GO:0035988	chondrocyte proliferation	6/544	25/18870	6.19727547619191e-05	0.000563705338396473	0.000388198619129882	CCN2/CCN3/COMP/IHH/MMP14/MMP16	6
BP	GO:0050927	positive regulation of positive chemotaxis	6/544	25/18870	6.19727547619191e-05	0.000563705338396473	0.000388198619129882	CDH13/CXCL12/F3/F7/FGF10/VEGFA	6
BP	GO:0051145	smooth muscle cell differentiation	10/544	76/18870	6.3126596780295e-05	0.000571523780640247	0.000393582830128155	COMP/EFEMP2/FGF10/FGF9/FGFR2/NPNT/PDGFB/SHH/VEGFA/WNT4	10
BP	GO:2000242	negative regulation of reproductive process	10/544	76/18870	6.3126596780295e-05	0.000571523780640247	0.000393582830128155	BMP7/CALR/SERPINF1/SULF1/TIMP1/WNT4/WNT5A/ZP1/ZP2/ZP3	10
BP	GO:0001894	tissue homeostasis	21/544	279/18870	6.3923232911937e-05	0.000575156967523844	0.000396084843210496	ALPL/ANGPT1/AZGP1/CCN2/COL2A1/COL3A1/COMP/IHH/IL7/KRT1/LAMA2/LAMC1/LTBP3/MUC2/MUC4/MUC6/NDP/SERPINA3/TNFRSF11B/USH2A/VEGFA	21
BP	GO:0060249	anatomical structure homeostasis	21/544	279/18870	6.3923232911937e-05	0.000575156967523844	0.000396084843210496	ALPL/ANGPT1/AZGP1/CCN2/COL2A1/COL3A1/COMP/IHH/IL7/KRT1/LAMA2/LAMC1/LTBP3/MUC2/MUC4/MUC6/NDP/SERPINA3/TNFRSF11B/USH2A/VEGFA	21
BP	GO:1990138	neuron projection extension	16/544	179/18870	6.41197327438558e-05	0.000575156967523844	0.000396084843210496	APOE/CXCL12/FLRT1/FLRT3/FN1/L1CAM/LAMB2/NTN1/POSTN/SEMA3B/SEMA7A/TNN/TNR/VEGFA/WNT3/WNT5A	16
BP	GO:0010092	specification of animal organ identity	7/544	36/18870	6.42683120250639e-05	0.000575156967523844	0.000396084843210496	FGF1/FGF10/FGFR2/WNT11/WNT2/WNT2B/WNT5A	7
BP	GO:0033687	osteoblast proliferation	7/544	36/18870	6.42683120250639e-05	0.000575156967523844	0.000396084843210496	CCN1/CTHRC1/FGFR2/GREM1/HPSE/SFRP1/TNN	7
BP	GO:0051004	regulation of lipoprotein lipase activity	5/544	16/18870	6.56006933543896e-05	0.000585731248249309	0.000403366876741692	ANGPTL3/ANGPTL4/APOA4/APOC3/APOH	5
BP	GO:0071675	regulation of mononuclear cell migration	13/544	125/18870	6.61941043318503e-05	0.000589674085378226	0.000406082132079265	CALR/CCN3/CXCL12/ECM1/GREM1/LGALS3/LGALS9/MDK/RARRES2/S100A7/SERPINE1/THBS1/WNT5A	13
BP	GO:0030516	regulation of axon extension	11/544	92/18870	6.73079645805161e-05	0.000598224563914702	0.000411970463685635	APOE/CXCL12/FN1/L1CAM/NTN1/SEMA3B/SEMA7A/TNR/VEGFA/WNT3/WNT5A	11
BP	GO:0061387	regulation of extent of cell growth	12/544	109/18870	7.20919968926107e-05	0.000636740814284848	0.000438494880236815	APOE/CXCL12/EFNA5/FN1/L1CAM/NTN1/SEMA3B/SEMA7A/TNR/VEGFA/WNT3/WNT5A	12
BP	GO:0046596	regulation of viral entry into host cell	8/544	49/18870	7.21333569220734e-05	0.000636740814284848	0.000438494880236815	APCS/FCN1/FCN3/IFNA2/LGALS1/LGALS9/LRRC15/PTX3	8
BP	GO:0048546	digestive tract morphogenesis	8/544	49/18870	7.21333569220734e-05	0.000636740814284848	0.000438494880236815	FGF10/FGFR2/IHH/SFRP1/SFRP2/SHH/WNT11/WNT5A	8
BP	GO:1904019	epithelial cell apoptotic process	14/544	144/18870	7.37044749114047e-05	0.000649134196271873	0.000447029647332329	ANGPT1/ANGPTL4/CD248/COL4A3/FGA/FGB/FGG/ICAM1/MDK/NDNF/SERPINE1/TGFB1/THBS1/WNT11	14
BP	GO:0097186	amelogenesis	6/544	26/18870	7.86138100831923e-05	0.00069080551665864	0.000475726819293621	AMELX/AMELY/AMTN/DMP1/ENAM/MMP20	6
BP	GO:0014812	muscle cell migration	12/544	110/18870	7.88411752477922e-05	0.000691239559057392	0.000476025724853606	ADAMTS1/ADIPOQ/ANXA1/CCN3/CCN4/FGF9/MDK/PDGFB/POSTN/SERPINE1/THBS4/VTN	12
BP	GO:0061082	myeloid leukocyte cytokine production	8/544	50/18870	8.37311846246569e-05	0.000732459281716593	0.000504411901686233	PRG2/SEMA7A/SPON2/TGFB1/TGFB2/TGFB3/TLR3/WNT5A	8
BP	GO:0030512	negative regulation of transforming growth factor beta receptor signaling pathway	12/544	111/18870	8.61276016312469e-05	0.000750972293485764	0.000517160983724681	ADAMTSL2/ASPN/CILP/EMILIN1/FBN1/FBN2/GLG1/HTRA1/LTBP1/TGFB3/TGFBR3/VASN	12
BP	GO:0048638	regulation of developmental growth	23/544	328/18870	8.62467615182557e-05	0.000750972293485764	0.000517160983724681	AGRN/APOE/ATRN/COLQ/CXCL12/EFNA5/FGF9/FGFR2/FN1/GDF15/GH1/IL7/L1CAM/NTN1/SEMA3B/SEMA7A/TGFBR3/TNR/VEGFA/WNT2/WNT3/WNT5A/ZP3	23
BP	GO:1904036	negative regulation of epithelial cell apoptotic process	9/544	64/18870	8.64275528290774e-05	0.000750972293485764	0.000517160983724681	ANGPT1/ANGPTL4/FGA/FGB/FGG/ICAM1/MDK/NDNF/SERPINE1	9
BP	GO:0003073	regulation of systemic arterial blood pressure	11/544	95/18870	9.04710541883749e-05	0.000781432304377492	0.000538137428972629	ADAMTS16/AGT/CMA1/CPA3/CTSG/CTSZ/NAV2/NPPA/PDGFB/POSTN/SERPINF2	11
BP	GO:0010544	negative regulation of platelet activation	5/544	17/18870	9.07378911622679e-05	0.000781432304377492	0.000538137428972629	ADAMTS18/APOE/F2/PDGFB/SERPINE2	5
BP	GO:0060192	negative regulation of lipase activity	5/544	17/18870	9.07378911622679e-05	0.000781432304377492	0.000538137428972629	ANGPTL3/ANGPTL4/ANXA1/ANXA8/APOC3	5
BP	GO:1904948	midbrain dopaminergic neuron differentiation	5/544	17/18870	9.07378911622679e-05	0.000781432304377492	0.000538137428972629	SFRP1/SFRP2/WNT2/WNT3/WNT5A	5
BP	GO:0045165	cell fate commitment	21/544	286/18870	9.10110765068106e-05	0.000782050931753213	0.000538563449938998	CDON/CTSL/FGF10/FGFR2/IHH/IL7/SFRP1/SFRP2/SHH/TGFB1I1/TNXB/WNT11/WNT2/WNT2B/WNT3/WNT4/WNT5A/WNT5B/WNT6/WNT7A/WNT8A	21
BP	GO:0040036	regulation of fibroblast growth factor receptor signaling pathway	7/544	38/18870	9.24361074883458e-05	0.000792542696434294	0.000545788658366183	FGFBP3/GPC1/SMOC2/SULF1/THBS1/WNT4/WNT5A	7
BP	GO:0038084	vascular endothelial growth factor signaling pathway	8/544	51/18870	9.68329493056017e-05	0.00082841227996246	0.000570490434003093	ADAMTS3/CCBE1/DCN/EMILIN1/HRG/SMOC2/TNXB/VEGFA	8
BP	GO:0048844	artery morphogenesis	10/544	80/18870	9.82456458677291e-05	0.000836406642116129	0.000575995793164151	ADAMTS9/ANGPTL3/APOE/COL3A1/COMP/EFEMP2/MDK/TGFB2/VEGFA/WNT11	10
BP	GO:0048745	smooth muscle tissue development	6/544	27/18870	9.86287955945383e-05	0.000836406642116129	0.000575995793164151	COL3A1/DLG1/EFEMP2/IHH/SHH/TNN	6
BP	GO:0090330	regulation of platelet aggregation	6/544	27/18870	9.86287955945383e-05	0.000836406642116129	0.000575995793164151	ADAMTS18/CTSG/EMILIN1/EMILIN2/MMRN1/SERPINE2	6
BP	GO:0099560	synaptic membrane adhesion	6/544	27/18870	9.86287955945383e-05	0.000836406642116129	0.000575995793164151	EFNA5/FLRT3/GPC4/NTNG1/NTNG2/SPARCL1	6
BP	GO:0034109	homotypic cell-cell adhesion	11/544	96/18870	9.95695865366568e-05	0.00084254525949537	0.00058022318401478	ADAMTS18/COMP/CTSG/EMILIN1/EMILIN2/FGA/FGB/FGG/FGL1/MMRN1/SERPINE2	11
BP	GO:0048863	stem cell differentiation	19/544	246/18870	0.000100521057782954	0.000848747366149987	0.000584494297085782	A2M/ANXA6/BMP7/CDH2/FGFR2/FN1/GREM1/LAMA5/LTBP3/PTN/SEMA3B/SEMA7A/SFRP1/SFRP2/SHH/TGFB2/WNT3/WNT7A/WNT8A	19
BP	GO:0009798	axis specification	11/544	98/18870	0.000120127787778997	0.00101209615560439	0.000696985292262659	FGF10/GPC3/LEFTY2/PCSK6/SFRP1/SHH/WNT3/WNT5A/WNT6/WNT7A/WNT8A	11
BP	GO:1903901	negative regulation of viral life cycle	6/544	28/18870	0.000122491301478565	0.00102904878394926	0.000708659808123766	APCS/FCN1/FCN3/IFNA2/LRRC15/PTX3	6
BP	GO:0043117	positive regulation of vascular permeability	5/544	18/18870	0.000122669821567587	0.00102904878394926	0.000708659808123766	ANGPT1/APOE/FGFBP3/TGFB1/VEGFA	5
BP	GO:0002002	regulation of angiotensin levels in blood	4/544	10/18870	0.00012492431867075	0.00103676507204528	0.000713973670135796	CMA1/CPA3/CTSG/CTSZ	4
BP	GO:0002291	T cell activation via T cell receptor contact with antigen bound to MHC molecule on antigen presenting cell	4/544	10/18870	0.00012492431867075	0.00103676507204528	0.000713973670135796	FGL2/ICAM1/LGALS3/LGALS9	4
BP	GO:0048840	otolith development	4/544	10/18870	0.00012492431867075	0.00103676507204528	0.000713973670135796	LRIG1/LRIG3/OC90/OTOL1	4
BP	GO:1901388	regulation of transforming growth factor beta activation	4/544	10/18870	0.00012492431867075	0.00103676507204528	0.000713973670135796	AGT/LRRC32/LTBP1/TNXB	4
BP	GO:1905918	regulation of CoA-transferase activity	4/544	10/18870	0.00012492431867075	0.00103676507204528	0.000713973670135796	AGT/APOA1/APOA4/APOE	4
BP	GO:0002762	negative regulation of myeloid leukocyte differentiation	8/544	53/18870	0.000128149567005059	0.00105900620903755	0.000729290145038868	ADIPOQ/APCS/C1QC/FBN1/LRRC17/SFRP1/TLR3/TNFRSF11B	8
BP	GO:0048146	positive regulation of fibroblast proliferation	8/544	53/18870	0.000128149567005059	0.00105900620903755	0.000729290145038868	AGT/CD248/FGF10/FN1/PDGFB/S100A6/WNT2/WNT5A	8
BP	GO:0001953	negative regulation of cell-matrix adhesion	7/544	40/18870	0.000129916192155731	0.00106905612358657	0.000736211071069832	CASK/MMP12/MMP14/MYOC/POSTN/SERPINE1/THBS1	7
BP	GO:0030279	negative regulation of ossification	7/544	40/18870	0.000129916192155731	0.00106905612358657	0.000736211071069832	AHSG/ECM1/GREM1/LTBP3/MDK/SFRP1/SOST	7
BP	GO:0010596	negative regulation of endothelial cell migration	11/544	99/18870	0.000131694594320146	0.00108139916350834	0.000744711169839746	ADAMTS9/ANGPT2/ANGPT4/APOE/APOH/DCN/HRG/MMRN2/SERPINF1/TGFB1/THBS1	11
BP	GO:0051897	positive regulation of phosphatidylinositol 3-kinase/protein kinase B signal transduction	15/544	171/18870	0.000133037081075403	0.00109011819176554	0.000750715574089715	AGT/ANGPT1/CHI3L1/DCN/F3/F7/FN1/GDF15/GH1/HPSE/MYOC/PDGFB/TGFB1/TGFB2/THBS1	15
BP	GO:0051149	positive regulation of muscle cell differentiation	10/544	83/18870	0.000134370083908028	0.00109641471827475	0.000755051709885666	EFEMP2/LAMA1/LAMA2/LAMB1/LAMB2/LAMC1/MMP14/NID1/SHH/TGFB1	10
BP	GO:0061844	antimicrobial humoral immune response mediated by antimicrobial peptide	10/544	83/18870	0.000134370083908028	0.00109641471827475	0.000755051709885666	ANG/DEFA1/DEFA1B/ELANE/F2/HRG/LGALS4/PF4/S100A7/S100A9	10
BP	GO:0030111	regulation of Wnt signaling pathway	23/544	338/18870	0.000134961067884984	0.00109789374966508	0.000756070252560837	APOE/CCN4/CDH2/COL1A1/CTHRC1/FGF10/FGF9/FGFR2/GPC3/GPC5/GREM1/MDK/SFRP1/SFRP2/SHH/SOST/SULF1/TGFB1/TNN/WNT11/WNT3/WNT5A/WNT5B	23
BP	GO:0048565	digestive tract development	13/544	134/18870	0.000135116687008216	0.00109789374966508	0.000756070252560837	COL3A1/FGF10/FGF9/FGFR2/IHH/RARRES2/SFRP1/SFRP2/SHH/TGFB2/TGFB3/WNT11/WNT5A	13
BP	GO:0035567	non-canonical Wnt signaling pathway	9/544	68/18870	0.000139658641513483	0.00113243040425546	0.000779854099737963	CTHRC1/GPC3/MYOC/SFRP1/SFRP2/WNT11/WNT5A/WNT5B/WNT7A	9
BP	GO:0043588	skin development	22/544	317/18870	0.000141740642397143	0.00114691803139688	0.000789831079673551	ADAMTS2/ANXA1/COL1A1/COL1A2/COL3A1/COL5A1/COL5A2/COL5A3/COMP/FGF10/FGFR2/FLG/FRAS1/HPSE/HRNR/ITGA6/KRT1/LAMA5/S100A7/SHH/TGFB2/WNT5A	22
BP	GO:0070977	bone maturation	6/544	29/18870	0.000150711837043503	0.00121697458435959	0.000838075889982582	ADAMTS12/ADAMTS7/GH1/GREM1/PHOSPHO1/THBS3	6
BP	GO:0001502	cartilage condensation	5/544	19/18870	0.000162551342085405	0.00130444093524734	0.000898310048366712	CCN2/COL11A1/COL2A1/MGP/WNT7A	5
BP	GO:0002523	leukocyte migration involved in inflammatory response	5/544	19/18870	0.000162551342085405	0.00130444093524734	0.000898310048366712	ELANE/MDK/PTN/S100A8/S100A9	5
BP	GO:0030903	notochord development	5/544	19/18870	0.000162551342085405	0.00130444093524734	0.000898310048366712	COL18A1/COL27A1/COL2A1/WNT11/WNT5A	5
BP	GO:0002455	humoral immune response mediated by circulating immunoglobulin	8/544	55/18870	0.000167383789886013	0.00134045080395314	0.000923108432122319	C1QA/C1QB/C1QC/CLU/HPX/MBL2/SERPING1/ZP3	8
BP	GO:0072175	epithelial tube formation	13/544	137/18870	0.000168893355862037	0.00134975677812377	0.000929517039734536	BMP7/CTHRC1/FGF10/FGFR2/GREM1/MMRN2/SFRP1/SFRP2/TGFB1/TGFB2/WNT4/WNT5A/WNT6	13
BP	GO:0046718	viral entry into host cell	14/544	156/18870	0.000173790823402819	0.0013860442671387	0.000954506608162892	APCS/CTSB/CTSL/DAG1/FCN1/FCN3/ICAM1/IFNA2/LGALS1/LGALS9/LRRC15/NCAM1/PLSCR1/PTX3	14
BP	GO:0030514	negative regulation of BMP signaling pathway	9/544	70/18870	0.000175150849856988	0.00139402848533718	0.000960004981636341	BMPER/FBN1/GREM1/HTRA1/SFRP1/SFRP2/SOST/VWC2/WNT5A	9
BP	GO:0071542	dopaminergic neuron differentiation	7/544	42/18870	0.000178866571947292	0.00142069072687788	0.000978366073228002	SFRP1/SFRP2/SHH/VEGFA/WNT2/WNT3/WNT5A	7
BP	GO:0008625	extrinsic apoptotic signaling pathway via death domain receptors	10/544	86/18870	0.000181110630850842	0.00143557895964218	0.000988618932313618	FGA/FGB/FGG/ICAM1/LGALS3/SERPINE1/SFRP1/SFRP2/THBS1/TIMP3	10
BP	GO:0046660	female sex differentiation	12/544	120/18870	0.000182225107451349	0.00144147111474754	0.000992676595634856	A2M/ADAMTS1/ANG/FGF10/MMP14/MMP2/PTX3/SFRP1/VEGFA/WNT4/WNT5A/ZP3	12
BP	GO:0010955	negative regulation of protein processing	6/544	30/18870	0.000183837939273804	0.00144539788692198	0.000995380787757802	CTSZ/GLG1/SERPINE1/SERPINE2/SERPINF2/THBS1	6
BP	GO:0070168	negative regulation of biomineral tissue development	6/544	30/18870	0.000183837939273804	0.00144539788692198	0.000995380787757802	AHSG/ASPN/ECM1/GREM1/LTBP3/TGFB1	6
BP	GO:1903318	negative regulation of protein maturation	6/544	30/18870	0.000183837939273804	0.00144539788692198	0.000995380787757802	CTSZ/GLG1/SERPINE1/SERPINE2/SERPINF2/THBS1	6
BP	GO:0052372	modulation by symbiont of entry into host	8/544	56/18870	0.000190420546534066	0.00149412808634003	0.0010289390935525	APCS/FCN1/FCN3/IFNA2/LGALS1/LGALS9/LRRC15/PTX3	8
BP	GO:0035581	sequestering of extracellular ligand from receptor	4/544	11/18870	0.000191839975042917	0.00149920817518449	0.00103243752321096	FBN1/FBN2/GREM1/LTBP1	4
BP	GO:1901731	positive regulation of platelet aggregation	4/544	11/18870	0.000191839975042917	0.00149920817518449	0.00103243752321096	CTSG/EMILIN1/EMILIN2/MMRN1	4
BP	GO:0002237	response to molecule of bacterial origin	24/544	369/18870	0.000192725309138591	0.00150310261183592	0.00103511944730746	ADAMTS13/ALPL/CD180/CTSG/DEFA1/DEFA1B/ELANE/ERBIN/FGF10/FGFR2/LGALS9/LOXL1/MMP3/MMP8/MMP9/PF4/S100A7/S100A8/S100A9/SERPINE1/SLPI/SPON2/SSC5D/WNT5A	24
BP	GO:0002548	monocyte chemotaxis	9/544	71/18870	0.000195534354804945	0.00152195477768017	0.00104810208956727	ANXA1/CCN3/CTSG/CXCL12/GREM1/LGALS3/PDGFB/S100A7/SERPINE1	9
BP	GO:0048675	axon extension	12/544	121/18870	0.00019710138123313	0.00153108352941896	0.00105438865202818	APOE/CXCL12/FN1/L1CAM/LAMB2/NTN1/SEMA3B/SEMA7A/TNR/VEGFA/WNT3/WNT5A	12
BP	GO:0010976	positive regulation of neuron projection development	14/544	158/18870	0.000198673503824171	0.00154021534701214	0.00106067732580569	APOE/BMP7/GPC2/ITGA6/MDK/NDNF/P3H1/PTN/RELN/S100A9/SERPINF1/TNN/VEGFA/WNT5A	14
BP	GO:0032496	response to lipopolysaccharide	23/544	348/18870	0.000206718285940644	0.00159939008484753	0.00110142831741492	ADAMTS13/ALPL/CD180/CTSG/DEFA1/DEFA1B/ELANE/ERBIN/FGF10/FGFR2/LGALS9/LOXL1/MMP3/MMP8/MMP9/PF4/S100A7/S100A8/S100A9/SERPINE1/SLPI/SPON2/WNT5A	23
BP	GO:0090090	negative regulation of canonical Wnt signaling pathway	13/544	140/18870	0.000209683455272517	0.00161910644190548	0.00111500608945792	APOE/CDH2/CTHRC1/GPC3/GREM1/MDK/SFRP1/SFRP2/SHH/SOST/TNN/WNT11/WNT5A	13
BP	GO:0043691	reverse cholesterol transport	5/544	20/18870	0.000211623531609298	0.00163084483486213	0.00112308979494408	APOA1/APOA4/APOC3/APOE/CLU	5
BP	GO:0050766	positive regulation of phagocytosis	9/544	72/18870	0.000217852485320358	0.00167552287719658	0.00115385756164467	AHSG/APOA1/CALR/CFP/FCN1/FCN2/FCN3/MBL2/PTX3	9
BP	GO:0032147	activation of protein kinase activity	10/544	88/18870	0.000219318665405773	0.00168346580323325	0.00115932749905569	AGT/ANG/ANGPT1/CHI3L1/FGF1/GH1/TGFB2/TLR3/VEGFA/WNT5A	10
BP	GO:0035767	endothelial cell chemotaxis	6/544	31/18870	0.000222454112714503	0.00170081057831324	0.00117127206880968	CCN3/FGF1/HRG/SMOC2/THBS1/VEGFA	6
BP	GO:1902042	negative regulation of extrinsic apoptotic signaling pathway via death domain receptors	6/544	31/18870	0.000222454112714503	0.00170081057831324	0.00117127206880968	FGA/FGB/FGG/ICAM1/SERPINE1/SFRP2	6
BP	GO:0042472	inner ear morphogenesis	11/544	105/18870	0.000222925528247864	0.00170106630985207	0.00117144817966668	COL11A1/COL2A1/CTHRC1/FGF10/FGF9/FGFR2/LRIG1/LRIG3/NTN1/TECTA/WNT5A	11
BP	GO:0001101	response to acid chemical	13/544	141/18870	0.00022503415806079	0.00171378954883943	0.00118021010450458	COL16A1/COL18A1/COL1A1/COL1A2/COL3A1/COL4A1/COL4A6/COL5A2/COL6A1/F7/GDF10/MMP2/VEGFA	13
BP	GO:0060828	regulation of canonical Wnt signaling pathway	19/544	262/18870	0.000227648152414806	0.00173030415651489	0.00119158297514888	APOE/CDH2/COL1A1/CTHRC1/FGF10/FGF9/FGFR2/GPC3/GPC5/GREM1/MDK/SFRP1/SFRP2/SHH/SOST/TGFB1/TNN/WNT11/WNT5A	19
BP	GO:0046849	bone remodeling	10/544	89/18870	0.000240824319102064	0.00182331706704175	0.00125563680073529	CTHRC1/GREM1/IHH/IL7/LTBP3/MDK/PTN/SFRP1/SPP2/TNFRSF11B	10
BP	GO:0050829	defense response to Gram-negative bacterium	10/544	89/18870	0.000240824319102064	0.00182331706704175	0.00125563680073529	CTSG/DEFA1/DEFA1B/DMBT1/ELANE/F2/FCN2/RARRES2/SERPINE1/SSC5D	10
BP	GO:0032760	positive regulation of tumor necrosis factor production	11/544	106/18870	0.000242399222231228	0.00183167038744375	0.00126138935836484	CLU/LGALS9/MMP8/ORM1/ORM2/PF4/SPON2/TGFB1/THBS1/TLR3/WNT5A	11
BP	GO:0048008	platelet-derived growth factor receptor signaling pathway	8/544	58/18870	0.000244325985619906	0.00184264490902469	0.00126894701984707	ADIPOQ/CSPG4/F3/F7/LOX/LRIG2/PDGFB/VEGFA	8
BP	GO:0050954	sensory perception of mechanical stimulus	15/544	181/18870	0.000248715823260235	0.00187211677818363	0.00128924297614088	COCH/COL11A1/COL11A2/COL1A1/COL2A1/COL4A3/CXCL12/EPYC/LRIG1/LRIG2/NAV2/SERPINB6/SERPINE2/TECTA/USH2A	15
BP	GO:0051147	regulation of muscle cell differentiation	14/544	162/18870	0.000257767524576147	0.00193649722524904	0.00133357890654177	CCN3/EFEMP2/FGF9/FGFR2/LAMA1/LAMA2/LAMB1/LAMB2/LAMC1/MMP14/NID1/PDGFB/SHH/TGFB1	14
BP	GO:0060055	angiogenesis involved in wound healing	6/544	32/18870	0.000267181605792049	0.00200334624883459	0.00137961483502865	DAG1/HPSE/NDNF/SERPINE1/SMOC2/VEGFA	6
BP	GO:0009880	embryonic pattern specification	9/544	74/18870	0.000268861635365189	0.00200433510894126	0.00138029581869471	BMP7/FGF10/FGFR2/IHH/LAMA5/PCSK6/SHH/WNT5A/WNT7A	9
BP	GO:0045669	positive regulation of osteoblast differentiation	9/544	74/18870	0.000268861635365189	0.00200433510894126	0.00138029581869471	BMP7/CCN1/CCN4/CTHRC1/FBN2/GDF10/NPNT/SFRP2/WNT4	9
BP	GO:0060415	muscle tissue morphogenesis	9/544	74/18870	0.000268861635365189	0.00200433510894126	0.00138029581869471	COL11A1/COL3A1/EFEMP2/FGFR2/TGFB1/TGFB2/TGFBR3/WNT2/WNT5A	9
BP	GO:2000047	regulation of cell-cell adhesion mediated by cadherin	5/544	21/18870	0.000271209795692321	0.00201796713882945	0.00138968358712278	ADAM19/PLG/SERPINF2/VEGFA/WNT5A	5
BP	GO:0044409	entry into host	14/544	163/18870	0.000274704874215111	0.00204006449608316	0.00140490104735956	APCS/CTSB/CTSL/DAG1/FCN1/FCN3/ICAM1/IFNA2/LGALS1/LGALS9/LRRC15/NCAM1/PLSCR1/PTX3	14
BP	GO:0031346	positive regulation of cell projection organization	23/544	355/18870	0.000275273676152282	0.00204038732476233	0.00140512336501195	AGRN/APOE/BMP7/CXCL12/EFNA5/FN1/GPC2/ITGA6/L1CAM/MDK/NDNF/NTN1/P3H1/PTN/RELN/S100A9/SEMA7A/SERPINF1/TGFB3/TNN/VEGFA/WNT3/WNT5A	23
BP	GO:0045687	positive regulation of glial cell differentiation	7/544	45/18870	0.000279241639273447	0.00206082444350435	0.00141919749334505	DAG1/MDK/PTN/PTPRZ1/SERPINE2/SHH/TGFB1	7
BP	GO:0010936	negative regulation of macrophage cytokine production	4/544	12/18870	0.00028121445804771	0.00206082444350435	0.00141919749334505	PRG2/TGFB1/TGFB2/TGFB3	4
BP	GO:0034370	triglyceride-rich lipoprotein particle remodeling	4/544	12/18870	0.00028121445804771	0.00206082444350435	0.00141919749334505	APOA1/APOA4/APOC3/APOE	4
BP	GO:0034372	very-low-density lipoprotein particle remodeling	4/544	12/18870	0.00028121445804771	0.00206082444350435	0.00141919749334505	APOA1/APOA4/APOC3/APOE	4
BP	GO:0060442	branching involved in prostate gland morphogenesis	4/544	12/18870	0.00028121445804771	0.00206082444350435	0.00141919749334505	BMP7/FGFR2/SFRP1/SHH	4
BP	GO:0061303	cornea development in camera-type eye	4/544	12/18870	0.00028121445804771	0.00206082444350435	0.00141919749334505	ANGPTL7/KERA/WNT2B/WNT6	4
BP	GO:0042246	tissue regeneration	9/544	75/18870	0.000297854225372085	0.00217865501194949	0.00150034212839819	ANXA1/CCN3/DAG1/EYS/FGF10/MDK/POSTN/PTN/WNT7A	9
BP	GO:0003206	cardiac chamber morphogenesis	12/544	127/18870	0.000309903923027796	0.00225988545590499	0.00155628189697398	ADAMTS1/BMP7/CCN1/COL11A1/FGFR2/SFRP2/TGFB1/TGFB2/TGFBR3/WNT11/WNT2/WNT5A	12
BP	GO:0007566	embryo implantation	8/544	60/18870	0.00031012331307862	0.00225988545590499	0.00155628189697398	CALR/FBLN1/HSPG2/IGFBP7/MMP2/MMP9/TIMP1/VEGFA	8
BP	GO:0055123	digestive system development	13/544	146/18870	0.000317052353486943	0.00230492638013032	0.00158729956417994	COL3A1/FGF10/FGF9/FGFR2/IHH/RARRES2/SFRP1/SFRP2/SHH/TGFB2/TGFB3/WNT11/WNT5A	13
BP	GO:0034368	protein-lipid complex remodeling	6/544	33/18870	0.000318678029384651	0.00230492638013032	0.00158729956417994	AGT/APOA1/APOA4/APOC3/APOE/PCSK6	6
BP	GO:0034369	plasma lipoprotein particle remodeling	6/544	33/18870	0.000318678029384651	0.00230492638013032	0.00158729956417994	AGT/APOA1/APOA4/APOC3/APOE/PCSK6	6
BP	GO:0048799	animal organ maturation	6/544	33/18870	0.000318678029384651	0.00230492638013032	0.00158729956417994	ADAMTS12/ADAMTS7/GH1/GREM1/PHOSPHO1/THBS3	6
BP	GO:0043536	positive regulation of blood vessel endothelial cell migration	9/544	76/18870	0.000329384802347102	0.00237793786675863	0.00163757930495791	ANGPT1/ANGPT4/ANXA1/PDGFB/PLG/SRPX2/TGFB1/THBS1/VEGFA	9
BP	GO:0030038	contractile actin filament bundle assembly	11/544	110/18870	0.00033530151099565	0.00240722933217579	0.00165775102527473	APOA1/CCN2/ELN/MYOC/S100A10/SERPINF2/SFRP1/TGFB3/TMEFF2/WNT11/WNT4	11
BP	GO:0043149	stress fiber assembly	11/544	110/18870	0.00033530151099565	0.00240722933217579	0.00165775102527473	APOA1/CCN2/ELN/MYOC/S100A10/SERPINF2/SFRP1/TGFB3/TMEFF2/WNT11/WNT4	11
BP	GO:1903557	positive regulation of tumor necrosis factor superfamily cytokine production	11/544	110/18870	0.00033530151099565	0.00240722933217579	0.00165775102527473	CLU/LGALS9/MMP8/ORM1/ORM2/PF4/SPON2/TGFB1/THBS1/TLR3/WNT5A	11
BP	GO:0045995	regulation of embryonic development	10/544	93/18870	0.000345353937692957	0.00247482415867056	0.00170430055482191	DAG1/LAMA1/LAMA2/LAMA3/LAMA4/LAMA5/SFRP2/WNT2/WNT2B/WNT4	10
BP	GO:0003179	heart valve morphogenesis	8/544	61/18870	0.000348066245765226	0.00247598772628597	0.00170510185172439	ADAMTS5/ADAMTS9/CCN1/ELN/EMILIN1/NPPA/TGFB1/TGFB2	8
BP	GO:0048010	vascular endothelial growth factor receptor signaling pathway	8/544	61/18870	0.000348066245765226	0.00247598772628597	0.00170510185172439	CLEC14A/EMILIN1/FGF10/FGF9/MMRN2/SULF1/VEGFA/VTN	8
BP	GO:0090497	mesenchymal cell migration	8/544	61/18870	0.000348066245765226	0.00247598772628597	0.00170510185172439	ANXA6/BMP7/CDH2/FN1/LAMA5/SEMA3B/SEMA7A/SHH	8
BP	GO:1905517	macrophage migration	8/544	61/18870	0.000348066245765226	0.00247598772628597	0.00170510185172439	EMILIN1/LGALS3/MDK/MMP14/MMP2/MMP28/RARRES2/THBS1	8
BP	GO:0008217	regulation of blood pressure	15/544	187/18870	0.000353423476766494	0.0025095005187588	0.00172818061091823	ADAMTS16/ADIPOQ/AGT/CMA1/COL1A2/CPA3/CTSG/CTSZ/EMILIN1/EMILIN2/NAV2/NPPA/PDGFB/POSTN/SERPINF2	15
BP	GO:0002701	negative regulation of production of molecular mediator of immune response	7/544	47/18870	0.000368246589295365	0.00260998130077226	0.00179737722512394	ANGPT1/APOA1/IFNA2/PRG2/TGFB1/TGFB2/TGFB3	7
BP	GO:0060537	muscle tissue development	26/544	433/18870	0.000369743170621455	0.00261581507230188	0.00180139468229147	ADAMTS9/BMP7/CALR/CDON/COL11A1/COL19A1/COL3A1/DLG1/EFEMP2/ELN/FGF9/FGFR2/GPC1/GREM1/IHH/LOX/NPPA/SHH/TGFB1/TGFB2/TGFBR3/TNN/VEGFA/WNT2/WNT5A/WNT8A	26
BP	GO:0003205	cardiac chamber development	14/544	168/18870	0.000374467672747631	0.00263802414501523	0.00181668907596176	ADAMTS1/ADAMTS6/BMP7/CCN1/COL11A1/CRELD1/FGFR2/SFRP2/TGFB1/TGFB2/TGFBR3/WNT11/WNT2/WNT5A	14
BP	GO:0051492	regulation of stress fiber assembly	10/544	94/18870	0.000376694596694088	0.00263802414501523	0.00181668907596176	APOA1/CCN2/MYOC/S100A10/SERPINF2/SFRP1/TGFB3/TMEFF2/WNT11/WNT4	10
BP	GO:0071229	cellular response to acid chemical	10/544	94/18870	0.000376694596694088	0.00263802414501523	0.00181668907596176	COL16A1/COL1A1/COL1A2/COL3A1/COL4A1/COL4A6/COL5A2/COL6A1/MMP2/VEGFA	10
BP	GO:0030212	hyaluronan metabolic process	6/544	34/18870	0.000377636824054703	0.00263802414501523	0.00181668907596176	ITIH1/ITIH2/ITIH4/ITIH5/PDGFB/TGFB1	6
BP	GO:0034110	regulation of homotypic cell-cell adhesion	6/544	34/18870	0.000377636824054703	0.00263802414501523	0.00181668907596176	ADAMTS18/CTSG/EMILIN1/EMILIN2/MMRN1/SERPINE2	6
BP	GO:0048841	regulation of axon extension involved in axon guidance	6/544	34/18870	0.000377636824054703	0.00263802414501523	0.00181668907596176	CXCL12/SEMA3B/SEMA7A/VEGFA/WNT3/WNT5A	6
BP	GO:0090183	regulation of kidney development	6/544	34/18870	0.000377636824054703	0.00263802414501523	0.00181668907596176	ADIPOQ/AGT/GREM1/VEGFA/WNT2B/WNT4	6
BP	GO:0030308	negative regulation of cell growth	15/544	189/18870	0.000395854885232698	0.00274345932410095	0.00188929756153193	CCN3/GREM1/HRG/NTN1/SEMA3B/SEMA7A/SERPINE2/SFRP1/SFRP2/TGFB1/TGFB2/TNR/WNT11/WNT3/WNT5A	15
BP	GO:0018158	protein oxidation	4/544	13/18870	0.000396968110232939	0.00274345932410095	0.00188929756153193	APOA1/LOX/LOXL1/LOXL2	4
BP	GO:0021681	cerebellar granular layer development	4/544	13/18870	0.000396968110232939	0.00274345932410095	0.00188929756153193	CBLN1/MDK/SERPINE2/WNT7A	4
BP	GO:0090177	establishment of planar polarity involved in neural tube closure	4/544	13/18870	0.000396968110232939	0.00274345932410095	0.00188929756153193	CTHRC1/SFRP1/SFRP2/WNT5A	4
BP	GO:1900115	extracellular regulation of signal transduction	4/544	13/18870	0.000396968110232939	0.00274345932410095	0.00188929756153193	FBN1/FBN2/GREM1/LTBP1	4
BP	GO:1900116	extracellular negative regulation of signal transduction	4/544	13/18870	0.000396968110232939	0.00274345932410095	0.00188929756153193	FBN1/FBN2/GREM1/LTBP1	4
BP	GO:0060191	regulation of lipase activity	9/544	78/18870	0.000400740424926042	0.00276461067568871	0.00190386355003659	ANG/ANGPTL3/ANGPTL4/ANXA1/ANXA8/APOA4/APOC3/APOH/FGFR2	9
BP	GO:0014033	neural crest cell differentiation	10/544	95/18870	0.000410367954635936	0.00282600910603896	0.00194614589908532	ANXA6/BMP7/CDH2/FN1/LAMA5/SEMA3B/SEMA7A/SFRP1/SHH/WNT8A	10
BP	GO:0043277	apoptotic cell clearance	7/544	48/18870	0.000420549502477251	0.00289099870375512	0.00199090132425653	ANXA1/FCN1/FCN2/FCN3/MFGE8/TGM2/THBS1	7
BP	GO:0061042	vascular wound healing	5/544	23/18870	0.000427603394921829	0.00292396405964152	0.00201360308839208	HPSE/NDNF/SERPINE1/SMOC2/VEGFA	5
BP	GO:0072202	cell differentiation involved in metanephros development	5/544	23/18870	0.000427603394921829	0.00292396405964152	0.00201360308839208	ADIPOQ/GREM1/LAMB2/PDGFB/WNT4	5
BP	GO:0098743	cell aggregation	5/544	23/18870	0.000427603394921829	0.00292396405964152	0.00201360308839208	CCN2/COL11A1/COL2A1/MGP/WNT7A	5
BP	GO:0034367	protein-containing complex remodeling	6/544	35/18870	0.000444786582854194	0.00303611790475517	0.00209083841833782	AGT/APOA1/APOA4/APOC3/APOE/PCSK6	6
BP	GO:0014909	smooth muscle cell migration	10/544	96/18870	0.00044650729976376	0.00304251640751306	0.00209524478060889	ADAMTS1/ADIPOQ/CCN3/CCN4/FGF9/MDK/PDGFB/POSTN/SERPINE1/VTN	10
BP	GO:0022409	positive regulation of cell-cell adhesion	21/544	322/18870	0.000459083489277164	0.00312273252601139	0.00215048602867227	ADAM19/ANXA1/BMP7/CTSG/ELANE/EMILIN1/EMILIN2/FGA/FGB/FGG/GP1BA/IHH/IL7/LGALS1/LGALS9/MDK/MMRN1/SERPINF2/SHH/WNT5A/ZP3	21
BP	GO:0050729	positive regulation of inflammatory response	13/544	152/18870	0.000468130532825021	0.00317315704972492	0.0021852111397233	AGT/CCN4/CTSC/LGALS1/MDK/MMP8/S100A8/S100A9/SERPINE1/TGFB1/TLR3/WNT5A/ZP3	13
BP	GO:1903038	negative regulation of leukocyte cell-cell adhesion	13/544	152/18870	0.000468130532825021	0.00317315704972492	0.0021852111397233	ANXA1/CTSG/CXCL12/DLG1/FGL1/FGL2/IFNA2/IHH/LGALS3/LGALS9/LRRC32/MDK/SHH	13
BP	GO:0050868	negative regulation of T cell activation	12/544	133/18870	0.000473248309259479	0.00320225859436205	0.00220525207010515	ANXA1/CTSG/DLG1/FGL1/FGL2/IFNA2/IHH/LGALS3/LGALS9/LRRC32/MDK/SHH	12
BP	GO:0014911	positive regulation of smooth muscle cell migration	7/544	49/18870	0.00047861886006978	0.0032273535633872	0.00222253385131088	ADAMTS1/CCN4/FGF9/MDK/PDGFB/POSTN/VTN	7
BP	GO:0060071	Wnt signaling pathway, planar cell polarity pathway	7/544	49/18870	0.00047861886006978	0.0032273535633872	0.00222253385131088	CTHRC1/GPC3/SFRP1/SFRP2/WNT11/WNT5A/WNT7A	7
BP	GO:0002573	myeloid leukocyte differentiation	17/544	235/18870	0.000492363656133608	0.00331428152586297	0.0022823972457092	ADIPOQ/ANXA2/APCS/C1QC/CCN4/FBN1/GPC3/LRRC17/MMP9/NDP/PF4/PRTN3/SFRP1/TGFB1/TLR3/TNFRSF11B/VEGFA	17
BP	GO:0043535	regulation of blood vessel endothelial cell migration	13/544	153/18870	0.000498458723579643	0.00334517739533368	0.00230367384723912	ANGPT1/ANGPT2/ANGPT4/ANXA1/APOE/HRG/MMRN2/PDGFB/PLG/SRPX2/TGFB1/THBS1/VEGFA	13
BP	GO:0002064	epithelial cell development	16/544	214/18870	0.000498676032929506	0.00334517739533368	0.00230367384723912	ADAMTSL4/ADIPOQ/CDH2/COL18A1/COL27A1/HAPLN2/HPSE/ICAM1/IHH/LAMB2/PDGFB/PLOD3/VEGFA/WNT5A/WNT5B/WNT7A	16
BP	GO:0030178	negative regulation of Wnt signaling pathway	14/544	173/18870	0.000503692000915984	0.00337299953716842	0.00232283371021328	APOE/CDH2/CTHRC1/FGF9/GPC3/GREM1/MDK/SFRP1/SFRP2/SHH/SOST/TNN/WNT11/WNT5A	14
BP	GO:0001569	branching involved in blood vessel morphogenesis	6/544	36/18870	0.000520890237020021	0.00347021900615054	0.00238978440420308	COL4A1/IHH/MDK/SFRP2/SHH/VEGFA	6
BP	GO:0006516	glycoprotein catabolic process	6/544	36/18870	0.000520890237020021	0.00347021900615054	0.00238978440420308	ADAMTS12/CST3/CTSL/GPC1/HPSE/MMP12	6
BP	GO:0016486	peptide hormone processing	6/544	36/18870	0.000520890237020021	0.00347021900615054	0.00238978440420308	CMA1/CPA3/CTSG/CTSL/CTSZ/PCSK6	6
BP	GO:0010640	regulation of platelet-derived growth factor receptor signaling pathway	5/544	24/18870	0.000527428320668249	0.00349578770900253	0.0024073924246776	ADIPOQ/F3/F7/LOX/LRIG2	5
BP	GO:0040037	negative regulation of fibroblast growth factor receptor signaling pathway	5/544	24/18870	0.000527428320668249	0.00349578770900253	0.0024073924246776	GPC1/SULF1/THBS1/WNT4/WNT5A	5
BP	GO:2001026	regulation of endothelial cell chemotaxis	5/544	24/18870	0.000527428320668249	0.00349578770900253	0.0024073924246776	FGF1/HRG/SMOC2/THBS1/VEGFA	5
BP	GO:0010633	negative regulation of epithelial cell migration	11/544	116/18870	0.000529643703210008	0.00350319752289734	0.00241249523163373	ADAMTS9/ANGPT2/ANGPT4/APOE/APOH/DCN/HRG/MMRN2/SERPINF1/TGFB1/THBS1	11
BP	GO:0003151	outflow tract morphogenesis	9/544	81/18870	0.000531252147524854	0.00350319752289734	0.00241249523163373	BMP7/ELN/FGFR2/SFRP2/TGFB2/TGFBR3/VEGFA/WNT11/WNT5A	9
BP	GO:0048644	muscle organ morphogenesis	9/544	81/18870	0.000531252147524854	0.00350319752289734	0.00241249523163373	COL11A1/COL3A1/EFEMP2/FGFR2/TGFB1/TGFB2/TGFBR3/WNT2/WNT5A	9
BP	GO:0043903	regulation of biological process involved in symbiotic interaction	8/544	65/18870	0.000539514196577115	0.0035516493889924	0.00244586186173497	APCS/FCN1/FCN3/IFNA2/LGALS1/LGALS9/LRRC15/PTX3	8
BP	GO:0022602	ovulation cycle process	7/544	50/18870	0.000542902900258521	0.00355742065633857	0.00244983627507082	A2M/ADAMTS1/MMP2/PTX3/TGFB2/TGFB3/ZP3	7
BP	GO:0033700	phospholipid efflux	4/544	14/18870	0.000543138632649014	0.00355742065633857	0.00244983627507082	APOA1/APOA4/APOC3/APOE	4
BP	GO:0034116	positive regulation of heterotypic cell-cell adhesion	4/544	14/18870	0.000543138632649014	0.00355742065633857	0.00244983627507082	BMP7/FGA/FGB/FGG	4
BP	GO:1902905	positive regulation of supramolecular fiber organization	14/544	175/18870	0.000565094360781225	0.00369499410315535	0.00254457694620786	APOA1/APOE/CCN2/CLU/DLG1/EFEMP2/MYOC/S100A10/SERPINF2/SFRP1/TGFB3/TNXB/WNT11/WNT4	14
BP	GO:0048588	developmental cell growth	17/544	239/18870	0.000596391848065244	0.00389308560989144	0.00268099369470816	APOE/CXCL12/EFNA5/FLRT1/FLRT3/FN1/L1CAM/LAMB2/NTN1/POSTN/SEMA3B/SEMA7A/TNN/TNR/VEGFA/WNT3/WNT5A	17
BP	GO:0071695	anatomical structure maturation	18/544	261/18870	0.000600186334725039	0.00391128141622827	0.00269352433157245	ADAMTS12/ADAMTS7/AGRN/ANG/C1QA/DAG1/FGG/GH1/GREM1/IHH/MMP2/MYOC/NTN4/PHOSPHO1/TGFB2/THBS3/VEGFA/WNT5A	18
BP	GO:0044319	wound healing, spreading of cells	6/544	37/18870	0.00060674411219814	0.00392765688629596	0.00270480138437802	CCN1/CD151/COL5A1/MMP12/TMEFF2/WNT7A	6
BP	GO:0045773	positive regulation of axon extension	6/544	37/18870	0.00060674411219814	0.00392765688629596	0.00270480138437802	CXCL12/FN1/L1CAM/NTN1/SEMA7A/VEGFA	6
BP	GO:0060323	head morphogenesis	6/544	37/18870	0.00060674411219814	0.00392765688629596	0.00270480138437802	COL1A1/CRISPLD2/IHH/MMP2/TGFB3/WNT3	6
BP	GO:0090505	epiboly involved in wound healing	6/544	37/18870	0.00060674411219814	0.00392765688629596	0.00270480138437802	CCN1/CD151/COL5A1/MMP12/TMEFF2/WNT7A	6
BP	GO:0050770	regulation of axonogenesis	13/544	157/18870	0.000636965177806935	0.00411512959475914	0.00283390544210607	CDH2/CXCL12/EFNA5/FN1/L1CAM/NTN1/SEMA3B/SEMA7A/TNR/VEGFA/WNT3/WNT5A/WNT7A	13
BP	GO:0071692	protein localization to extracellular region	23/544	377/18870	0.000637823897024975	0.00411512959475914	0.00283390544210607	ACHE/ANG/ANXA1/APOE/CBLN1/CBLN4/CCN3/COMP/EFNA5/F2/FBN1/FBN2/FGA/FGB/FGG/GPLD1/LTBP1/LTBP2/P3H1/SFRP1/TGFB1/TGFB2/TGFB3	23
BP	GO:0008585	female gonad development	10/544	101/18870	0.000669212293446579	0.00431048183705889	0.00296843578187616	A2M/ADAMTS1/ANG/MMP14/MMP2/PTX3/SFRP1/VEGFA/WNT4/ZP3	10
BP	GO:0007605	sensory perception of sound	13/544	158/18870	0.000676260293405388	0.00434866718474591	0.00299473232057004	COCH/COL11A1/COL11A2/COL1A1/COL2A1/COL4A3/EPYC/LRIG1/LRIG2/NAV2/SERPINB6/TECTA/USH2A	13
BP	GO:0060395	SMAD protein signal transduction	9/544	84/18870	0.000694723410304	0.00446000946383593	0.003071408761344	BMP7/BMPER/CCN3/CILP/GDF15/TGFB1/TGFB2/TGFB3/UCMA	9
BP	GO:0001990	regulation of systemic arterial blood pressure by hormone	6/544	38/18870	0.000703176863081227	0.00447727694460243	0.00308330010196617	AGT/CMA1/CPA3/CTSG/CTSZ/SERPINF2	6
BP	GO:0048846	axon extension involved in axon guidance	6/544	38/18870	0.000703176863081227	0.00447727694460243	0.00308330010196617	CXCL12/SEMA3B/SEMA7A/VEGFA/WNT3/WNT5A	6
BP	GO:0060563	neuroepithelial cell differentiation	6/544	38/18870	0.000703176863081227	0.00447727694460243	0.00308330010196617	CDH2/DSPP/SERPINE1/TGFB1/WNT11/WNT4	6
BP	GO:0090504	epiboly	6/544	38/18870	0.000703176863081227	0.00447727694460243	0.00308330010196617	CCN1/CD151/COL5A1/MMP12/TMEFF2/WNT7A	6
BP	GO:1902284	neuron projection extension involved in neuron projection guidance	6/544	38/18870	0.000703176863081227	0.00447727694460243	0.00308330010196617	CXCL12/SEMA3B/SEMA7A/VEGFA/WNT3/WNT5A	6
BP	GO:2001234	negative regulation of apoptotic signaling pathway	17/544	243/18870	0.000718756438474483	0.00456898528156284	0.00314645552616705	CLU/COL2A1/CXCL12/FGA/FGB/FGF10/FGG/ICAM1/IL7/ITGA6/LGALS3/MMP9/PF4/SERPINE1/SFRP2/THBS1/WNT4	17
BP	GO:0090280	positive regulation of calcium ion import	4/544	15/18870	0.000723846148173463	0.00457885739333181	0.00315325400738689	CASK/CXCL12/LGALS3/PDGFB	4
BP	GO:1903054	negative regulation of extracellular matrix organization	4/544	15/18870	0.000723846148173463	0.00457885739333181	0.00315325400738689	CHADL/CST3/EMILIN1/TGFB1	4
BP	GO:2000052	positive regulation of non-canonical Wnt signaling pathway	4/544	15/18870	0.000723846148173463	0.00457885739333181	0.00315325400738689	GPC3/SFRP1/WNT5A/WNT5B	4
BP	GO:0007548	sex differentiation	19/544	288/18870	0.000734185855605359	0.00463671197263612	0.00319309586494346	A2M/ADAMTS1/ANG/FGF10/FGF9/MMP14/MMP2/PTX3/SFRP1/SFRP2/SHH/TGFB2/TLR3/VEGFA/WNT2B/WNT4/WNT5A/WNT7A/ZP3	19
BP	GO:0034103	regulation of tissue remodeling	9/544	85/18870	0.000757547087712054	0.00476874050028139	0.00328401799859478	CST3/GREM1/HRG/LTBP3/MDK/SFRP1/TGFB1/THBS4/TNFRSF11B	9
BP	GO:0071230	cellular response to amino acid stimulus	9/544	85/18870	0.000757547087712054	0.00476874050028139	0.00328401799859478	COL16A1/COL1A1/COL1A2/COL3A1/COL4A1/COL4A6/COL5A2/COL6A1/MMP2	9
BP	GO:0048260	positive regulation of receptor-mediated endocytosis	7/544	53/18870	0.000777804862170602	0.00486818745183793	0.00335250266006834	ANGPT1/ANXA2/CLU/GREM1/SERPINE1/VEGFA/VTN	7
BP	GO:0090175	regulation of establishment of planar polarity	7/544	53/18870	0.000777804862170602	0.00486818745183793	0.00335250266006834	CTHRC1/GPC3/SFRP1/SFRP2/WNT11/WNT5A/WNT7A	7
BP	GO:0043931	ossification involved in bone maturation	5/544	26/18870	0.000778358498349988	0.00486818745183793	0.00335250266006834	ADAMTS12/ADAMTS7/GREM1/PHOSPHO1/THBS3	5
BP	GO:2000050	regulation of non-canonical Wnt signaling pathway	5/544	26/18870	0.000778358498349988	0.00486818745183793	0.00335250266006834	GPC3/SFRP1/SFRP2/WNT5A/WNT5B	5
BP	GO:0031349	positive regulation of defense response	27/544	480/18870	0.000782603235083332	0.00488686650331778	0.0033653660862189	AGT/CCN4/COLEC12/CTSC/CTSS/EMILIN1/EMILIN2/ERBIN/FCN1/FCN2/FCN3/HPX/LGALS1/MBL2/MDK/MMP12/MMP8/MMRN2/PLSCR1/S100A8/S100A9/SERPINE1/TGFB1/TLR3/TRIL/WNT5A/ZP3	27
BP	GO:0043491	phosphatidylinositol 3-kinase/protein kinase B signal transduction	19/544	290/18870	0.000797626855297099	0.00497268492130647	0.00342446538702362	AGT/ANGPT1/CHI3L1/DAG1/DCN/DLG1/F3/F7/FN1/GDF15/GH1/HPSE/LOX/MYOC/NDP/PDGFB/TGFB1/TGFB2/THBS1	19
BP	GO:0043627	response to estrogen	8/544	69/18870	0.000808386813805229	0.00503168971926204	0.00346509934864893	F7/MMP14/MMP2/SERPINB9/SFRP1/TGFB3/TNFRSF11B/WNT7A	8
BP	GO:0140448	signaling receptor ligand precursor processing	6/544	39/18870	0.0008110482945211	0.00504017852147192	0.00347094520653156	CMA1/CPA3/CTSG/CTSL/CTSZ/PCSK6	6
BP	GO:0043405	regulation of MAP kinase activity	12/544	142/18870	0.000850452965573786	0.00527661232953448	0.00363376658066755	ADIPOQ/AGT/APOE/ELANE/FGF1/GH1/NPPA/PDGFB/TGFB1/THBS1/VEGFA/WNT5A	12
BP	GO:0045926	negative regulation of growth	17/544	247/18870	0.000862008369976015	0.0053397775262948	0.00367726562261236	CCN3/GDF15/GPC3/GREM1/HRG/NTN1/SEMA3B/SEMA7A/SERPINE2/SFRP1/SFRP2/TGFB1/TGFB2/TNR/WNT11/WNT3/WNT5A	17
BP	GO:0051896	regulation of phosphatidylinositol 3-kinase/protein kinase B signal transduction	17/544	248/18870	0.000901407335612895	0.00557494600560587	0.00383921562150916	AGT/ANGPT1/CHI3L1/DAG1/DCN/DLG1/F3/F7/FN1/GDF15/GH1/HPSE/MYOC/PDGFB/TGFB1/TGFB2/THBS1	17
BP	GO:0046545	development of primary female sexual characteristics	10/544	105/18870	0.000907239887045303	0.00559320590679993	0.00385179039763094	A2M/ADAMTS1/ANG/MMP14/MMP2/PTX3/SFRP1/VEGFA/WNT4/ZP3	10
BP	GO:0110020	regulation of actomyosin structure organization	10/544	105/18870	0.000907239887045303	0.00559320590679993	0.00385179039763094	APOA1/CCN2/MYOC/S100A10/SERPINF2/SFRP1/TGFB3/TMEFF2/WNT11/WNT4	10
BP	GO:0048714	positive regulation of oligodendrocyte differentiation	5/544	27/18870	0.000932842521703501	0.00574193400046973	0.00395421277445758	DAG1/MDK/PTN/PTPRZ1/SHH	5
BP	GO:0034112	positive regulation of homotypic cell-cell adhesion	4/544	16/18870	0.000943261299779822	0.00576949116274776	0.00397319015787904	CTSG/EMILIN1/EMILIN2/MMRN1	4
BP	GO:0034375	high-density lipoprotein particle remodeling	4/544	16/18870	0.000943261299779822	0.00576949116274776	0.00397319015787904	APOA1/APOA4/APOC3/APOE	4
BP	GO:0042249	establishment of planar polarity of embryonic epithelium	4/544	16/18870	0.000943261299779822	0.00576949116274776	0.00397319015787904	CTHRC1/SFRP1/SFRP2/WNT5A	4
BP	GO:0090136	epithelial cell-cell adhesion	4/544	16/18870	0.000943261299779822	0.00576949116274776	0.00397319015787904	CCN3/IHH/SERPINB8/THBS4	4
BP	GO:0048864	stem cell development	9/544	88/18870	0.000974307801338002	0.0059500180823849	0.00409751096193291	ANXA6/BMP7/CDH2/FN1/LAMA5/SEMA3B/SEMA7A/SHH/WNT7A	9
BP	GO:0072089	stem cell proliferation	11/544	125/18870	0.000991191687527045	0.00604362404137369	0.0041619731934334	FBLN1/FGF10/FGF9/LTBP3/SFRP2/SHH/TGFB1/WNT11/WNT2B/WNT3/WNT5A	11
BP	GO:0051347	positive regulation of transferase activity	24/544	414/18870	0.00100006000091169	0.00608813956667869	0.00419262904193467	ADIPOQ/AGT/ANG/ANGPT1/APOA1/APOA4/APOE/CCN1/CHI3L1/CLU/ELANE/F2/FGF1/FGFR2/GH1/GREM1/PDGFB/RELN/TGFB1/TGFB2/THBS1/TLR3/VEGFA/WNT5A	24
BP	GO:1902074	response to salt	22/544	366/18870	0.00100657669828839	0.00611822205970599	0.00421334550753778	ACHE/ADAMTS13/ADIPOQ/AGRN/ALPL/AMELX/ANXA11/ASPN/CALR/COL18A1/COL1A1/F7/FGA/FGB/FGG/GPLD1/HSP90B1/PDGFB/SHH/TGM2/THBS1/WNT5A	22
BP	GO:0045834	positive regulation of lipid metabolic process	12/544	145/18870	0.00102175125871642	0.00619107938978872	0.00426351908760723	ADIPOQ/ANGPTL3/ANXA1/APOA1/APOA4/APOE/CCN1/F2/FGF1/GPLD1/TGFB1/WNT4	12
BP	GO:2001235	positive regulation of apoptotic signaling pathway	12/544	145/18870	0.00102175125871642	0.00619107938978872	0.00426351908760723	AGT/CTSC/CTSH/CTSL/CTSS/S100A8/S100A9/SFRP1/SRPX/THBS1/TIMP3/WNT5A	12
BP	GO:0032231	regulation of actin filament bundle assembly	10/544	107/18870	0.00105002025460149	0.00634257957833934	0.00436785048202078	APOA1/CCN2/MYOC/S100A10/SERPINF2/SFRP1/TGFB3/TMEFF2/WNT11/WNT4	10
BP	GO:0048144	fibroblast proliferation	10/544	107/18870	0.00105002025460149	0.00634257957833934	0.00436785048202078	AGT/CD248/COL3A1/FGF10/FN1/PDGFB/S100A6/SFRP1/WNT2/WNT5A	10
BP	GO:0014910	regulation of smooth muscle cell migration	9/544	89/18870	0.00105682469308954	0.00635399556215091	0.00437571215876889	ADAMTS1/ADIPOQ/CCN4/FGF9/MDK/PDGFB/POSTN/SERPINE1/VTN	9
BP	GO:0048145	regulation of fibroblast proliferation	9/544	89/18870	0.00105682469308954	0.00635399556215091	0.00437571215876889	AGT/CD248/FGF10/FN1/PDGFB/S100A6/SFRP1/WNT2/WNT5A	9
BP	GO:0042471	ear morphogenesis	11/544	126/18870	0.00105845394663018	0.00635399556215091	0.00437571215876889	COL11A1/COL2A1/CTHRC1/FGF10/FGF9/FGFR2/LRIG1/LRIG3/NTN1/TECTA/WNT5A	11
BP	GO:0043200	response to amino acid	11/544	126/18870	0.00105845394663018	0.00635399556215091	0.00437571215876889	COL16A1/COL1A1/COL1A2/COL3A1/COL4A1/COL4A6/COL5A2/COL6A1/F7/GDF10/MMP2	11
BP	GO:0048246	macrophage chemotaxis	6/544	41/18870	0.00106469436673447	0.00638159401295784	0.00439471797575095	LGALS3/MDK/MMP2/MMP28/RARRES2/THBS1	6
BP	GO:0014015	positive regulation of gliogenesis	8/544	72/18870	0.00107334785808783	0.006423548660729	0.00442361026259211	DAG1/MDK/NTN1/PTN/PTPRZ1/SERPINE2/SHH/TGFB1	8
BP	GO:0035296	regulation of tube diameter	12/544	146/18870	0.00108485862336383	0.00647248985122139	0.00445731386848977	AGT/APOE/COMP/FGA/FGB/FGG/KNG1/MMP2/NPPA/PLOD3/SERPINF2/SOD3	12
BP	GO:0097746	blood vessel diameter maintenance	12/544	146/18870	0.00108485862336383	0.00647248985122139	0.00445731386848977	AGT/APOE/COMP/FGA/FGB/FGG/KNG1/MMP2/NPPA/PLOD3/SERPINF2/SOD3	12
BP	GO:1903055	positive regulation of extracellular matrix organization	5/544	28/18870	0.00110900583044805	0.00659629195323157	0.00454257083125411	DAG1/EFEMP2/EMILIN1/TGFB1/TNXB	5
BP	GO:1903672	positive regulation of sprouting angiogenesis	5/544	28/18870	0.00110900583044805	0.00659629195323157	0.00454257083125411	BMPER/FGF1/PKM/TNN/VEGFA	5
BP	GO:0044000	movement in host	14/544	188/18870	0.00114014859390295	0.00677115770446341	0.00466299304218156	APCS/CTSB/CTSL/DAG1/FCN1/FCN3/ICAM1/IFNA2/LGALS1/LGALS9/LRRC15/NCAM1/PLSCR1/PTX3	14
BP	GO:0006029	proteoglycan metabolic process	9/544	90/18870	0.00114490864805452	0.00678904609014316	0.00467531197220819	ADAMTS12/ADAMTS7/COL11A1/COL2A1/GPC1/HPSE/IHH/NDNF/SULF1	9
BP	GO:0035150	regulation of tube size	12/544	147/18870	0.00115116891632878	0.00681576230338563	0.00469371023169356	AGT/APOE/COMP/FGA/FGB/FGG/KNG1/MMP2/NPPA/PLOD3/SERPINF2/SOD3	12
BP	GO:0003170	heart valve development	8/544	73/18870	0.00117563734222266	0.00695003871718847	0.00478618038386252	ADAMTS5/ADAMTS9/CCN1/ELN/EMILIN1/NPPA/TGFB1/TGFB2	8
BP	GO:0001991	regulation of systemic arterial blood pressure by circulatory renin-angiotensin	4/544	17/18870	0.00120557619473907	0.00706852903241012	0.00486777935697168	CMA1/CPA3/CTSG/CTSZ	4
BP	GO:0032488	Cdc42 protein signal transduction	4/544	17/18870	0.00120557619473907	0.00706852903241012	0.00486777935697168	APOA1/APOC3/APOE/NTN1	4
BP	GO:0032905	transforming growth factor beta1 production	4/544	17/18870	0.00120557619473907	0.00706852903241012	0.00486777935697168	AGT/COL3A1/LUM/THBS1	4
BP	GO:0048557	embryonic digestive tract morphogenesis	4/544	17/18870	0.00120557619473907	0.00706852903241012	0.00486777935697168	FGF10/FGFR2/IHH/SHH	4
BP	GO:0097067	cellular response to thyroid hormone stimulus	4/544	17/18870	0.00120557619473907	0.00706852903241012	0.00486777935697168	CTSB/CTSH/CTSL/CTSS	4
BP	GO:0043113	receptor clustering	7/544	57/18870	0.00120841999936156	0.00706852903241012	0.00486777935697168	AGRN/APOE/CDH2/COLQ/DLG1/PTN/RELN	7
BP	GO:0061005	cell differentiation involved in kidney development	7/544	57/18870	0.00120841999936156	0.00706852903241012	0.00486777935697168	ADIPOQ/GREM1/LAMB2/MMP9/PDGFB/SHH/WNT4	7
BP	GO:0006958	complement activation, classical pathway	6/544	42/18870	0.00121233233253233	0.00708075004444449	0.00487619542060097	C1QA/C1QB/C1QC/CLU/MBL2/SERPING1	6
BP	GO:0007224	smoothened signaling pathway	12/544	148/18870	0.00122080598951056	0.00711953523011862	0.00490290504085084	CDON/FGF10/FGF9/FGFR2/GPC2/GPC3/HSPG2/IHH/NDP/SERPINE2/SFRP1/SHH	12
BP	GO:0030901	midbrain development	9/544	91/18870	0.00123883203453875	0.00719315956245424	0.00495360682101909	CMA1/FGF9/FGFR2/SFRP1/SFRP2/SHH/WNT2/WNT3/WNT5A	9
BP	GO:0097006	regulation of plasma lipoprotein particle levels	9/544	91/18870	0.00123883203453875	0.00719315956245424	0.00495360682101909	ADIPOQ/AGT/ANXA2/APOA1/APOA4/APOC3/APOE/GPLD1/PCSK6	9
BP	GO:0008406	gonad development	16/544	233/18870	0.00123898654667402	0.00719315956245424	0.00495360682101909	A2M/ADAMTS1/ANG/FGF9/MMP14/MMP2/PTX3/SFRP1/SFRP2/TGFB2/TLR3/VEGFA/WNT2B/WNT4/WNT5A/ZP3	16
BP	GO:0051250	negative regulation of lymphocyte activation	13/544	169/18870	0.00126109953633954	0.00731061283454145	0.005034491628969	ANXA1/CTSG/DLG1/FGL1/FGL2/IFNA2/IHH/LGALS3/LGALS9/LRRC32/MDK/SFRP1/SHH	13
BP	GO:0060603	mammary gland duct morphogenesis	5/544	29/18870	0.00130865041240733	0.00755244903683515	0.00520103339004773	FGF10/FGFR2/NTN1/WNT4/WNT5A	5
BP	GO:0090025	regulation of monocyte chemotaxis	5/544	29/18870	0.00130865041240733	0.00755244903683515	0.00520103339004773	CCN3/CXCL12/GREM1/S100A7/SERPINE1	5
BP	GO:0097066	response to thyroid hormone	5/544	29/18870	0.00130865041240733	0.00755244903683515	0.00520103339004773	CTSB/CTSH/CTSL/CTSS/F7	5
BP	GO:0002700	regulation of production of molecular mediator of immune response	14/544	191/18870	0.00132661795267407	0.00764366459078766	0.005263849456662	ANGPT1/APOA1/CLC/HPX/IFNA2/PRG2/SEMA7A/SPON2/TGFB1/TGFB2/TGFB3/TLR3/TRIL/WNT5A	14
BP	GO:0045862	positive regulation of proteolysis	21/544	350/18870	0.00132839176075738	0.00764366459078766	0.005263849456662	ANXA2/APOE/CCBE1/CLEC3B/CLU/COL4A3/CTSC/CTSD/CTSH/CTSL/CTSS/F12/F3/GPLD1/LGALS9/MMP14/S100A10/S100A8/S100A9/SPON1/TGFB1I1	21
BP	GO:0001738	morphogenesis of a polarized epithelium	9/544	92/18870	0.00133887455956808	0.00768122420880714	0.00528971508335925	CTHRC1/GPC3/LAMA1/LAMA5/SFRP1/SFRP2/WNT11/WNT5A/WNT7A	9
BP	GO:1903510	mucopolysaccharide metabolic process	9/544	92/18870	0.00133887455956808	0.00768122420880714	0.00528971508335925	ANGPT1/HPSE/ITIH1/ITIH2/ITIH4/ITIH5/NDNF/PDGFB/TGFB1	9
BP	GO:0071621	granulocyte chemotaxis	11/544	130/18870	0.00136628099198454	0.00782689583018874	0.00539003260461532	ANXA1/LGALS3/MDK/PF4/RARRES2/S100A7/S100A8/S100A9/TGFB2/THBS1/THBS4	11
BP	GO:0055090	acylglycerol homeostasis	6/544	43/18870	0.00137513260780752	0.00785443389518293	0.00540899683659272	ANGPTL3/ANGPTL4/APOA1/APOA4/APOC3/APOE	6
BP	GO:0070328	triglyceride homeostasis	6/544	43/18870	0.00137513260780752	0.00785443389518293	0.00540899683659272	ANGPTL3/ANGPTL4/APOA1/APOA4/APOC3/APOE	6
BP	GO:0048525	negative regulation of viral process	9/544	93/18870	0.00144532319762614	0.0082311368029031	0.00566841525724342	APCS/FCN1/FCN3/IFNA2/LRRC15/MBL2/PLSCR1/PTX3/SLPI	9
BP	GO:1904705	regulation of vascular associated smooth muscle cell proliferation	9/544	93/18870	0.00144532319762614	0.0082311368029031	0.00566841525724342	ADAMTS1/ADIPOQ/EFEMP2/FGF9/FGFR2/MMP2/MMP9/PDGFB/TGFB3	9
BP	GO:0045860	positive regulation of protein kinase activity	18/544	282/18870	0.00145382148335364	0.00826741235921748	0.00569339660815535	ADIPOQ/AGT/ANG/ANGPT1/CCN1/CHI3L1/CLU/ELANE/FGF1/GH1/PDGFB/RELN/TGFB1/TGFB2/THBS1/TLR3/VEGFA/WNT5A	18
BP	GO:0001755	neural crest cell migration	7/544	59/18870	0.00148412852360805	0.00840285012491788	0.00578666653136114	ANXA6/BMP7/FN1/LAMA5/SEMA3B/SEMA7A/SHH	7
BP	GO:0009948	anterior/posterior axis specification	7/544	59/18870	0.00148412852360805	0.00840285012491788	0.00578666653136114	GPC3/LEFTY2/PCSK6/SHH/WNT3/WNT5A/WNT8A	7
BP	GO:0060135	maternal process involved in female pregnancy	7/544	59/18870	0.00148412852360805	0.00840285012491788	0.00578666653136114	ANGPT2/CTSB/IHH/LGALS9/NDP/PTN/WNT4	7
BP	GO:0034384	high-density lipoprotein particle clearance	4/544	18/18870	0.00151497801564521	0.00852778929386374	0.00587270654119675	APOA1/APOC3/APOE/GPLD1	4
BP	GO:0048569	post-embryonic animal organ development	4/544	18/18870	0.00151497801564521	0.00852778929386374	0.00587270654119675	EFEMP1/FBN1/MFAP2/VEGFA	4
BP	GO:0090190	positive regulation of branching involved in ureteric bud morphogenesis	4/544	18/18870	0.00151497801564521	0.00852778929386374	0.00587270654119675	AGT/GREM1/VEGFA/WNT2B	4
BP	GO:0097094	craniofacial suture morphogenesis	4/544	18/18870	0.00151497801564521	0.00852778929386374	0.00587270654119675	FREM1/MMP14/MMP16/TGFB3	4
BP	GO:0021700	developmental maturation	20/544	330/18870	0.00152099759054106	0.00854928312830893	0.00588750838230608	ADAMTS12/ADAMTS7/AGRN/ANG/BCAN/C1QA/DAG1/FGG/GH1/GREM1/IHH/MMP2/MYOC/NTN4/PHOSPHO1/RELN/TGFB2/THBS3/VEGFA/WNT5A	20
BP	GO:0007263	nitric oxide mediated signal transduction	5/544	30/18870	0.00153361290703403	0.00860773487127195	0.00592776147972845	AGT/APOE/NDNF/THBS1/VEGFA	5
BP	GO:0045137	development of primary sexual characteristics	16/544	238/18870	0.00154382492606484	0.00865254835907048	0.00595862252165377	A2M/ADAMTS1/ANG/FGF9/MMP14/MMP2/PTX3/SFRP1/SFRP2/TGFB2/TLR3/VEGFA/WNT2B/WNT4/WNT5A/ZP3	16
BP	GO:0042177	negative regulation of protein catabolic process	10/544	113/18870	0.0015922184996434	0.00891091736688033	0.00613654968541464	ANXA2/CST3/LRIG2/SERPINB12/SERPINE2/SHH/TIMP1/TIMP2/TIMP3/TIMP4	10
BP	GO:0008347	glial cell migration	7/544	60/18870	0.00163918581556476	0.00914741049950221	0.00629941191371758	COL3A1/CSPG4/LAMB1/MMP14/NTN1/RELN/TGFB2	7
BP	GO:0045620	negative regulation of lymphocyte differentiation	7/544	60/18870	0.00163918581556476	0.00914741049950221	0.00629941191371758	ANXA1/FGL2/IFNA2/IHH/MDK/SFRP1/SHH	7
BP	GO:0048593	camera-type eye morphogenesis	11/544	133/18870	0.00164242473827962	0.00915233527041324	0.00630280338287171	BMP7/CDON/COL8A1/COL8A2/IHH/IMPG2/NDP/VEGFA/WNT2/WNT2B/WNT5A	11
BP	GO:0045638	negative regulation of myeloid cell differentiation	9/544	95/18870	0.0016786225430002	0.00932728176968923	0.0064232812013606	ADIPOQ/APCS/C1QC/FBN1/LRRC17/PF4/SFRP1/TLR3/TNFRSF11B	9
BP	GO:1990874	vascular associated smooth muscle cell proliferation	9/544	95/18870	0.0016786225430002	0.00932728176968923	0.0064232812013606	ADAMTS1/ADIPOQ/EFEMP2/FGF9/FGFR2/MMP2/MMP9/PDGFB/TGFB3	9
BP	GO:1905521	regulation of macrophage migration	6/544	45/18870	0.00175022013127836	0.00971122141412163	0.00668768323846362	EMILIN1/MDK/MMP14/MMP28/RARRES2/THBS1	6
BP	GO:0014706	striated muscle tissue development	17/544	264/18870	0.0017738161083177	0.0098281052278259	0.0067681758859303	ADAMTS9/BMP7/CALR/COL11A1/FGF9/FGFR2/GREM1/LOX/NPPA/SHH/TGFB1/TGFB2/TGFBR3/VEGFA/WNT2/WNT5A/WNT8A	17
BP	GO:0055008	cardiac muscle tissue morphogenesis	7/544	61/18870	0.00180655316720545	0.00996924419562144	0.00686537197167166	COL11A1/FGFR2/TGFB1/TGFB2/TGFBR3/WNT2/WNT5A	7
BP	GO:1903670	regulation of sprouting angiogenesis	7/544	61/18870	0.00180655316720545	0.00996924419562144	0.00686537197167166	ADAMTS9/BMPER/FGF1/PKM/THBS1/TNN/VEGFA	7
BP	GO:0035418	protein localization to synapse	8/544	78/18870	0.00180955642582727	0.00996924419562144	0.00686537197167166	DAG1/DLG1/GPC4/GPC6/LRRTM1/RELN/WNT5A/WNT7A	8
BP	GO:0050772	positive regulation of axonogenesis	8/544	78/18870	0.00180955642582727	0.00996924419562144	0.00686537197167166	CXCL12/EFNA5/FN1/L1CAM/NTN1/SEMA7A/VEGFA/WNT3	8
BP	GO:0007584	response to nutrient	12/544	155/18870	0.00181244820395961	0.00997103232886563	0.00686660337894942	A2M/ADIPOQ/ALPL/AMELX/BMP7/COL1A1/F7/POSTN/SFRP1/SFRP2/TNC/TNFRSF11B	12
BP	GO:0048259	regulation of receptor-mediated endocytosis	10/544	115/18870	0.00181661414228491	0.00997981517487214	0.00687265173162505	ADIPOQ/ANGPT1/ANXA2/APOC3/CLU/GREM1/LRRTM1/SERPINE1/VEGFA/VTN	10
BP	GO:0048266	behavioral response to pain	4/544	19/18870	0.00187562512859448	0.0102749337086897	0.00707588664799731	ADAM11/THBS1/THBS4/VWA1	4
BP	GO:1902548	negative regulation of cellular response to vascular endothelial growth factor stimulus	4/544	19/18870	0.00187562512859448	0.0102749337086897	0.00707588664799731	ADAMTS12/DCN/EMILIN1/HRG	4
BP	GO:0097530	granulocyte migration	12/544	156/18870	0.00191351775237369	0.0104677506341118	0.00720867102858643	ANXA1/LGALS3/MDK/PF4/PRTN3/RARRES2/S100A7/S100A8/S100A9/TGFB2/THBS1/THBS4	12
BP	GO:0033674	positive regulation of kinase activity	20/544	337/18870	0.00194750967868333	0.0106387167257469	0.00732640771860883	ADIPOQ/AGT/ANG/ANGPT1/CCN1/CHI3L1/CLU/ELANE/F2/FGF1/FGFR2/GH1/PDGFB/RELN/TGFB1/TGFB2/THBS1/TLR3/VEGFA/WNT5A	20
BP	GO:0045685	regulation of glial cell differentiation	8/544	79/18870	0.00196376855632602	0.010701760263926	0.00736982297973766	DAG1/F2/MDK/PTN/PTPRZ1/SERPINE2/SHH/TGFB1	8
BP	GO:0030517	negative regulation of axon extension	6/544	46/18870	0.00196456103712133	0.010701760263926	0.00736982297973766	NTN1/SEMA3B/SEMA7A/TNR/WNT3/WNT5A	6
BP	GO:0003044	regulation of systemic arterial blood pressure mediated by a chemical signal	6/544	47/18870	0.00219816802948611	0.0119200957985023	0.00820883609517981	AGT/CMA1/CPA3/CTSG/CTSZ/SERPINF2	6
BP	GO:0099054	presynapse assembly	6/544	47/18870	0.00219816802948611	0.0119200957985023	0.00820883609517981	CBLN1/GPC4/LRRTM3/NTNG2/WNT5A/WNT7A	6
BP	GO:1905314	semi-lunar valve development	6/544	47/18870	0.00219816802948611	0.0119200957985023	0.00820883609517981	ADAMTS5/ELN/EMILIN1/NPPA/TGFB1/TGFB2	6
BP	GO:0050830	defense response to Gram-positive bacterium	10/544	118/18870	0.00220049142315298	0.0119200957985023	0.00820883609517981	ANG/CTSG/DEFA1/DEFA1B/DMBT1/FCN2/MBL2/RARRES2/SSC5D/ZG16	10
BP	GO:0002695	negative regulation of leukocyte activation	14/544	202/18870	0.00224241466205081	0.0121302765284197	0.00835357815022885	ANXA1/CTSG/DLG1/FGL1/FGL2/FN1/IFNA2/IHH/LGALS3/LGALS9/LRRC32/MDK/SFRP1/SHH	14
BP	GO:1904862	inhibitory synapse assembly	4/544	20/18870	0.00229162552784078	0.0123792399862776	0.00852502813299675	CBLN1/CBLN4/HAPLN4/WNT5A	4
BP	GO:1905475	regulation of protein localization to membrane	13/544	181/18870	0.00232791598192133	0.012557813435809	0.00864800366968143	CDH2/DAG1/DLG1/GPC1/GPC2/GPC3/GPC4/GPC5/GPC6/LGALS3/LRRC15/MMP14/TGFB1	13
BP	GO:0030511	positive regulation of transforming growth factor beta receptor signaling pathway	5/544	33/18870	0.00237917304830818	0.0127458043029365	0.00877746456007419	NPNT/TGFB1I1/TGFBR3/THBS1/TNXB	5
BP	GO:0045671	negative regulation of osteoclast differentiation	5/544	33/18870	0.00237917304830818	0.0127458043029365	0.00877746456007419	FBN1/LRRC17/SFRP1/TLR3/TNFRSF11B	5
BP	GO:0099174	regulation of presynapse organization	5/544	33/18870	0.00237917304830818	0.0127458043029365	0.00877746456007419	CBLN1/GPC4/LRRTM3/NTNG2/WNT7A	5
BP	GO:1903846	positive regulation of cellular response to transforming growth factor beta stimulus	5/544	33/18870	0.00237917304830818	0.0127458043029365	0.00877746456007419	NPNT/TGFB1I1/TGFBR3/THBS1/TNXB	5
BP	GO:1905606	regulation of presynapse assembly	5/544	33/18870	0.00237917304830818	0.0127458043029365	0.00877746456007419	CBLN1/GPC4/LRRTM3/NTNG2/WNT7A	5
BP	GO:0001885	endothelial cell development	7/544	64/18870	0.00238906654698074	0.0127460638303203	0.00877764328495962	COL18A1/COL27A1/HAPLN2/HPSE/ICAM1/PLOD3/VEGFA	7
BP	GO:0030225	macrophage differentiation	7/544	64/18870	0.00238906654698074	0.0127460638303203	0.00877764328495962	ADIPOQ/C1QC/MMP9/NDP/PF4/TGFB1/VEGFA	7
BP	GO:0031100	animal organ regeneration	7/544	64/18870	0.00238906654698074	0.0127460638303203	0.00877764328495962	ANGPT2/CXCL12/F7/HSPG2/IHH/TGFBR3/VTN	7
BP	GO:0001886	endothelial cell morphogenesis	3/544	10/18870	0.00245769562953781	0.0129520893149591	0.00891952380869182	COL18A1/COL27A1/PLOD3	3
BP	GO:0003418	growth plate cartilage chondrocyte differentiation	3/544	10/18870	0.00245769562953781	0.0129520893149591	0.00891952380869182	ANXA6/COL27A1/MATN1	3
BP	GO:0014012	peripheral nervous system axon regeneration	3/544	10/18870	0.00245769562953781	0.0129520893149591	0.00891952380869182	APOA4/MMP2/TNC	3
BP	GO:0032429	regulation of phospholipase A2 activity	3/544	10/18870	0.00245769562953781	0.0129520893149591	0.00891952380869182	ANG/ANXA1/ANXA8	3
BP	GO:0048865	stem cell fate commitment	3/544	10/18870	0.00245769562953781	0.0129520893149591	0.00891952380869182	SFRP1/SFRP2/WNT8A	3
BP	GO:0060054	positive regulation of epithelial cell proliferation involved in wound healing	3/544	10/18870	0.00245769562953781	0.0129520893149591	0.00891952380869182	FGF10/MMP12/WNT7A	3
BP	GO:0061299	retina vasculature morphogenesis in camera-type eye	3/544	10/18870	0.00245769562953781	0.0129520893149591	0.00891952380869182	COL4A1/LAMA1/NDP	3
BP	GO:0072203	cell proliferation involved in metanephros development	3/544	10/18870	0.00245769562953781	0.0129520893149591	0.00891952380869182	BMP7/GPC3/SHH	3
BP	GO:2000347	positive regulation of hepatocyte proliferation	3/544	10/18870	0.00245769562953781	0.0129520893149591	0.00891952380869182	FGF1/MDK/PTN	3
BP	GO:0014032	neural crest cell development	8/544	82/18870	0.00248924111608104	0.0130901092538003	0.00901457195888841	ANXA6/BMP7/CDH2/FN1/LAMA5/SEMA3B/SEMA7A/SHH	8
BP	GO:0051017	actin filament bundle assembly	12/544	161/18870	0.00249062583382039	0.0130901092538003	0.00901457195888841	APOA1/CCN2/ELN/HSP90B1/MYOC/S100A10/SERPINF2/SFRP1/TGFB3/TMEFF2/WNT11/WNT4	12
BP	GO:0007159	leukocyte cell-cell adhesion	23/544	419/18870	0.0025429434447845	0.0133470166750581	0.00919149259345294	ANXA1/APOA4/BMP7/CTSG/CXCL12/DLG1/ELANE/FGL1/FGL2/GP1BA/ICAM1/IFNA2/IHH/IL7/LGALS1/LGALS3/LGALS9/LRRC32/MDK/S100A8/S100A9/SHH/ZP3	23
BP	GO:1902105	regulation of leukocyte differentiation	19/544	321/18870	0.00257159124547848	0.0134791638292016	0.00928249641986053	ADIPOQ/ANXA1/APCS/C1QC/FBN1/FGL2/IFNA2/IHH/IL7/LGALS9/LRRC17/MDK/MMP14/PF4/SFRP1/SHH/TGFB1/TLR3/TNFRSF11B	19
BP	GO:0035904	aorta development	7/544	65/18870	0.00261228838237429	0.0136740270581425	0.00941668999803243	ADAMTS6/ADAMTS9/COL3A1/EFEMP2/LOX/LOXL1/TGFB2	7
BP	GO:0006022	aminoglycan metabolic process	10/544	121/18870	0.00264707037492665	0.0138374445978669	0.00952922833844104	ANGPT1/CHI3L1/HPSE/ITIH1/ITIH2/ITIH4/ITIH5/NDNF/PDGFB/TGFB1	10
BP	GO:0048265	response to pain	5/544	34/18870	0.00272426550076567	0.0142218376410939	0.00979394261098693	ADAM11/RELN/THBS1/THBS4/VWA1	5
BP	GO:0030502	negative regulation of bone mineralization	4/544	21/18870	0.00276701746481689	0.0143677751782738	0.00989444325654337	AHSG/ECM1/GREM1/LTBP3	4
BP	GO:0034104	negative regulation of tissue remodeling	4/544	21/18870	0.00276701746481689	0.0143677751782738	0.00989444325654337	CST3/GREM1/SFRP1/TNFRSF11B	4
BP	GO:0090189	regulation of branching involved in ureteric bud morphogenesis	4/544	21/18870	0.00276701746481689	0.0143677751782738	0.00989444325654337	AGT/GREM1/VEGFA/WNT2B	4
BP	GO:1901201	regulation of extracellular matrix assembly	4/544	21/18870	0.00276701746481689	0.0143677751782738	0.00989444325654337	AGT/DAG1/EMILIN1/TGFB1	4
BP	GO:2000241	regulation of reproductive process	14/544	207/18870	0.00280485938434787	0.0145448248982739	0.0100163694689452	BMP7/CALR/FGF9/SERPINF1/SFRP1/SHH/SULF1/TIMP1/VEGFA/WNT4/WNT5A/ZP1/ZP2/ZP3	14
BP	GO:0021782	glial cell development	10/544	122/18870	0.00281107307861478	0.0145576104497864	0.0100251743056283	C1QA/CLU/DAG1/LAMB2/LAMC3/MDK/MYOC/S100A8/S100A9/SHH	10
BP	GO:0061180	mammary gland epithelium development	7/544	66/18870	0.00285118812665705	0.0147456919892623	0.0101546976380063	FGF10/FGFR2/NTN1/WNT2/WNT3/WNT4/WNT5A	7
BP	GO:1901654	response to ketone	14/544	208/18870	0.00293019145703694	0.0151341271531003	0.0104221955379771	A2M/CALR/EFNA5/F7/IGFBP7/POSTN/SERPINF1/SFRP1/TGFB1/TGFB2/TGFB3/TGFBR3/THBS1/TNC	14
BP	GO:0032640	tumor necrosis factor production	13/544	186/18870	0.00295065807887385	0.0151770522754353	0.0104517561471844	ADIPOQ/ANGPT1/CLU/LGALS9/MMP8/ORM1/ORM2/PF4/SPON2/TGFB1/THBS1/TLR3/WNT5A	13
BP	GO:0032680	regulation of tumor necrosis factor production	13/544	186/18870	0.00295065807887385	0.0151770522754353	0.0104517561471844	ADIPOQ/ANGPT1/CLU/LGALS9/MMP8/ORM1/ORM2/PF4/SPON2/TGFB1/THBS1/TLR3/WNT5A	13
BP	GO:0051302	regulation of cell division	13/544	186/18870	0.00295065807887385	0.0151770522754353	0.0104517561471844	FGF1/FGF9/FGFR2/MDK/PDGFB/PTN/SFRP2/SHH/TGFB1/TGFB2/TGFB3/THBS4/VEGFA	13
BP	GO:0007389	pattern specification process	25/544	475/18870	0.00295413272920419	0.0151770522754353	0.0104517561471844	BMP7/C1QA/CDON/FGF1/FGF10/FGFR2/GPC3/GREM1/IHH/LAMA5/LEFTY2/MMP21/PCSK6/RELN/SFRP1/SFRP2/SHH/WNT11/WNT2/WNT2B/WNT3/WNT5A/WNT6/WNT7A/WNT8A	25
BP	GO:0002065	columnar/cuboidal epithelial cell differentiation	10/544	123/18870	0.00298309459920507	0.0153056002949967	0.0105402814108045	BMP7/CDH2/DSPP/ENAM/FGFR2/SERPINE1/TGFB1/WNT11/WNT4/WNT5A	10
BP	GO:0071827	plasma lipoprotein particle organization	6/544	50/18870	0.00302538242621905	0.015502091482104	0.0106755960908521	AGT/APOA1/APOA4/APOC3/APOE/PCSK6	6
BP	GO:0061572	actin filament bundle organization	12/544	165/18870	0.00304812363228417	0.0155980397731116	0.0107416713815048	APOA1/CCN2/ELN/HSP90B1/MYOC/S100A10/SERPINF2/SFRP1/TGFB3/TMEFF2/WNT11/WNT4	12
BP	GO:0030947	regulation of vascular endothelial growth factor receptor signaling pathway	5/544	35/18870	0.00310417865375092	0.015863986698906	0.0109248171179793	EMILIN1/FGF10/FGF9/MMRN2/VTN	5
BP	GO:0032642	regulation of chemokine production	9/544	104/18870	0.0031281095043548	0.0159652789946308	0.0109945725853317	ADIPOQ/ELANE/ERBIN/IL7/LGALS9/POSTN/TGFB1/TLR3/WNT5A	9
BP	GO:0098742	cell-cell adhesion via plasma-membrane adhesion molecules	17/544	279/18870	0.00315161082275752	0.016064116057205	0.011062637243579	ADIPOQ/APOA1/CBLN1/CDH13/CDH2/EFNA5/FLRT3/GPC4/HMCN1/HMCN2/ICAM1/L1CAM/MMP24/NTNG1/NTNG2/SPARCL1/TGFB2	17
BP	GO:0002761	regulation of myeloid leukocyte differentiation	10/544	124/18870	0.00316340997055565	0.0161031249353055	0.0110895009107842	ADIPOQ/APCS/C1QC/FBN1/LRRC17/PF4/SFRP1/TGFB1/TLR3/TNFRSF11B	10
BP	GO:0072111	cell proliferation involved in kidney development	4/544	22/18870	0.00330575211757185	0.016639777961006	0.0114590698137884	BMP7/GPC3/PDGFB/SHH	4
BP	GO:0030167	proteoglycan catabolic process	3/544	11/18870	0.00330739149997339	0.016639777961006	0.0114590698137884	ADAMTS12/GPC1/HPSE	3
BP	GO:0048563	post-embryonic animal organ morphogenesis	3/544	11/18870	0.00330739149997339	0.016639777961006	0.0114590698137884	EFEMP1/FBN1/MFAP2	3
BP	GO:0060736	prostate gland growth	3/544	11/18870	0.00330739149997339	0.016639777961006	0.0114590698137884	FGFR2/PSAP/SHH	3
BP	GO:0070944	neutrophil-mediated killing of bacterium	3/544	11/18870	0.00330739149997339	0.016639777961006	0.0114590698137884	CTSG/ELANE/F2	3
BP	GO:0071895	odontoblast differentiation	3/544	11/18870	0.00330739149997339	0.016639777961006	0.0114590698137884	DSPP/SERPINE1/TGFB1	3
BP	GO:0090179	planar cell polarity pathway involved in neural tube closure	3/544	11/18870	0.00330739149997339	0.016639777961006	0.0114590698137884	SFRP1/SFRP2/WNT5A	3
BP	GO:0098696	regulation of neurotransmitter receptor localization to postsynaptic specialization membrane	3/544	11/18870	0.00330739149997339	0.016639777961006	0.0114590698137884	DAG1/GPC4/GPC6	3
BP	GO:2000049	positive regulation of cell-cell adhesion mediated by cadherin	3/544	11/18870	0.00330739149997339	0.016639777961006	0.0114590698137884	ADAM19/SERPINF2/WNT5A	3
BP	GO:0051701	biological process involved in interaction with host	14/544	211/18870	0.00333403270780045	0.0167419269564817	0.011529415251889	APCS/CTSB/CTSL/DAG1/FCN1/FCN3/ICAM1/IFNA2/LGALS1/LGALS9/LRRC15/NCAM1/PLSCR1/PTX3	14
BP	GO:0032602	chemokine production	9/544	105/18870	0.00333631603097756	0.0167419269564817	0.011529415251889	ADIPOQ/ELANE/ERBIN/IL7/LGALS9/POSTN/TGFB1/TLR3/WNT5A	9
BP	GO:0001974	blood vessel remodeling	6/544	51/18870	0.00334691760647843	0.016744693738767	0.0115313206109293	AGT/CST3/FGF10/HRG/NDP/TGFB1	6
BP	GO:0045581	negative regulation of T cell differentiation	6/544	51/18870	0.00334691760647843	0.016744693738767	0.0115313206109293	ANXA1/FGL2/IFNA2/IHH/MDK/SHH	6
BP	GO:0001838	embryonic epithelial tube formation	10/544	125/18870	0.00335229851690595	0.016744693738767	0.0115313206109293	BMP7/CTHRC1/GREM1/SFRP1/SFRP2/TGFB1/TGFB2/WNT4/WNT5A/WNT6	10
BP	GO:0008589	regulation of smoothened signaling pathway	8/544	86/18870	0.00335411218557176	0.016744693738767	0.0115313206109293	FGF10/FGF9/FGFR2/GPC3/IHH/SERPINE2/SFRP1/SHH	8
BP	GO:0072593	reactive oxygen species metabolic process	15/544	234/18870	0.00336261517660518	0.0167655935121111	0.0115457133487653	AGT/APOA4/BMP7/CCN1/CCN2/CCN6/F2/FBLN5/MMP3/PDGFB/PRG3/PXDN/SOD3/TGFB1/THBS1	15
BP	GO:0003002	regionalization	23/544	430/18870	0.00350293736578801	0.017442831703488	0.0120120969587953	C1QA/CDON/FGF1/FGF10/FGFR2/GPC3/GREM1/IHH/LAMA5/LEFTY2/MMP21/PCSK6/RELN/SFRP1/SFRP2/SHH/WNT11/WNT2/WNT2B/WNT3/WNT5A/WNT7A/WNT8A	23
BP	GO:0048708	astrocyte differentiation	8/544	87/18870	0.00360292425465802	0.0179177436684914	0.0123391475585768	C1QA/F2/LAMB2/LAMC3/S100A8/S100A9/SERPINE2/SHH	8
BP	GO:0001818	negative regulation of cytokine production	21/544	381/18870	0.0036564937879404	0.0181608975349879	0.012506596735976	ADIPOQ/ANGPT1/ANXA1/ANXA4/APOA1/ELANE/ERBIN/F2/FN1/IFNA2/LGALS9/LRRC32/ORM1/PRG2/SERPINB1/SSC5D/TGFB1/TGFB2/TGFB3/THBS1/WNT11	21
BP	GO:0007528	neuromuscular junction development	6/544	52/18870	0.00369321103350338	0.0182731613428371	0.0125839077923327	AGRN/COL4A1/COL4A5/COLQ/LAMB2/TNC	6
BP	GO:0099172	presynapse organization	6/544	52/18870	0.00369321103350338	0.0182731613428371	0.0125839077923327	CBLN1/GPC4/LRRTM3/NTNG2/WNT5A/WNT7A	6
BP	GO:1904707	positive regulation of vascular associated smooth muscle cell proliferation	6/544	52/18870	0.00369321103350338	0.0182731613428371	0.0125839077923327	ADAMTS1/FGF9/FGFR2/MMP2/MMP9/PDGFB	6
BP	GO:0071706	tumor necrosis factor superfamily cytokine production	13/544	191/18870	0.00370310550728161	0.0182755550067113	0.0125855562014346	ADIPOQ/ANGPT1/CLU/LGALS9/MMP8/ORM1/ORM2/PF4/SPON2/TGFB1/THBS1/TLR3/WNT5A	13
BP	GO:1903555	regulation of tumor necrosis factor superfamily cytokine production	13/544	191/18870	0.00370310550728161	0.0182755550067113	0.0125855562014346	ADIPOQ/ANGPT1/CLU/LGALS9/MMP8/ORM1/ORM2/PF4/SPON2/TGFB1/THBS1/TLR3/WNT5A	13
BP	GO:0043406	positive regulation of MAP kinase activity	8/544	88/18870	0.00386578589999001	0.0190542035984279	0.0131217766121756	ELANE/FGF1/GH1/PDGFB/TGFB1/THBS1/VEGFA/WNT5A	8
BP	GO:0003283	atrial septum development	4/544	23/18870	0.00391167816444554	0.0191830277660435	0.0132104920465924	CCN1/TGFB2/WNT11/WNT5A	4
BP	GO:0019430	removal of superoxide radicals	4/544	23/18870	0.00391167816444554	0.0191830277660435	0.0132104920465924	APOA4/BMP7/FBLN5/SOD3	4
BP	GO:0072574	hepatocyte proliferation	4/544	23/18870	0.00391167816444554	0.0191830277660435	0.0132104920465924	FGF1/FGL1/MDK/PTN	4
BP	GO:0072575	epithelial cell proliferation involved in liver morphogenesis	4/544	23/18870	0.00391167816444554	0.0191830277660435	0.0132104920465924	FGF1/FGL1/MDK/PTN	4
BP	GO:0098773	skin epidermis development	10/544	128/18870	0.00397325836248498	0.0193366358024769	0.0133162750214358	FGF10/FGFR2/FLG/HPSE/HRNR/KRT1/LAMA5/SHH/TGFB2/WNT5A	10
BP	GO:0002504	antigen processing and presentation of peptide or polysaccharide antigen via MHC class II	5/544	37/18870	0.00397616525761775	0.0193366358024769	0.0133162750214358	CTSD/CTSF/CTSL/CTSS/THBS1	5
BP	GO:0003230	cardiac atrium development	5/544	37/18870	0.00397616525761775	0.0193366358024769	0.0133162750214358	CCN1/TGFB2/WNT11/WNT2/WNT5A	5
BP	GO:0045880	positive regulation of smoothened signaling pathway	5/544	37/18870	0.00397616525761775	0.0193366358024769	0.0133162750214358	FGF9/GPC3/IHH/SFRP1/SHH	5
BP	GO:0048730	epidermis morphogenesis	5/544	37/18870	0.00397616525761775	0.0193366358024769	0.0133162750214358	FGF10/FGFR2/PLOD3/SHH/TGFB2	5
BP	GO:0001736	establishment of planar polarity	7/544	70/18870	0.00397785067100388	0.0193366358024769	0.0133162750214358	CTHRC1/GPC3/SFRP1/SFRP2/WNT11/WNT5A/WNT7A	7
BP	GO:0007164	establishment of tissue polarity	7/544	70/18870	0.00397785067100388	0.0193366358024769	0.0133162750214358	CTHRC1/GPC3/SFRP1/SFRP2/WNT11/WNT5A/WNT7A	7
BP	GO:0010038	response to metal ion	20/544	359/18870	0.00400070962500136	0.0194234452293816	0.0133760567856953	ADAMTS13/AMELX/ANXA11/CALR/FGA/FGB/FGG/GPLD1/HSP90B1/LOXL2/MMP9/MUC2/PLSCR1/S100A8/SERPINF1/SHH/SOD3/THBS1/TNFRSF11B/WNT5A	20
BP	GO:0003279	cardiac septum development	9/544	108/18870	0.00402691771098233	0.0195262776397695	0.013446872861037	ADAMTS6/BMP7/CCN1/CRELD1/FGFR2/TGFB2/TGFBR3/WNT11/WNT5A	9
BP	GO:0045778	positive regulation of ossification	6/544	53/18870	0.00406539054473735	0.019614878106534	0.0135078880342303	BMP7/CCN1/FBN2/PTN/WNT4/WNT5A	6
BP	GO:0060390	regulation of SMAD protein signal transduction	6/544	53/18870	0.00406539054473735	0.019614878106534	0.0135078880342303	BMP7/CCN3/CILP/TGFB1/TGFB3/UCMA	6
BP	GO:0071825	protein-lipid complex organization	6/544	53/18870	0.00406539054473735	0.019614878106534	0.0135078880342303	AGT/APOA1/APOA4/APOC3/APOE/PCSK6	6
BP	GO:1904645	response to amyloid-beta	6/544	53/18870	0.00406539054473735	0.019614878106534	0.0135078880342303	ICAM1/MMP12/MMP13/MMP2/MMP3/MMP9	6
BP	GO:0008544	epidermis development	21/544	385/18870	0.00412098459019916	0.0198584418713816	0.0136756194902652	ANXA1/CCN2/COL17A1/COL7A1/FGF10/FGFR2/FLG/HPSE/HRNR/KRT1/LAMA3/LAMA5/LAMB3/LAMC2/PLOD3/S100A7/SHH/TECTA/TGFB2/USH2A/WNT5A	21
BP	GO:0002088	lens development in camera-type eye	8/544	89/18870	0.00414321416733821	0.0199408225848099	0.0137323513979083	CDON/DLG1/NDP/WNT2/WNT2B/WNT5A/WNT5B/WNT7A	8
BP	GO:0003306	Wnt signaling pathway involved in heart development	3/544	12/18870	0.00431611718061529	0.0204936419676159	0.0141130533469868	WNT11/WNT5A/WNT8A	3
BP	GO:0043589	skin morphogenesis	3/544	12/18870	0.00431611718061529	0.0204936419676159	0.0141130533469868	COL1A1/COL1A2/ITGA6	3
BP	GO:0051798	positive regulation of hair follicle development	3/544	12/18870	0.00431611718061529	0.0204936419676159	0.0141130533469868	HPSE/TGFB2/WNT5A	3
BP	GO:0060312	regulation of blood vessel remodeling	3/544	12/18870	0.00431611718061529	0.0204936419676159	0.0141130533469868	CST3/HRG/TGFB1	3
BP	GO:0070943	neutrophil-mediated killing of symbiont cell	3/544	12/18870	0.00431611718061529	0.0204936419676159	0.0141130533469868	CTSG/ELANE/F2	3
BP	GO:0071679	commissural neuron axon guidance	3/544	12/18870	0.00431611718061529	0.0204936419676159	0.0141130533469868	DAG1/NCAM1/VEGFA	3
BP	GO:0090178	regulation of establishment of planar polarity involved in neural tube closure	3/544	12/18870	0.00431611718061529	0.0204936419676159	0.0141130533469868	SFRP1/SFRP2/WNT5A	3
BP	GO:0097084	vascular associated smooth muscle cell development	3/544	12/18870	0.00431611718061529	0.0204936419676159	0.0141130533469868	COMP/EFEMP2/VEGFA	3
BP	GO:1901203	positive regulation of extracellular matrix assembly	3/544	12/18870	0.00431611718061529	0.0204936419676159	0.0141130533469868	DAG1/EMILIN1/TGFB1	3
BP	GO:1904338	regulation of dopaminergic neuron differentiation	3/544	12/18870	0.00431611718061529	0.0204936419676159	0.0141130533469868	SFRP1/SFRP2/SHH	3
BP	GO:1904953	Wnt signaling pathway involved in midbrain dopaminergic neuron differentiation	3/544	12/18870	0.00431611718061529	0.0204936419676159	0.0141130533469868	WNT2/WNT3/WNT5A	3
BP	GO:0001890	placenta development	11/544	151/18870	0.0044095692027749	0.0209118031545515	0.0144010222276859	ADAM19/ANG/BMP7/CCN1/CTSB/FGFR2/HTRA1/NDP/PDGFB/PTN/WNT2	11
BP	GO:0003180	aortic valve morphogenesis	5/544	38/18870	0.00447207259012328	0.0211823535854132	0.0145873381919169	ADAMTS5/ELN/EMILIN1/NPPA/TGFB1	5
BP	GO:0014013	regulation of gliogenesis	9/544	110/18870	0.00454611692912723	0.0214806790179199	0.0147927815557847	DAG1/F2/MDK/NTN1/PTN/PTPRZ1/SERPINE2/SHH/TGFB1	9
BP	GO:0090263	positive regulation of canonical Wnt signaling pathway	9/544	110/18870	0.00454611692912723	0.0214806790179199	0.0147927815557847	COL1A1/FGF10/FGF9/FGFR2/GPC3/GPC5/SFRP1/SFRP2/TGFB1	9
BP	GO:0030277	maintenance of gastrointestinal epithelium	4/544	24/18870	0.00458852813320099	0.0216284505696027	0.0148945452049869	MUC2/MUC4/MUC6/SERPINA3	4
BP	GO:0060907	positive regulation of macrophage cytokine production	4/544	24/18870	0.00458852813320099	0.0216284505696027	0.0148945452049869	SEMA7A/SPON2/TLR3/WNT5A	4
BP	GO:1902903	regulation of supramolecular fiber organization	21/544	389/18870	0.00463359034415262	0.0218143816929561	0.0150225876420948	AEBP1/APOA1/APOE/CCN2/CHADL/CLU/CXCL12/DLG1/EFEMP2/ELN/EMILIN1/MEGF9/MYOC/S100A10/SERPINF2/SFRP1/TGFB3/TMEFF2/TNXB/WNT11/WNT4	21
BP	GO:0014823	response to activity	7/544	72/18870	0.00465405125243924	0.0218313225416353	0.0150342540458278	ADIPOQ/AGT/ANGPT2/COL4A2/DAG1/MMP2/POSTN	7
BP	GO:0032722	positive regulation of chemokine production	7/544	72/18870	0.00465405125243924	0.0218313225416353	0.0150342540458278	ADIPOQ/IL7/LGALS9/POSTN/TGFB1/TLR3/WNT5A	7
BP	GO:0060411	cardiac septum morphogenesis	7/544	72/18870	0.00465405125243924	0.0218313225416353	0.0150342540458278	BMP7/CCN1/FGFR2/TGFB2/TGFBR3/WNT11/WNT5A	7
BP	GO:0034381	plasma lipoprotein particle clearance	6/544	55/18870	0.00489194367574484	0.0229195527582545	0.0157836694559935	ADIPOQ/ANXA2/APOA1/APOC3/APOE/GPLD1	6
BP	GO:0014037	Schwann cell differentiation	5/544	39/18870	0.00501045851594714	0.0234183163368697	0.0161271455937953	DAG1/GPC1/LAMA2/LAMB2/MYOC	5
BP	GO:0099068	postsynapse assembly	5/544	39/18870	0.00501045851594714	0.0234183163368697	0.0161271455937953	CBLN1/CDH2/NTNG2/WNT5A/WNT7A	5
BP	GO:0071677	positive regulation of mononuclear cell migration	7/544	73/18870	0.00502297393988644	0.0234204451170696	0.0161286115893744	CALR/CXCL12/LGALS3/LGALS9/S100A7/SERPINE1/WNT5A	7
BP	GO:0072678	T cell migration	7/544	73/18870	0.00502297393988644	0.0234204451170696	0.0161286115893744	CXCL12/DEFA1/DEFA1B/ECM1/ICAM1/S100A7/WNT5A	7
BP	GO:0031640	killing of cells of another organism	8/544	92/18870	0.0050681516592958	0.0235744922691076	0.0162346969634675	CTSG/DEFA1/DEFA1B/ELANE/F2/HRG/MBL2/PF4	8
BP	GO:0141061	disruption of cell in another organism	8/544	92/18870	0.0050681516592958	0.0235744922691076	0.0162346969634675	CTSG/DEFA1/DEFA1B/ELANE/F2/HRG/MBL2/PF4	8
BP	GO:0030203	glycosaminoglycan metabolic process	9/544	112/18870	0.00511599790697938	0.0237685835774018	0.0163683589544631	ANGPT1/HPSE/ITIH1/ITIH2/ITIH4/ITIH5/NDNF/PDGFB/TGFB1	9
BP	GO:0003018	vascular process in circulatory system	16/544	269/18870	0.00517317197514131	0.0240054957603929	0.0165315097639868	AGT/ANGPT1/APOE/COMP/FGA/FGB/FGFBP3/FGG/KNG1/MMP2/NPPA/PLOD3/SERPINF2/SOD3/TGFB1/VEGFA	16
BP	GO:0009306	protein secretion	20/544	368/18870	0.00524841657316364	0.0243255966231117	0.0167519488913564	ACHE/ANG/ANXA1/APOE/CBLN1/CBLN4/CCN3/COMP/EFNA5/F2/FGA/FGB/FGG/GPLD1/LTBP2/P3H1/SFRP1/TGFB1/TGFB2/TGFB3	20
BP	GO:0007350	blastoderm segmentation	4/544	25/18870	0.00533990640387836	0.0245348802063472	0.0168960731216674	LAMA5/PCSK6/SHH/WNT5A	4
BP	GO:0045649	regulation of macrophage differentiation	4/544	25/18870	0.00533990640387836	0.0245348802063472	0.0168960731216674	ADIPOQ/C1QC/PF4/TGFB1	4
BP	GO:0071450	cellular response to oxygen radical	4/544	25/18870	0.00533990640387836	0.0245348802063472	0.0168960731216674	APOA4/BMP7/FBLN5/SOD3	4
BP	GO:0071451	cellular response to superoxide	4/544	25/18870	0.00533990640387836	0.0245348802063472	0.0168960731216674	APOA4/BMP7/FBLN5/SOD3	4
BP	GO:0072576	liver morphogenesis	4/544	25/18870	0.00533990640387836	0.0245348802063472	0.0168960731216674	FGF1/FGL1/MDK/PTN	4
BP	GO:0099633	protein localization to postsynaptic specialization membrane	4/544	25/18870	0.00533990640387836	0.0245348802063472	0.0168960731216674	DAG1/DLG1/GPC4/GPC6	4
BP	GO:0099645	neurotransmitter receptor localization to postsynaptic specialization membrane	4/544	25/18870	0.00533990640387836	0.0245348802063472	0.0168960731216674	DAG1/DLG1/GPC4/GPC6	4
BP	GO:0001541	ovarian follicle development	6/544	56/18870	0.00534859168016937	0.0245348802063472	0.0168960731216674	ANG/MMP14/MMP2/PTX3/VEGFA/ZP3	6
BP	GO:0001764	neuron migration	12/544	177/18870	0.00535042315519466	0.0245348802063472	0.0168960731216674	COL3A1/CXCL12/FLRT2/LRIG2/MDK/NDNF/NTN1/NTNG1/NTNG2/RELN/TNN/VEGFA	12
BP	GO:0051961	negative regulation of nervous system development	11/544	155/18870	0.0053612598335459	0.0245555815960994	0.0169103292416089	BMP7/CBLN1/F2/NTN1/PTN/SEMA3B/SEMA7A/TNR/WNT3/WNT5A/WNT7A	11
BP	GO:0035592	establishment of protein localization to extracellular region	20/544	369/18870	0.00540493690491856	0.0247264722481787	0.0170280139797881	ACHE/ANG/ANXA1/APOE/CBLN1/CBLN4/CCN3/COMP/EFNA5/F2/FGA/FGB/FGG/GPLD1/LTBP2/P3H1/SFRP1/TGFB1/TGFB2/TGFB3	20
BP	GO:0001906	cell killing	14/544	223/18870	0.00542912288932668	0.0248078980025233	0.0170840882498812	CTSC/CTSG/CTSH/DEFA1/DEFA1B/ELANE/F2/HRG/ICAM1/LGALS9/MBL2/PF4/SERPINB9/TGFB1	14
BP	GO:0007586	digestion	10/544	134/18870	0.00548614387618343	0.0248605963010715	0.0171203792078223	APOA1/APOA4/FGF10/MDK/MUC2/MUC4/MUC6/PRSS1/PRSS2/SERPINA3	10
BP	GO:0010896	regulation of triglyceride catabolic process	3/544	13/18870	0.00549186190173	0.0248605963010715	0.0171203792078223	APOA4/APOC3/GPLD1	3
BP	GO:0033079	immature T cell proliferation	3/544	13/18870	0.00549186190173	0.0248605963010715	0.0171203792078223	IHH/SHH/WNT4	3
BP	GO:0033080	immature T cell proliferation in thymus	3/544	13/18870	0.00549186190173	0.0248605963010715	0.0171203792078223	IHH/SHH/WNT4	3
BP	GO:0033690	positive regulation of osteoblast proliferation	3/544	13/18870	0.00549186190173	0.0248605963010715	0.0171203792078223	CCN1/CTHRC1/HPSE	3
BP	GO:0048681	negative regulation of axon regeneration	3/544	13/18870	0.00549186190173	0.0248605963010715	0.0171203792078223	LRIG2/RTN4RL1/TNR	3
BP	GO:0070486	leukocyte aggregation	3/544	13/18870	0.00549186190173	0.0248605963010715	0.0171203792078223	BMP7/S100A8/S100A9	3
BP	GO:0097475	motor neuron migration	3/544	13/18870	0.00549186190173	0.0248605963010715	0.0171203792078223	NTN1/RELN/VEGFA	3
BP	GO:0048738	cardiac muscle tissue development	15/544	247/18870	0.00552984278199564	0.0250033869211537	0.0172187127125187	ADAMTS9/BMP7/CALR/COL11A1/FGF9/FGFR2/GREM1/NPPA/TGFB1/TGFB2/TGFBR3/VEGFA/WNT2/WNT5A/WNT8A	15
BP	GO:0010742	macrophage derived foam cell differentiation	5/544	40/18870	0.00559320286432652	0.0252311265099236	0.0173755467672274	ADIPOQ/AGT/PF4/TGFB1/WNT5A	5
BP	GO:0035886	vascular associated smooth muscle cell differentiation	5/544	40/18870	0.00559320286432652	0.0252311265099236	0.0173755467672274	COMP/EFEMP2/FGF9/PDGFB/VEGFA	5
BP	GO:0048704	embryonic skeletal system morphogenesis	8/544	94/18870	0.0057673239025029	0.0259864107161499	0.0178956771721332	BMP7/COL11A1/COL2A1/DLG1/FGFR2/MMP14/MMP16/TGFB3	8
BP	GO:0045806	negative regulation of endocytosis	7/544	75/18870	0.00582624191756375	0.0262214642037284	0.018057547981374	ADIPOQ/ANXA2/APOC3/LGALS3/LRRTM1/PLSCR1/PRTN3	7
BP	GO:0042733	embryonic digit morphogenesis	6/544	57/18870	0.00583567070144088	0.0262335011624958	0.0180658372957618	FREM2/IHH/SFRP2/SHH/WNT5A/WNT7A	6
BP	GO:0072091	regulation of stem cell proliferation	8/544	95/18870	0.00614329644130775	0.0275844663329934	0.0189961865012023	FBLN1/FGF10/FGF9/LTBP3/SHH/TGFB1/WNT11/WNT5A	8
BP	GO:0031579	membrane raft organization	4/544	26/18870	0.00616927875033806	0.0276372302956321	0.0190325226790615	ANXA2/COLEC12/DLG1/S100A10	4
BP	GO:1905523	positive regulation of macrophage migration	4/544	26/18870	0.00616927875033806	0.0276372302956321	0.0190325226790615	MDK/MMP14/RARRES2/THBS1	4
BP	GO:0002691	regulation of cellular extravasation	5/544	41/18870	0.00622216237788097	0.02777802146631	0.0191294792525052	CXCL12/ELANE/GP1BA/ICAM1/MDK	5
BP	GO:0072210	metanephric nephron development	5/544	41/18870	0.00622216237788097	0.02777802146631	0.0191294792525052	ADIPOQ/GREM1/LAMB2/PDGFB/WNT4	5
BP	GO:0090077	foam cell differentiation	5/544	41/18870	0.00622216237788097	0.02777802146631	0.0191294792525052	ADIPOQ/AGT/PF4/TGFB1/WNT5A	5
BP	GO:0003229	ventricular cardiac muscle tissue development	6/544	58/18870	0.00635431578675729	0.0283354334279739	0.0195133439049493	ADAMTS9/COL11A1/FGFR2/TGFB1/TGFB2/TGFBR3	6
BP	GO:0019882	antigen processing and presentation	9/544	116/18870	0.00642064215359419	0.0285983648217429	0.0196944129795785	CALR/CTSD/CTSF/CTSH/CTSL/CTSS/FGL2/ICAM1/THBS1	9
BP	GO:0060041	retina development in camera-type eye	11/544	159/18870	0.00646822541627814	0.0287773052884586	0.0198176412645599	ACHE/CDON/COL4A1/IHH/IMPG2/LAMA1/LAMB2/LAMC3/NDP/SERPINF1/TGFB2	11
BP	GO:0002042	cell migration involved in sprouting angiogenesis	8/544	96/18870	0.00653758859591968	0.0289862946421827	0.0199615628721845	ANXA1/CLEC14A/GPLD1/GREM1/MMRN2/SRPX2/THBS1/VEGFA	8
BP	GO:0022404	molting cycle process	8/544	96/18870	0.00653758859591968	0.0289862946421827	0.0199615628721845	FGF10/FGFR2/HPSE/LAMA5/LRIG1/SHH/TGFB2/WNT5A	8
BP	GO:0022405	hair cycle process	8/544	96/18870	0.00653758859591968	0.0289862946421827	0.0199615628721845	FGF10/FGFR2/HPSE/LAMA5/LRIG1/SHH/TGFB2/WNT5A	8
BP	GO:0001937	negative regulation of endothelial cell proliferation	7/544	77/18870	0.00672181253287071	0.0297691218673544	0.0205006609206319	APOE/APOH/COL4A3/MMRN2/SPARC/SULF1/THBS1	7
BP	GO:0032908	regulation of transforming growth factor beta1 production	3/544	14/18870	0.00684151370238844	0.0299576541376288	0.0206304946511233	AGT/LUM/THBS1	3
BP	GO:0050930	induction of positive chemotaxis	3/544	14/18870	0.00684151370238844	0.0299576541376288	0.0206304946511233	CXCL12/FGF10/VEGFA	3
BP	GO:0070571	negative regulation of neuron projection regeneration	3/544	14/18870	0.00684151370238844	0.0299576541376288	0.0206304946511233	LRIG2/RTN4RL1/TNR	3
BP	GO:0070942	neutrophil mediated cytotoxicity	3/544	14/18870	0.00684151370238844	0.0299576541376288	0.0206304946511233	CTSG/ELANE/F2	3
BP	GO:0072075	metanephric mesenchyme development	3/544	14/18870	0.00684151370238844	0.0299576541376288	0.0206304946511233	BMP7/SHH/WNT4	3
BP	GO:0098883	synapse pruning	3/544	14/18870	0.00684151370238844	0.0299576541376288	0.0206304946511233	C1QA/C1QB/C1QC	3
BP	GO:1900025	negative regulation of substrate adhesion-dependent cell spreading	3/544	14/18870	0.00684151370238844	0.0299576541376288	0.0206304946511233	EFNA5/FBLN1/POSTN	3
BP	GO:1900426	positive regulation of defense response to bacterium	3/544	14/18870	0.00684151370238844	0.0299576541376288	0.0206304946511233	EMILIN1/EMILIN2/MMRN2	3
BP	GO:1902043	positive regulation of extrinsic apoptotic signaling pathway via death domain receptors	3/544	14/18870	0.00684151370238844	0.0299576541376288	0.0206304946511233	SFRP1/THBS1/TIMP3	3
BP	GO:1905049	negative regulation of metallopeptidase activity	3/544	14/18870	0.00684151370238844	0.0299576541376288	0.0206304946511233	TIMP1/TIMP2/TIMP3	3
BP	GO:0010818	T cell chemotaxis	4/544	27/18870	0.00707996331183974	0.0308280016851856	0.0212298640257078	DEFA1/DEFA1B/S100A7/WNT5A	4
BP	GO:0034377	plasma lipoprotein particle assembly	4/544	27/18870	0.00707996331183974	0.0308280016851856	0.0212298640257078	APOA1/APOA4/APOC3/APOE	4
BP	GO:0045940	positive regulation of steroid metabolic process	4/544	27/18870	0.00707996331183974	0.0308280016851856	0.0212298640257078	APOA1/APOE/FGF1/WNT4	4
BP	GO:0060384	innervation	4/544	27/18870	0.00707996331183974	0.0308280016851856	0.0212298640257078	LRIG1/LRIG2/SERPINE2/SULF1	4
BP	GO:0150146	cell junction disassembly	4/544	27/18870	0.00707996331183974	0.0308280016851856	0.0212298640257078	C1QA/C1QB/C1QC/TGFB3	4
BP	GO:0007517	muscle organ development	19/544	354/18870	0.00729644642845959	0.031735048071822	0.0218545062470865	CDON/COL11A1/COL19A1/COL3A1/COL6A3/DAG1/EFEMP2/ELN/FGFR2/GPC1/LAMA2/LAMA5/LOX/SHH/TGFB1/TGFB2/TGFBR3/WNT2/WNT5A	19
BP	GO:0010977	negative regulation of neuron projection development	10/544	140/18870	0.00741600042149393	0.0322189548513226	0.0221877511727494	APOE/LRIG2/NTN1/RTN4RL1/RTN4RL2/SEMA3B/SEMA7A/TNR/WNT3/WNT5A	10
BP	GO:0003176	aortic valve development	5/544	43/18870	0.0076260129946758	0.0329470906243835	0.0226891856676672	ADAMTS5/ELN/EMILIN1/NPPA/TGFB1	5
BP	GO:0014002	astrocyte development	5/544	43/18870	0.0076260129946758	0.0329470906243835	0.0226891856676672	C1QA/LAMB2/LAMC3/S100A8/S100A9	5
BP	GO:0060412	ventricular septum morphogenesis	5/544	43/18870	0.0076260129946758	0.0329470906243835	0.0226891856676672	FGFR2/TGFB2/TGFBR3/WNT11/WNT5A	5
BP	GO:0060443	mammary gland morphogenesis	5/544	43/18870	0.0076260129946758	0.0329470906243835	0.0226891856676672	FGF10/FGFR2/NTN1/WNT4/WNT5A	5
BP	GO:0099084	postsynaptic specialization organization	5/544	43/18870	0.0076260129946758	0.0329470906243835	0.0226891856676672	CBLN1/CDH2/DLG1/NTNG2/RELN	5
BP	GO:0141060	disruption of anatomical structure in another organism	8/544	99/18870	0.00783588837339788	0.0338162116025304	0.0232877103588351	CTSG/DEFA1/DEFA1B/ELANE/F2/HRG/MBL2/PF4	8
BP	GO:0000303	response to superoxide	4/544	28/18870	0.00807512289207169	0.0345796883272397	0.0238134825842908	APOA4/BMP7/FBLN5/SOD3	4
BP	GO:0010758	regulation of macrophage chemotaxis	4/544	28/18870	0.00807512289207169	0.0345796883272397	0.0238134825842908	MDK/MMP28/RARRES2/THBS1	4
BP	GO:0016540	protein autoprocessing	4/544	28/18870	0.00807512289207169	0.0345796883272397	0.0238134825842908	CTSL/F12/IHH/SHH	4
BP	GO:0030325	adrenal gland development	4/544	28/18870	0.00807512289207169	0.0345796883272397	0.0238134825842908	APOA1/MDK/WNT11/WNT4	4
BP	GO:0035116	embryonic hindlimb morphogenesis	4/544	28/18870	0.00807512289207169	0.0345796883272397	0.0238134825842908	GPC3/SHH/WNT3/WNT7A	4
BP	GO:0048843	negative regulation of axon extension involved in axon guidance	4/544	28/18870	0.00807512289207169	0.0345796883272397	0.0238134825842908	SEMA3B/SEMA7A/WNT3/WNT5A	4
BP	GO:0090594	inflammatory response to wounding	4/544	28/18870	0.00807512289207169	0.0345796883272397	0.0238134825842908	MDK/TGFB1/TIMP1/TLR3	4
BP	GO:0034113	heterotypic cell-cell adhesion	6/544	61/18870	0.0081109232652078	0.0346565742156954	0.0238664304520792	ADIPOQ/APOA1/BMP7/FGA/FGB/FGG	6
BP	GO:0045599	negative regulation of fat cell differentiation	6/544	61/18870	0.0081109232652078	0.0346565742156954	0.0238664304520792	ADIPOQ/CCN4/MMP11/TGFB1/TGFB1I1/WNT5A	6
BP	GO:0008361	regulation of cell size	12/544	187/18870	0.00817744483241146	0.0349024128891056	0.0240357285357519	APOE/CXCL12/EFNA5/FN1/L1CAM/NTN1/SEMA3B/SEMA7A/TNR/VEGFA/WNT3/WNT5A	12
BP	GO:0032371	regulation of sterol transport	7/544	80/18870	0.00825159409233139	0.0351031669820538	0.0241739788881237	ADIPOQ/ANXA2/APOA1/APOA4/APOC3/APOE/SHH	7
BP	GO:0032374	regulation of cholesterol transport	7/544	80/18870	0.00825159409233139	0.0351031669820538	0.0241739788881237	ADIPOQ/ANXA2/APOA1/APOA4/APOC3/APOE/SHH	7
BP	GO:0043537	negative regulation of blood vessel endothelial cell migration	7/544	80/18870	0.00825159409233139	0.0351031669820538	0.0241739788881237	ANGPT2/ANGPT4/APOE/HRG/MMRN2/TGFB1/THBS1	7
BP	GO:0033689	negative regulation of osteoblast proliferation	3/544	15/18870	0.00837093059094219	0.0353015140230396	0.0243105716116168	GREM1/SFRP1/TNN	3
BP	GO:0042074	cell migration involved in gastrulation	3/544	15/18870	0.00837093059094219	0.0353015140230396	0.0243105716116168	GPC3/WNT11/WNT5A	3
BP	GO:0048070	regulation of developmental pigmentation	3/544	15/18870	0.00837093059094219	0.0353015140230396	0.0243105716116168	ADAMTS20/ADAMTS9/IHH	3
BP	GO:0071599	otic vesicle development	3/544	15/18870	0.00837093059094219	0.0353015140230396	0.0243105716116168	COL2A1/FGF10/FGFR2	3
BP	GO:0072498	embryonic skeletal joint development	3/544	15/18870	0.00837093059094219	0.0353015140230396	0.0243105716116168	BMP7/COL2A1/IHH	3
BP	GO:0090205	positive regulation of cholesterol metabolic process	3/544	15/18870	0.00837093059094219	0.0353015140230396	0.0243105716116168	APOA1/APOE/FGF1	3
BP	GO:0090209	negative regulation of triglyceride metabolic process	3/544	15/18870	0.00837093059094219	0.0353015140230396	0.0243105716116168	APOC3/APOE/GPLD1	3
BP	GO:0150011	regulation of neuron projection arborization	3/544	15/18870	0.00837093059094219	0.0353015140230396	0.0243105716116168	NTNG1/NTNG2/WNT5A	3
BP	GO:0030501	positive regulation of bone mineralization	5/544	44/18870	0.00840446470352172	0.0353661331619484	0.0243550719183996	BMP7/CCN1/FBN2/PTN/WNT4	5
BP	GO:0060428	lung epithelium development	5/544	44/18870	0.00840446470352172	0.0353661331619484	0.0243550719183996	ADAMTSL2/FGF10/FGFR2/SHH/WNT2	5
BP	GO:0003158	endothelium development	10/544	143/18870	0.00855900303304667	0.0359385597625441	0.0247492764801953	ADAMTS12/COL18A1/COL27A1/FGF1/HAPLN2/HPSE/ICAM1/NDP/PLOD3/VEGFA	10
BP	GO:1903900	regulation of viral life cycle	10/544	143/18870	0.00855900303304667	0.0359385597625441	0.0247492764801953	APCS/FCN1/FCN3/IFNA2/LGALS1/LGALS9/LRRC15/PLSCR1/PTX3/SLPI	10
BP	GO:0050714	positive regulation of protein secretion	10/544	144/18870	0.00896858479948205	0.0376176926146742	0.0259056200698919	ACHE/ANG/F2/FGA/FGB/FGG/GPLD1/TGFB1/TGFB2/TGFB3	10
BP	GO:0000305	response to oxygen radical	4/544	29/18870	0.00915775848881797	0.0382871194516351	0.0263666243499932	APOA4/BMP7/FBLN5/SOD3	4
BP	GO:0003209	cardiac atrium morphogenesis	4/544	29/18870	0.00915775848881797	0.0382871194516351	0.0263666243499932	CCN1/TGFB2/WNT2/WNT5A	4
BP	GO:0072012	glomerulus vasculature development	4/544	29/18870	0.00915775848881797	0.0382871194516351	0.0263666243499932	ANGPT1/ANGPT2/BMP7/PDGFB	4
BP	GO:0031641	regulation of myelination	5/544	45/18870	0.00923624527505215	0.0384909620689941	0.0265070016307968	CTSC/DAG1/DLG1/PTN/PTPRZ1	5
BP	GO:0048713	regulation of oligodendrocyte differentiation	5/544	45/18870	0.00923624527505215	0.0384909620689941	0.0265070016307968	DAG1/MDK/PTN/PTPRZ1/SHH	5
BP	GO:0051150	regulation of smooth muscle cell differentiation	5/544	45/18870	0.00923624527505215	0.0384909620689941	0.0265070016307968	EFEMP2/FGF9/FGFR2/PDGFB/SHH	5
BP	GO:0150076	neuroinflammatory response	7/544	82/18870	0.00940462223155122	0.0391506460314522	0.0269612964295951	C1QA/CLU/CTSC/MMP3/MMP8/MMP9/TLR3	7
BP	GO:0050792	regulation of viral process	11/544	168/18870	0.00961242669741332	0.0399728750457745	0.02752752872549	APCS/FCN1/FCN3/IFNA2/LGALS1/LGALS9/LRRC15/MBL2/PLSCR1/PTX3/SLPI	11
BP	GO:0045598	regulation of fat cell differentiation	10/544	146/18870	0.00983262457995894	0.0408448276669097	0.0281280034423593	ADIPOQ/BMP7/CCN4/MMP11/RARRES2/SFRP1/SFRP2/TGFB1/TGFB1I1/WNT5A	10
BP	GO:0022600	digestive system process	8/544	103/18870	0.00985693329069719	0.0409020607917392	0.028167417332053	APOA1/APOA4/FGF10/MDK/MUC2/MUC4/MUC6/SERPINA3	8
BP	GO:1903706	regulation of hemopoiesis	21/544	417/18870	0.00989849191082147	0.0410306751138	0.0282559882552349	ADIPOQ/ANXA1/APCS/C1QC/FBN1/FGL2/IFNA2/IHH/IL7/LGALS9/LOX/LRRC17/MDK/MMP14/PF4/PTN/SFRP1/SHH/TGFB1/TLR3/TNFRSF11B	21
BP	GO:0014855	striated muscle cell proliferation	7/544	83/18870	0.010023360077355	0.0415039771220116	0.0285819301498812	ANGPT1/FGF9/FGFR2/SHH/TGFB2/TGFBR3/WNT2	7
BP	GO:2000095	regulation of Wnt signaling pathway, planar cell polarity pathway	3/544	16/18870	0.010085008119672	0.0416703952519213	0.0286965348623589	GPC3/SFRP1/SFRP2	3
BP	GO:2000345	regulation of hepatocyte proliferation	3/544	16/18870	0.010085008119672	0.0416703952519213	0.0286965348623589	FGF1/MDK/PTN	3
BP	GO:1901861	regulation of muscle tissue development	5/544	46/18870	0.0101230360357754	0.0417387175827512	0.0287435853915581	CDON/LOX/SHH/TGFB1/TNN	5
BP	GO:2001239	regulation of extrinsic apoptotic signaling pathway in absence of ligand	5/544	46/18870	0.0101230360357754	0.0417387175827512	0.0287435853915581	COL2A1/FGF10/IL7/PF4/SRPX	5
BP	GO:0010575	positive regulation of vascular endothelial growth factor production	4/544	30/18870	0.0103307039629386	0.0422362675705825	0.0290862257837417	CCBE1/HPSE/SULF1/TGFB1	4
BP	GO:0035640	exploration behavior	4/544	30/18870	0.0103307039629386	0.0422362675705825	0.0290862257837417	APOE/LRRTM1/NDP/TNR	4
BP	GO:0043032	positive regulation of macrophage activation	4/544	30/18870	0.0103307039629386	0.0422362675705825	0.0290862257837417	CTSC/MMP8/THBS1/WNT5A	4
BP	GO:0048679	regulation of axon regeneration	4/544	30/18870	0.0103307039629386	0.0422362675705825	0.0290862257837417	LRIG2/PTN/RTN4RL1/TNR	4
BP	GO:0060045	positive regulation of cardiac muscle cell proliferation	4/544	30/18870	0.0103307039629386	0.0422362675705825	0.0290862257837417	FGF9/FGFR2/TGFBR3/WNT2	4
BP	GO:0065005	protein-lipid complex assembly	4/544	30/18870	0.0103307039629386	0.0422362675705825	0.0290862257837417	APOA1/APOA4/APOC3/APOE	4
BP	GO:0070723	response to cholesterol	4/544	30/18870	0.0103307039629386	0.0422362675705825	0.0290862257837417	DAG1/F7/GPLD1/TGFB1	4
BP	GO:0071295	cellular response to vitamin	4/544	30/18870	0.0103307039629386	0.0422362675705825	0.0290862257837417	COL1A1/POSTN/SFRP1/TNC	4
BP	GO:0007009	plasma membrane organization	11/544	170/18870	0.010448715756121	0.0426738296496045	0.029387555189887	ANXA2/ANXA6/CLU/COL5A1/COLEC12/PLSCR1/S100A10/S100A9/SERPINA5/TGFB2/TMEFF2	11
BP	GO:0050708	regulation of protein secretion	15/544	266/18870	0.0105967193200155	0.0432328338644331	0.0297725163557712	ACHE/ANG/APOE/CCN3/EFNA5/F2/FGA/FGB/FGG/GPLD1/P3H1/SFRP1/TGFB1/TGFB2/TGFB3	15
BP	GO:0019216	regulation of lipid metabolic process	18/544	342/18870	0.0107065933233812	0.0436352659685336	0.0300496533216011	ADIPOQ/ANGPTL3/ANXA1/APOA1/APOA4/APOC3/APOE/CCN1/F2/FGF1/GPLD1/IGFBP7/PDGFB/PSAP/RARRES2/SERPINA3/TGFB1/WNT4	18
BP	GO:0035850	epithelial cell differentiation involved in kidney development	5/544	47/18870	0.0110664727031908	0.04500751830282	0.0309946620433264	ADIPOQ/GREM1/LAMB2/MMP9/PDGFB	5
BP	GO:0055010	ventricular cardiac muscle tissue morphogenesis	5/544	47/18870	0.0110664727031908	0.04500751830282	0.0309946620433264	COL11A1/FGFR2/TGFB1/TGFB2/TGFBR3	5
BP	GO:0050768	negative regulation of neurogenesis	10/544	149/18870	0.0112459149089663	0.0456894701950054	0.0314642917679844	BMP7/F2/NTN1/PTN/SEMA3B/SEMA7A/TNR/WNT3/WNT5A/WNT7A	10
BP	GO:0003231	cardiac ventricle development	9/544	127/18870	0.0113355924070704	0.0460056853804196	0.0316820550034274	CCN1/COL11A1/FGFR2/SFRP2/TGFB1/TGFB2/TGFBR3/WNT11/WNT5A	9
BP	GO:0061053	somite development	7/544	85/18870	0.0113490276624153	0.0460121330279969	0.0316864952095344	IHH/SFRP1/SFRP2/SHH/WNT11/WNT4/WNT5A	7
BP	GO:0003338	metanephros morphogenesis	4/544	31/18870	0.0115966217605564	0.046723318379669	0.0321762567084229	FGF10/FRAS1/GREM1/WNT4	4
BP	GO:0007271	synaptic transmission, cholinergic	4/544	31/18870	0.0115966217605564	0.046723318379669	0.0321762567084229	ACHE/APOE/COLQ/LAMA2	4
BP	GO:0019886	antigen processing and presentation of exogenous peptide antigen via MHC class II	4/544	31/18870	0.0115966217605564	0.046723318379669	0.0321762567084229	CTSD/CTSF/CTSL/CTSS	4
BP	GO:0060325	face morphogenesis	4/544	31/18870	0.0115966217605564	0.046723318379669	0.0321762567084229	COL1A1/CRISPLD2/MMP2/TGFB3	4
BP	GO:0061437	renal system vasculature development	4/544	31/18870	0.0115966217605564	0.046723318379669	0.0321762567084229	ANGPT1/ANGPT2/BMP7/PDGFB	4
BP	GO:0061440	kidney vasculature development	4/544	31/18870	0.0115966217605564	0.046723318379669	0.0321762567084229	ANGPT1/ANGPT2/BMP7/PDGFB	4
BP	GO:0030316	osteoclast differentiation	8/544	106/18870	0.0116095694483071	0.0467270131991967	0.0321788011651468	ANXA2/CCN4/FBN1/GPC3/LRRC17/SFRP1/TLR3/TNFRSF11B	8
BP	GO:0050771	negative regulation of axonogenesis	6/544	66/18870	0.0117738271446765	0.0473390731158629	0.03260029941661	NTN1/SEMA3B/SEMA7A/TNR/WNT3/WNT5A	6
BP	GO:0030301	cholesterol transport	9/544	128/18870	0.0118924075869131	0.0476564952701127	0.0328188938374319	ADIPOQ/ANXA2/APOA1/APOA4/APOC3/APOE/CLU/SERAC1/SHH	9
BP	GO:0002076	osteoblast development	3/544	17/18870	0.0119877435321576	0.0476564952701127	0.0328188938374319	ACHE/SHH/TNN	3
BP	GO:0009886	post-embryonic animal morphogenesis	3/544	17/18870	0.0119877435321576	0.0476564952701127	0.0328188938374319	EFEMP1/FBN1/MFAP2	3
BP	GO:0043129	surfactant homeostasis	3/544	17/18870	0.0119877435321576	0.0476564952701127	0.0328188938374319	CTSH/MBL2/VEGFA	3
BP	GO:0072074	kidney mesenchyme development	3/544	17/18870	0.0119877435321576	0.0476564952701127	0.0328188938374319	BMP7/SHH/WNT4	3
BP	GO:0072224	metanephric glomerulus development	3/544	17/18870	0.0119877435321576	0.0476564952701127	0.0328188938374319	ADIPOQ/LAMB2/PDGFB	3
BP	GO:0120305	regulation of pigmentation	3/544	17/18870	0.0119877435321576	0.0476564952701127	0.0328188938374319	ADAMTS20/ADAMTS9/IHH	3
BP	GO:1900120	regulation of receptor binding	3/544	17/18870	0.0119877435321576	0.0476564952701127	0.0328188938374319	ADIPOQ/ANXA2/MMP9	3
BP	GO:1900747	negative regulation of vascular endothelial growth factor signaling pathway	3/544	17/18870	0.0119877435321576	0.0476564952701127	0.0328188938374319	DCN/EMILIN1/HRG	3
BP	GO:1901163	regulation of trophoblast cell migration	3/544	17/18870	0.0119877435321576	0.0476564952701127	0.0328188938374319	CALR/TIMP1/VEGFA	3
BP	GO:1905962	glutamatergic neuron differentiation	3/544	17/18870	0.0119877435321576	0.0476564952701127	0.0328188938374319	CBLN1/NDP/WNT7A	3
BP	GO:0033273	response to vitamin	7/544	86/18870	0.0120574378945407	0.0478845488572556	0.0329759441287567	ALPL/BMP7/COL1A1/F7/POSTN/SFRP1/TNC	7
BP	GO:0031348	negative regulation of defense response	17/544	321/18870	0.0121911150380419	0.0483659763102706	0.0333074816533139	A2M/ADIPOQ/APCS/APOA1/APOE/CCN3/ELANE/ERBIN/FGL2/KRT1/LGALS9/MDK/MMP12/MMP26/SERPINB9/SERPING1/TGFB1	17
BP	GO:0046661	male sex differentiation	11/544	174/18870	0.012287738908007	0.0486995693047951	0.033537212207568	FGF10/FGF9/MMP14/SFRP1/SFRP2/SHH/TGFB2/TLR3/WNT2B/WNT4/WNT5A	11
BP	GO:0051057	positive regulation of small GTPase mediated signal transduction	6/544	67/18870	0.0126263537659908	0.0499905790286528	0.0344262727822123	APOA1/CDON/COL3A1/FGF10/RELN/TGM2	6
CC	GO:0062023	collagen-containing extracellular matrix	419/567	429/19886	0	0	0	A1BG/A2M/ABI3BP/ACAN/ACHE/ADAM11/ADAM19/ADAMDEC1/ADAMTS1/ADAMTS10/ADAMTS15/ADAMTS2/ADAMTS20/ADAMTS3/ADAMTS4/ADAMTS5/ADAMTS8/ADAMTS9/ADAMTSL4/ADIPOQ/AEBP1/AGRN/AGT/AHSG/AMBP/AMELX/AMELY/AMTN/ANG/ANGPT1/ANGPT2/ANGPT4/ANGPTL1/ANGPTL2/ANGPTL3/ANGPTL4/ANGPTL5/ANGPTL6/ANGPTL7/ANXA1/ANXA11/ANXA2/ANXA2P2/ANXA4/ANXA5/ANXA6/ANXA7/ANXA8/APCS/APLP1/APOA1/APOA4/APOC3/APOE/APOH/ASPN/AZGP1/BCAM/BCAN/BGN/BMP7/C1…	419
CC	GO:0005604	basement membrane	87/567	90/19886	4.84045980443298e-133	6.58302533402886e-131	5.14617305523928e-131	ACHE/ADAMTS1/AGRN/AMTN/ANG/ANXA2/ANXA2P2/APLP1/CASK/CCDC80/CD151/COL15A1/COL17A1/COL18A1/COL23A1/COL28A1/COL2A1/COL4A1/COL4A2/COL4A3/COL4A4/COL4A5/COL4A6/COL5A1/COL7A1/COL8A1/COL8A2/COLQ/DAG1/DLG1/DST/EFEMP2/EFNA5/EGFL6/EGFLAM/ENTPD2/ERBIN/FBLN1/FBN1/FN1/FRAS1/FREM1/FREM2/FREM3/HMCN1/HSPG2/LAD1/LAMA1/LAMA2/LAMA3/LAMA4/LAMA5/LAMB1/LAMB2/LAMB3/LAMB4/LAMC1/LAMC2/LAMC3/LOXL1/LOXL2/MEGF9/MMRN2/NID1/NI…	87
CC	GO:0005788	endoplasmic reticulum lumen	109/567	313/19886	2.34243195344812e-89	2.1238049711263e-87	1.66025001612814e-87	ADAMTS13/ADAMTS5/ADAMTS7/ADAMTSL1/ADAMTSL4/AHSG/AMELX/AMTN/APOA1/APOA4/APOE/CALR/CCN1/CDH2/CFP/CLU/COL10A1/COL11A1/COL11A2/COL12A1/COL13A1/COL14A1/COL15A1/COL16A1/COL17A1/COL18A1/COL19A1/COL1A1/COL1A2/COL20A1/COL21A1/COL22A1/COL23A1/COL24A1/COL25A1/COL26A1/COL27A1/COL28A1/COL2A1/COL3A1/COL4A1/COL4A2/COL4A3/COL4A4/COL4A5/COL4A6/COL5A1/COL5A2/COL5A3/COL6A1/COL6A2/COL6A3/COL7A1/COL8A1/COL8A2/COL9A1/…	109
CC	GO:0005581	collagen trimer	63/567	86/19886	3.77657257057754e-79	2.56806934799273e-77	2.00754647172806e-77	ADIPOQ/C1QA/C1QB/C1QC/CCBE1/COL10A1/COL11A1/COL11A2/COL12A1/COL13A1/COL14A1/COL15A1/COL16A1/COL17A1/COL18A1/COL19A1/COL1A1/COL1A2/COL20A1/COL21A1/COL22A1/COL23A1/COL24A1/COL25A1/COL26A1/COL27A1/COL28A1/COL2A1/COL3A1/COL4A1/COL4A2/COL4A3/COL4A4/COL4A5/COL4A6/COL5A1/COL5A2/COL5A3/COL6A1/COL6A2/COL6A3/COL6A5/COL6A6/COL7A1/COL8A1/COL8A2/COL9A1/COL9A2/COL9A3/COLEC12/COLQ/CTHRC1/EMID1/EMILIN1/EMILIN2/F…	63
CC	GO:0005796	Golgi lumen	50/567	106/19886	8.05066693739575e-49	4.37956281394329e-47	3.42365204495567e-47	ACAN/AGRN/BCAN/BGN/CSPG4/DAG1/DCN/DEFA1/DEFA1B/F2/F7/F9/FMOD/GPC1/GPC2/GPC3/GPC4/GPC5/GPC6/HSPG2/KERA/LUM/MMP11/MMP14/MMP16/MUC17/MUC2/MUC4/MUC5AC/MUC5B/MUC6/NCAN/OGN/OMD/PCSK6/PDGFB/PRELP/SDC2/SDC3/SOD3/TGFB1/VCAN/VTN/WNT3/WNT4/WNT5A/WNT5B/WNT6/WNT7A/ZG16	50
CC	GO:0034774	secretory granule lumen	69/567	322/19886	1.56996044133195e-40	7.11715400070483e-39	5.56371945875532e-39	A1BG/A2M/AHSG/ANXA2/APOA1/APOH/CFP/CHI3L1/CLEC3B/CLU/CRISP3/CRISPLD2/CSTB/CTSC/CTSD/CTSG/CTSH/CTSZ/DEFA1/DEFA1B/ECM1/ELANE/F13A1/FCN1/FGA/FGB/FGG/FN1/HPSE/HRG/HRNR/ITIH4/KNG1/LEFTY2/LGALS3BP/MMP8/MMRN1/ORM1/ORM2/PDGFB/PF4/PKM/PLG/PRG3/PRSS2/PRTN3/PTX3/RARRES2/S100A7/S100A8/S100A9/SERPINA1/SERPINA3/SERPINB1/SERPINE1/SERPINF2/SERPING1/SLPI/SPARC/SPP2/TGFB1/TGFB2/TGFB3/THBS1/TIMP1/TIMP2/TIMP3/VEGFA/…	69
CC	GO:0060205	cytoplasmic vesicle lumen	69/567	325/19886	2.98436462064315e-40	1.15963882402134e-38	9.06528802060023e-39	A1BG/A2M/AHSG/ANXA2/APOA1/APOH/CFP/CHI3L1/CLEC3B/CLU/CRISP3/CRISPLD2/CSTB/CTSC/CTSD/CTSG/CTSH/CTSZ/DEFA1/DEFA1B/ECM1/ELANE/F13A1/FCN1/FGA/FGB/FGG/FN1/HPSE/HRG/HRNR/ITIH4/KNG1/LEFTY2/LGALS3BP/MMP8/MMRN1/ORM1/ORM2/PDGFB/PF4/PKM/PLG/PRG3/PRSS2/PRTN3/PTX3/RARRES2/S100A7/S100A8/S100A9/SERPINA1/SERPINA3/SERPINB1/SERPINE1/SERPINF2/SERPING1/SLPI/SPARC/SPP2/TGFB1/TGFB2/TGFB3/THBS1/TIMP1/TIMP2/TIMP3/VEGFA/…	69
CC	GO:0031983	vesicle lumen	69/567	326/19886	3.69077380440891e-40	1.25486309349903e-38	9.80968826961315e-39	A1BG/A2M/AHSG/ANXA2/APOA1/APOH/CFP/CHI3L1/CLEC3B/CLU/CRISP3/CRISPLD2/CSTB/CTSC/CTSD/CTSG/CTSH/CTSZ/DEFA1/DEFA1B/ECM1/ELANE/F13A1/FCN1/FGA/FGB/FGG/FN1/HPSE/HRG/HRNR/ITIH4/KNG1/LEFTY2/LGALS3BP/MMP8/MMRN1/ORM1/ORM2/PDGFB/PF4/PKM/PLG/PRG3/PRSS2/PRTN3/PTX3/RARRES2/S100A7/S100A8/S100A9/SERPINA1/SERPINA3/SERPINB1/SERPINE1/SERPINF2/SERPING1/SLPI/SPARC/SPP2/TGFB1/TGFB2/TGFB3/THBS1/TIMP1/TIMP2/TIMP3/VEGFA/…	69
CC	GO:0098644	complex of collagen trimers	21/567	21/19886	2.49753614600613e-33	7.54810924126297e-32	5.90061171337121e-32	COL10A1/COL11A1/COL11A2/COL1A1/COL1A2/COL27A1/COL28A1/COL2A1/COL3A1/COL4A1/COL4A2/COL4A3/COL4A4/COL4A5/COL4A6/COL5A1/COL5A2/COL5A3/COL7A1/COL8A1/LUM	21
CC	GO:0072562	blood microparticle	42/567	144/19886	8.05452592711848e-31	2.19083105217623e-29	1.71264656555572e-29	A1BG/A2M/AGT/AHSG/AMBP/ANGPTL4/ANXA5/APCS/APOA1/APOA4/APOE/C1QB/C1QC/CLU/CPN2/F13A1/F2/FCN2/FCN3/FGA/FGB/FGG/FN1/HPX/HRG/ITIH1/ITIH2/ITIH4/KNG1/KRT1/LGALS3BP/ORM1/ORM2/PLG/PRSS1/PZP/SERPINA3/SERPINC1/SERPINF2/SERPING1/TGFB1/VTN	42
CC	GO:0031093	platelet alpha granule lumen	31/567	67/19886	2.60282111799223e-30	6.43606676448988e-29	5.03129058214766e-29	A1BG/A2M/AHSG/CLU/F13A1/FGA/FGB/FGG/FN1/HRG/KNG1/LEFTY2/MMRN1/ORM1/ORM2/PDGFB/PF4/PLG/SERPINA1/SERPINA3/SERPINE1/SERPINF2/SERPING1/SPARC/TGFB1/TGFB2/TGFB3/THBS1/TIMP1/VEGFA/VWF	31
CC	GO:0031091	platelet alpha granule	34/567	91/19886	2.77596890159795e-29	6.29219617695535e-28	4.91882208879636e-28	A1BG/A2M/AHSG/CLU/F13A1/FGA/FGB/FGG/FN1/HRG/KNG1/LEFTY2/MMRN1/ORM1/ORM2/PDGFB/PF4/PLG/SERPINA1/SERPINA3/SERPINA5/SERPINE1/SERPINE2/SERPINF2/SERPING1/SPARC/TGFB1/TGFB2/TGFB3/THBS1/THBS2/TIMP1/VEGFA/VWF	34
CC	GO:0005775	vacuolar lumen	42/567	176/19886	5.97440590700425e-27	1.25002954361935e-25	9.77190277906768e-26	ACAN/AGRN/ANXA2/BCAN/BGN/CSPG4/CTSB/CTSC/CTSD/CTSF/CTSG/CTSL/CTSS/DCN/DEFA1/DEFA1B/ELANE/FMOD/GPC1/GPC2/GPC3/GPC4/GPC5/GPC6/HPSE/HRNR/HSPG2/KERA/LUM/NCAN/OGN/OMD/ORM2/PRELP/PRSS2/PRTN3/PSAP/S100A7/SDC2/SDC3/SERPINA3/VCAN	42
CC	GO:0043202	lysosomal lumen	30/567	98/19886	4.94268267551236e-23	9.60292634099545e-22	7.50693158235712e-22	ACAN/AGRN/BCAN/BGN/CSPG4/CTSB/CTSD/CTSF/CTSL/CTSS/DCN/FMOD/GPC1/GPC2/GPC3/GPC4/GPC5/GPC6/HPSE/HSPG2/KERA/LUM/NCAN/OGN/OMD/PRELP/PSAP/SDC2/SDC3/VCAN	30
CC	GO:0098637	protein complex involved in cell-matrix adhesion	15/567	17/19886	7.19992256097581e-22	1.30558595772361e-20	1.02062060162604e-20	EMILIN1/EMILIN2/LAMA1/LAMA2/LAMB1/LAMB2/LAMC1/MMRN1/MMRN2/NID1/TNC/TNN/TNR/TNXB/VTN	15
CC	GO:0001527	microfibril	13/567	13/19886	7.1941382012355e-21	1.22300349421004e-19	9.56063103058929e-20	ADAMTS10/ADAMTSL5/EFEMP2/FBN1/FBN2/FBN3/LTBP1/LTBP4/MFAP1/MFAP2/MFAP4/MFAP5/THSD4	13
CC	GO:0005583	fibrillar collagen trimer	12/567	12/19886	2.57614959660099e-19	3.68796152776563e-18	2.88300398068366e-18	COL11A1/COL11A2/COL1A1/COL1A2/COL27A1/COL28A1/COL2A1/COL3A1/COL5A1/COL5A2/COL5A3/LUM	12
CC	GO:0098643	banded collagen fibril	12/567	12/19886	2.57614959660099e-19	3.68796152776563e-18	2.88300398068366e-18	COL11A1/COL11A2/COL1A1/COL1A2/COL27A1/COL28A1/COL2A1/COL3A1/COL5A1/COL5A2/COL5A3/LUM	12
CC	GO:0099535	synapse-associated extracellular matrix	12/567	12/19886	2.57614959660099e-19	3.68796152776563e-18	2.88300398068366e-18	ACAN/BCAN/HAPLN1/HAPLN2/HAPLN3/HAPLN4/LAMA5/NCAN/PTPRZ1/TNC/TNR/VCAN	12
CC	GO:0005614	interstitial matrix	11/567	11/19886	9.20880813533173e-18	1.19275991086201e-16	9.32420673351884e-17	ADAMTSL4/CCDC80/COL14A1/ECM2/EGFLAM/KAZALD1/NAV2/TNC/VIT/VWA1/VWC2	11
CC	GO:0098966	perisynaptic extracellular matrix	11/567	11/19886	9.20880813533173e-18	1.19275991086201e-16	9.32420673351884e-17	ACAN/BCAN/HAPLN1/HAPLN2/HAPLN3/HAPLN4/NCAN/PTPRZ1/TNC/TNR/VCAN	11
CC	GO:0072534	perineuronal net	10/567	10/19886	3.28607307895608e-16	4.06278126125479e-15	3.1760132150676e-15	ACAN/BCAN/HAPLN1/HAPLN2/HAPLN3/HAPLN4/NCAN/PTPRZ1/TNR/VCAN	10
CC	GO:0098636	protein complex involved in cell adhesion	17/567	57/19886	2.0823856556439e-13	2.46264738406583e-12	1.92513456494311e-12	EMILIN1/EMILIN2/ITGA6/LAMA1/LAMA2/LAMB1/LAMB2/LAMC1/LGALS1/MMRN1/MMRN2/NID1/TNC/TNN/TNR/TNXB/VTN	17
CC	GO:0031089	platelet dense granule lumen	8/567	14/19886	1.07397029797496e-09	1.21716633770495e-08	9.51500000837461e-09	APOH/CLEC3B/ECM1/ITIH4/LGALS3BP/RARRES2/SPP2/TIMP3	8
CC	GO:0035580	specific granule lumen	14/567	62/19886	1.65284698040133e-09	1.79829751467664e-08	1.4057898528045e-08	CFP/CHI3L1/CRISP3/CTSD/CTSZ/ELANE/HPSE/MMP8/ORM1/ORM2/PRG3/PTX3/SLPI/TIMP2	14
CC	GO:1904724	tertiary granule lumen	13/567	55/19886	3.47749012478493e-09	3.63798966900578e-08	2.84393929233424e-08	CFP/CRISP3/CST3/CSTB/CTSD/CTSH/CTSS/MMP8/MMP9/ORM1/PRG3/PTX3/TIMP2	13
CC	GO:0009897	external side of plasma membrane	33/567	387/19886	2.39590558309492e-08	2.41365303185859e-07	1.88683402645292e-07	ANXA5/AZGP1/BCAM/CALR/CD248/CDH13/CLEC14A/CTSB/CXCL12/DAG1/EFNA5/F2/F3/FCN1/FCN2/FCN3/FGA/FGB/FGG/GP1BA/GPC4/ICAM1/ITGA6/MBL2/MFGE8/MUC17/NCAM1/PLG/RTBDN/SEMA7A/SERPINA5/TGFBR3/THBS1	33
CC	GO:0042827	platelet dense granule	8/567	21/19886	6.09844585571488e-08	5.71992163018775e-07	4.47145576353686e-07	APOH/CLEC3B/ECM1/ITIH4/LGALS3BP/RARRES2/SPP2/TIMP3	8
CC	GO:0043083	synaptic cleft	8/567	21/19886	6.09844585571488e-08	5.71992163018775e-07	4.47145576353686e-07	ACHE/APOE/CBLN1/COLQ/EGFLAM/LAMA2/LAMA5/LAMB2	8
CC	GO:1904813	ficolin-1-rich granule lumen	17/567	124/19886	8.77801488274317e-08	7.95873349368714e-07	6.2216105484706e-07	A1BG/CRISPLD2/CST3/CSTB/CTSB/CTSD/CTSH/CTSS/CTSZ/FCN1/FGL2/KRT1/MMP9/PKM/PRG2/SERPINA1/TIMP2	17
CC	GO:0101002	ficolin-1-rich granule	20/567	185/19886	3.56218247910498e-07	3.12552785263405e-06	2.44333059687337e-06	A1BG/CRISPLD2/CST3/CSTB/CTSB/CTSD/CTSH/CTSS/CTSZ/FCN1/FGL2/KRT1/LGALS3/MMP9/PKM/PRG2/SERPINA1/SERPINB12/SERPINB6/TIMP2	20
CC	GO:1905286	serine-type peptidase complex	6/567	13/19886	7.57186634784756e-07	6.43608639567042e-06	5.03130592850397e-06	F3/F7/FCN1/FCN2/FCN3/MBL2	6
CC	GO:0071682	endocytic vesicle lumen	7/567	23/19886	2.43254331103371e-06	2.00500539576112e-05	1.56738037903926e-05	APOA1/APOE/CALR/CTSL/HPX/HSP90B1/SPARC	7
CC	GO:1904090	peptidase inhibitor complex	5/567	11/19886	7.41895587017809e-06	5.93516469614247e-05	4.63971853181416e-05	CTSB/SERPINA5/SERPINB6/SERPINE1/VTN	5
CC	GO:0035578	azurophil granule lumen	12/567	91/19886	1.04332953120351e-05	8.10816092821013e-05	6.33842301663485e-05	ANXA2/CTSC/CTSG/DEFA1/DEFA1B/ELANE/HRNR/ORM2/PRSS2/PRTN3/S100A7/SERPINA3	12
CC	GO:0042581	specific granule	16/567	160/19886	1.4199606110612e-05	0.000107285912835735	8.38690185480593e-05	ANXA11/CFP/CHI3L1/CRISP3/CTSD/CTSZ/ELANE/HPSE/MMP25/MMP8/ORM1/ORM2/PRG3/PTX3/SLPI/TIMP2	16
CC	GO:0070820	tertiary granule	16/567	164/19886	1.9358608299567e-05	0.000142311931283304	0.000111250039161096	CFP/CRISP3/CST3/CSTB/CTSD/CTSH/CTSS/LGALS3/MMP8/MMP9/ORM1/PRG3/PTX3/SERPINB12/SERPINB6/TIMP2	16
CC	GO:0030055	cell-substrate junction	28/567	431/19886	4.93456204695451e-05	0.000353210757045165	0.000276116768278341	ANXA1/ANXA5/ANXA6/CALR/CASK/CD151/CDH13/CDH2/COL17A1/CSPG4/DAG1/DST/ERBIN/FLRT1/FLRT2/FLRT3/HMCN1/HSP90B1/HSPG2/ICAM1/ITGA6/L1CAM/LAMA3/MMP14/S100A7/TGFB1I1/TGM2/TNC	28
CC	GO:0042383	sarcolemma	14/567	141/19886	5.22426308324358e-05	0.000364358861190322	0.000284831617493982	ANXA1/ANXA2/ANXA5/ANXA6/ANXA8/BGN/CDH2/COL6A1/COL6A2/COL6A3/DAG1/DLG1/LAMA2/TGFB3	14
CC	GO:0031594	neuromuscular junction	10/567	76/19886	5.77326908055899e-05	0.000392582297478011	0.00030689483007182	ACHE/COL4A5/COLQ/DLG1/ERBIN/LAMA2/LAMA5/LAMB2/POSTN/SERPINE2	10
CC	GO:0034364	high-density lipoprotein particle	6/567	26/19886	7.40452822748099e-05	0.000491227238506056	0.000384008909358449	APOA1/APOA4/APOC3/APOE/APOH/CLU	6
CC	GO:0005766	primary lysosome	14/567	155/19886	0.00014546909719883	0.000920176614839109	0.000719333112219427	ANXA11/ANXA2/CTSC/CTSG/DEFA1/DEFA1B/ELANE/HRNR/ORM2/PRSS2/PRTN3/PSAP/S100A7/SERPINA3	14
CC	GO:0042582	azurophil granule	14/567	155/19886	0.00014546909719883	0.000920176614839109	0.000719333112219427	ANXA11/ANXA2/CTSC/CTSG/DEFA1/DEFA1B/ELANE/HRNR/ORM2/PRSS2/PRTN3/PSAP/S100A7/SERPINA3	14
CC	GO:1905370	serine-type endopeptidase complex	4/567	11/19886	0.000183958062521919	0.00113719529559004	0.000888983938503054	FCN1/FCN2/FCN3/MBL2	4
CC	GO:0034361	very-low-density lipoprotein particle	5/567	20/19886	0.000201183679345628	0.00118960784308719	0.000929956595602216	APOA1/APOA4/APOC3/APOE/APOH	5
CC	GO:0034385	triglyceride-rich plasma lipoprotein particle	5/567	20/19886	0.000201183679345628	0.00118960784308719	0.000929956595602216	APOA1/APOA4/APOC3/APOE/APOH	5
CC	GO:0045121	membrane raft	20/567	286/19886	0.000221810944448689	0.00128367184872433	0.00100348960310493	ANGPT1/ANXA2/CDH13/CDH2/CTSD/DAG1/DLG1/EFNA5/GPC1/HPSE/ICAM1/PLSCR1/PRTN3/RTN4RL1/RTN4RL2/S100A10/SERPINH1/SHH/SULF1/TNR	20
CC	GO:0098857	membrane microdomain	20/567	287/19886	0.000232240711254258	0.00131603069710746	0.00102878560687193	ANGPT1/ANXA2/CDH13/CDH2/CTSD/DAG1/DLG1/EFNA5/GPC1/HPSE/ICAM1/PLSCR1/PRTN3/RTN4RL1/RTN4RL2/S100A10/SERPINH1/SHH/SULF1/TNR	20
CC	GO:0042627	chylomicron	4/567	12/19886	0.000269727200324646	0.00149726119363885	0.00117045960183842	APOA4/APOC3/APOE/APOH	4
CC	GO:0034358	plasma lipoprotein particle	6/567	36/19886	0.000491888297851208	0.00262340425520644	0.002050803636036	APOA1/APOA4/APOC3/APOE/APOH/CLU	6
CC	GO:1990777	lipoprotein particle	6/567	36/19886	0.000491888297851208	0.00262340425520644	0.002050803636036	APOA1/APOA4/APOC3/APOE/APOH/CLU	6
CC	GO:0031904	endosome lumen	6/567	38/19886	0.000664366578237388	0.00347514825539557	0.00271664066404762	CTSB/CTSD/CTSH/CTSL/CTSS/GH1	6
CC	GO:0032994	protein-lipid complex	6/567	39/19886	0.000766480659932317	0.00393363659436963	0.00307505647083075	APOA1/APOA4/APOC3/APOE/APOH/CLU	6
CC	GO:0033268	node of Ranvier	4/567	16/19886	0.000905621269569958	0.00456164787635238	0.00356599408290705	DAG1/DLG1/HAPLN2/MYOC	4
CC	GO:0005925	focal adhesion	24/567	421/19886	0.0010898252415845	0.00538968119474515	0.00421329567081471	ANXA1/ANXA5/ANXA6/CALR/CASK/CD151/CDH13/CDH2/CSPG4/DAG1/DST/FLRT1/FLRT2/FLRT3/HSP90B1/HSPG2/ICAM1/ITGA6/L1CAM/MMP14/S100A7/TGFB1I1/TGM2/TNC	24
CC	GO:0036019	endolysosome	5/567	29/19886	0.00124692336883755	0.00605648493435383	0.00473455865611252	CTSB/CTSL/CTSS/HRG/TLR3	5
CC	GO:0042470	melanosome	10/567	112/19886	0.00137455323264306	0.00644618067722264	0.00503919696903627	ANXA11/ANXA2/ANXA2P2/ANXA6/APOE/CTSB/CTSD/HSP90B1/MMP14/SERPINF1	10
CC	GO:0048770	pigment granule	10/567	112/19886	0.00137455323264306	0.00644618067722264	0.00503919696903627	ANXA11/ANXA2/ANXA2P2/ANXA6/APOE/CTSB/CTSD/HSP90B1/MMP14/SERPINF1	10
CC	GO:0001533	cornified envelope	7/567	60/19886	0.00154098158148931	0.00710418627398463	0.00555358214916755	ANXA1/ANXA2/FLG/HRNR/KRT1/PI3/SERPINB12	7
CC	GO:0042583	chromaffin granule	3/567	13/19886	0.00532663768421286	0.0241474241684316	0.0188768563545789	ANXA7/CLU/CTSL	3
CC	GO:0030139	endocytic vesicle	19/567	348/19886	0.00548032347296762	0.024436852207331	0.0191031120196628	AMELX/ANXA11/APOA1/APOE/CALR/COLEC12/CTSL/CTSS/DMBT1/ELANE/HPX/HSP90B1/SPARC/WNT3/WNT4/WNT5A/WNT5B/WNT6/WNT7A	19
CC	GO:0033116	endoplasmic reticulum-Golgi intermediate compartment membrane	7/567	81/19886	0.00833061237027181	0.0365472026566763	0.028570181643377	CALR/COL7A1/CTSC/CTSZ/LMAN1/LMAN1L/SERPINA1	7
MF	GO:0005201	extracellular matrix structural constituent	160/542	166/18496	1.01023659605049e-246	3.85910379691288e-244	2.89246688553404e-244	ABI3BP/ACAN/ADIPOQ/AEBP1/AGRN/AMELX/AMELY/ANOS1/ASPN/BGN/CCN1/CHADL/CHI3L1/CILP/COL10A1/COL11A1/COL11A2/COL12A1/COL13A1/COL14A1/COL15A1/COL16A1/COL17A1/COL18A1/COL19A1/COL1A1/COL1A2/COL21A1/COL22A1/COL23A1/COL24A1/COL25A1/COL27A1/COL28A1/COL2A1/COL3A1/COL4A1/COL4A2/COL4A3/COL4A4/COL4A5/COL4A6/COL5A1/COL5A2/COL5A3/COL6A1/COL6A2/COL6A3/COL6A5/COL6A6/COL7A1/COL8A1/COL8A2/COL9A1/COL9A2/COL9A3/COLQ/CO…	160
MF	GO:0005539	glycosaminoglycan binding	102/542	240/18496	4.77975744870873e-93	9.12933672703367e-91	6.84260013709881e-91	ACAN/ADAMTS1/ADAMTS15/ADAMTS3/ADAMTS5/ADAMTS8/ADAMTSL5/AGRN/ANG/ANGPTL3/ANOS1/ANXA6/APLP1/APOE/APOH/BCAN/BGN/BMP7/CCDC80/CCN1/CCN2/CCN3/CCN4/CCN5/CCN6/CLEC3B/COL11A1/COL11A2/COL13A1/COL17A1/COL23A1/COL25A1/COL28A1/COL5A1/COL5A3/COLQ/COMP/CRISPLD2/CTSG/DCN/ECM2/EFEMP2/EGFLAM/ELANE/EPYC/F2/FBN1/FGF1/FGF10/FGF9/FGFBP3/FGFR2/FN1/HAPLN1/HAPLN2/HAPLN3/HAPLN4/HDGF/HRG/HSD17B12/IMPG1/IMPG2/ITIH1/ITIH2/KN…	102
MF	GO:0008201	heparin binding	80/542	174/18496	4.49124998268865e-76	5.71885831129022e-74	4.28638594839057e-74	ADAMTS1/ADAMTS15/ADAMTS3/ADAMTS5/ADAMTS8/ADAMTSL5/ANG/ANGPTL3/ANOS1/APLP1/APOE/APOH/BMP7/CCDC80/CCN1/CCN2/CCN3/CCN4/CCN5/CCN6/CLEC3B/COL11A1/COL11A2/COL13A1/COL17A1/COL23A1/COL25A1/COL28A1/COL5A1/COL5A3/COLQ/COMP/CRISPLD2/CTSG/ECM2/EFEMP2/ELANE/F2/FBN1/FGF1/FGF10/FGF9/FGFBP3/FGFR2/FN1/HDGF/HRG/HSD17B12/IMPG1/IMPG2/KNG1/LAMC2/LTBP2/MDK/NAV2/NDNF/PCOLCE/PCSK6/PF4/POSTN/PRELP/PRG2/PTN/RTN4RL1/SERPIN…	80
MF	GO:0030020	extracellular matrix structural constituent conferring tensile strength	45/542	45/18496	1.6550624365295e-70	1.58058462688567e-68	1.18467627035796e-68	COL10A1/COL11A1/COL11A2/COL12A1/COL13A1/COL14A1/COL15A1/COL16A1/COL17A1/COL18A1/COL19A1/COL1A1/COL1A2/COL21A1/COL22A1/COL23A1/COL24A1/COL25A1/COL27A1/COL28A1/COL2A1/COL3A1/COL4A1/COL4A2/COL4A3/COL4A4/COL4A5/COL4A6/COL5A1/COL5A2/COL5A3/COL6A1/COL6A2/COL6A3/COL6A5/COL6A6/COL7A1/COL8A1/COL8A2/COL9A1/COL9A2/COL9A3/COLQ/MARCOL/OTOL1	45
MF	GO:1901681	sulfur compound binding	84/542	275/18496	3.14031277511966e-62	2.39919896019142e-60	1.79824226280536e-60	ADAMTS1/ADAMTS15/ADAMTS3/ADAMTS5/ADAMTS8/ADAMTSL5/AGRN/ANG/ANGPTL3/ANOS1/ANXA6/APLP1/APOE/APOH/BMP7/CCDC80/CCN1/CCN2/CCN3/CCN4/CCN5/CCN6/CLEC3B/COL11A1/COL11A2/COL13A1/COL17A1/COL23A1/COL25A1/COL28A1/COL5A1/COL5A3/COLQ/COMP/CRISPLD2/CTSG/ECM2/EFEMP2/ELANE/F2/FBN1/FGF1/FGF10/FGF9/FGFBP3/FGFR2/FN1/HDGF/HPSE2/HRG/HSD17B12/IMPG1/IMPG2/KNG1/LAMC2/LTBP2/MDK/MUC2/NAV2/NDNF/PCOLCE/PCSK6/PF4/POSTN/PRELP/P…	84
MF	GO:0050840	extracellular matrix binding	37/542	55/18496	4.9336733293322e-44	2.90303092169855e-42	2.17587327280795e-42	ACHE/ADAMTS15/ADAMTS5/AGRN/BCAM/BGN/CCN1/CD248/CLEC14A/COL11A1/CTSS/DAG1/DCN/DMP1/ELN/FBLN2/GPC1/ITGA6/LGALS1/LGALS3/LRRC15/NID1/NTN4/OLFML2A/PXDN/SHH/SMOC1/SMOC2/SPARC/SPARCL1/SPOCK2/SSC5D/TGFBI/THBS1/TINAGL1/VEGFA/VTN	37
MF	GO:0005518	collagen binding	40/542	68/18496	5.31969017065179e-44	2.90303092169855e-42	2.17587327280795e-42	ACHE/AEBP1/CCBE1/CHADL/COCH/COL14A1/COL5A3/COL6A1/COL6A2/COMP/CTSB/CTSL/CTSS/DSPP/ECM2/FN1/HSD17B12/HSPG2/LOX/LRRC15/LUM/MMP12/MMP13/MMP9/NID1/NID2/P3H1/PCOLCE/PDGFB/PODN/RELL2/SERPINH1/SPARC/SPARCL1/TGFBI/THBS1/TNXB/USH2A/VTN/VWF	40
MF	GO:0004222	metalloendopeptidase activity	46/542	110/18496	1.83656153659089e-41	8.76958133722148e-40	6.57295707832528e-40	ADAM11/ADAM19/ADAMDEC1/ADAMTS1/ADAMTS10/ADAMTS12/ADAMTS13/ADAMTS14/ADAMTS15/ADAMTS16/ADAMTS17/ADAMTS18/ADAMTS19/ADAMTS2/ADAMTS20/ADAMTS3/ADAMTS4/ADAMTS5/ADAMTS6/ADAMTS7/ADAMTS8/ADAMTS9/MMP1/MMP10/MMP11/MMP12/MMP13/MMP14/MMP15/MMP16/MMP17/MMP19/MMP2/MMP20/MMP21/MMP23B/MMP24/MMP25/MMP26/MMP27/MMP28/MMP3/MMP7/MMP8/MMP9/PRSS2	46
MF	GO:0005178	integrin binding	50/542	154/18496	1.43405749672252e-38	6.0867773749778e-37	4.5621478258307e-37	ADAM11/ADAMTS13/ADAMTS5/ADAMTS8/ANGPTL3/ANXA7/CALR/CCN1/CCN2/CCN3/CCN4/CCN5/CCN6/CD151/COL16A1/COL3A1/COL4A3/COL5A1/COMP/CXCL12/DMP1/DST/ECM2/EDIL3/EGFL6/EMILIN1/FBLN1/FBLN5/FBN1/FGF1/FN1/ICAM1/ITGA6/LAMA5/LAMB2/LTBP4/MFGE8/MMP14/NPNT/PTN/PTPRZ1/SEMA7A/SFRP2/TGFBI/THBS1/THBS4/TNN/TNXB/VTN/VWF	50
MF	GO:0004175	endopeptidase activity	73/542	389/18496	5.05138638586028e-38	1.92962959939863e-36	1.44629168100421e-36	ADAM11/ADAM19/ADAMDEC1/ADAMTS1/ADAMTS10/ADAMTS12/ADAMTS13/ADAMTS14/ADAMTS15/ADAMTS16/ADAMTS17/ADAMTS18/ADAMTS19/ADAMTS2/ADAMTS20/ADAMTS3/ADAMTS4/ADAMTS5/ADAMTS6/ADAMTS7/ADAMTS8/ADAMTS9/CLC/CMA1/CTSB/CTSC/CTSD/CTSF/CTSG/CTSH/CTSL/CTSS/CTSZ/ELANE/F12/F2/F3/F7/F9/HTRA1/MMP1/MMP10/MMP11/MMP12/MMP13/MMP14/MMP15/MMP16/MMP17/MMP19/MMP2/MMP20/MMP21/MMP23B/MMP24/MMP25/MMP26/MMP27/MMP28/MMP3/MMP7/MMP8/MMP9…	73
MF	GO:0061134	peptidase regulator activity	56/542	228/18496	8.41706809249374e-36	2.92301819212055e-34	2.19085408723282e-34	A2M/AGT/AHSG/AMBP/ANOS1/ANXA2/COL28A1/COL4A3/COL6A3/COL7A1/CST3/CSTB/CTSC/CTSH/CTSL/CTSS/FBLN1/FN1/GPC3/HRG/ITIH1/ITIH2/ITIH4/ITIH5/KNG1/PAPLN/PCOLCE/PI3/PZP/SERPINA1/SERPINA3/SERPINA5/SERPINB1/SERPINB12/SERPINB6/SERPINB8/SERPINB9/SERPINC1/SERPINE1/SERPINE2/SERPINF1/SERPINF2/SERPING1/SERPINH1/SFRP2/SLPI/SPOCK2/SPP2/SSPOP/TFPI2/TGFB1/THBS1/TIMP1/TIMP2/TIMP3/TIMP4	56
MF	GO:0030414	peptidase inhibitor activity	47/542	175/18496	4.43495991150469e-32	1.41179557182899e-30	1.05816587362217e-30	A2M/AGT/AHSG/AMBP/ANOS1/ANXA2/COL28A1/COL4A3/COL6A3/COL7A1/CST3/CSTB/GPC3/HRG/ITIH1/ITIH2/ITIH4/ITIH5/KNG1/PAPLN/PI3/PZP/SERPINA1/SERPINA3/SERPINA5/SERPINB1/SERPINB12/SERPINB6/SERPINB8/SERPINB9/SERPINC1/SERPINE1/SERPINE2/SERPINF1/SERPINF2/SERPING1/SERPINH1/SLPI/SPOCK2/SPP2/SSPOP/TFPI2/THBS1/TIMP1/TIMP2/TIMP3/TIMP4	47
MF	GO:0008237	metallopeptidase activity	48/542	185/18496	5.52530295778631e-32	1.62358902298028e-30	1.21690882956913e-30	ADAM11/ADAM19/ADAMDEC1/ADAMTS1/ADAMTS10/ADAMTS12/ADAMTS13/ADAMTS14/ADAMTS15/ADAMTS16/ADAMTS17/ADAMTS18/ADAMTS19/ADAMTS2/ADAMTS20/ADAMTS3/ADAMTS4/ADAMTS5/ADAMTS6/ADAMTS7/ADAMTS8/ADAMTS9/AEBP1/CPA3/MMP1/MMP10/MMP11/MMP12/MMP13/MMP14/MMP15/MMP16/MMP17/MMP19/MMP2/MMP20/MMP21/MMP23B/MMP24/MMP25/MMP26/MMP27/MMP28/MMP3/MMP7/MMP8/MMP9/PRSS2	48
MF	GO:0004866	endopeptidase inhibitor activity	45/542	168/18496	1.06911289980786e-30	2.91715091233286e-29	2.1864564567499e-29	A2M/AGT/AHSG/AMBP/ANOS1/ANXA2/COL28A1/COL4A3/COL6A3/COL7A1/CST3/CSTB/HRG/ITIH1/ITIH2/ITIH4/ITIH5/KNG1/PAPLN/PI3/PZP/SERPINA1/SERPINA3/SERPINA5/SERPINB1/SERPINB12/SERPINB6/SERPINB8/SERPINB9/SERPINC1/SERPINE1/SERPINE2/SERPINF1/SERPINF2/SERPING1/SERPINH1/SLPI/SPOCK2/SPP2/TFPI2/THBS1/TIMP1/TIMP2/TIMP3/TIMP4	45
MF	GO:0061135	endopeptidase regulator activity	46/542	184/18496	6.51788979314597e-30	1.65988926732117e-28	1.2441165078847e-28	A2M/AGT/AHSG/AMBP/ANOS1/ANXA2/COL28A1/COL4A3/COL6A3/COL7A1/CST3/CSTB/HRG/ITIH1/ITIH2/ITIH4/ITIH5/KNG1/PAPLN/PI3/PZP/SERPINA1/SERPINA3/SERPINA5/SERPINB1/SERPINB12/SERPINB6/SERPINB8/SERPINB9/SERPINC1/SERPINE1/SERPINE2/SERPINF1/SERPINF2/SERPING1/SERPINH1/SFRP2/SLPI/SPOCK2/SPP2/TFPI2/THBS1/TIMP1/TIMP2/TIMP3/TIMP4	46
MF	GO:0030021	extracellular matrix structural constituent conferring compression resistance	19/542	22/18496	7.74330097975304e-27	1.84871310891604e-25	1.38564333321897e-25	ACAN/AMELX/AMELY/ASPN/BGN/CHADL/DCN/ENAM/FMOD/HAPLN1/HSPG2/LUM/OGN/PODN/PRELP/PRG2/PRG3/PRG4/VCAN	19
MF	GO:0004867	serine-type endopeptidase inhibitor activity	33/542	101/18496	6.7369418519604e-26	1.51383046320522e-24	1.13464283822491e-24	A2M/AGT/AMBP/ANOS1/ANXA2/COL28A1/COL6A3/COL7A1/HRG/ITIH1/ITIH2/ITIH4/ITIH5/PAPLN/PI3/PZP/SERPINA1/SERPINA3/SERPINA5/SERPINB1/SERPINB12/SERPINB6/SERPINB8/SERPINB9/SERPINC1/SERPINE1/SERPINE2/SERPINF1/SERPINF2/SERPING1/SERPINH1/SLPI/TFPI2	33
MF	GO:0004857	enzyme inhibitor activity	58/542	386/18496	4.84588067834432e-25	1.02840356618196e-23	7.70806751175238e-24	A2M/AGT/AHSG/AMBP/ANGPTL3/ANGPTL4/ANOS1/ANXA1/ANXA2/ANXA2P2/ANXA4/ANXA5/APOC3/COL28A1/COL4A3/COL6A3/COL7A1/CST3/CSTB/ELFN1/ELFN2/GPC3/HRG/ITIH1/ITIH2/ITIH4/ITIH5/KNG1/LGALS3/PAPLN/PI3/PTN/PZP/SERPINA1/SERPINA3/SERPINA5/SERPINB1/SERPINB12/SERPINB6/SERPINB8/SERPINB9/SERPINC1/SERPINE1/SERPINE2/SERPINF1/SERPINF2/SERPING1/SERPINH1/SLPI/SPOCK2/SPP2/SSPOP/TFPI2/THBS1/TIMP1/TIMP2/TIMP3/TIMP4	58
MF	GO:0002020	protease binding	33/542	142/18496	1.08538408800626e-20	2.18219327167574e-19	1.63559264231414e-19	A2M/ADAMTS4/ADAMTSL4/ANXA2/ANXA2P2/CCBE1/COL1A1/COL1A2/COL3A1/COMP/CST3/CSTB/CTSG/ECM1/ELANE/F3/FN1/PLG/PSAP/PZP/SERPINA1/SERPINA5/SERPINB6/SERPINB9/SERPINC1/SERPINE1/SERPINF2/THBS1/TIMP1/TIMP2/TIMP3/TIMP4/VWF	33
MF	GO:0019838	growth factor binding	32/542	135/18496	2.21609339440022e-20	4.23273838330441e-19	3.17251264882557e-19	A2M/CCN1/CCN2/COL1A1/COL1A2/COL2A1/COL3A1/COL4A1/COL5A1/COL6A1/FGFBP3/FGFR2/GLG1/GPC1/HTRA1/IGFALS/IGFBP7/ITGA6/KAZALD1/LRRC32/LTBP1/LTBP2/LTBP3/LTBP4/PCSK6/PDGFB/PXDN/SRPX2/TGFB3/TGFBR3/THBS1/VASN	32
MF	GO:0043236	laminin binding	17/542	28/18496	1.0783664785448e-19	1.96159997525768e-18	1.47025404593577e-18	ACHE/AGRN/BCAM/CTSS/DAG1/GPC1/ITGA6/LGALS1/LGALS3/LRRC15/NID1/NTN4/PXDN/SHH/SSC5D/THBS1/TINAGL1	17
MF	GO:0030246	carbohydrate binding	42/542	273/18496	8.84522681341792e-19	1.53585301942075e-17	1.15114913552616e-17	ACAN/AMBP/APCS/ATRN/ATRNL1/BCAN/CALR/CD248/CHI3L1/CLC/CLEC14A/CLEC3B/COL9A1/COLEC12/FCN1/FCN2/FCN3/FREM1/ITIH1/KRT1/LGALS1/LGALS3/LGALS4/LGALS9/LMAN1/LMAN1L/LOXL2/MBL2/NCAN/P3H1/P3H2/PLOD3/PRG2/PRG3/PRG4/PTN/PTX3/SOST/VCAN/VTN/ZG16/ZP3	42
MF	GO:0043394	proteoglycan binding	17/542	36/18496	3.47354768383897e-17	5.76910963141951e-16	4.32405020596888e-16	AGRN/APOE/COL2A1/COL5A1/COL5A3/COMP/CTSB/CTSL/CTSS/FCN2/FN1/HPSE/HPSE2/HRG/NID1/THBS1/TNC	17
MF	GO:0017171	serine hydrolase activity	34/542	196/18496	4.62143236669855e-17	7.35577985032853e-16	5.51328773571055e-16	ACHE/CMA1/CTSC/CTSG/CTSH/CTSS/ELANE/F12/F2/F3/F7/F9/HTRA1/MMP1/MMP10/MMP11/MMP12/MMP13/MMP14/MMP19/MMP2/MMP3/MMP7/MMP8/MMP9/PCSK6/PLG/PRSS1/PRSS2/PRTN3/RBP3/RELN/TPSAB1/TPSB2	34
MF	GO:0008236	serine-type peptidase activity	33/542	192/18496	1.79620693537371e-16	2.74460419725103e-15	2.05712962703852e-15	CMA1/CTSC/CTSG/CTSH/CTSS/ELANE/F12/F2/F3/F7/F9/HTRA1/MMP1/MMP10/MMP11/MMP12/MMP13/MMP14/MMP19/MMP2/MMP3/MMP7/MMP8/MMP9/PCSK6/PLG/PRSS1/PRSS2/PRTN3/RBP3/RELN/TPSAB1/TPSB2	33
MF	GO:0030023	extracellular matrix constituent conferring elasticity	10/542	10/18496	4.30527908905544e-16	6.32544850776607e-15	4.74103608187481e-15	ELN/EMILIN1/EMILIN2/EMILIN3/FBLN2/FBLN5/FBN1/FBN2/LAMC1/MMRN1	10
MF	GO:0004252	serine-type endopeptidase activity	31/542	174/18496	5.27380840415641e-16	7.46146226069537e-15	5.5924985806259e-15	CMA1/CTSC/CTSG/CTSH/CTSS/ELANE/F12/F2/F3/F7/F9/HTRA1/MMP1/MMP10/MMP11/MMP12/MMP13/MMP14/MMP19/MMP2/MMP3/MMP7/MMP8/MMP9/PCSK6/PLG/PRSS1/PRSS2/PRTN3/TPSAB1/TPSB2	31
MF	GO:0008083	growth factor activity	29/542	162/18496	4.12730011328327e-15	5.63081658312217e-14	4.22039710831973e-14	AGT/AMELX/ANGPTL3/BMP7/CCN3/CCN6/CXCL12/EFEMP1/F2/FGF1/FGF10/FGF9/GDF10/GDF15/GH1/HDGF/IL7/INHBE/LEFTY2/MDK/OGN/PDGFB/PTN/TGFB1/TGFB2/TGFB3/THBS4/TIMP1/VEGFA	29
MF	GO:0097493	structural molecule activity conferring elasticity	10/542	12/18496	2.69476217522774e-14	3.54965224461033e-13	2.6605274470488e-13	ELN/EMILIN1/EMILIN2/EMILIN3/FBLN2/FBLN5/FBN1/FBN2/LAMC1/MMRN1	10
MF	GO:0005540	hyaluronic acid binding	12/542	24/18496	6.97700806878011e-13	8.88405694091333e-12	6.65875857792347e-12	ACAN/BCAN/HAPLN1/HAPLN2/HAPLN3/HAPLN4/IMPG1/IMPG2/ITIH1/ITIH2/NCAN/VCAN	12
MF	GO:0005109	frizzled binding	14/542	37/18496	9.58545719696452e-13	1.18117569330337e-11	8.85312175746808e-12	CTHRC1/MYOC/NDP/SFRP1/WNT11/WNT2/WNT2B/WNT3/WNT4/WNT5A/WNT5B/WNT6/WNT7A/WNT8A	14
MF	GO:0001968	fibronectin binding	12/542	29/18496	1.17116463443995e-11	1.3980777823627e-10	1.04788414660417e-10	CCDC80/CTSL/CTSS/FBLN1/HSD17B12/LRRC15/MMP2/MYOC/SFRP2/SSC5D/THBS1/VEGFA	12
MF	GO:0048407	platelet-derived growth factor binding	8/542	11/18496	7.89033205526008e-11	9.13365710639197e-10	6.84583833821608e-10	COL1A1/COL1A2/COL2A1/COL3A1/COL4A1/COL5A1/COL6A1/PDGFB	8
MF	GO:0005125	cytokine activity	28/542	237/18496	3.85426987294307e-10	4.33038556313016e-09	3.24570094563627e-09	ADIPOQ/BMP7/CXCL12/GDF10/GDF15/GREM1/IFNA2/IL7/INHBE/LEFTY2/NDP/PF4/TGFB1/TGFB2/TGFB3/TIMP1/TNFRSF11B/VEGFA/WNT11/WNT2/WNT2B/WNT3/WNT4/WNT5A/WNT5B/WNT6/WNT7A/WNT8A	28
MF	GO:0048306	calcium-dependent protein binding	16/542	79/18496	9.30006965256733e-10	1.01503617350878e-08	7.60787652781448e-09	A2M/ANXA1/ANXA11/ANXA2/ANXA4/ANXA6/ANXA7/DMBT1/FCN2/MBL2/S100A10/S100A4/S100A6/S100A7/S100A8/S100A9	16
MF	GO:0035374	chondroitin sulfate binding	6/542	10/18496	1.17047684084094e-07	1.24200598111455e-06	9.30905557627878e-07	AGRN/ANXA6/IMPG1/MDK/PTN/RTN4RL1	6
MF	GO:0050431	transforming growth factor beta binding	8/542	24/18496	2.51024673777063e-07	2.59166014548211e-06	1.94249534188794e-06	LRRC32/LTBP1/LTBP3/LTBP4/TGFB3/TGFBR3/THBS1/VASN	8
MF	GO:0055102	lipase inhibitor activity	7/542	17/18496	2.68989893853895e-07	2.70405630137336e-06	2.02673825840054e-06	ANGPTL3/ANXA1/ANXA2/ANXA2P2/ANXA4/ANXA5/APOC3	7
MF	GO:0004859	phospholipase inhibitor activity	6/542	13/18496	8.8707378921624e-07	8.6887740379642e-06	6.51239057130411e-06	ANGPTL3/ANXA1/ANXA2/ANXA2P2/ANXA4/ANXA5	6
MF	GO:0019955	cytokine binding	17/542	145/18496	1.23504394654107e-06	1.17946696894673e-05	8.84031456471506e-06	A2M/BGN/COMP/ELANE/GREM1/LRRC32/LTBP1/LTBP3/LTBP4/MMP8/PXDN/SOST/TGFB3/TGFBR3/THBS1/UCMA/VASN	17
MF	GO:0008191	metalloendopeptidase inhibitor activity	6/542	16/18496	3.83985848811193e-06	3.5776242498994e-05	2.68149296217316e-05	COL4A3/SPOCK2/TIMP1/TIMP2/TIMP3/TIMP4	6
MF	GO:0005044	scavenger receptor activity	7/542	27/18496	9.51769966796693e-06	8.65657445991278e-05	6.48825641525565e-05	COLEC12/DMBT1/LGALS3BP/PRG4/SCARA3/SSC5D/VTN	7
MF	GO:0070325	lipoprotein particle receptor binding	7/542	29/18496	1.58982192949883e-05	0.000141235343504315	0.000105858400201636	APOA1/APOC3/APOE/CLU/HSP90B1/HSPG2/RELN	7
MF	GO:0016504	peptidase activator activity	9/542	52/18496	1.78393740878302e-05	0.00015487820230798	0.000116083965356215	CTSC/CTSH/CTSL/CTSS/FBLN1/FN1/PCOLCE/SFRP2/TGFB1	9
MF	GO:0005544	calcium-dependent phospholipid binding	9/542	53/18496	2.09366405610625e-05	0.000177728815429464	0.000133210906025941	ANXA1/ANXA11/ANXA2/ANXA2P2/ANXA4/ANXA5/ANXA6/ANXA7/ANXA8	9
MF	GO:0017134	fibroblast growth factor binding	6/542	23/18496	4.06346240781693e-05	0.00033692536419028	0.000252531548800651	FGFBP3/FGFR2/GLG1/GPC1/TGFBR3/THBS1	6
MF	GO:0004197	cysteine-type endopeptidase activity	11/542	86/18496	4.1454167845401e-05	0.00033692536419028	0.000252531548800651	CLC/CTSB/CTSC/CTSD/CTSF/CTSH/CTSL/CTSS/CTSZ/SFRP1/TINAG	11
MF	GO:0043395	heparan sulfate proteoglycan binding	5/542	18/18496	0.000132415703131901	0.00102290408777552	0.000766684794364677	AGRN/APOE/COMP/HPSE2/HRG	5
MF	GO:0050786	RAGE receptor binding	4/542	10/18496	0.000133048587956579	0.00102290408777552	0.000766684794364677	S100A4/S100A7/S100A8/S100A9	4
MF	GO:0045499	chemorepellent activity	6/542	28/18496	0.000133887969604126	0.00102290408777552	0.000766684794364677	APOA1/EFNA5/FLRT2/FLRT3/SEMA3B/SEMA7A	6
MF	GO:0005520	insulin-like growth factor binding	5/542	19/18496	0.000175396659274887	0.00131375536947072	0.000984682999437962	CCN2/IGFALS/IGFBP7/ITGA6/KAZALD1	5
MF	GO:0005114	type II transforming growth factor beta receptor binding	4/542	11/18496	0.00020423818219013	0.00150036510762749	0.00112455031489302	TGFB1/TGFB2/TGFB3/TGFBR3	4
MF	GO:0070851	growth factor receptor binding	13/542	138/18496	0.000212688689741192	0.00153296376379501	0.00114898358708251	ECM1/EFEMP1/FGF1/FGF10/FGF9/FLRT2/FLRT3/GREM1/IL7/LINGO1/PDGFB/PLSCR1/VEGFA	13
MF	GO:0046790	virion binding	4/542	12/18496	0.00029927494256885	0.00211709311224631	0.00158679891576466	ANXA2/ANXA2P2/APCS/PTX3	4
MF	GO:0001664	G protein-coupled receptor binding	20/542	291/18496	0.000391789706102595	0.00272115759511257	0.00203955598200777	AGT/APLP1/CTHRC1/CXCL12/FCN1/MYOC/NDP/NPPA/PF4/SFRP1/WNT11/WNT2/WNT2B/WNT3/WNT4/WNT5A/WNT5B/WNT6/WNT7A/WNT8A	20
MF	GO:0005507	copper ion binding	8/542	63/18496	0.00048472182803885	0.0033064953269793	0.00247827701553698	ANG/APOA4/GPC1/LOX/LOXL1/LOXL2/MUC2/SOD3	8
MF	GO:0044548	S100 protein binding	4/542	14/18496	0.000577582723529791	0.00387081755067334	0.0029012465521718	ANXA11/ANXA2/FGF1/S100A6	4
MF	GO:0005104	fibroblast growth factor receptor binding	5/542	25/18496	0.00069303630283554	0.00456448047729615	0.00342115924448761	FGF1/FGF10/FGF9/FLRT2/FLRT3	5
MF	GO:0005160	transforming growth factor beta receptor binding	5/542	26/18496	0.000837569381101234	0.00540962560619323	0.00405461053977558	LEFTY2/TGFB1/TGFB2/TGFB3/TGFBR3	5
MF	GO:0001540	amyloid-beta binding	9/542	85/18496	0.000849679414585324	0.00540962560619323	0.00405461053977558	ACHE/APOA1/APOE/C1QA/CLU/COL25A1/CST3/HSPG2/TGFB2	9
MF	GO:0042056	chemoattractant activity	6/542	41/18496	0.00115772836486986	0.00725003664557845	0.00543403132432443	FGF10/LGALS3/PDGFB/S100A4/VEGFA/WNT5A	6
MF	GO:0048029	monosaccharide binding	8/542	75/18496	0.00155517798914598	0.00958190309441552	0.00718180667313591	COLEC12/LGALS9/LMAN1/LMAN1L/MBL2/P3H1/P3H2/PLOD3	8
MF	GO:0030297	transmembrane receptor protein tyrosine kinase activator activity	4/542	18/18496	0.00160862779906145	0.00975390189272181	0.00731072282948562	ANGPT4/EFNA5/GREM1/VEGFA	4
MF	GO:0071813	lipoprotein particle binding	5/542	31/18496	0.00191788404769325	0.0112712570187511	0.00844800746514274	APOA1/APOE/CDH13/COLEC12/THBS1	5
MF	GO:0071814	protein-lipid complex binding	5/542	31/18496	0.00191788404769325	0.0112712570187511	0.00844800746514274	APOA1/APOE/CDH13/COLEC12/THBS1	5
MF	GO:0036122	BMP binding	4/542	20/18496	0.00243146422924797	0.0140730202359504	0.0105479787935478	COMP/GREM1/SOST/UCMA	4
MF	GO:0038024	cargo receptor activity	7/542	64/18496	0.00261632994057104	0.0149169856313155	0.0111805458575856	COLEC12/DMBT1/LGALS3BP/PRG4/SCARA3/SSC5D/VTN	7
MF	GO:0008238	exopeptidase activity	9/542	102/18496	0.00305472409871224	0.0171603618486482	0.0128619962051042	AEBP1/CPA3/CTSC/CTSH/CTSZ/MMP14/MMP15/MMP16/MMP17	9
MF	GO:0004869	cysteine-type endopeptidase inhibitor activity	5/542	37/18496	0.00426052847809652	0.0235872736033749	0.0176790807939322	AHSG/CST3/CSTB/HRG/KNG1	5
MF	GO:0016505	peptidase activator activity involved in apoptotic process	4/542	24/18496	0.0048612950583418	0.0257918710039801	0.0193314657290785	CTSC/CTSH/CTSL/CTSS	4
MF	GO:0019865	immunoglobulin binding	4/542	24/18496	0.0048612950583418	0.0257918710039801	0.0193314657290785	AMBP/HRG/LGALS3/VWF	4
MF	GO:0050750	low-density lipoprotein particle receptor binding	4/542	24/18496	0.0048612950583418	0.0257918710039801	0.0193314657290785	APOE/CLU/HSP90B1/HSPG2	4
MF	GO:0031406	carboxylic acid binding	13/542	195/18496	0.00504287176579594	0.0263887262264938	0.0197788193265537	ADIPOQ/AGRN/AMBP/COL11A1/FCN1/MDK/P3H1/P3H2/PLOD3/PSAP/S100A8/S100A9/SERPINA5	13
MF	GO:0030247	polysaccharide binding	4/542	25/18496	0.00565524910700964	0.0291933129578065	0.0218809069289704	FCN2/PRG4/PTX3/VTN	4
MF	GO:0005024	transforming growth factor beta receptor activity	3/542	13/18496	0.00574706333307953	0.0292717092431517	0.0219396663382124	LTBP1/LTBP4/TGFBR3	3
MF	GO:0004177	aminopeptidase activity	5/542	40/18496	0.00598636723096921	0.0300893721346084	0.0225525192080834	CTSH/MMP14/MMP15/MMP16/MMP17	5
MF	GO:0070006	metalloaminopeptidase activity	4/542	26/18496	0.00653119087535664	0.0324014923946264	0.0242854944374163	MMP14/MMP15/MMP16/MMP17	4
MF	GO:0043177	organic acid binding	13/542	207/18496	0.00820215225440835	0.0401695148869742	0.0301077653603113	ADIPOQ/AGRN/AMBP/COL11A1/FCN1/MDK/P3H1/P3H2/PLOD3/PSAP/S100A8/S100A9/SERPINA5	13
MF	GO:0001786	phosphatidylserine binding	6/542	62/18496	0.00945533985932369	0.0457207572944512	0.0342685202096741	ANXA2/ANXA2P2/ANXA5/ANXA6/MFGE8/THBS1	6
