# Supplementary material for: Extracellular matrix-related genes-based prognostic signature for cervical cancer: association of LAMA4 expression with prognosis and response to immunotherapy
Source: Front Oncol. 2025 Aug 13;15:1562115. doi: 10.3389/fonc.2025.1562115 (PMC12380540; doi:10.3389/fonc.2025.1562115)
Supplement: Supplementary file 8 [file DataSheet1.zip › original data/2.source data (public datasets)/KEGG.txt]

category	subcategory	ID	Description	GeneRatio	BgRatio	pvalue	p.adjust	qvalue	geneID	Count
Environmental Information Processing	Signaling molecules and interaction	hsa04512	ECM-receptor interaction	55/270	89/8865	2.47029253243525e-62	4.59474411032956e-60	3.66643417971968e-60	375790/1101/1277/1278/1280/1282/1284/1285/1286/1287/1288/1291/1292/1293/256076/131873/1297/1298/1299/1311/1605/1758/1834/2335/80144/158326/341640/2811/3339/3655/284217/3908/3909/3910/3911/3912/3913/3914/22798/3915/3918/10319/56955/255743/5649/7057/7058/7059/7060/3371/63923/7143/7148/7448/7450	55
Organismal Systems	Digestive system	hsa04974	Protein digestion and absorption	48/270	105/8865	1.13062192050232e-45	1.05147838606716e-43	8.39040477846459e-44	1300/1301/1302/1303/1305/7373/1306/1307/1308/80781/1310/1277/1278/57642/81578/169044/91522/255631/84570/136227/85301/340267/1280/1281/1282/1284/1285/1286/1287/1288/1289/1290/50509/1291/1292/1293/256076/131873/1294/1295/1296/1297/1298/1299/1359/2006/5644/5645	48
Human Diseases	Infectious disease: viral	hsa05165	Human papillomavirus infection	59/270	333/8865	1.18557151034799e-29	7.35054336415753e-28	5.86545905119532e-28	1101/1277/1278/1280/1282/1284/1285/1286/1287/1288/1291/1292/1293/256076/131873/1297/1298/1299/1311/1739/2335/3440/3655/284217/3908/3909/3910/3911/3912/3913/3914/22798/3915/3918/10319/5315/5649/7057/7058/7059/7060/7098/3371/63923/7143/7148/7422/7448/7450/7481/7472/7482/7473/54361/7474/81029/7475/7476/7478	59
NA	NA	hsa04820	Cytoskeleton in muscle cells	49/270	232/8865	3.14974700060833e-28	1.46463235528287e-26	1.16872191338362e-26	375790/633/1301/1302/1277/1278/255631/85301/1281/1282/1284/1285/1286/1287/1288/1289/1290/50509/1291/1292/1293/256076/131873/1297/1298/1299/1311/1605/1634/2006/2192/2199/2200/2201/84467/2335/3339/3655/284217/3908/4811/22795/6383/9672/7057/7058/7059/7060/1462	49
Cellular Processes	Cellular community - eukaryotes	hsa04510	Focal adhesion	46/270	203/8865	6.40246757028224e-28	2.38171793614499e-26	1.90052195244168e-26	1101/1277/1278/1280/1282/1284/1285/1286/1287/1288/1291/1292/1293/256076/131873/1297/1298/1299/1311/2335/3655/284217/3908/3909/3910/3911/3912/3913/3914/22798/3915/3918/10319/5155/5649/7057/7058/7059/7060/3371/63923/7143/7148/7422/7448/7450	46
Environmental Information Processing	Signal transduction	hsa04151	PI3K-Akt signaling pathway	58/270	362/8865	9.71772540296611e-27	3.01249487491949e-25	2.40385838915477e-25	284/285/51378/1101/1277/1278/1280/1282/1284/1285/1286/1287/1288/1291/1292/1293/256076/131873/1297/1298/1299/1311/1946/2246/2255/2254/2263/2335/2688/7184/3440/3574/3655/284217/3908/3909/3910/3911/3912/3913/3914/22798/3915/3918/10319/5155/5649/7057/7058/7059/7060/3371/63923/7143/7148/7422/7448/7450	58
Human Diseases	Infectious disease: parasitic	hsa05146	Amoebiasis	29/270	103/8865	1.09129178807261e-20	2.8997181797358e-19	2.3138667987705e-19	1277/1278/1281/1282/1284/1285/1286/1287/1288/1511/2335/284217/3908/3909/3910/3911/3912/3913/3914/22798/3915/3918/10319/4583/5269/5272/7040/7042/7043	29
Organismal Systems	Immune system	hsa04610	Complement and coagulation cascades	26/270	88/8865	3.08651375861574e-19	7.17614448878159e-18	5.72629526269498e-18	2/712/713/714/1191/2161/2162/2147/2152/2155/2158/2243/2244/2266/3827/4153/5340/5265/5104/462/5054/5270/5345/710/7448/7450	26
Human Diseases	Cancer: overview	hsa05205	Proteoglycans in cancer	32/270	204/8865	1.12880289811455e-14	2.33285932277007e-13	1.8615346039082e-13	1277/1278/1514/1634/2335/2817/2719/10855/60495/3339/3549/4060/4313/4318/6383/6469/7040/7042/7057/7078/7422/7448/7481/7472/7482/7473/54361/7474/81029/7475/7476/7478	32
Human Diseases	Cancer: specific types	hsa05222	Small cell lung cancer	20/270	93/8865	3.38976254415465e-12	6.30495833212764e-11	5.03112124974532e-11	1282/1284/1285/1286/1287/1288/2335/3655/284217/3908/3909/3910/3911/3912/3913/3914/22798/3915/3918/10319	20
Human Diseases	Endocrine and metabolic disease	hsa04933	AGE-RAGE signaling pathway in diabetic complications	19/270	101/8865	1.4276132350407e-10	2.41396419743245e-09	1.92625326450467e-09	183/1277/1278/1281/1282/1284/1285/1286/1287/1288/2152/2335/3383/4313/5054/7040/7042/7043/7422	19
Human Diseases	Cancer: specific types	hsa05226	Gastric cancer	19/270	150/8865	1.26788853329401e-07	1.96522722660571e-06	1.56817792275838e-06	2246/2255/2254/2263/4583/6469/7040/7042/7043/7481/7472/7482/7473/54361/7474/81029/7475/7476/7478	19
Human Diseases	Infectious disease: parasitic	hsa05145	Toxoplasmosis	16/270	112/8865	2.42481562068775e-07	3.46935158036863e-06	2.76841297584594e-06	3655/284217/3908/3909/3910/3911/3912/3913/3914/22798/3915/3918/10319/7040/7042/7043	16
Environmental Information Processing	Signal transduction	hsa04390	Hippo signaling pathway	18/270	157/8865	1.22642913064253e-06	1.62939870213937e-05	1.30019930391426e-05	655/1490/1739/2246/5054/7040/7042/7043/7481/7472/7482/7473/54361/7474/81029/7475/7476/7478	18
Human Diseases	Infectious disease: parasitic	hsa05144	Malaria	10/270	50/8865	2.03591607089821e-06	2.52453592791378e-05	2.01448537541507e-05	1311/3383/6383/7040/7042/7043/7057/7058/7059/7060	10
Human Diseases	Cancer: specific types	hsa05217	Basal cell carcinoma	11/270	63/8865	2.57526918174451e-06	2.99375042377799e-05	2.38890101727615e-05	6469/7481/7472/7482/7473/54361/7474/81029/7475/7476/7478	11
Environmental Information Processing	Signal transduction	hsa04350	TGF-beta signaling pathway	14/270	108/8865	4.53968976706729e-06	4.96695468632068e-05	3.96344431675843e-05	655/1634/2200/2331/26585/83729/7044/2615/4052/7040/7042/7043/7057/79875	14
Organismal Systems	Endocrine system	hsa04926	Relaxin signaling pathway	15/270	130/8865	8.91708478503467e-06	9.21432094453583e-05	7.3526839455549e-05	1277/1278/1281/1282/1284/1285/1286/1287/1288/4312/4322/4313/4318/7040/7422	15
Environmental Information Processing	Signal transduction	hsa04310	Wnt signaling pathway	17/270	174/8865	2.11859701699059e-05	0.000207399497452763	0.000165497052296772	8840/2239/4316/5176/6422/6423/50964/7481/7472/7482/7473/54361/7474/81029/7475/7476/7478	17
Organismal Systems	Development and regeneration	hsa04360	Axon guidance	16/270	184/8865	0.000150116073269862	0.00139607948140972	0.00111401928058161	655/6387/1946/3897/9860/9423/4917/59277/22854/84628/7869/8482/6469/54361/7474/81029	16
Cellular Processes	Cellular community - eukaryotes	hsa04550	Signaling pathways regulating pluripotency of stem cells	13/270	144/8865	0.000434467466871359	0.00384814042086061	0.00307067232224871	2263/83729/7044/7481/7472/7482/7473/54361/7474/81029/7475/7476/7478	13
Human Diseases	Cancer: specific types	hsa05224	Breast cancer	13/270	148/8865	0.000565483862599679	0.00465047908103761	0.00371090860456312	2246/2255/2254/7481/7472/7482/7473/54361/7474/81029/7475/7476/7478	13
Organismal Systems	Immune system	hsa04657	IL-17 signaling pathway	10/270	95/8865	0.000600061816908079	0.00465047908103761	0.00371090860456312	7184/4312/4322/4314/4318/4586/727897/6278/6279/6280	10
Human Diseases	Immune disease	hsa05323	Rheumatoid arthritis	10/270	95/8865	0.000600061816908079	0.00465047908103761	0.00371090860456312	284/1514/6387/3383/4312/4314/7040/7042/7043/7422	10
Organismal Systems	Digestive system	hsa04979	Cholesterol metabolism	7/270	51/8865	0.000826562244070273	0.00614962309588283	0.0049071695332172	27329/51129/335/337/345/348/350	7
Organismal Systems	Endocrine system	hsa04916	Melanogenesis	10/270	101/8865	0.000972381827632831	0.00695626999768102	0.00555084363142628	7481/7472/7482/7473/54361/7474/81029/7475/7476/7478	10
Human Diseases	Cancer: specific types	hsa05225	Hepatocellular carcinoma	13/270	170/8865	0.00203356970841345	0.0140090357690704	0.0111786872860155	7040/7042/7043/7481/7472/7482/7473/54361/7474/81029/7475/7476/7478	13
Human Diseases	Infectious disease: bacterial	hsa05150	Staphylococcus aureus infection	9/270	102/8865	0.00381462469168053	0.0253400068804493	0.0202203790047728	712/713/714/1667/728358/2266/3383/4153/5340	9
Human Diseases	Infectious disease: parasitic	hsa05142	Chagas disease	9/270	103/8865	0.00407146113651446	0.0261135093583341	0.0208376050906911	712/713/714/811/3827/5054/7040/7042/7043	9
Organismal Systems	Endocrine system	hsa04614	Renin-angiotensin system	4/270	23/8865	0.00471748168780627	0.0291960480523244	0.0232973558312266	183/1215/1359/1511	4
Human Diseases	Infectious disease: parasitic	hsa05143	African trypanosomiasis	5/270	37/8865	0.00495525673394104	0.0291960480523244	0.0232973558312266	335/3383/3827/3910/4878	5
Organismal Systems	Immune system	hsa04611	Platelet activation	10/270	126/8865	0.00502297600900205	0.0291960480523244	0.0232973558312266	11093/1277/1278/1281/2147/2243/2244/2266/2811/7450	10
Cellular Processes	Transport and catabolism	hsa04142	Lysosome	10/270	132/8865	0.00694332521727752	0.0391351057701096	0.0312283526518702	1508/1075/1509/8722/1511/1512/1514/1520/1522/5660	10
Human Diseases	Endocrine and metabolic disease	hsa04934	Cushing syndrome	11/270	155/8865	0.00767209419701476	0.0410240299331093	0.0327356435799005	183/7481/7472/7482/7473/54361/7474/81029/7475/7476/7478	11
Human Diseases	Cancer: specific types	hsa05219	Bladder cancer	5/270	41/8865	0.00771957552504745	0.0410240299331093	0.0327356435799005	4312/4313/4318/7057/7422	5
Environmental Information Processing	Signaling molecules and interaction	hsa04514	Cell adhesion molecules	11/270	158/8865	0.0088100547146327	0.0455186160256023	0.0363221554024331	1000/2734/3383/3655/3897/4684/22854/84628/6383/9672/1462	11
Human Diseases	Cardiovascular disease	hsa05410	Hypertrophic cardiomyopathy	8/270	99/8865	0.0104651431689159	0.0526085575518476	0.0419796639208291	183/1605/3655/284217/3908/7040/7042/7043	8
