# Supplementary material for: Extracellular matrix-related genes-based prognostic signature for cervical cancer: association of LAMA4 expression with prognosis and response to immunotherapy
Source: Front Oncol. 2025 Aug 13;15:1562115. doi: 10.3389/fonc.2025.1562115 (PMC12380540; doi:10.3389/fonc.2025.1562115)
Supplement: Supplementary file 8 [file DataSheet1.zip › original data/2.source data (public datasets)/LAMA4_CESC_GSE14404_oncosignature_gsva_zscore.csv]

	LAMA4	Angiogenesis	Apoptosis	Cell Cycle	Differentiation	DNA damage	DNA repair	EMT	Hypoxia	Inflammation	Invasion	Metastasis	Proliferation	Quiescence	Stemness
GSM359932	-0.0234463114845737	-1.2731884016255	1.46581290224858	2.13685823894048	-0.969116589311577	2.03522861193943	0.945854946043921	-2.05803912757687	0.863240502242051	0.479813227855164	-2.36212181165484	-1.50288329317476	-0.378128287362246	0.0601266606905889	-0.185155058436059
GSM359933	0.935453356881034	-0.160834949994749	0.234782178836682	-1.00601557013885	-0.822348129578059	-0.398155358491629	-0.65351104388664	-0.0901464534580187	-1.52696823626726	-0.324053887550747	0.0616034060536319	-0.760252252821449	-1.02971022980243	-0.308270546839856	-0.620494260497747
GSM359936	1.13378985566568	-0.433561003214219	0.970158483918469	1.20200503735863	-0.979912310284877	0.950276356272073	0.777198138403653	0.121450893895605	-1.45267712812864	-0.910733250199096	1.10904363433034	-0.658222650823009	-0.146820730233462	-0.66429086998998	-0.875286081083187
GSM359937	1.4629358599574	-1.05051344071493	0.756960376532408	0.643753636822066	-1.40956508719318	-0.353026197847806	0.230092121528354	-1.23206108569664	-0.47161227837729	-0.648291855835301	-0.624669465201968	-1.12840551555814	-0.95109070542533	-1.31623110759518	-0.63492894844998
GSM359943	-1.06861783233519	-0.0696488613949988	-0.407730290059935	-1.29849850444705	1.1272926565444	-1.14765015039032	-1.4992840694028	-0.0162751309411392	-0.0610810552050728	1.14076689168177	-0.362582015753811	1.15561842203906	-0.32632164862174	0.815421020773738	0.182452333415599
GSM359944	-0.747612650125839	1.96427738991601	-0.0703685729820753	0.20344593838551	0.959006629357618	0.425886489160909	-0.168327091169129	0.38247533376332	1.01627354155774	0.217057422802425	-0.508510782442756	-0.726028992388279	0.821088075386663	-0.440180581062031	1.04714513752395
GSM359945	-1.11267584681132	1.64730489256579	0.346357531447896	0.399402595169771	1.65031795093252	1.30664343407421	0.632603142463672	2.12620200051186	0.31441326264849	-0.682606320835129	0.953398335652894	-0.323266348834077	1.34119003647482	-0.619220910953646	1.06666732176154
GSM359946	0.737593158715831	-0.0378146112551264	1.09293257143177	1.89680425955119	-1.44988168004087	1.83093526882943	1.51925744967226	1.35291540324776	0.108385011854911	-0.663666282318482	1.47477917902391	0.306679690704043	0.56476551499573	-0.421414506412022	-0.73446233240187
GSM359947	0.206389908941899	-0.239586252881367	-1.3698709229692	-0.83908118109411	0.260844322084102	-0.274972946627304	0.210029635682373	-1.12093342423058	1.77136288092202	-0.329387873945025	-0.662694311133153	-0.177100337982428	-0.260762371831459	0.0880989036130136	1.12995927430243
GSM359948	0.615944230848722	-0.507298498632045	0.300278710987842	0.444425730673281	-0.83025512589425	0.751379691066309	0.701585694210289	-0.448595799644507	0.231225469669273	-0.539422465917824	-0.557954618173701	-0.501974652504611	-0.946893541686834	-0.587665380790389	-0.273486854349403
GSM359949	-1.3437620996849	-0.419149417837658	-0.831645996192652	-1.05874574066357	-0.071664748838433	-1.49723161614042	-1.04990898908359	-0.613695952134552	-0.773842731064764	-0.826867447850977	-1.24542717097896	-1.05752337189043	-1.36835006241736	-1.51632430103617	0.491404400674654
GSM359950	-0.827522984271639	-0.7918263488056	-0.86945315439818	-0.0940097057355683	0.118105469480715	-0.0649384668176021	-0.731285975172871	-1.24182917787637	-0.380696905274946	-0.279246047898403	-1.03987328044356	-0.65947175688832	1.27469602345642	0.127150452939546	-0.279186863421634
GSM359951	0.21657559318841	0.551169462063069	-1.75629575021299	1.01070940006282	-0.0392650073542307	0.214877344916686	0.4354241630231	0.103369396999139	0.799198393787515	-0.157402320218619	-0.459473614900015	0.183337953914573	1.28640059235118	0.85684192053871	1.36731239662106
GSM359952	-0.371370493920545	0.404895882256186	-1.70555740565627	-0.418359917175279	1.34930804576449	0.158694621162123	-0.154792456589677	-0.0143939488199345	-0.756401785127268	0.0925210765516835	-0.430245431080433	0.459663744982082	2.16668931498031	1.76593073286157	1.83024736384856
GSM359953	-1.13450493876635	-1.94608362105221	0.151480301583624	0.920329575081352	-1.08349609751194	-0.284528271888876	1.6474231460222	-1.59742185705452	-0.962823997124292	-1.9550744535626	-0.996674809721218	-1.56223082710099	-2.22304456442666	-1.94587939853697	-0.499977719797634
GSM359954	-1.31042993236551	0.368696324751134	0.734391032263558	0.502376390281703	-0.139389930310789	-0.860184417936052	0.65834881824761	0.553818936109957	-0.347926405838259	-0.887768649548805	-0.613841913131916	-0.149066614048238	0.623215703399292	-1.4727096540726	0.615567002522284
GSM359955	2.78994370204648	-1.67923667320396	0.440387849657314	-0.120107324128696	-0.567319464598364	0.219160733413561	0.0986883216002237	-1.06039134424572	0.00664792520384172	-1.06545509328661	-0.287315465738457	-1.0542807014841	-1.11627147119296	-0.947522758913655	-0.465516712237037
GSM359956	-1.02119535712439	0.933733863314402	-1.50473807543578	-1.34249858567304	1.46772877177167	-1.11219148087869	-1.68580146698163	1.13992779041787	-1.47091575452424	0.0945727194082655	1.02888528927091	0.991276387464731	1.13634956523623	0.613840434590882	0.987602692133473
GSM359958	-0.586213751488039	-0.120628869607289	-0.699882565609869	1.11913610908585	1.4505252853782	1.97672573151937	2.16493180922664	0.0850912093902764	0.478606913866616	-1.28675740441486	-0.649710661312566	-0.0854484350424391	1.41823961595144	-0.0188071129978979	1.50609541755972
GSM359959	-0.0336627797816621	0.929530038361917	1.23593969888696	0.52248225094478	-0.170304050330462	0.279932242715659	0.978041232273948	0.338834676391693	1.71945075347552	2.25281742378332	0.180217594210819	1.14191518443165	0.220000420814285	1.17366765585234	-1.71266756559927
GSM359960	1.84135038880538	-0.0625106490513832	-0.28325824613653	-0.601031704432026	-0.533862087604685	-1.28631520547816	-0.240380645298894	0.539927905803241	-0.761591276077728	0.0541142155128081	1.86676661319992	0.322047129369479	-0.607821182195731	0.0747419977402428	-1.58674321856791
GSM359961	-0.0947862540840662	0.107551534334817	-1.90065765926577	-1.59393380051716	0.778115024895549	-1.13564319784299	-1.59248564995241	0.25111746153017	-1.51654951089649	1.02478006626901	0.0803818254749318	0.28873654374757	0.109230954751771	1.2393565822258	-0.0743845054096478
GSM359962	0.673912674947642	-0.572559313507768	1.22271989239657	0.0259354766413391	0.388814451946514	0.633475970173649	0.305443501389196	0.400978970566306	0.161420639334276	1.72720248006457	0.528242437842717	0.75041621190898	-0.0218744292714972	1.43862508035841	-1.15768683994069
GSM359964	-0.674432418894239	1.1970192388707	-0.154713310165151	-1.28261530830399	-0.100355911158725	-1.56879776717092	-1.1253819792154	0.657036360116941	0.818997204729227	1.41712703197633	0.465870349185354	1.50501218900713	-0.169819369173656	0.931731665220351	-0.741876052843204
GSM359965	-0.150429392599068	0.241923955379044	0.964448749744903	-0.554691896082847	0.849079016240599	0.0347783063490681	-1.17640362679811	-0.918428280246243	2.20596990060263	0.495739009571209	-0.546722824471963	0.555265406937845	-0.194785568063085	-0.113652021192733	1.29399995955693
GSM359966	1.38267234815923	-0.702998620328113	0.5198009341807	-0.515413046696015	-1.4473280127479	-0.298073845143271	-0.245669980647613	0.311999355698134	-0.176670570012356	-0.2696824706163	1.49091384344077	-0.35146621021413	0.0236837702862292	-0.369803715805792	-1.10115508080165
GSM359967	1.1699725150034	-0.479908520970234	0.162591592427073	0.636514643030645	-1.14346325336757	-0.158976262993555	-0.238345528921386	0.0358516914367902	-0.371823091156568	0.0655913410534104	0.403074198105816	0.0380849675278591	-0.548812210142294	-0.303134328061416	-1.07037225385753
GSM359971	-0.347763164058983	2.20124547226408	0.955129142540059	-0.939176996941217	1.35838986172953	-0.377309615944887	-0.743343616667283	2.01121419604603	0.536388325181052	1.76431291746881	1.7046414703473	2.9995681287204	-0.69504321623762	1.85957408685515	0.494927047774266
