# Supplementary material for: Extracellular matrix-related genes-based prognostic signature for cervical cancer: association of LAMA4 expression with prognosis and response to immunotherapy
Source: Front Oncol. 2025 Aug 13;15:1562115. doi: 10.3389/fonc.2025.1562115 (PMC12380540; doi:10.3389/fonc.2025.1562115)
Supplement: Supplementary file 8 [file DataSheet1.zip › original data/2.source data (public datasets)/LAMA4_CESC_GSE151666_oncosignature_gsva_zscore.csv]

	LAMA4	Angiogenesis	Apoptosis	Cell Cycle	Differentiation	DNA damage	DNA repair	EMT	Hypoxia	Inflammation	Invasion	Metastasis	Proliferation	Quiescence	Stemness
GSM4587856	1.01377353701728	0.50535413365849	-0.0934791652619735	-0.254794623249201	0.146401098258879	-0.307220036149552	-0.226824583399991	1.20622612955722	0.338260134900445	-1.02334069629345	1.44169599171693	0.177399222572091	-0.227140711689666	-0.822706730589011	-0.294902550437232
GSM4587857	-1.18669448442386	-1.72874216820633	-1.30072421383787	-0.595335089178837	-1.90126151321754	-1.25014625232735	-0.807650645052091	-1.24837190215126	-1.35930217424279	-0.973793528792937	-1.28204166120962	-1.13570803173317	-1.5297022892853	-2.08977524201432	-2.18707359311737
GSM4587858	2.72536130264713	1.94658157217352	0.512157767173561	-0.356462140463441	1.28828008142722	0.500528066938774	0.315966252681942	1.93086431872117	-0.0910718468417949	0.956477382755307	1.31046883710378	1.24992094007262	1.44415382849468	1.28854026605878	1.39633606298822
GSM4587859	-0.617320828149518	0.18105674237725	1.1115611235317	1.12812622210895	0.775715187319831	1.10692737348945	1.10887961595511	-0.557133689611214	0.507825749356487	0.815247455354481	-0.53256742621078	0.365492722984907	0.836113463680218	1.02188675052763	0.393635230133471
GSM4587860	0.763727918921391	-0.322408711181886	-0.136353854144996	0.35195465221362	-0.352043400696602	0.176798623400057	0.4283889988017	0.217851284454213	0.455730313566422	-0.666772147816974	0.0755765507367639	-0.383218569522683	0.269693913686426	-1.01066902215971	0.291481938727709
GSM4587861	-0.758698697174357	-0.511399069270529	-0.329796152845492	0.538073719259099	-0.155678789945472	0.0752337627649456	0.446094294452245	-0.103556255863978	-0.42211309182191	-1.18023670660178	-0.319694477046111	-0.194105144621534	-0.0753539112812435	-0.796206104719498	0.834294270948232
GSM4587862	1.69873208791667	1.06701232984222	0.744905449326827	-0.210418400056563	0.360385680675023	0.114769961955269	-0.180263891016524	0.854756710804075	0.512883363824272	0.457383628103743	0.821849488652476	1.07725853313943	0.0788169145240418	0.327201048455961	0.0705919683457371
GSM4587863	-0.0326376034460204	1.12975537965975	1.64022527307342	1.64286606465617	1.28692477069702	1.49244175737356	1.18228559073504	0.390482700814927	0.685209153061157	1.8889261941415	0.348741780616958	1.35462892586845	1.60666120640611	1.33583396067903	0.96911748037015
GSM4587864	-0.670120731035384	-0.180468466978419	0.183964149411459	0.0442581183259349	-0.022527818867179	-0.0255943063594064	-0.114666396451335	-0.118861067295097	-0.31133909316795	0.148893748425074	-0.111839577490673	0.24444688860275	-0.0518624251883168	0.126885798471132	-0.00920420347988782
GSM4587865	0.410812398964668	0.383318596498652	0.649315904287026	0.32769856225186	0.670258224531343	0.402793188874513	0.576612514660901	0.154126356773699	-0.202261246761608	0.357852123871406	0.179115134071066	0.405113292444974	0.453948158414546	0.620044861822031	0.551621309065802
GSM4587866	-0.966143930666434	-0.671962108448973	-0.780560926206103	-0.237227844538516	-0.650894076339272	-0.698802641444995	-0.790244514088143	-0.700332339664511	-1.01171884346709	-0.601559788686161	-0.960252041139396	-0.842313349991995	-0.412953712258341	-0.940176179341343	-0.710365635249615
GSM4587867	-0.190408274882753	-0.0161851997863752	0.592865225245142	0.486245332142439	0.113699077012468	0.76760878004265	0.978975677917283	-0.559322578778067	0.508068429600851	-0.00368600239250326	-0.288241098035619	0.2467859402235	0.187997197384671	0.480326525064499	0.130983726746849
GSM4587868	0.451485134041804	0.224107557384604	-0.757657657359139	-0.265770680732052	-0.512174656880639	-0.722841035127261	-0.471950986101275	-0.047593522478932	-0.560275373622223	0.085830134203486	-0.0875907967408826	-0.0969200569119567	-0.543706546037369	0.340934144270969	-0.348249041327203
GSM4587869	1.49398712978639	0.515337884765433	0.353769761694073	0.912449692267381	0.777121218921527	0.634751607245147	0.960632445828374	0.754085891697177	-0.519126970607794	0.0850707710987682	0.809179618981505	0.508663237028686	0.909648725059043	0.343572807439454	0.884185791432392
GSM4587870	0.0355649025516389	-0.687718365809663	-1.43245731726175	-1.48584959832963	-1.0953513735386	-1.99793880184515	-1.84913958376724	0.261485999873096	-0.926175931444301	-1.06189815184185	-0.0513366670963235	-0.582239947473451	-1.42412928179659	-1.25687525993349	-1.3724479696647
GSM4587871	0.381631247440368	0.00190441533279205	0.109034078136482	0.133093813255659	-0.15241399549575	0.0295909259805693	0.214594988291068	0.264671736530605	0.268090494206411	-0.70166006148917	0.400415528468644	0.137563341249944	-0.155852408835106	-0.334265643922946	0.0809536693064832
GSM4587872	-1.01722052058654	-1.28061279818827	-1.42037177181012	-0.706137526206589	-0.881349110740821	-1.03190298757158	-1.15062805777947	-0.654970246108225	-0.962260992982093	-0.758771001107193	-0.753140647649363	-1.10342557911841	-0.863108022968192	-0.323614038962557	-0.680431491622783
GSM4587873	0.621741229696215	0.214095780436583	-0.414716391061233	-1.36400380648511	-0.0533419050252494	-0.459799333432046	-0.775646150865217	0.0104660377814015	-0.438282310293316	-0.457639389321391	0.0545952353553396	-0.222186853870662	-0.27514925434869	0.145373745196319	0.0419015030716511
GSM4587874	-0.454424852412786	0.380352302282765	0.0905087793896012	-0.419292758207804	-0.333670390963964	-0.134385286771044	-0.190411649882943	-0.0708254245777865	-0.577272634762471	0.127396051664478	-0.206295831830555	0.147093615293185	-0.272759148801001	0.0102628541148658	-0.127279459372083
GSM4587875	-1.70267382036024	-1.01046018273876	-0.430737370904916	-0.58706680699033	-0.885768213544764	-0.573300868203182	-0.723535242701423	-0.893965093648873	-1.34288819271243	-1.51281451063374	-0.810273746902217	-1.01819158767001	-0.927072433958169	-1.56199393693694	-0.778438814162865
GSM4587876	-0.805187696934326	-0.844203364649432	0.580228411661708	1.14837197720452	-0.418838965195117	0.759360896443595	0.849966764434659	-0.788262919750563	0.222328866413504	-0.994673010812553	-0.567212834436526	-0.358153726879294	0.0577977290008795	-0.713549615061763	0.148419449090298
GSM4587877	0.780819354990026	-0.291343215108351	-0.727406532490996	-1.80092053097753	-0.497091494853249	-1.1461186923026	-1.47237923709861	0.353042955681247	-0.99360880304376	-0.536561000747621	0.444383164581393	-0.200487698507654	-0.751727217799746	-0.160851244084332	-0.528866975570703
GSM4587878	0.220391884383424	0.308469825381123	-0.109870552637142	-0.144331835192593	0.0438302776128829	-0.0270461296107193	-0.171502243965029	0.18505114773727	0.872875378924563	0.878515188773999	0.174529080605271	0.510167998909988	0.112077224053163	1.30336694552317	-0.015450066046154
GSM4587879	0.516698214002413	-0.270982531991677	-1.36308794914079	-0.809190330806078	-0.923402544861978	-0.97876032477881	-0.911299660111542	-0.0981206909847152	-1.29585080915173	-0.583072938664579	-0.206082686754505	-0.802197545480362	-1.00743895720641	-0.70274728174064	-0.670342167910191
GSM4587880	1.69902573036523	1.643901178071	1.0294064317469	1.50967636072739	1.08724767299904	1.17999699409607	1.58136248197823	1.77482295573857	1.4649646548766	1.1463297708347	1.7139054769011	1.09470250199101	1.11791305772196	1.30805257340617	0.761172460255867
GSM4587881	-0.697863820317136	0.392702447186777	1.13376486626502	1.8789069883514	0.625138081834391	1.37435592074588	1.4590909496106	-0.125773648437909	1.34629613854093	0.546872251974924	0.14526674029709	0.589539410014335	0.734374504288989	0.362619343921125	0.380872344159811
GSM4587882	0.859179792444751	0.157392165102289	-0.908470815496738	-0.565404587307541	-0.348278639592418	-0.460171980536661	-0.413048925549609	-0.0739657327347528	0.135300289473835	-0.546007724784044	-0.100721129002551	-0.414354778919109	-0.484346482314874	-0.258354115922632	-0.27515199757029
GSM4587883	-0.485889720078744	0.246568702515245	0.520932244751584	0.842237497686587	0.431035376341194	0.719431883224308	0.505098011040095	-0.239613460260462	1.35803732732821	0.0663429161474956	-0.0664883693088633	0.0622622730833034	0.447856777670822	-0.303299063539413	0.141224492190944
GSM4587884	-0.393211832168638	-2.30841922981848	-3.81254961046677	-3.05329352042642	-2.95201946313532	-3.32831272962245	-3.38201208478473	-1.7319155117542	-3.10897080869302	-2.40497052672199	-2.25472924934835	-3.39505254853071	-2.95608663578881	-2.15680831287247	-2.76458336554496
GSM4587885	1.13508022236056	0.321290048195994	-0.683456175195859	-1.05778220516608	0.120039918544206	-0.815580480271537	-0.944922064176626	0.770267037406139	-1.00216363393944	-0.248995340069779	0.584666124285736	0.57514333308787	-0.127090761338374	0.150366054672946	0.061575292982033
GSM4587886	0.798101008431363	0.718020916114803	0.243793114010045	-0.324854335004081	0.82659293593972	0.413441456836478	0.548384600279222	1.19227150511124	0.554170849109407	1.39760966265639	0.889119867598903	0.602918076334173	1.21734129249028	1.43485358501349	1.06851579121529
GSM4587887	-0.609937999629196	-0.099496475820825	0.222702478609629	0.162696888457815	-0.139414022737488	0.224672311502339	-0.12559809177918	-0.18780926007161	0.998137272854681	-0.0304775992600062	-0.0730671509946443	0.26561239346956	-0.32955979791445	-0.732403018800253	-0.334335567518216
GSM4587888	0.148383739740653	-0.707994348083793	-0.498641804190825	-0.136105897507301	-0.593667304783895	-0.502324242484669	-0.554047204067973	-0.115695204340949	-0.441346596661485	-0.618478444264476	-0.0791555110383198	-0.552949519110296	-0.140526643575645	0.356431831231467	-0.298095393961361
GSM4587889	0.0489401944913497	-0.379748573059166	0.357016743097134	0.564522916921011	0.296295903071433	0.501975925364696	0.629031252907275	0.401990150813819	-0.523855746378831	-0.163495305477873	0.615717829148075	-0.213188588573501	0.462402720470872	0.496659470122025	0.454907984693209
GSM4587890	-0.638060927544165	-0.821839160511138	-1.24109807074394	0.284625939949997	-0.94438328060783	-0.309199507782134	-0.13449987752843	-1.07305784714904	-1.18233893519068	-1.09078930629836	-1.15590051852912	-1.17112843290501	-0.562363840285209	-0.87631242839323	-0.793606069214136
GSM4587891	0.211919250001029	0.900322696941791	0.53347124628839	0.759706702325563	0.615977339860641	0.432685430426051	0.403945511661002	1.29439960747342	1.52428653596576	1.59628691790773	1.43532168493002	1.0888765075402	0.875522319505895	1.0868280654257	0.579561478921838
GSM4587892	1.48259004902613	1.01575196162594	0.634664035762244	0.847475646179687	0.671829316160239	0.709225245177446	0.447650697165589	0.671316803282415	1.59296279145906	0.848734762264826	0.530031539190113	1.07072825352646	0.504229142916767	0.875966121351694	0.477314125026442
GSM4587893	-0.922879497141669	-0.330535295073948	0.218115713240896	0.290740522600901	-0.0880247071909233	0.0876086481821624	-0.166468031564789	-0.277076552020987	0.0194549976013166	-0.239912933453083	-0.277591158970832	-0.0641998065086987	0.0264422494851862	-0.0695504658317454	-0.152148134857737
GSM4587894	0.014923154824148	0.236172983086718	0.893651349807538	1.20556382304682	0.448405507036869	1.05920552698344	1.27655714818582	-0.427590467169905	0.131250858551204	0.689425923552674	-0.301680830306873	0.265674612792297	0.67775146461364	0.716015647664127	0.742326704237857
GSM4587895	0.617249523475132	0.796967002229373	0.093856401534889	0.155355885101306	0.280089586631309	0.158123933587332	0.0902986001672992	0.426835220215293	0.402874765081135	0.278185202310685	0.25306549676739	0.738698194820121	0.336323348047631	0.487781373886434	0.209972225093932
GSM4587896	0.968921392012775	0.682224304854417	0.370985214562093	0.381176683102361	0.410472470973599	0.411080343662489	0.441808740671983	1.2451282384699	0.739411934637905	1.06560205220352	1.71624325898967	0.727287478895107	0.6440405980407	1.44404662286382	0.448037794193964
GSM4587897	-1.15788316532763	0.237876652541213	0.312758648182593	0.80551168476151	0.563303381462729	0.511819059740799	0.552499666095263	0.0309925356567836	1.06496954014546	2.19401211903784	-0.0474559610558387	0.628123637513883	0.824244772967216	1.28679193167538	-0.0638211108272256
GSM4587898	-1.51188502704403	-1.01890581696224	-0.271687784380686	-0.306541543905024	-1.02574899795472	-0.773141941424887	-0.364136307533313	-1.07520069388624	0.0324272146532021	-0.794302796411308	-0.846207526289843	-0.797453427028811	-1.19628794871652	-1.59167039191518	-1.37147193907498
GSM4587899	-1.32242943960974	-1.39101811220801	-1.62252400037548	-1.14695005510924	-1.67994182441142	-1.89376767952469	-1.53161091760948	-1.02554749163384	-1.97053458988182	-1.68287790615977	-1.27887157716966	-1.65277431898657	-1.88967965230301	-2.24096128262767	-2.11069424727593
GSM4587900	0.68161391424576	-0.0364593126357315	0.0516683754342388	-0.302826142480128	-0.0712586997608926	0.0122307656864466	-0.0665138136192177	-0.235668179505513	-0.0811987090805747	-0.488763098089204	-0.277383089817187	-0.0852357212139237	-0.300290973721647	-0.400637687702639	0.0599067913362124
GSM4587901	-1.7547288863486	-3.33735970223896	-2.92030714343897	-3.19103058097746	-3.35433746244849	-3.13982040955737	-2.86918508896984	-3.12123204210437	-1.98361104799678	-2.82399945295973	-3.09441734470128	-3.70913418810646	-3.44109685009723	-2.7135852044279	-3.17623083640066
GSM4587902	1.22169007367451	2.02028449813894	1.23592262968034	0.996417904191182	2.25456371529337	1.45889516574374	1.49265129419361	1.5986449834536	0.613032227889112	0.673041461880652	1.31283595990609	1.52670826021985	2.1064244952402	0.849999702745925	2.39417985136294
GSM4587903	-0.0730881241696349	0.188149094764387	0.329347616349486	-0.482128644948238	0.421017314947854	0.156144465409193	-0.0471691569186692	-0.0676229409845169	0.24093542167001	-0.126684484106347	0.0355241600104806	0.142564736812138	-0.0561433683398002	0.275439305124243	0.35538438387829
GSM4587904	-0.586619009076377	-0.339987654397093	1.3233329590923	-0.0785903460014713	0.592848042094023	0.920817889709915	1.01479253954011	-0.847601571018298	-0.445199701085311	0.17074355065578	-0.536956481346877	-0.105663337921362	0.219725915264113	0.503515819768229	0.434930305499751
GSM4587905	-1.01834496251755	-1.62083261575329	-1.54033501615295	-1.84373336200423	-1.58403725901249	-1.67637358545502	-1.61074551276287	-1.30087120729693	-1.71730736010273	-1.63160017579391	-1.34737707632929	-1.91446498726688	-1.66097404454134	-1.92051153446492	-1.55666799773937
GSM4587906	-0.975275753753044	-0.432318096871427	1.10797055724911	0.53934507724997	0.564122298773113	0.887462036924644	0.405802279035958	-0.658950508650264	0.598026838051994	1.39933919504259	-0.46496861041222	0.273323094821644	0.860790967071815	0.649348461564848	0.302387123081976
GSM4587907	-0.861107758951119	0.287457430644462	0.810698995379498	0.753417543435572	0.206744481454093	0.704285941177338	0.31636417566096	-0.553757780304953	2.06049789795397	1.49859846677895	-0.334950191715357	0.71023366311726	0.302193079812086	0.918622378943769	0.157487194849033
GSM4587908	-0.514329304340583	-0.0462074283109042	0.748130406135493	0.912133795454165	0.744236814689809	0.803573453573297	0.96956147700452	-0.485916086573396	0.60676931373027	-0.175597588731462	-0.367083153071279	0.144364081645454	0.44962048633598	-0.367907907920481	0.97000675310882
GSM4587909	1.18285073790222	1.19041848416817	1.1628476484208	0.445955315521477	0.983410887434222	0.498144252815917	0.351510426661442	1.66190473409396	1.21251296435727	0.531830530528196	1.98880058488345	1.23928217934334	0.667062788744182	0.737035159948619	0.546809899020298
GSM4587910	0.156232780597668	-0.284347108842579	-0.42701014875802	-0.794499281173068	-0.451209184269057	-0.425846200347205	-0.650178865440556	-0.249033479334178	-0.426842544323475	-0.445966166459444	-0.0977076419909955	-0.535201425834481	-0.454626488889959	-0.491887495251545	-0.703681268439256
GSM4587911	-1.35195090429813	-0.259833476420345	0.376222050624708	0.203276802308183	0.491352975921697	0.188221012447202	-0.00737060517737856	-1.15855648970453	0.415978431814754	1.56272556643195	-0.984162747866902	-0.0372813522036755	0.0458784487819989	0.418296873203427	-0.0557073498721393
GSM4587912	2.72223824340526	1.84170361679166	0.258849973179798	0.922620684124349	0.976014570115728	0.62850034036513	0.806214499027953	2.3875164085468	0.590646940902277	1.16388491703031	2.38981789566137	0.639104731584086	0.968768304138182	1.2527762158161	1.2661853768126
GSM4587913	-1.31754108848973	-2.08746642785768	-1.15126380801176	-1.868040516796	-1.66945956027516	-1.68157844756861	-1.94412042318417	-2.26735453742809	-1.3368747629022	-0.729963917313555	-2.15602224817557	-1.57033943975229	-1.71891353409874	-1.18191750347395	-1.66553850562526
GSM4587914	-0.490160859387412	1.54135782802315	1.94853558529862	1.48613910150633	2.28246654361706	2.06162176364596	1.97127618222655	0.692594422488212	1.99106466947841	0.989589857794874	0.28051595695026	1.58306282751391	1.59734148916531	0.754892158930922	2.42603791945093
GSM4587915	-0.202286680674461	0.36583108729688	0.284816779870783	0.0128057881104149	0.0682482979510894	0.439083800797298	0.384333570228807	0.0307405539433237	0.243452805495084	-0.0874607426830775	0.193362607823187	0.57205857105071	-0.155659770537969	0.0215451573503685	0.0244962702840994
GSM4587916	-0.420025773639636	-0.20448739555196	0.124886477507227	0.172798014268494	-0.208043612746714	0.0371524461397593	0.0263888210346483	-0.194996224917079	-0.115007330002635	-0.371961850945918	-0.124166900784568	-0.0216112428471172	-0.223367191919221	-0.260885530278063	0.209991355210726
GSM4587917	-0.209427140269381	-0.70995735734669	-1.10799646818358	-1.2344072139652	-0.94547735377373	-0.936507216883666	-0.900109668249122	-0.492536857459196	-0.639876668693808	-1.01852517832051	-0.856279186866736	-1.07426288022916	-0.418136053779355	-0.9091149460289	-0.351693993212378
GSM4587918	-0.384151806791633	-0.182921324714948	0.392967370479084	0.121443103349903	0.307376890524512	0.312270475612805	0.119355257132955	-0.497717802114973	0.339842436666911	-0.323061368052393	-0.501171482723158	-0.0145312838114474	0.0873665055913376	-0.330475434419115	0.231638799320745
GSM4587919	-0.416799273790781	-0.0541734915002151	0.260151707190715	0.660432268773486	0.0341575890793283	0.412588164372054	0.568741424955202	-0.545918560225333	0.690552123911014	0.451335954467341	-0.443912741541063	0.0208853165352081	-0.168187362295153	0.423124751685542	-0.173274172388293
GSM4587920	1.64282312947932	1.74192098533947	0.475403626750978	0.156113204806451	1.24598900002235	0.375654565396981	0.517287972777599	2.08416279651671	-0.685261613257146	0.413973434730934	2.06133046601213	1.39187070388676	1.16314548375154	0.801834090760694	1.57795871454382
GSM4587921	0.865276924605412	1.02572087177039	0.725457765320948	0.796808033537614	1.13283935145758	0.776943590089431	1.00044306041977	1.61295327787076	1.13190093332689	1.15498602391796	1.67154311713017	1.01136606603798	1.29745645613207	1.35045728505117	0.855752483795774
GSM4587922	-0.380181902672409	0.660098533567539	0.434932392119596	0.159273660912402	0.768318580055261	0.367197090170696	0.157761870810844	0.659555817978414	0.578472928724376	0.972074520757644	0.488627109032807	0.87561810883024	0.751689249474995	0.680255091636529	0.559422596990925
GSM4587923	-0.474174105339055	-0.598685422425685	0.29676337348443	0.882674213737783	-0.0216408378759195	0.41126627326675	0.447269826965152	-0.246912451490731	-0.375564624991969	0.487253104257926	-0.121248914508228	0.00343169867324993	0.458479443483896	0.531927841948045	0.0781750057378639
