# Supplementary material for: Extracellular matrix-related genes-based prognostic signature for cervical cancer: association of LAMA4 expression with prognosis and response to immunotherapy
Source: Front Oncol. 2025 Aug 13;15:1562115. doi: 10.3389/fonc.2025.1562115 (PMC12380540; doi:10.3389/fonc.2025.1562115)
Supplement: Supplementary file 8 [file DataSheet1.zip › original data/2.source data (public datasets)/LAMA4_CESC_GSE26511_oncosignature_gsva_zscore.csv]

	LAMA4	Angiogenesis	Apoptosis	Cell Cycle	Differentiation	DNA damage	DNA repair	EMT	Hypoxia	Inflammation	Invasion	Metastasis	Proliferation	Quiescence	Stemness
GSM651831	-0.471527882191722	-0.571012253333226	-0.54877261960765	-0.387859277904901	0.664447632839481	-0.244472454498662	-0.759654746875645	0.225387601455696	0.767220652208176	-0.0162003378150553	-0.0547951838205333	-0.000124919746698651	0.129725748484394	0.46365048312553	0.715644336702729
GSM651832	-0.704153482506722	0.34251991861826	-1.21188407786699	-0.655704585517332	0.0416274016735699	-0.272056503127708	-0.0511718974636038	0.303329177020299	-0.660776137569423	-0.730487172131534	0.212487561616946	0.133632829345846	0.111818653735987	0.406438449962846	0.807157052520839
GSM651833	-0.266378175268643	2.30829283038866	0.745194344536696	-3.10857398772015	2.59541903643697	-1.57750197891644	-2.96339483477014	1.44607791982374	-0.0241156222944492	2.77041920776963	1.23418779203992	1.46684513639357	1.49195428146022	2.12189037567963	1.21785171612984
GSM651834	-1.2075251692711	1.21812189518616	1.30317846810942	-0.360762097620696	1.64667778936622	0.015586409411662	0.101961753501906	0.793840934954173	1.18612215726646	0.869773366508233	0.763593967660771	1.49150248358671	0.224380235085946	0.0480837897299308	0.951922012440696
GSM651835	-0.356878495253854	-0.689638810573943	-0.874479730663973	1.11344320261702	1.02429937412256	1.4991947770161	0.685447599760621	-0.266037107600558	-0.943962015582189	-1.56014012852719	-0.603626988969664	-0.636065854942908	1.39772686467037	-1.15513521284737	2.43820293231874
GSM651836	-1.13797415391352	0.745045348484985	0.350747797847167	-0.33994714598843	1.41148286573732	0.123941548070992	-0.635071149703327	0.585909685109523	0.471543238826554	0.273778548930622	0.676916584456286	0.605996933141506	0.850119201351074	0.631876264938616	0.307484850245976
GSM651837	-0.397364376894159	-0.818489231021785	1.18392390891067	0.798510498268787	1.56024316895076	-0.425372310977002	0.302978942308798	-1.01595987494765	0.987054637053989	-0.562189150775528	-1.39286026224366	0.0281403845098223	0.418957612244331	-2.38523558510118	-0.454301786508598
GSM651838	-1.72989200221657	-0.678886283560436	-0.138537309179306	1.94380837602211	-1.60183193450467	1.68159425947252	2.03731275661719	-1.02533064293171	0.650445203369122	-1.6314566886432	-0.61649153275711	-0.591468944699447	0.533821402763512	-0.963685418687833	0.995506844918025
GSM651839	-0.364991820617124	-0.655947022078877	-1.28549200017437	-0.954476777182035	-1.22640985577405	-0.691158080982301	-1.01986084895137	-0.298064993303532	-0.03152431124663	-0.224340570305337	0.158944415984941	-0.938537899009409	-0.456612155104655	1.77744563323725	1.12886548644833
GSM651840	-0.863953193347437	0.526954009432224	-0.486139933622774	0.0565550094043942	-0.315460482383566	-0.835659198532462	0.460470669329301	0.373213998077932	0.0561874314758437	1.00900189563855	0.813828302612361	0.399356650071934	0.884366711005991	0.79497199337778	0.56894895200428
GSM651841	-0.0728639108064349	-0.358521569939921	-0.606394846756138	1.07945969570149	-0.67377270038369	0.716628157167738	1.21326363049007	-0.400428966646746	0.537840023779555	-0.126476364743932	0.211710830534861	-0.748954042295505	1.2547723138995	1.12135583824947	-0.595338867600141
GSM651842	2.30724286544789	1.05119025790168	-0.0918321605109163	-0.00505309684489743	-1.23183032521091	-1.04574775678979	-0.123186474786197	0.672317254195266	0.588590591102654	0.427469752508273	0.839603925973341	0.239799941657391	-1.22198524978085	1.04867756438737	-0.629552609461716
GSM651843	1.78782667405176	-1.38555357387918	-0.733773218331359	-0.00485103315975583	-1.31890100363155	-0.84572308430269	0.643914291465547	-0.642769182392023	-0.740498230405895	-1.19079041544954	0.496803149933969	-1.95578910167204	-1.90567361602419	-0.812252169726458	-1.27670939680581
GSM651844	0.892165190322466	-0.548544793852663	-0.432332086865107	-1.43413155678823	1.20649937650087	-0.95104452053549	-1.27241691014193	-0.489279825874335	-0.046482019653554	-0.194480524556013	-0.467514808347791	-0.0560791083556147	0.00387955155561851	0.04532083255189	0.200525529876291
GSM651845	1.43576080635371	0.876135350132098	-1.18082999578323	-0.206755662167555	-0.758789623867881	-0.113768787142628	-0.0278777842630443	0.155305810420109	0.29040796799785	0.781908324833538	0.325233476364026	-0.823045536189831	-0.481416644203642	0.74756200807644	0.0792810613961251
GSM651846	1.19392086699592	0.846032351893788	-2.44978969084164	2.00607827537727	-1.01793861158937	1.84943373157648	2.24111860796512	1.90436925058329	-0.631923764633139	-1.48656409032082	1.38523812045733	-0.636926838547171	0.847227203145535	-1.30254711781609	2.16495147341966
GSM651847	1.09959047156727	1.15030703049842	-0.805219987144746	-0.461334338022849	-0.708368565671495	0.33517788095712	0.397188755057553	0.0737393153463046	0.583008981766459	0.720078081211677	0.191242826058604	1.08503420591002	-1.26155608510099	0.204627403048837	-0.894149473883686
GSM651848	0.626207167626081	1.30185917547175	-1.43578409385164	-1.03516655400779	0.790801999045445	-0.951351059747092	-1.08400391543129	-0.029117462888632	0.788515238108138	1.25690806639155	-0.317840648941335	0.315146722074767	1.06696260057264	1.08926615356688	0.114585032933131
GSM651849	-0.240349435729512	0.80883849429076	1.17127709815108	0.341008745240875	-0.302073406967337	-0.0807082615052233	1.20137999807637	1.01843008470223	0.158547001539833	0.758131845436915	1.85863312768358	0.183284793056882	0.66527801430017	1.59764943722486	-0.60199198613013
GSM651850	-1.11628249441158	0.32810752383092	1.43157927096406	0.745091187234102	0.831974234463445	0.320718661860017	1.09359293845352	0.71890054930015	-0.578682149788038	-1.29047875008193	1.07199044596352	-0.295235616284633	1.27727786687965	-0.445075535457586	0.0218210840780433
GSM651851	-0.79553824383882	0.312682782725396	0.709927050874966	0.0106674949102738	-0.3715034509612	0.372121440446454	-0.00154811924554282	1.17695807812091	1.28454523949269	0.211636731042885	0.462456988427586	1.02093837274826	-1.86158070312343	-0.0241647117610317	-0.634903903515438
GSM651852	0.226211213801891	-0.589848417908164	-0.315384564502093	0.303731154311868	-0.177086163416254	0.262970619022874	-0.47624078750148	-0.162190275157048	-1.40562824601154	-0.889321660209345	-1.15233728536058	-0.494504008706772	0.288970766432214	-0.828907769663511	0.444315673749131
GSM651853	-0.576490977662485	-1.37165543643927	0.368431592087398	0.632469681719243	-0.595674602068672	0.906702192292344	0.116167833608967	-0.881849881659678	0.644552261334963	-1.35616056457912	-0.790004744181398	-0.389858324408086	-0.210101608448196	-1.24964060609548	0.899432210342351
GSM651854	-1.73743197423677	-0.686600789212291	1.04479596002327	-0.134838124148173	-0.548600499896938	0.511858247879809	0.579091868993686	-1.2905089836382	-1.0936545735966	0.307426434345594	-1.58250354483673	0.231437479538925	0.335016468854822	0.494632264687085	-0.576913248815568
GSM651855	-0.64838235126211	-0.0756141824162639	0.915603212325548	0.361024547238972	-0.286158245087153	0.642653312279193	-0.15351256650915	-0.0157083987904445	-0.594218497791387	-0.613862425827383	-0.589777063432781	-0.0795163556894913	-0.41778103545855	-0.838564311152969	0.196506211410801
GSM651856	0.124735183259284	0.868426977069575	1.84814032384236	0.905775089403515	0.815857974841411	0.614506732835111	-0.00945214295666784	0.0964350527814388	2.1680236161921	0.0487404655319325	-0.0795436602264251	1.44764407705011	0.72830016220036	-0.287603012016302	0.0397234146634346
GSM651857	1.14388452104511	2.33738745115826	-0.217579602948299	-0.0819444775439687	1.06139638542176	0.6170691737402	-0.332344773567138	2.38646081697632	2.65258280964844	1.95367386348503	2.18117465758505	2.41488500209271	-0.309575456631639	0.476449184236684	0.0620474613285527
GSM651858	-0.651359281938526	0.108014117572179	0.755013501568966	-0.101394345180579	0.966680056675824	0.824253943698094	-0.525197523470903	1.48531085497269	-0.904339026914814	0.144918690888038	1.16268045832009	0.830625643783682	0.376485601885124	-0.579159497191296	0.649692510876019
GSM651859	-0.870046011514855	-0.900727763696841	1.17914932329479	1.35553194931841	-0.297801479981714	2.35776838176114	0.936174488596832	-0.840780596872048	-0.183625618966155	0.213469794649072	-0.716761690303895	-0.517871515233622	1.13363261197174	-0.209431568255303	0.213895347635312
GSM651860	0.467944744788155	0.993772555281875	0.356791304263081	-0.859607148236573	0.48364926547051	-0.465345824506912	-1.00210289753237	0.958637194965207	-0.552030688909851	1.32464075719549	0.640870708711991	1.69240281082676	1.0416225908425	1.09790326695724	-0.205878647152575
GSM651861	-1.76064777717796	0.131197173182421	1.17351005667538	0.388778827511507	0.344151868094653	0.889897070287898	0.669211815001366	0.793394975907067	-0.531840185131212	-1.44009999152221	0.535632541270273	1.29834261094835	-0.884146481229715	-1.8736009957234	0.89608556694176
GSM651862	0.478763972446243	-0.632338748689276	-2.09441581604019	-1.22459510593418	0.175619668546404	-1.97212960261954	-0.718130374345149	-0.695723888611207	-1.38843334340338	-1.02459181676718	0.174233423997207	-1.7586461101538	-0.431149752845542	-0.357215643393778	-1.14446371566309
GSM651863	0.0320171876250937	-1.13850908608794	0.166106804171594	0.503818787505552	-0.256085888191607	-1.45862117549572	-0.756712293036939	-0.88731355565586	-1.98977363706615	-0.0044421836010123	-0.810868374937563	-1.02306018400153	1.11321251115759	-0.421367804356147	-0.317678682437782
GSM651864	0.883099510034013	-0.31340207745392	0.204145378103321	-1.51550334576784	0.0677929977525177	-2.1335086250105	-1.66397753185181	-0.914854005927928	-1.74345012600917	0.507911991731433	-1.44193723089627	-0.574648737733327	-0.67772583436225	-1.06528566378573	-1.38350619046813
GSM651865	-0.290759462843867	-1.57794714956972	-0.678224497364683	1.41877311862044	-1.29334971464093	0.551682440193383	1.02014515563312	-2.61051996703103	0.308490935905616	-0.18372089652936	-2.29778433267418	-1.63650286226203	0.0339450884334225	-0.074967072331464	-1.13299321012244
GSM651866	0.713488321406749	-1.00458421147285	0.673015965454747	-0.147261499613982	-1.50485066858317	-0.32777635491548	0.0349390617494471	-0.754678936879435	0.0531799993725629	-0.296791848478247	-0.536887734926078	-0.89787545665305	-1.24097584519121	0.392211947223612	-2.13709375735421
GSM651867	0.950434101605817	0.181292080431132	-0.318318102079621	0.0663069610335264	0.165768186026707	-0.358261153110965	-0.0336610387952658	0.229117709316502	1.14680626327924	0.886758706587351	0.508837229427402	0.48116086595328	-1.63114323314156	0.378667806507876	-1.3325409598271
GSM651868	0.9654764897504	-1.15206647864967	0.286667585494656	0.161359972785397	-1.27493291166494	0.192111927111976	0.809953799177515	-1.10643688603723	-0.377230838410947	-0.334478593017433	-1.43008765120838	-0.137868527521247	-1.76760666804525	-0.860652759703713	0.012265340421826
GSM651869	0.93202138477596	-1.28628944371432	0.0379853874355435	-1.17243241487483	-0.0929691474893293	-0.535664174364495	-0.934795354587978	-1.06958283118355	-0.901475216335741	0.690427649195531	-1.02467779701568	-1.17359699858431	-1.45042369424103	0.795811758296821	-1.80869566705547
