# Supplementary material for: Extracellular matrix-related genes-based prognostic signature for cervical cancer: association of LAMA4 expression with prognosis and response to immunotherapy
Source: Front Oncol. 2025 Aug 13;15:1562115. doi: 10.3389/fonc.2025.1562115 (PMC12380540; doi:10.3389/fonc.2025.1562115)
Supplement: Supplementary file 8 [file DataSheet1.zip › original data/2.source data (public datasets)/LAMA4_CESC_GSE27469_oncosignature_gsva_zscore.csv]

	LAMA4	Angiogenesis	Apoptosis	Cell Cycle	Differentiation	DNA damage	DNA repair	EMT	Hypoxia	Inflammation	Invasion	Metastasis	Proliferation	Quiescence	Stemness
GSM678702	-1.22473305616343	-1.15124698341001	0.171450051231456	1.2117982553517	-0.934322852631388	0.959124787255375	2.08436877332673	-1.29549875581356	-0.588912200181923	-1.19748768048328	-1.20353638201805	-1.15262348667817	-0.73256755225646	-2.20663863169172	-0.341773165871671
GSM678703	-0.228228289595911	-0.415340478008431	0.739572645099137	-0.938088568415272	-0.430382388566978	-0.205262407073234	-1.91694140775666	-1.52951995040543	0.99337511433217	1.55322751680348	-1.4025851883336	-0.457007107726342	-2.36646221213365	1.13095124085875	-0.453636010991197
GSM678704	1.31044215371863	1.5089414889709	-0.47423827093501	-0.269541823301013	0.0659619398593357	-0.514775092425698	0.495372367784701	0.168246420770736	-1.55014326337601	2.12335055111655	0.00666995148102391	-0.0972414766154462	1.48606419421687	1.15383741362651	0.068090908604495
GSM678705	0.863130687605848	1.20644672968484	0.807682679646348	0.144399263474962	0.355504921739798	-0.924441064118568	-0.807344141078898	0.871092575425978	1.68960852708431	0.377826037117975	0.663863876059964	0.679233720948322	0.132689385856684	-0.377542028823347	-0.833346248029324
GSM678706	0.819900508546595	1.68168769052352	0.722454461422536	-0.117520433314899	1.48760543933422	-0.176914660266879	-0.545485488392567	1.69174722597671	1.16811779034609	2.34368331980249	1.47667016969671	1.29662483083869	1.04660929956692	1.42408507393379	0.655434037677677
GSM678707	0.349730923911928	1.11165559330054	-0.657362444166056	-0.00596943561926929	0.0903906883933651	-1.002031042978	-0.0715623018289092	0.571393174039407	1.25603945217974	1.7509092030414	0.446193240493743	0.560210434246184	0.410323761722239	1.36896955955896	1.25260259360203
GSM678708	-0.77832069179687	-1.45983863464305	0.625664039563362	0.642036894428574	-0.581744274633456	0.592988909587466	0.404828208388364	-1.13347999886549	-0.490389123717978	-0.338198188438192	-1.70900404733213	-1.00068579235933	0.715266187006324	-0.224898066770036	1.23149912466791
GSM678709	-0.614555884819969	-0.488530837143045	0.0585266104083667	0.82409994041374	-1.22323236583353	0.119137418689672	0.60807546262277	-0.498919665911209	0.520688703638351	-0.271188856733523	-0.706230500463718	-0.438399560329926	0.667766304888419	0.189981543455185	0.282069756404712
GSM678710	0.618724348929339	0.528600852933297	0.245613073722422	-0.724323567705242	1.40382101990022	0.87426470930438	-0.485837807094762	0.91366044477378	-0.922568034451068	0.499487813869796	0.798500859117452	0.0494404653350902	1.0794558412736	-0.0240701564836502	1.19891111820561
GSM678711	2.4374600745493	1.79684340635685	0.797857930270118	-1.02734399884668	1.79686782329136	-0.964949488332594	-1.3355537066254	2.20420502465266	0.0847281291752458	-0.152527060938141	2.43454125597084	1.14380696352313	1.16358814632268	0.0418533102285015	2.01526705063732
GSM678712	-0.0217399705337102	-0.621766743880052	0.898219722529017	0.528811780097294	-0.990941552875052	1.31938669802825	0.800151328784974	-0.989971912713158	0.237680081749247	-0.483287262111859	-1.1559180948447	-0.969101865867236	-0.158785258486251	-0.835923287944658	0.925799674032329
GSM678713	-1.13125581743565	-0.876824675638309	-1.9588508680211	1.10822108060049	-1.15293620490372	-0.11951475635855	1.48114497911631	-0.487423175412047	0.337268461355243	-1.4834212978428	-0.536424151990847	-0.985338872106565	-0.396139822326701	-0.82984988823696	1.30863660522617
GSM678714	-0.526980847767874	-0.969705871266917	1.05728764936373	-0.21706536769293	-0.272025401895894	-0.609671030701076	0.516239565626936	-0.734342500803715	-0.411822900017041	-1.01526929430709	-0.53383893920709	-1.34012115020013	-1.01672816119093	-0.288495632383637	-0.465943116682133
GSM678715	-0.535204831906833	-0.489335222754843	0.146484060037723	1.03649261248255	-0.323813794029498	0.0915495681005011	0.346362237535684	-0.186677280977528	-0.0718266669411848	0.633847854539917	0.0576509058802852	-0.490607824483013	-0.17226025461513	-0.103838983287124	-0.219892305761197
GSM678716	-0.822211234589477	-0.465597863137531	-2.20232267466303	-4.16233671099647	-1.51873129354351	-3.40667590626545	-3.00788093890502	-1.16169147102419	0.710999345616339	0.609290370550541	-0.411230919150859	-0.574908107099323	-1.84757572594544	-0.156690276176528	0.774532231200668
GSM678717	0.689207897790464	0.919743511712527	0.459191765630897	0.412671382120095	-0.868648420342933	0.367881559591666	0.71071970894137	0.0333889330332189	0.72543436605146	0.981148313630022	0.580898850347715	1.18537556138702	0.111496273245592	0.74308770014346	-1.32278941294254
GSM678718	0.640954334750647	1.03491917870708	0.778737965943704	-2.31232789992761	-0.27795831784351	-1.0562632926132	-1.83709925779087	-1.2719651937798	0.805578913286374	1.77601575004725	-0.907550799787583	0.185174256093952	-0.0592279939017048	1.75721734359814	-0.525707502944987
GSM678719	0.108463216683274	0.897790686594448	-0.228182358935016	-1.08529005708209	0.475599775340055	-1.30290198784671	-0.665715021877821	0.751300903816108	-0.85872044007574	0.517501285081953	0.778082366111133	1.21884310156111	-1.1313318104379	0.815089070290358	0.31909116931117
GSM678720	0.669853251616474	0.216352719499717	0.522716956615388	0.943228833069405	-0.957036615136443	0.705643959836252	0.132104963141419	0.691226886021933	0.440419439721686	-0.279553849929779	0.920117318859043	1.00682414149105	-0.185733496442528	0.600948936587012	-0.00441652639448553
GSM678721	0.0466962975008485	0.747345655565838	1.42750870959515	0.450635890530703	0.165750162423627	1.46200754089793	0.727395765266843	0.221489578638882	-0.0626510879044623	-1.26531299552998	0.204553292844362	0.137920148564533	-0.237793989356079	-1.1720808635045	-0.0509222670229098
GSM678722	-0.814921236591811	0.20089529210371	-0.621098865638592	0.877624727057528	-1.29935368752776	-0.170085362844257	0.643759009000537	-0.410617286839093	0.287894064752662	-0.620081777298106	-0.548923851516611	-0.90877471518468	-1.20597358386309	-0.887832645557096	-0.892525007729608
GSM678723	-0.204400195685207	0.542059413740734	0.677562595544583	1.23677267212082	-0.116844301229831	1.23623464198884	1.67077092883734	0.0727324754926349	-0.823945058152424	0.499897505785243	0.000986742965133323	0.337317793066409	0.372985468961492	-0.532976077423201	-1.32734819693512
GSM678724	0.776177312055984	0.231850021562442	-0.223681402026795	-0.0742551241322058	-0.00844377309009373	-0.298222412899481	-0.49803017555827	0.334255670461178	-0.0250363948757622	-0.337105074453284	0.257228869100175	0.111480989520634	0.429110013018982	0.000510511629730216	-0.897814694341015
GSM678725	0.630672400476988	0.114887220378209	0.659376076029425	-0.300138667938069	1.69611679008413	0.854125105709224	0.423035802112058	0.685741696283939	-0.550427960567365	1.46172064890179	0.113002937733329	1.52343710786015	1.660523395011	1.82699316839445	0.952040378641664
GSM678726	-0.254728900629351	-1.19053254033335	-0.0287942792375607	-0.598855621274921	-0.0101478563898252	-0.592278194722737	-0.69510098722734	-0.366741902856615	-1.7970462265796	-0.284757385600876	-0.359536503753253	-0.927888258870468	1.1250485170963	0.662538470918104	0.160481318558398
GSM678727	-0.602683362051589	-0.473863535649271	0.687905248294637	-0.133431987029306	-0.245595404328297	-0.393744936638194	0.477562195888726	-0.332432729238358	0.0753949744723958	-0.277104345601716	-0.211881814293644	0.227755747274004	-1.32892648348679	-0.417298400008702	-1.58841556330234
GSM678728	-0.537644344495327	0.619307221564914	-2.06138561556465	1.59129002596413	0.230712940098014	2.22579629007686	1.47876498589811	-0.650931478577241	-0.267538181821851	-0.204608806071892	-0.655180247127427	-0.889176789479899	-0.206947959256374	-0.387703525782188	0.848763369300237
GSM678729	-0.477573004157018	-1.20720358489691	0.256854031658963	0.63924918024245	0.474209919606591	0.723494253064164	0.0855432431264655	-0.124971815979137	-1.30018940922097	-0.559315224669878	-0.200612538049725	-0.0047870645004548	-0.00543160077488653	0.47234892057387	0.494902253144187
GSM678730	0.770026294975945	1.00218160670682	0.504269885515993	-0.878085220549604	1.49167219326997	-0.204137383344676	-1.2308497140781	1.05069838593552	0.976311185489392	-0.265014579389296	1.65397956352291	1.51211217201145	-0.636480852290321	0.362307443357045	0.914653843222074
GSM678731	2.5915301935007	1.62529871849999	0.725029822685575	-2.06003894046309	1.41297391654638	-2.53970636247048	-2.47314050770681	2.62351960397286	0.33039460069662	-0.316128783978035	2.8588420716627	1.54576446115547	0.148884813647301	-0.372270611316704	-0.492545420345076
GSM678732	0.379558209473805	-0.0716686797436825	-0.167813291331189	-0.271771625160596	-0.865049899538226	-1.13838855568827	0.536853705888449	1.11936018603634	-0.378505510815006	-1.20087352122931	1.21917923069152	-0.0379498555762403	-2.3996982850128	-1.52215704055657	-2.42788737435966
GSM678733	-0.615020713305161	0.0913584810238993	-0.075176974919618	0.350287431638973	1.06865133688246	0.897730257930774	1.29294198497087	-1.1497184841046	1.00174369271863	-0.458256132114501	-0.955857981164393	-0.611910293565681	0.435390197961718	-0.860103550899668	0.174796275379294
GSM678734	-0.950893856464745	-1.35954874449278	1.17383943957954	0.215793619018016	-1.32203380782622	0.378590846993456	0.436037423873476	-0.851713875269386	0.3092457342852	-0.264735753408367	-0.435019019762788	-1.0769161888202	-1.29141414772368	-0.796388055928619	-0.909197613891331
GSM678735	-0.552149598540234	0.0860171486054799	0.75011870299167	0.615221166553352	0.481283625563731	1.52570751828278	0.191566926822754	0.196522077851832	1.55194779646796	-0.122183613924979	0.302214293797996	-0.0840503214483354	0.1414359248578	-0.524497194545468	1.512709216722
GSM678736	0.268607680011687	0.529531833543117	0.313255014004541	1.79925432569775	1.29030612152836	1.98449295846364	0.254753499914733	0.610176447876713	0.480501670143075	-0.84485445668865	0.69554421666301	0.540867655563249	0.344932275903084	-0.326496352058783	1.76370523356172
GSM678737	-1.07764182431121	-1.06438543851918	0.0478423994047325	-0.238001315603099	0.247235459220096	0.0740159806576684	-0.162880875492457	-0.812798722808025	-0.131715389979197	-0.198517335412608	-0.59359916786414	-0.636127984069746	0.744442621537598	1.03919622864545	0.926081821847873
GSM678738	-0.525433430454865	0.210828733858718	-0.299122330406465	0.340378210912313	-0.394558172947506	-0.541651710977439	-0.60227804320211	0.389814557858278	0.335796054847338	1.67113658427141	0.0949107409266455	0.840893425828543	1.34666876375908	0.728529354282788	1.07395661237744
GSM678739	-0.396969186900248	-0.588660771833219	0.716943512571057	-0.0436554354101793	0.492966963882922	0.292477584367171	-0.313781497929065	-0.0416180726261115	-0.957779284004291	0.230780946913652	0.302751945516333	0.0211582470733619	1.37042987540887	0.754404375403518	-0.00151673065372222
GSM678740	-0.621546552114073	-0.0476811190806289	0.793829348845167	-0.354838532435053	0.144871215112348	0.28411667617637	-0.214104294492592	0.158462355268799	0.909791416809865	-0.628461317949749	0.231578810169435	0.503411336077571	-0.162940427706092	-0.0436547685758394	0.709027318717934
GSM678741	-0.783324153938429	-0.681291008731607	1.15775450594817	-0.0946637805851241	0.515474460781174	-0.272159231635682	-0.190061653046633	0.115423621694998	0.659779394581306	-0.637790046232617	-0.118814912103034	0.272225006297907	-0.176102209123018	-0.283244005194943	-1.06757059559501
GSM678742	-0.45669890059127	-0.263335756438203	-0.0241760298832211	-0.123798383085207	0.391984830470102	-0.980524357565849	-0.141278624731034	-0.125243941984832	0.683500593388613	0.201434371219435	-0.0503297958651883	-0.511427457685757	2.03499354206998	0.571750506523312	0.872712695331879
GSM678743	-0.334331573455785	0.197052056299226	0.959853182439124	-0.771166827810399	1.89716439171272	0.466389046987274	-0.388323171845243	-0.587445189124775	-0.066457588277537	0.878156473098724	-0.852738362877735	0.905669351869854	1.53423490034428	1.25100224279503	0.603353605695317
GSM678744	0.969787199579847	1.45171232137109	-0.141315478092862	0.504437625221339	1.16495953666728	-0.222537806676728	0.973443582529126	1.2648641651815	-0.879092429125785	0.927266599862754	1.06338551445401	2.11635338648285	0.345064490695787	0.336125771793282	0.693805622881976
GSM678745	0.0450131035818437	0.118566182663141	0.846377976303845	0.0577941655332592	0.217219693378935	0.26926542741814	-0.972918928747957	0.697336770211168	0.68503442816593	0.175728092765041	0.725451414457168	0.565772363424113	0.66085443425418	0.473477585117378	1.12319211368875
GSM678746	1.09087631097875	1.30589885167423	0.701785433196717	0.311313990577883	1.23070131767137	0.564617717251411	-0.0104140514938774	1.83000828338592	-0.079827412893544	-0.18148928993572	1.43155889369488	1.88689962171388	0.182642296450699	0.156391716661924	1.09516315907638
GSM678747	-0.928992762899989	-0.0673074364157458	-0.175424881702464	0.528876116243631	0.805065597123277	-0.135088585902427	-1.04660927130758	-0.287467670375613	-1.68428691064573	-0.849165605774419	-0.449212347023727	-0.80817424595508	1.2491505216407	0.53994756731557	1.09199200859411
GSM678748	-1.15014822799689	-1.2956442519223	1.51730448939805	-0.866070497312635	0.374052491493752	0.161068230215679	-1.42822648402043	-0.735255752516054	0.8620607646197	-0.0223170821666717	-0.694141943552319	-0.29128685185112	-0.763558613987749	-0.247532449001012	-1.77940990990559
GSM678749	-0.649224454766127	-0.474617116817988	0.39471671103977	0.501723894153766	-0.497905196372785	0.761373657652205	0.507620540571392	-0.335818464706393	-1.04181968237104	-1.58257516613328	0.19981521946199	-0.502289468022711	0.268722739252342	-0.416011220252959	0.496781744794629
GSM678750	-1.07923916346158	-0.895204373018205	0.0476030821993674	1.08602365701723	0.622295406544531	1.5211782131751	0.7577118701608	-0.459010684988211	0.230685447017971	-0.178205244372328	-0.239099757555823	-0.095244619870569	1.44002608312215	0.486933583079158	0.458857089104226
GSM678751	2.14317606778086	1.86464155870236	0.93627019297519	0.529740475836042	1.55926945034889	1.22542404828832	-0.146602452413154	1.50251627041041	-0.326370741902927	1.27629188584169	1.37715138652511	2.67560062175275	0.41322982204699	1.64689908253623	1.32034219192739
GSM678752	1.02713259452487	-0.123137876888829	-0.18049641543049	-0.745139975114358	0.73441085134992	-1.17226845919939	-0.708208698837196	1.10589083160677	-1.27539761696783	-0.810039192499904	1.22994074069085	1.00929740292555	-0.0853035202729819	-0.676542050204222	0.764182109012706
GSM678753	0.741739305443694	-1.16398599284307	0.63765695391512	1.06268998377044	-0.419118144646149	-0.511565407753936	0.687614632867693	0.00993794899176295	-1.70314210205703	-0.695847589518949	-0.468935630185116	0.00954806676081866	-0.445534606793294	-1.68787836917885	-0.869987407433016
GSM678754	1.55469580744177	0.0203044182608453	-1.40630294988052	-0.972600922040815	-0.492903704959463	-1.82294592032798	-0.216001054561142	1.07422899812938	-2.10472640851976	-2.30937438567379	1.09118416281022	-0.77529134555561	-2.30876253380239	-2.6528383775016	1.36977399325013
GSM678755	1.29089908380744	-0.0177936213963239	-0.737758242690943	-1.05349021210607	-0.413964766412002	-1.86373628141848	-0.27479969444175	-0.880652918072374	-0.505119269287787	-0.3285223779952	-0.811048213628448	-0.329458629498453	-0.687981603853722	0.343976227775559	-0.606848250926817
GSM678756	-1.04902628417644	-0.979735762791519	-1.88925225763372	1.21537511483306	-1.58223349653254	0.0499615665542138	1.07530136362615	-1.01858554244869	-1.24212181829313	-0.139649338160785	-1.09515573119064	-1.56797640993865	0.791215903411228	-0.554610788965374	-0.556398351177982
GSM678757	0.397471846477965	0.502550501780263	-1.68949303212275	0.574872717821868	0.399696458126994	0.0864384014027234	-0.592298085097586	0.708893337414075	1.39296796271287	0.284545582435752	0.106886603972581	0.433044723672565	0.525801907157228	0.415128448747237	-0.494040699608778
GSM678758	-1.62513517931842	-1.40142638101048	0.220624421272616	1.22191566629588	-0.953712666145282	1.46031102196762	1.11101702902026	-1.41720337869912	-2.09546528740237	-0.3190640343833	-1.211822962008	-1.02974922793854	0.641440394024295	-1.31140326386122	-0.663619369699691
GSM678759	-0.081246417403131	0.217704302229406	-1.1089752656604	1.12459691985479	-0.566059215633677	1.42434360129013	1.16853299854104	-0.224220771539389	2.16211918466992	-0.679169616273104	0.312220384435524	-0.458429669181026	0.075649617352609	-0.989897546720223	-0.289611615095499
GSM678760	1.94711229863784	0.679921437598721	0.601862490799253	-1.75505380267845	1.18673107467175	-1.14846185787306	-1.81471687707701	1.94122675656293	-1.03035676212575	0.0291576878775532	1.9991563130707	1.3289932653416	-0.213292683759797	0.750984771047133	0.818231625274779
GSM678761	-1.58016734182994	-1.28157412452371	0.233214589675539	0.507028223002745	-1.63010520304004	0.988876492086562	0.616853252796006	-1.31049020628161	1.15625183091936	-0.214520872907724	-1.05619225272236	-0.0721567064046825	-1.52486563602463	-0.570167063568213	-1.85691355118517
GSM678762	-0.463378142972822	0.398972677455307	-0.563749755187367	-1.05467096019901	-0.699478695760626	-0.284568542290397	-1.07767161283655	-0.207507755616297	0.293250048692359	1.2477567697813	-0.191404107649765	1.10294309163219	0.12101481560916	1.23278704446991	-0.627677199752477
GSM678763	-0.890017369323949	-0.896630697209212	-1.52257335907956	1.49810902691569	-1.07792979569973	1.18276054436957	0.73289566984859	-0.708908133766283	1.76268059156848	-0.780059271694982	-0.703561821728441	-0.951623007193535	-0.38830309966264	-1.20745219526325	0.140466658260939
GSM678764	0.900000331878714	1.70269268346987	-0.913013743793461	0.143867400129902	-1.98135541750281	0.0368944440815347	0.918427220689421	0.283481493160685	1.25804002289396	-1.03686641596482	0.173964677076481	-0.797413492650181	-1.87105098959413	-1.23088476936831	-1.15111033256963
GSM678765	0.665474723874605	-1.03516713371223	-3.6813578470606	-2.05477952110551	-1.70665842943695	-1.58417652743231	-0.808746671687017	-1.3096685332316	-0.898904181929336	-2.03203283444287	-1.41386058559964	-1.90676267679727	-1.52215804442381	-1.88022027538298	1.26441702087874
GSM678766	-0.191429694962701	0.00117382806665913	0.8146858319784	-0.0983207998055899	-0.618759108905962	0.118038716134454	-0.28222979119721	-0.727287190639732	-0.770426380767571	0.681546960348503	-0.806373370696732	-1.50170549759939	0.0627952964611598	0.102575687348309	-1.34385663264783
GSM678767	1.53836179059449	1.20341761757104	-0.519792551617885	-0.491061137320292	0.652212339733569	-0.285347785827158	0.609853291686519	0.524927953679003	-0.888001942261713	0.684757611581148	0.553512140893123	0.3521626317669	-0.0416457335050147	0.681424137929387	0.146849775403582
GSM678768	-0.421247826982863	-0.108366044100171	-1.14792335404238	-1.39750886381548	0.438198291778781	-0.0795483238176	-1.45832112470361	-0.721429192239786	-0.198896467305776	0.876363251207033	-0.607179521515402	-0.967436747328641	0.183053680536263	1.01850362878409	0.479869373279093
GSM678769	-1.96467155415252	-2.71596008524727	0.557842346601422	1.33497828042235	-0.215798021119964	0.852361707758872	0.541783982818947	-1.2548672299817	-1.57052358663619	-0.748137396341011	-1.66821391257202	-1.71829306443846	0.116315726732654	0.232559321627491	-0.425450710756917
GSM678770	0.769441001247854	0.824457800133159	0.590962481013339	0.0224607341406474	0.773299083445732	-0.379455249356092	-0.636447624111705	1.20223510566796	0.24614182415092	-0.0653321135984658	1.0408887852588	0.770855264716081	0.730433612535041	0.22826464934959	0.257437908762562
GSM678771	0.668802272060932	0.279898866432715	-2.19158715895358	0.281816884343522	-2.51041746345706	-0.0768878589567114	2.07408455089344	-1.27412248710871	0.43847795669885	-0.403184823269915	-1.73575345920254	-0.769162378465062	-1.63812193210172	-1.84987658798441	-2.07482295555677
GSM678772	-0.455634477152421	-0.613251022812147	0.493314620852743	-0.121092772779918	1.16938500859648	0.182842335743058	-0.32526746959592	0.476226193749822	-0.331119864246889	-0.758951006999664	0.336265076023608	0.313038765294346	1.23266949025705	0.330611125799662	0.734226344066597
GSM678773	0.582659587911962	1.4728018167766	0.643449274129219	-0.0601578141739275	1.15832707424568	-0.58426357361991	-0.182104694567637	0.250323841282416	0.0781750714569714	2.19052543364856	0.143845362199469	1.08453095845398	0.851020724905684	1.60179635216055	-0.328634065870718
GSM678774	-1.15608198012915	-1.39886543896198	1.20884654438176	-0.31557834279128	-0.653180094422619	0.102707171867814	-1.09576856390268	-0.939831088328061	-0.70170911718374	-1.2595918932605	-0.832704148063575	-1.28987214086978	-1.1790404565086	-1.46652073767864	-0.262477556923084
GSM678775	-0.248198876422634	0.407222387301484	0.516801071313659	1.13594220776322	0.218287530412409	0.382480403978482	0.681743479076541	0.108719041849956	0.694286783747653	0.974715149906851	-0.179910362277809	0.371723592702396	0.589275879476998	0.210212289663052	-0.715523059943945
GSM678776	0.530332532678078	1.38584313030888	-0.368397392803772	0.39329826536866	0.431277334357732	-0.192862602280071	0.743782252430475	1.85589252079415	0.540454217736163	0.431246487679395	1.52857414299102	1.15786017322624	-0.00361972618364993	-0.308195726481696	-0.0592365559937544
GSM678777	-0.870065733327603	-1.21759644876577	-0.396787510744585	0.975808249399826	-1.56449975127018	1.52087545658765	1.12849146085371	-1.10241262306434	-1.92454824521536	-0.507044417537055	-0.965913133231722	-2.06956737643041	0.0562599368689172	-0.923213099675211	-2.56447959066289
GSM678778	0.59841201927695	-0.434970122843245	-2.14517451154452	0.118708007005091	-1.29872319419345	-0.221812742508389	0.613928000821645	1.15142342608613	1.1643380017466	-0.996310370367895	1.537608572744	-0.153185410155613	-1.37671914906717	-0.427412864556455	-1.08804667824266
GSM678779	-2.05716149220692	-1.24413326108215	-0.477044632920186	-0.196664055953319	0.256431564653563	-0.105031810407345	0.105333766438361	-2.27443924781943	-0.410411135900288	-0.111127546179136	-1.96106596059963	-1.49120762064915	-0.0686670462605215	0.208770356300094	-0.534910264744404
GSM678780	-0.203868285463038	-0.111769987835814	-0.239648586717183	0.48765953640995	-0.317492880722504	0.703664169437684	1.30473219581724	-0.710150147579379	1.8861023737294	-0.183932272096652	-0.71346744829329	0.393240374654411	-1.03454385035504	-0.0199947909100502	-0.253833005115595
GSM678781	-0.370547944548977	-0.0910269530378749	0.894358287500181	-1.15817042978178	1.21261967021563	-0.763103514177706	-1.78399665870466	-0.344223014022447	-0.475132593240075	1.9491676951818	-0.682166468161974	0.374918934678756	1.75396638525476	1.46299188637932	-0.280820959835951
GSM678782	2.25874836021201	2.12396091796615	0.987015420165296	-1.43983749441273	1.55872345971436	-1.45556460304937	-0.325857953510882	1.82583713440118	1.71127124252166	2.26353274267242	1.80288629468587	1.66409869542679	0.821856016027358	2.82558082677651	0.590962249309851
GSM678783	-1.16659735629478	-1.6088139386617	-1.20981997189649	-0.00459750806616392	-0.846193538224148	-0.727112948608843	0.618953171119156	-0.301152880308186	0.258497421000928	-1.20347169869479	-0.716260840091365	-0.675098092753025	-0.743108425263389	-0.586242255760787	-1.23471272219405
