# Supplementary material for: Extracellular matrix-related genes-based prognostic signature for cervical cancer: association of LAMA4 expression with prognosis and response to immunotherapy
Source: Front Oncol. 2025 Aug 13;15:1562115. doi: 10.3389/fonc.2025.1562115 (PMC12380540; doi:10.3389/fonc.2025.1562115)
Supplement: Supplementary file 8 [file DataSheet1.zip › original data/2.source data (public datasets)/LAMA4_CESC_GSE30155_oncosignature_gsva_zscore.csv]

	LAMA4	Angiogenesis	Apoptosis	Cell Cycle	Differentiation	DNA damage	DNA repair	EMT	Hypoxia	Inflammation	Invasion	Metastasis	Proliferation	Quiescence	Stemness
GSM746824	-0.671488326588974	-0.653920227999286	0.640017416115109	0.0177601914418512	-0.0881947522929608	0.0797223335546717	1.05411964185562	1.41927757217757	-0.345610389420027	-0.576429947958425	-1.0033535524315	0.549698240032185	-1.10322848306019	-0.752701702749596	-1.04799771595372
GSM746825	0.348367063775423	-0.332453676593958	-0.0592454536295818	0.46439621645972	-0.0932805508220317	-0.145855241498101	-0.558822225096273	0.060613068061699	-0.446748369668693	-0.928576449484661	-0.526194839809114	0.79155229092677	1.03341550716847	-1.13929021343862	-0.590775599182155
GSM746826	-0.985924777569092	-0.892723009070314	-0.615853285873476	-0.722140570909314	1.06037080991142	-0.0560287471288241	-1.60520418980656	0.921528676937136	-0.210797666206691	0.783409892549234	-0.44464244726665	-1.48248969207649	0.851870800251541	1.00235352601235	-0.956731621601946
GSM746827	1.62492675621982	1.8983578829625	1.61345477577502	0.148712208661019	-0.640412363840807	1.69282021658275	0.145983773872868	-0.668508884394988	1.82393077330044	0.264480233168804	1.73027646766304	1.12134388058779	0.65483590165512	0.862472807240627	0.633731580572772
GSM746828	-0.142967483452178	-0.184216241705896	-1.21269866374728	-1.40974251651044	-1.4270200445949	-1.44491511044723	0.988905270639406	-1.17007398568867	-1.10787372078361	-0.999716221954202	-0.375581741462226	-0.229489124199647	-1.23231143434909	-0.819038682388849	0.586262479446107
GSM746829	0.573318683960358	0.164955272406953	-0.365674788639792	1.50101447085716	1.18853690163928	-0.125743451063259	-0.0249822714650624	-0.562836447092748	0.287099372778586	1.45683249367925	0.619496113306449	-0.750615595270608	-0.204582291665854	0.846204265324086	1.37551087671894
