# Supplementary material for: Extracellular matrix-related genes-based prognostic signature for cervical cancer: association of LAMA4 expression with prognosis and response to immunotherapy
Source: Front Oncol. 2025 Aug 13;15:1562115. doi: 10.3389/fonc.2025.1562115 (PMC12380540; doi:10.3389/fonc.2025.1562115)
Supplement: Supplementary file 8 [file DataSheet1.zip › original data/2.source data (public datasets)/LAMA4_CESC_GSE38964_oncosignature_gsva_zscore.csv]

	LAMA4	Angiogenesis	Apoptosis	Cell Cycle	Differentiation	DNA damage	DNA repair	EMT	Hypoxia	Inflammation	Invasion	Metastasis	Proliferation	Quiescence	Stemness
GSM678702	-1.03684946072291	-1.27966239737927	-0.611972903185312	0.90662912171662	-0.788336011770807	1.01478192085279	1.62792358538709	-1.1353200626297	-0.708233583904331	-1.07581764675335	-1.38402803073023	-0.671754529539769	-0.596285605204215	-2.17630519523819	-0.829436191487227
GSM678703	-0.0314587801128087	-0.466015207696214	0.819082066381759	-1.12776287258909	0.0472077532232169	-0.3129849119051	-2.0124541118333	-1.34059972671678	0.775589472813125	1.55085887933967	-1.49801016752828	0.073966241841078	-2.49052951736455	0.607446988696386	-0.585943848201335
GSM678704	1.55744871265233	1.23397246334627	-1.29182071571227	-0.485993860876238	0.911983656472572	-0.160211437158274	-0.209484043666263	0.26141669290825	-1.69869040152642	2.0546105430801	-0.166505975747198	-0.020274251279438	1.7538209938246	0.984758101934951	0.399513270694555
GSM678705	1.05896495865874	1.84513841521001	-0.572330457443567	0.0193688590778379	0.435242048714444	-0.235451787606767	-1.23542319159143	1.24515556131381	1.5769773608271	0.558315737316964	0.669376315276935	1.23550738366288	0.45656530781777	0.0938223752714992	-1.29927339891396
GSM678706	1.06616803362478	1.48034747650289	0.835142998104658	-0.354991767362118	0.663867982845382	-0.178405298350992	-1.01470460534017	2.03590744577399	0.997199860394451	2.04289462149639	1.77176979893648	1.56822476925967	0.249536539552092	1.40363611745495	0.315566918865086
GSM678707	0.544485341848812	1.43315936197502	-1.12900406026568	-0.123324301334095	0.10008655960933	-0.968719807339681	-0.217609181521023	0.906447298170409	1.49673648544218	1.78036462171622	0.486266677876747	1.25980432350493	0.421909940639201	1.26862266263036	1.07589948089926
GSM678708	-0.593356260814957	-1.24076259188262	0.0814351167886728	0.61879812934869	-0.723770651942181	0.730958317114871	0.319140849706974	-1.17830918972647	-0.504953039192498	-0.160322818914924	-1.84139045915871	-1.12336306087055	0.167394573180288	-0.232528978067958	1.02035729920883
GSM678709	-0.397661451389254	-0.887641179395867	-0.47661873641349	0.569695797093526	-1.50050367590244	0.437796227180891	0.161441632182601	-0.505492103604848	0.457147587220666	-0.186942117255135	-0.761080552722424	-0.324093077379352	0.309240964639703	0.349792518128652	0.0168490975458277
GSM678710	0.921585579121833	0.52547726632322	0.251567252479985	-0.891114923564227	1.89467241155949	0.659168972212885	-0.37873112213638	0.962144305870647	-1.19739479135779	0.563255766436233	0.866105165201938	-0.0527693013276847	0.874247855072376	0.0204833039077844	0.868248713967186
GSM678712	0.206095460602051	-0.446853403365004	0.180963484438903	0.213592548609959	0.0285834135403776	1.07340913687848	0.669772043237622	-0.807007025046452	-0.00427405278153536	-0.31800275223503	-1.30995917487855	-0.874239828550691	0.0767645332277555	-0.491343106571159	0.878354337132686
GSM678713	-0.896795775429686	-0.455252041704234	-2.29407626523728	0.939892022452156	-1.85302008276704	-0.0462811600311219	0.908357522661203	-0.586830573715873	0.251467242157544	-1.08646536602479	-0.469223292419139	-0.755956436445689	-0.168195048053259	-0.700407100166455	1.52720171530619
GSM678714	-0.260072423880482	-1.00194892111621	0.10586041492258	-0.529938700258902	-1.32046557282158	-0.94041816137523	0.144598501884009	-0.855294158302801	-0.693971436533162	-0.791856575496968	-0.550072946945903	-1.52998358036846	-1.43056070515719	-0.686166268608955	-1.19581489018594
GSM678715	-0.335341612887167	-0.174359756918573	-0.108788567659226	0.922522295703405	-0.428122661128083	0.116315328787712	-0.278266312891507	-0.00236563632579345	-0.00828841065547076	0.646954971442391	0.0412583489655234	0.00162965653128745	-0.282881444883732	-0.0537902055308338	-0.562527424584458
GSM678717	0.871744698516929	0.902391284940132	0.401948221448903	0.101207201901526	-0.647749247697177	0.737289119061312	0.112615252875328	0.378647905918788	0.615441169317536	0.81967180139507	0.655426667381434	1.38665773899462	0.0261639348994332	-0.0368785221232259	-0.842856216208221
GSM678718	0.89497921094431	0.653983994260926	1.21492020941251	-2.35314817281081	-0.54513853845561	-1.03448684653205	-2.20991570673072	-1.17829835638483	0.812030188998793	1.59722513271667	-1.05637030469163	0.181499218632606	-0.804492741581868	1.49584994687481	-0.642387528080036
GSM678719	0.350779930151299	1.0790039764345	-0.887261610450421	-1.06645216387878	0.379208944963647	-0.5747373368444	-1.16661889419635	0.914305574267439	-0.721045670628052	0.59139811242139	0.752603808281975	1.46956957380656	-1.01672546688649	0.86066625370581	0.478985030884145
GSM678720	0.907998309814855	0.583484627895074	0.0719941363586994	0.785934513590261	-0.678429338173172	0.886421925815469	-0.104965896824216	0.915364468586366	0.117953345362913	-0.104080077587036	1.0486864048573	1.30593666169978	-0.246630318227702	0.480706882401618	0.565689637186273
GSM678721	0.314819563812931	0.872262786213986	1.43968578411644	0.333601169051599	0.0336441425548295	1.61278893646916	0.550355638587454	0.454117229344298	-0.030392489635858	-0.899780956585594	0.199940607424303	0.174217845961202	-0.0271170399851828	-1.33167586711099	0.321093370973335
GSM678722	-0.659372908895674	0.20671688956786	-0.775200724872314	0.728840178369205	-1.36076749669733	0.0186427478821376	0.540369540464247	-0.381475341328391	0.121798688567247	-0.309676855139983	-0.359714180739405	-0.342516564927225	-0.751912643456197	-0.349411671553765	-0.745916957841505
GSM678723	0.0571107762421177	0.389873201885271	0.275440428333245	0.847665965041038	0.406058957848884	0.896836181218536	0.721475396853174	0.111569687320695	-1.09654567074941	0.498429054564938	-0.222749641414329	0.180206518097961	0.384706609449152	-0.622340065801062	-1.1637133911564
GSM678724	1.0415304370412	0.196443057529177	-0.213251485280945	-0.431560238245373	-0.318780783160609	-0.446898158975297	-0.691830031794948	0.434810617930483	-0.20334204884363	-0.107943275481663	0.0865490563810025	-0.0676705067585302	0.0123240817604511	0.0168409775500509	-0.789077771254732
GSM678725	0.918106310917953	-0.0858300323842678	0.29291528467375	-0.555391411453074	0.894628307857431	0.803639065406779	0.110187900520664	0.377047403739385	-1.12122184318762	1.30520997242704	0.0749867733956242	0.880815392690351	1.18361393545552	1.30887858922335	0.660344168805042
GSM678726	0.0464488263814317	-1.30555688653689	-0.779368999488921	-0.952248786932221	-0.500426593697026	-0.698918679723362	-0.820845792710533	-0.529870897649539	-2.17377159839485	-0.308562845693648	-0.424152930424438	-1.25027332785205	1.06417873178137	0.691774265657083	-0.559229069248134
GSM678727	-0.286042298775749	-0.826815260730721	0.187432744323875	-0.410349440866066	-0.728963093507638	-0.757692286703946	0.0734027898916734	-0.796735611452226	-0.391893939757567	-0.192672836924784	-0.255784626710439	-0.694049510786968	-1.61081891250357	-0.542129837037929	-2.60153746646579
GSM678728	-0.365397427279516	0.503452053137734	-1.63495375468312	1.34911012566372	0.406434656613211	2.4522705663098	1.17301519746055	-0.230349880501626	-0.37240059806786	0.267317780064078	-0.491442920737029	-0.458127555525966	-0.285401063149649	-0.511122389910456	0.128615698027251
GSM678729	-0.25150296112287	-1.09028025618754	-0.321221675750018	0.539784497422826	0.0171080607089901	1.07596257567912	-0.193310574357881	0.18450309771937	-1.33897262583764	-0.395481696585292	-0.124398345327815	0.262370838785253	0.318110775842857	0.366987589657067	0.767903308353383
GSM678730	1.01542527622433	1.20676105801678	0.741380653924904	-0.928201440909322	1.65132782464977	0.279983372186005	-1.27605071512857	1.35934828584727	1.0921226818349	-0.110234556472378	1.91897042245609	1.64666065671239	-0.439559132330333	0.291511849638244	0.794712303477084
GSM678731	3.02367926585541	1.62968937549001	1.16461206255996	-2.04462762908383	-0.220501682786727	-2.46003474452564	-2.30939674179737	2.59965435030576	0.105225337877097	-0.157291341602357	3.21777777966766	1.0338905069867	-0.214540278621705	-0.426777516948995	-0.486323003969767
GSM678732	0.715291704694151	-0.603656509218313	-0.430964970445239	-0.561500594524721	-1.61574623646301	-1.50459650293647	0.169247971551209	0.524707770407493	-0.659362475508573	-0.812554651503402	1.0554534129431	-0.689356792460743	-2.14628079732319	-1.88389268007269	-2.13267160617164
GSM678733	-0.372655578359819	-0.127913014786331	-0.118212624045663	0.00602167525036752	0.706383953383455	0.829538534998588	1.05450906146502	-1.25174068157661	0.706669616605962	-0.504581190770815	-1.14509723822081	-0.779190296491783	0.637958049140704	-0.628845200401076	0.266426304199517
GSM678734	-0.716606999182235	-1.21230937092045	0.924609885551201	-0.0020520359761834	-1.81074770991123	0.189321988068267	0.235833094497622	-1.09533271229506	0.0514147144491537	-0.327407590031603	-0.41277756588908	-0.996830351613383	-0.97510182274404	-0.694490290648193	-1.33413436518195
GSM678735	-0.319398510208963	0.137612139295057	0.240695804324835	0.41546998356835	0.238440178433485	1.36117913698023	-0.154409891554862	0.373514593050345	1.44374531640663	0.0625588313001327	0.423575759099308	-0.152345703631701	0.372370307353372	-0.295465203885647	1.60997750472358
GSM678736	0.498537268029015	0.665822913143792	-0.580813640540758	1.689241995171	1.11384761989423	2.31584281801509	-0.198930628658007	0.968942019134991	0.763593208615297	-0.536863342058544	1.07070596131076	0.682646890199183	0.604255147604989	-0.173368671746434	1.56032931344757
GSM678737	-0.871887962763864	-0.675097560022881	-0.11522900666527	-0.360909023059811	0.156604547983964	0.667934388527652	-0.419072668907677	-0.894737380455722	-0.0785416570264685	0.0639098711813907	-0.486048450099586	-0.354802016577207	1.24790746709514	0.835522954533381	0.561442631597827
GSM678738	-0.354089703620964	0.380476055654991	-0.566313840704287	0.209394202376457	0.138681915301231	-0.207231616109879	-0.824674766589558	0.777393703173476	0.354320827670516	1.70343327154707	0.235394772242566	1.34401855665123	1.43068051106116	1.05666525056198	0.988976511033977
GSM678739	-0.183209177789936	-0.38268130522412	0.124623833174668	-0.0300999460331665	0.677474932260718	1.05838965987863	-0.469581924579596	0.205608293742931	-0.937552885392396	0.434521306769316	0.650267862475188	0.409513816799317	1.88606857300708	0.776079488542687	0.153243406307002
GSM678740	-0.395891657491512	0.0716519003386643	0.175658122837719	-0.454805763545213	-0.364211204692198	0.717378583914138	-0.451880303571361	0.131075305346689	0.762861657754267	-0.426239002994204	0.227202824791064	0.638907751398384	0.0446937524638137	0.0102785514817349	0.587952994332735
GSM678741	-0.483286400034927	-0.688468582087851	1.48652240448623	-0.380368636655228	-0.376341924199572	-0.100339442091417	-0.79376983819102	-0.0199830453079621	0.0696994392103541	-0.399268674238575	-0.115955416680454	-0.123288716233999	-0.868397869673098	-0.484634553807528	-0.781226600135546
GSM678742	-0.189652517265171	-0.607523518426584	-0.136612562903611	-0.284173049260333	-0.184164304435529	-0.649577759787045	-0.542962320145506	-0.170147315665326	0.515192713209788	0.118871484694489	-0.0442352072559201	-0.508929861744283	1.68563850897319	0.384215703448933	0.153169533743087
GSM678743	-0.00818123350195924	-0.261638159541959	0.920807802717053	-1.13918957651638	1.23925893417235	0.117038978191934	-0.612622746011921	-1.1095450774327	-0.49266964499704	0.736844279133405	-1.0287768466218	0.286008460880418	0.809704034244012	0.709356717416426	0.265799453682874
GSM678744	1.22979414683757	1.44982493344138	-0.00420238251469469	0.102721827103243	1.12885077392224	0.154103982264123	0.658816393543041	1.45117488232086	-0.899636171814092	0.922565531055427	1.10314651328432	1.86809440015509	0.213107367239037	0.0320469224118238	0.96623181872055
GSM678745	0.259619185088641	0.695620376834978	0.192764286181376	-0.175168623305726	0.113665098697805	0.354815538905774	-1.13043396171461	0.898136076682713	0.655765307429113	0.389509005999273	0.784919892832694	0.597506592038463	1.04892533562219	0.65925408868835	0.776083632987693
GSM678746	1.34744907252346	1.62598375312709	0.638559674234146	0.136777864775269	0.581493585594914	0.966329086963759	-0.366159078781713	2.01297008023823	-0.293212414166716	-0.024011907554467	1.7241420432479	1.80346292831826	0.375822952548493	-0.00621180676242548	1.07837656820526
GSM678747	-0.594911161440201	0.0012331430825504	-0.414286355776264	0.106464937675076	0.520215766659707	-0.563848735592877	-1.2163427651816	-0.849589567154474	-1.77491450119141	-0.541303644911356	-0.861206971832402	-1.60978130985485	0.787022112001526	0.204044171153093	0.745750095585571
GSM678748	-0.932838468292057	-1.50418435218285	1.25806945089462	-1.10876125848031	-0.139540505930696	0.0662428126774615	-1.63920524213409	-1.08055885706986	0.538108380949126	-0.0575448748810351	-0.879020847325586	-0.597793991105463	-1.049687048961	-0.693384144418186	-1.57464658298062
GSM678749	-0.397661451389254	-0.543562701538791	0.282323026292863	0.219420849019841	-0.711599072928081	0.650725342126535	0.363817040915189	-0.179240237230051	-1.23044913666144	-1.27949077237046	0.0727842349500108	-0.646509717610927	0.260297709579621	-0.128240603180192	0.553619412974768
GSM678750	-0.89575526442977	-0.846132766804139	-0.563173397064205	1.00452232391926	0.63394759229403	2.31221657143911	0.309195584395065	-0.323842240350674	0.164394791541983	0.0917125867223975	0.0444055964575829	0.0588395813424125	1.63116520013315	0.502813862529243	0.374295302650662
GSM678751	2.46275704389172	2.32207108762496	1.71537731141016	0.163485144060597	1.05220861560446	1.48326070766202	-0.70700672371489	1.70693792707237	-0.471151398678698	1.39210329193124	1.60578060154191	2.39414898689644	0.447881905730912	1.44528732131929	1.20628183163156
GSM678754	1.83770283594897	1.02505440286712	-1.458659177012	-1.0320281031619	-0.765144275066606	-2.06866258306622	-0.306077289648206	1.41098385094108	-1.81422159247649	-1.77108019074295	1.12410973056815	-0.191349601865775	-1.59739866750828	-1.80668426324054	1.84795852454436
GSM678755	1.56832554349586	0.0190071794406259	-1.22691814314007	-1.05694585398195	-1.28282993621975	-1.23167261140896	-0.645566344066211	-0.864881788418672	-0.717107898594397	-0.272413364675082	-0.985503342264062	-0.149729821752459	-0.804690855883123	0.506446590270545	-0.55324299353806
GSM678756	-0.781783674095078	-0.813570304046032	-2.55332982652222	0.770711816298399	-1.47700379612919	-0.9721232609993	0.00459129015874468	-1.12429256520907	-1.27632032520222	-0.20779080328676	-1.33973237084189	-1.81973834316281	0.72643142622577	-0.607628636773593	-1.506402466005
GSM678757	0.653957185889981	0.963008592304742	-1.71500252217873	0.207192619761434	0.735870467536097	0.0479181350440119	-0.728841896125027	0.704466222815043	1.08208577214974	0.424205376702424	0.00947586667114123	0.012761031378222	0.165087544315259	0.15582511786796	-0.114375913516932
GSM678758	-1.4003231260447	-1.43403091980733	-0.58776146084147	0.93759816641763	-0.404210290854708	1.03078934063751	0.717556616801055	-1.3178298519751	-2.28869579607248	-0.0803281410556139	-1.56888893898847	-1.05654506138182	0.61770385968777	-1.23206112465625	-1.09780987612842
GSM678759	0.0907801714741527	0.699402496130342	-1.54678839836555	1.00279930150246	-0.131681881763693	1.38625839750036	0.735366305347204	-0.185845387973609	2.55964511206605	-0.448824498235976	0.173128836886112	-0.354667948156776	0.858952910443943	-0.74070097148964	0.433633167222961
GSM678761	-1.36335133594413	-1.18595309672174	0.499683804151705	0.265779458267598	-1.34017858024267	1.06848481059123	0.396960310965	-1.41908371698224	1.24373511915421	-0.217646999193917	-1.31071179519343	0.105777095643368	-1.12514369742562	-0.63172542767207	-1.55521582320513
GSM678762	-0.256137354457988	0.995021768049709	-0.988260042599294	-1.07837008182976	-0.193657053744264	0.156088560743257	-1.32628446519522	0.00140620439858921	0.020061403868854	1.26252903933674	-0.0808132586466961	1.21280993966143	-0.214082311090345	0.96240550756097	-0.165385007160775
GSM678763	-0.677981291881648	-0.684199537408799	-1.4912237272217	1.20951399446088	-0.0522499079565423	0.917256052017851	0.128869615906631	-0.871665166128582	1.84038703812813	-0.713119974581896	-0.807356027229714	-0.883831965887355	-0.457295713883117	-0.89097147867552	-0.0648159097906291
GSM678764	1.0822377765632	1.85931220255893	-0.861896067509632	0.182511377540547	-1.70837523303746	0.433494180511933	0.683152431021779	0.465012444857844	1.49506955546994	-0.929472696908213	0.143890641103526	-0.394342195947018	-1.2530889555398	-0.735410420141807	-0.576420440030191
GSM678765	0.837624796863011	-0.767847730666684	-3.21027583994205	-1.9418426564807	-0.87911241609323	-1.05336054943308	-0.539349309498933	-1.09059230286975	-0.803505972684522	-1.70558281086528	-1.65911413296687	-1.46666113578176	-1.15601686148627	-1.49378272299653	1.47730862006034
GSM678766	0.0542437428509763	-0.247904147695931	0.467500278832965	-0.187122232120017	-1.43607508496525	0.0711883060964488	-0.503788852198868	-0.764240065005658	-0.810517681529912	0.636632814081698	-0.800125423324247	-1.03812895180597	-0.206125875703359	0.0228812373355572	-1.36087277437944
GSM678767	1.84836181856573	1.24634391497831	-1.12632825375087	-0.678407578074317	0.676321254162589	-0.602679019459286	-0.189562754557576	0.629391429776567	-0.83638411196751	0.672095905122785	0.629614921131077	0.150661846948533	-0.428563842516391	0.258828791962704	0.0372295930517342
GSM678768	-0.191401771875326	-0.212905696481982	-1.49763275132691	-1.43513551238063	1.02378563301129	-0.250128096729393	-1.67032517870581	-0.67801311390529	-0.24398313154559	0.979931214832246	-0.527198251581772	-0.919827365961957	0.0187318997862349	0.770863075618644	0.120780116721971
GSM678769	-1.76647597562173	-2.45635577025136	0.1407115124422	1.27129113840128	-1.1052669558716	0.706802153241443	0.190042748854447	-1.14149018063216	-1.76729111157813	-0.598888347555594	-1.59655751570425	-1.35750907050268	0.519849328039822	0.262977617113099	-1.02648749027831
GSM678770	1.02718876214253	1.25627372549377	0.111167420781409	0.10778278600114	0.386143533414955	-0.108441251482316	-0.434797151457705	1.23948202988455	0.160174430496946	0.102773061911233	1.32087421091243	0.854996660335498	0.604040381579784	0.276329606741758	0.368281078890802
GSM678771	0.931870361272483	0.808920600807545	-1.97955285989443	0.0599404731012363	-3.22687717347224	-0.550246138290924	1.26714113031506	-1.39063710137709	0.462980809483155	-0.202238354072128	-1.86806011564766	-0.662980675664761	-1.84274807575002	-1.430672361246	-1.79452752254856
GSM678772	-0.219511613292706	-0.337536063516131	-0.104710660060665	-0.172808623425138	0.757901439067948	0.663678888805479	-0.562792665777496	0.557401894163425	-0.436444009270943	-0.500332363672395	0.3682002458734	0.075060002843837	1.30027887515273	0.139401341617509	0.603984452019808
GSM678773	0.839601360367127	1.60602770066949	-0.0561071686620122	-0.258322467007043	2.13433117135283	-0.728099667959613	-0.637360107138979	0.313221022592089	-0.25231139282733	2.05957494137439	0.0454065049680826	0.828860448042386	-0.0831255995928748	1.05659828435897	0.126806562660081
GSM678774	-0.944162925408816	-0.920146994559373	0.778360277252934	-0.416927644941637	-0.287127728706376	-0.347551255178184	-1.40613876505885	-0.919278115001766	-0.543518745183429	-1.02701105202784	-0.836032866723716	-0.914157483338004	-1.29975442569622	-1.20525370095991	0.100218888385435
GSM678775	-0.0461273727639916	1.01110828474965	1.26448898872845	1.08989803190029	0.767187119834334	0.17330679456969	0.238349542733506	0.183520089638264	0.605540846988935	0.88004928093662	-0.00687003425703745	0.466556591351181	0.580897983369867	0.171319068121441	-0.478809358548711
GSM678776	0.748520169349697	1.48792240818264	-0.885996291933616	0.0793520311339181	0.209386188178287	-0.516716633592932	0.414168261737479	2.13930694201176	0.508585217562158	0.471196569218673	1.70797125785202	1.16709988443196	-0.207760231435064	-0.200085568088411	-0.0985689444726107
GSM678777	-0.690753614608583	-0.83663979307123	-0.749749916503456	0.810952550331897	-2.01522840494455	1.33896412442667	0.749012499922886	-1.18413657490345	-1.83644560958463	-0.418299719342888	-1.07440161979863	-1.78566170434686	-0.230471338582908	-0.872778984618034	-2.81207636840678
GSM678778	0.814338889619469	-0.241287400234438	-1.48908168076492	-0.0185018572182002	-1.94669263239743	0.307015675081593	0.336808164773845	1.41827267749774	1.17422508609124	-0.823388265178345	1.8801138578654	0.0041927425874517	-1.37679247466767	-0.527923989651429	-1.77427749267915
GSM678779	-1.8300866812128	-1.23874734543418	-1.27319494545312	-0.111185589595439	0.0768378019749929	0.431977963549382	0.154609632125411	-2.35708338002031	-0.271976618183849	0.0302094984908434	-2.01640961207443	-1.05363776037771	0.418784685068169	0.0269399407189318	-1.13448404548093
GSM678780	0.0153816246135646	0.180943265846491	-0.295811470389216	0.299436719413026	-0.498354758962475	0.743061764075156	0.674262285560357	-0.766388066504335	1.93795291473257	0.00751615084946566	-0.673232009594615	0.307475350264232	-0.807786286574274	-0.100402889689772	-0.730130831964066
GSM678781	-0.13362192897431	0.309054878209706	0.608110268949172	-1.03713664091487	0.459984826729907	-0.871125407929896	-1.6403245760284	-0.311546457634358	-0.538409015758353	1.86340718549813	-0.641191291971808	0.500338608444905	0.993713113855692	1.28955392216986	-0.0509707547152646
GSM678782	2.57275761117637	2.37346460983138	0.756705227432542	-1.47040160105863	1.05750119603372	-1.12578593553185	-0.514313334662717	2.03799093351049	1.54799786553009	1.88014939375056	2.14133482935537	1.91961562403942	0.700852765570309	2.36600372464264	0.343089052633462
GSM678783	-0.919914570160734	-1.35787759920934	-0.876453684193286	-0.20004227984658	-1.53422556984371	-0.538977439245306	0.181060006686184	-0.391943888511374	-0.239013298011252	-1.07572105237778	-0.539517965620086	-0.613755224679698	-1.03041045072291	-0.898939458099914	-1.10626715829243
GSM738916	1.13150002490157	1.20528710453653	0.412271303082924	-0.191532461505902	0.347331664662903	-0.661351267363397	-1.82844570867647	1.59768289462713	-0.91478563986099	1.58817533744063	1.54905719193088	0.897253453091555	0.515901093401635	0.65204622518096	-0.844151235299498
GSM738917	0.740710078053446	1.19536541748083	-0.332385716839819	-0.813322355127512	-0.0122488398455128	-0.979056542978473	-0.938398183918717	0.58407110252381	0.130410626699355	1.62910370663627	0.613483183967836	0.870381115587158	0.853784501799633	0.58084110986555	-0.261989287625732
GSM738918	0.299287359851699	0.651377094164112	0.689106320771798	-0.489309666399221	0.775412491877572	-1.54324079176922	-1.10062286174597	0.122966132350603	-0.205160869624281	0.265265628217462	0.346740859051646	-0.2292388370825	1.32539953183829	0.658962409400139	0.209244368072327
GSM738919	-1.76086107094424	-1.54250756214375	0.387549972536122	0.584827412146444	-0.39023103652854	0.873729345399501	1.29342383803889	-2.3993277878966	0.576507117086227	-1.221821105474	-2.18926141891212	-1.78984155164411	-1.51782289423315	-0.572573900449697	-0.848631117226031
GSM738920	-0.371013942174318	0.0253239791805897	0.166928922522627	-0.516789053408375	0.0408193175460005	-0.806238827502025	-0.434845879048081	-1.18528476133444	-0.459797572976937	0.173895717867222	-1.55071006078992	-1.73581951732414	-0.879652734189488	-0.213953814472979	0.104702449248139
GSM738921	0.141818830141564	0.641271984515367	-0.912510977548446	0.530663396614421	0.0655374017866533	0.538099534292839	-0.245166708175187	-0.129563513258265	-0.242293059161088	-0.796393000153905	-0.56003757323115	-0.678461496667789	0.268517896959698	-1.27293679985502	1.03866495916881
GSM738922	0.175676705036877	0.0398159324738371	-1.93797636039157	-1.48427041811901	0.0854479686058637	-1.88021233738831	-2.02489849175819	-0.269091826670899	-0.645538786591904	-0.229250494958924	-0.520641055719368	-1.40534942428227	0.413794204167626	-0.119466826680737	-0.0183547481862145
GSM738923	-1.37603476357043	-1.14824893965646	-0.081375822362991	1.16758977857811	-0.0849416468157424	0.886494835266675	1.30158645344821	-1.74017317311415	1.15661533718818	-1.07793909675373	-1.6245058773384	-1.07332547921981	-0.1915948484037	-0.644834465549418	-1.49711629659549
GSM738924	0.891082221454958	1.85231500042106	0.146455145433831	-1.55764815278178	0.511002944992156	-1.23776225997539	-0.795381197916018	0.818777398502994	1.18446748642988	1.04705296882672	0.912999179507805	1.42510776212415	-0.696011181787843	0.250344700547622	-0.0929674557037977
GSM738925	-0.356340953699765	-0.495275835406283	-0.0393490681069687	0.241025786464117	-0.0160590216763385	0.810709979057701	0.368517373276399	0.379973561661064	-0.135805257244352	0.850344592998154	0.389113644806773	0.710097859605547	0.468948711071148	0.157773295637316	0.197048037349035
GSM738926	2.39811099027973	1.63897181039292	-0.218790377689679	-1.96776951230784	0.51328129831142	-1.38637975691891	-1.43172952191116	1.53716018798285	-0.407525872846674	1.01005123791821	2.32328128022687	1.09020057080332	-0.263556314318845	0.863471309186474	-0.196448133510053
GSM738927	1.34668510213743	0.663933901381095	-0.213741944551153	0.711583780485361	-0.204941066506576	0.52825782136523	0.785869960437107	1.35122028510701	-0.380787383231798	-0.296244092540686	1.29906658626397	0.960690768728467	0.618573340994292	0.0598459042651732	-0.916023725004014
GSM738928	-1.30752788965345	-0.583298901650802	0.257520737289318	0.761786527322355	0.384782579980851	1.65448334747759	0.906947331163964	-0.483030825605086	0.246847393666547	-0.603742578375339	-0.378755770582414	0.181389033134764	0.20873084051192	-0.728001309358247	0.501312130095031
GSM738929	-0.703347250961089	-0.546118977473926	-1.08738529308512	-0.0646269318964468	1.14277658013688	-0.203042183272616	-0.519157828211767	-0.10310720283069	-2.00967098289348	0.0787534386083267	0.160293819185699	-0.598701654500725	2.48775798972478	0.629717204788505	-0.63828498547378
GSM738930	1.59505001331195	1.54621079987371	-0.116299194392075	0.04016478460132	0.476137559680191	-1.16624013042421	-0.306772809890116	0.695295399839754	0.636680430341916	0.741917254205961	0.642012866672311	0.723803863398432	0.427010722415157	0.315181667998829	-1.0191301823185
GSM738931	-0.610781983420117	-0.888568654878727	0.408854345280558	0.376399786232264	-0.882989260397801	0.656722464298566	0.543762724461253	-1.47229449411392	-0.660419477164548	-0.68067400972645	-1.30550081637581	-1.61319157451182	0.935466846644756	0.741635363553836	-1.84417065637539
GSM738932	-0.341621056010856	-0.0938823647073519	-1.00052985154061	1.29185688727807	-0.422767063295262	0.131467221380852	0.483440192623454	0.01359466566224	0.385619252551277	-1.181203171304	0.361365716846375	-0.723813117510247	-0.335925079440429	-0.64739968402301	-1.1520755432426
GSM738933	1.36676389963594	0.23637202687217	-0.141636830788991	-0.698606067627033	-0.367687071536756	-0.411374221354591	-0.27211843011053	0.134815762915582	1.30811259174168	0.658686426274964	-0.800931436774741	0.620204751461899	-1.62148476779078	0.619533003240638	-0.256754589401284
GSM738934	-1.99204463065563	-1.77184003113273	-0.668991241164641	-0.842210921766061	-1.41845142562726	0.169262247900401	0.0417418614851684	-1.80126861725121	-0.588815676419037	-0.994620946649915	-1.6049877779959	-1.94717347961511	-2.47787916118858	-1.75689382026309	-0.554258296352156
GSM738935	0.521687684138674	-0.889435846765043	0.626411423865657	-1.62050597973055	0.363577417276346	-1.12886231834114	-1.50420964764421	0.121931420115446	-1.15969622930199	0.151653638892185	0.0312968699050469	0.0209087358893501	-0.224965007219825	0.502091237831711	-0.0324277688186435
GSM738936	1.28333393268976	0.400004871337962	-2.17778007253016	1.11002390529791	-2.04783170037788	1.13412250480055	1.79395831393207	0.972966598640172	1.08203265388581	-1.13808928946977	1.19163950105709	-0.228888483024778	-0.842498811489077	-0.829179951934254	0.11143323182783
GSM738937	-0.541130964368715	-0.316236712152832	-0.160179606811016	0.277172093852146	-0.0971573715805757	0.941089102331859	1.56233754697316	-0.787796289592895	-0.880600205774674	-0.741459804685606	-0.56182863965389	-0.830598351336973	-0.2557908480232	0.0376397098352157	0.0612754941282137
GSM738938	0.0938171428773027	0.342675363486005	1.33679434555	-0.464257964444551	0.0168464472954874	-0.889399461027884	-0.28035845089926	0.701907455276511	-0.168737624801258	-0.268002079850572	0.469235435547411	0.200186088937637	-0.0211999815067681	0.366594900574642	0.290242039737573
GSM738939	-0.119506134765522	0.178664641659472	-0.481255101479448	1.22962245825642	-0.463062911063806	1.14646900700079	1.03447189196398	0.0550446354835351	0.332491118105054	-0.646616709826888	0.0698464481877159	-0.857170007331318	-0.179435552439995	0.338471696912007	-0.51862585250878
GSM738940	0.409236645230837	1.0642493333482	-0.699455175661003	-0.138585549057298	-0.670032086412808	-0.785085120223172	0.397565628559651	0.632521814369234	1.89295096524583	-1.25298165893043	1.10858063573075	0.229099210173346	0.451078115734319	-1.47691436358737	-0.114296014961638
GSM738941	-0.359722774489588	1.30167245256343	1.15365188035406	0.617123347263544	-0.037491917954093	0.686426154909005	0.823846860204047	0.158113470841434	0.676443768321084	0.597590790206171	0.185188112831596	1.07005419432186	-0.80330435057946	0.793297392708806	-0.68436231845988
GSM738942	-0.709911855670501	-1.45678835922513	-0.203400861568901	1.49411503864314	-1.92867288193992	0.200179362841041	1.73706087121458	-0.539311481838579	-0.454279040962923	-1.26529548304472	-0.430707044835946	-1.05817755928581	-0.574957822033723	-1.4874691264761	-1.18397369365555
GSM738943	-0.68558654309092	-1.23543051404767	-1.22589239773376	-1.34404429718957	-1.70743813528549	-0.866943737562081	0.517506242494058	-0.280457389686247	-1.85766867623659	-2.00552327156356	-0.711835697791637	-0.852475032720175	-1.5789208957366	-1.4489451510344	-0.581916123053211
GSM738944	0.501678205300195	0.341492048309092	-0.43499178401575	-0.326791416585637	0.491825980430603	0.225246963847095	-0.243273395172361	0.340982436318049	0.663404968124628	-0.729599268977463	0.37797832773908	-0.633662429931107	1.21088726274223	-0.457797269508403	0.148561461813692
GSM738945	-0.563799805154401	-1.70226717026091	0.180126016685462	-0.0641905498615162	0.0194361040401413	0.38393498380641	-0.115218840278951	-0.58686975320021	-1.52629796774537	0.252178764342749	-0.437694986354626	-0.671257618396297	1.40166023045672	1.11933807606474	-0.795896635561038
GSM738946	-0.0497898051002413	0.137544405040372	-1.5452144497491	0.262220873237988	-0.852437560473303	0.632249030985818	0.574157135046493	0.241467105923916	1.09076636375775	-1.45560840849161	0.358105497274079	-0.408697486275396	-0.815761422506888	-0.888182025297571	0.307582154664742
GSM738947	-0.0746811936532291	-1.4334650732089	-1.32198974307982	-0.207341688171689	-0.519323609441982	-0.110407430891765	1.13667984872741	-0.329232148895564	-0.189610445777403	-1.18814511390687	-0.0606364535521359	-0.869174661489085	-1.47280985070495	-1.04848942185158	-0.397804614566001
GSM738948	-1.26396620200844	-1.12568897582151	0.436721112748919	0.510728057864854	-1.63263887125596	0.174621446664141	0.00287224923063729	-0.987545672631288	-1.26597376654869	-0.775890049424918	-0.884201234458049	-1.53988297491372	-0.503651793231165	-1.51295033025126	-1.55474344504604
GSM738949	-1.32967151684108	-0.879892502754965	1.02137679783749	-1.24599081183464	1.34561681214839	-1.07677446519211	-1.16837047992963	-0.464876492157761	-1.29440455173611	0.481414688891829	-0.757964231148679	-0.65199639366939	1.20575957405218	1.12961576846853	-0.336655965443135
GSM738950	-0.458968602673928	-0.815793668712656	0.427251382204965	0.0353230390538243	-0.823013013109088	-0.879014645082573	-0.000782254552287805	-0.0885251850831227	-0.749316443452113	0.929808859741039	0.302625422177624	-0.912079012218762	0.209953510066299	0.321761137380715	-0.841829706679472
GSM738951	1.64008968301199	0.465907418979724	-1.103328073561	0.966069282176585	-0.704802896323538	0.962185953104622	0.384225334647604	0.644897218205706	0.151767864954415	-0.645624617062269	0.88529780036573	0.0291916247360659	0.49057676194823	-0.340045521542074	0.366714735390681
GSM738952	0.398474527819349	0.0118520927124888	0.531516499991316	-0.195309178600888	0.175454427456922	-0.457312006412545	-0.0856841442004576	0.286162645020409	-0.536140433654061	0.470817964088034	0.269282051691929	-0.625317901069532	0.679719660287666	0.962446272027814	-0.118085284642059
GSM738953	0.126252267350349	-0.102590997870305	0.0361874153795249	1.01418468752098	0.796421823253081	1.39959357145955	1.21021899394779	0.501607023640692	0.610073299525899	-0.214009761015258	-0.168322430433325	0.387021874501894	1.07397038011771	0.329761268997199	0.264101666275979
GSM738954	0.209711984430616	-0.503076911290613	0.52620460412424	-1.28961669492462	-0.848773892222348	-1.10835300018796	-1.00299946965696	-0.915184230228191	0.460233986845879	1.26268484393631	-0.680010451984657	0.170094923223695	-1.04338549508165	1.50906683249421	-0.66175562932192
GSM738955	1.96236246720408	1.36474767405584	0.583601985817545	-0.47898300927351	0.59425497409261	-0.982241745762263	-0.298650278559437	2.19123196250179	0.330116317506837	-0.486224390586386	2.58262248111344	0.869237797589501	1.30998041256186	0.486487525761329	1.1171398548157
GSM738956	-0.153026466521239	-0.312576591903287	0.813989102654513	0.0266065480596608	-0.659083086538887	0.068081306242036	0.33762267410401	-0.361647041085527	-0.304679330069835	0.221327056989603	-0.213386656476782	-0.12190847611651	0.608300213365993	0.837760201631776	-0.716884978613086
GSM738957	1.98884937956723	0.946074356360602	1.37220999539282	0.115374474994289	-0.124351449040219	-0.858739193445045	-0.361809866245758	0.49695304301341	0.908469444956505	0.229205293661942	0.391949823790458	0.560790874093781	-0.686670180861916	0.196643468413968	-0.391495138261839
GSM738958	-0.972326801045897	-1.31941361368673	0.813850047697774	-0.911009186234268	0.991587467849032	-0.35239681334325	-0.624056619123669	0.46879009787074	0.159310897462689	0.173233013438789	0.413951796275866	1.08203743735476	0.720408002392898	1.11461999065	1.79410473211932
GSM738959	0.117382004051688	0.891430206624443	0.33245616656927	0.219530629490151	0.940266358228329	-0.209280785773542	-0.172324668594563	0.690980471001857	1.29265058460599	0.460763676545752	1.03532033630077	1.08974054707202	0.769662098250712	0.634445094383405	1.99130349906997
GSM738960	-1.64991249375575	-0.833232165759822	-0.54846055463941	0.897808343981629	1.35052509618268	0.538031296837719	1.10682745617413	-1.19722171763642	-0.026432751711202	-0.904369352741885	-0.504158978517855	-0.765750455044413	0.0802632167818906	-0.328632755846528	1.07049555054362
GSM738961	1.05413289100413	1.55575199130093	1.44859038819819	-0.395233111847943	1.27788268681354	-1.30911557947183	0.265274348748409	1.07254293976969	2.2604474119414	0.611467262324254	1.20106682038868	0.803702796629154	-0.0403388972492596	0.475358017542879	0.727876879297195
GSM738962	-0.641106491221725	-1.11830403126951	1.5018581919558	-0.837095238852739	0.39822732510746	-1.54551249743635	-1.28433014258742	-0.05373064325585	-0.386778537051129	0.0136969516787213	0.252113499535277	-0.304563978322564	-0.815708440374282	0.974331942022956	-0.00538493627950191
GSM738963	-0.292452274171448	1.25795400350844	1.82777378177407	0.164332866523831	2.69077027803456	0.271625805992981	-0.30927008872629	2.04949026972249	1.97528134095923	2.66810657711046	1.59069167239292	3.02286922388029	2.48405917290862	2.51945798239755	0.918277038269288
GSM738964	0.868264980856682	1.74651829573832	0.146370817721537	-0.369843449657337	0.520617860501036	-1.22760593076871	0.0250603244635235	1.59036093992493	2.22279605992685	1.29850111411412	1.60643924855772	1.91357235138117	-0.271335241781441	1.21836653016218	1.05666032660292
GSM738965	-0.150682599983377	0.0894278282181949	0.49130028477723	0.0199036398880794	1.05507100157668	0.0580555621040011	0.0678061454462399	0.952901472921467	-0.0137734227808713	-0.50925168640276	1.1082975034342	0.878327012098629	-0.10912041832896	0.531163021062567	2.05338770621085
GSM738966	-1.2069067423412	-1.17752845857507	0.612350773155761	1.43034593739318	-0.0140720284076812	0.940788401701505	0.932170851402925	-0.995186562473448	-0.155524028061834	-0.62694736016971	-0.497059086776953	-0.332686008104282	0.62397433306988	0.256434959330995	-0.563798335848925
GSM738967	-0.346267044944194	0.299230486545293	0.667065598329535	-0.54648241519402	0.115785996639575	-1.22795025634316	0.199220343883498	-1.13071677452793	-0.855824804177625	0.879433518312384	-0.955020601392697	0.575820755768164	-0.117215839512848	0.363695606989798	-0.598369263007631
GSM738968	-1.73072488060107	-0.929911187705916	0.30135333753994	0.7236443332395	-0.700277234581117	-0.414107892835233	0.214663462623032	-0.896947758490802	1.2288604254425	-0.868450255412606	-0.844010361034014	-0.0301648200414373	0.180071121786592	0.0693468946489807	0.381742718137706
GSM738969	0.736001753017244	2.188443318631	0.883356921364873	-0.587785847342567	1.54581738567506	-0.342177849741306	-0.638083552547074	2.34367079350053	1.13872588400405	2.46776506454573	1.83531551694074	2.78530070487683	0.128369204765844	1.86962858631556	0.182182935635924
GSM738970	-0.406629352398016	-0.375621550181948	1.20124337102525	-1.04490117116704	0.959200604957795	-0.701086478857106	-0.993131444884612	0.233504508554418	0.898433045614327	0.504389498776941	0.323721788289574	1.14397365205833	0.667110367370238	0.860804930960688	-0.156045583672282
GSM738971	-1.39503668239628	-1.40865645689897	1.25190051743103	-0.210294223567139	1.10356183907888	-0.422130119586637	-0.142164903825766	-0.66436063249194	-0.878001882195898	0.42507471362103	-0.486904221628546	-0.640104235428767	0.793833242018369	0.8787940993315	-0.355695722395987
GSM738972	0.384699536190566	0.215109426649485	1.65095632301867	0.055954975562681	0.904724946077648	-0.283396618841192	-0.0899764646093735	-0.1837121511507	1.43318941239246	0.928634790809311	-0.0864763114959937	0.906987933574069	-1.88780829105981	0.64916128749858	0.256949833347692
GSM738973	-0.980260097277899	-0.658360562047676	1.73406689666521	0.742700925576958	0.446157091959499	0.503254077719781	1.15369998762793	-0.288637083364351	0.12097584814187	-0.775552982854261	0.456812143747836	-0.212127376488448	-0.313099039767571	-0.410124138977809	-0.325391903086788
GSM738974	-0.658742621282981	-0.179352005472225	-0.508564627296867	-0.044933778428454	-1.31428021914705	-1.98212624355391	-0.925946862559404	-0.0221558884848787	0.551164186920699	-1.11231206645754	0.352228069905405	-0.27152457705556	-1.20971852317799	-0.391938763305679	0.476108410152134
GSM738975	-0.477108911705235	-0.499469989313455	3.38542390154061	-1.79496099102877	1.01796705382044	-1.44893886062372	-1.63569418152571	-0.0146357312902917	0.105225225003781	0.951999168329657	0.254410196439135	0.519751758907968	-1.65851417773442	0.524948658592005	0.192969749568382
GSM738976	-0.869281222786737	-0.123627445135838	0.173856636411976	-0.468912971272985	0.632508092374801	0.39363105254049	0.074037215779728	0.563477580619924	-0.606624710728835	-0.416472526174111	0.915907129448733	-0.307445697666591	0.930353415915326	0.919530125066392	0.346867284631573
GSM738977	0.154165642828426	0.695548819753137	0.354469765700166	1.29330937434836	1.31149067387452	-0.273664368604677	0.0985221976939268	1.53568908053345	0.0860143944728368	-0.14946871021657	1.83880648715621	1.32137137064155	3.39148364699335	1.26032303079385	0.886020911967397
GSM738978	-0.859841682523207	0.0260664753506015	1.73627902250981	0.984907368720492	2.5067566726831	1.38657722852655	1.2008526308833	-1.01658167977242	-0.905370046291768	0.484156189196118	-1.04440648406225	-0.213639766471744	0.737368714439568	-0.339820977319689	1.75743553839051
GSM738979	0.153536394004544	0.385007824821854	1.05563344583203	0.411295139902661	0.300656065756404	-1.26262809684746	0.137759845869159	0.246973164599841	0.530257941439418	0.756057373484215	0.453515756909372	1.28953072382425	-0.52695712324188	0.642671358265993	0.129223255827619
GSM738980	-0.658189581826908	-0.113878887218281	0.172337754908346	0.587390849162501	1.057832825336	-0.729986346538607	0.401408057804936	-0.140308810414451	0.911416454142678	0.9390035031445	0.0563005686649389	0.547209647518625	1.57333211048651	0.902781203068302	1.96819853239185
GSM738981	-1.0841150909507	-0.301136970675686	-0.0794003235916501	-2.64433513789533	-1.6816350340856	-1.66529514456065	-0.00892582314228441	-1.59075028033338	1.08324088332801	-1.39479842508011	-0.38321027921605	-1.60530967450701	-2.41041320771892	-1.05295922604427	2.70147087514672
GSM738982	-0.12780013175658	0.511469514826212	2.1809562884033	0.257295293060752	-0.300042166186822	-1.22770751757029	0.524688236924243	0.182810865064014	1.5682920243709	1.1067899825421	-0.0749544628122909	1.21847525045976	-0.346066708366495	0.0532432735364086	0.143885372649978
GSM738983	-1.2275409548831	-1.45975272336618	0.38753492569032	0.449700010618006	-1.63164420880098	-0.546798317212443	0.636189836702203	-1.04356304594669	-0.328823175696602	-1.14594659807389	-0.568042709017167	-0.597967077504035	-0.858736664958436	-0.952621316398785	0.301203522934878
GSM738984	-1.35941060124244	-0.487291903725112	0.725711935084136	-2.3894717813083	2.09487460807046	-1.94944229371496	-0.77425162070659	-0.10406980341198	-2.33164416227938	-0.472059593983162	-0.379276559288291	-0.355693887763684	1.44325458462553	1.25971268165484	3.72048546187346
GSM738985	-1.21876124612492	-0.295542207725612	0.943621947146676	-0.609131749613325	0.735748985354446	-0.743503923156457	-0.0526288661835322	-0.785559110572463	0.77485357599202	0.593995387544331	-0.0610890916234589	0.466827816989378	0.0885967933757035	0.00499446567324902	1.33227476286983
GSM738986	-1.60879394040752	-1.07291823090179	0.923701652641727	-0.570039151031548	1.15959864090194	-0.934017805989988	-0.138858076877592	-1.67140371035037	-1.01006203386805	0.191148499922407	-1.09506242642596	-1.08469777211919	0.371187550838752	1.04801362455998	-0.33572978805219
GSM738987	-0.558156436203386	0.0295040332171808	0.166359103405744	1.21149129671664	-0.139120077009532	0.185393725117791	1.74318652729554	0.00181762912635158	1.01166237772598	1.02463988505117	-0.00158674676978589	1.16999265218562	0.0727482664266513	0.490419879405019	0.643623897419071
GSM738988	-1.54922925791169	-0.778558330130342	0.300684236583689	1.27926803311549	-0.0123981584346047	0.824496839139219	1.53399110377559	-1.77544084503587	0.0017495488825758	0.596476815084956	-1.37590615918459	-0.0143547577030558	-0.12359220829974	-0.0498016225460875	0.791501343871358
GSM738989	-1.68260661003133	0.00222299196069436	0.572890994305535	-0.431604600430098	-0.810222464128727	-0.307175599188299	0.250995488109129	-0.131639138410495	-0.611181657069196	-0.719023215529885	-0.690976185379382	0.832670988872739	-0.913586418330067	-0.782474552114234	1.06177942105745
GSM952963	1.03816429501492	-1.44117743535709	-1.13702330002392	3.12543417262123	0.266372479351642	1.5050001034934	3.11167065966569	0.541391048818859	-0.609540293026336	-3.03406120462982	-0.337087315036295	-1.58368880957329	-1.05326407854034	-3.11434253291621	-1.52337602083646
GSM952964	-0.273844631134715	-0.731166691493019	-0.582212137825452	3.57928408765366	0.729104345957078	2.32998228377398	3.58485926900164	0.13533467898844	-0.443784021905386	-2.32991665949129	-0.744710493562939	-0.898272063365739	-0.435317738411435	-3.56335339878429	-0.510395208381322
GSM952965	1.12772376798592	-0.492787056949441	-0.31980822101659	2.4748739171705	1.23563236043639	2.59307617410763	2.84782103104788	0.708455053256894	-1.12828067570009	-2.08787261042193	-0.637183770865837	-0.887014483398151	-0.866561771953906	-2.89067035544036	0.912857901903082
GSM952966	1.07661229671165	-0.988313877874192	-0.829461841443305	3.20719359185988	0.670656072537109	2.08027490148368	3.37617604888054	0.721931521794227	-1.15377478250091	-2.630070427925	-0.418818949695174	-1.48655568306916	-0.0382432256038194	-3.25908690818063	-0.0703371011422426
