# Supplementary material for: Extracellular matrix-related genes-based prognostic signature for cervical cancer: association of LAMA4 expression with prognosis and response to immunotherapy
Source: Front Oncol. 2025 Aug 13;15:1562115. doi: 10.3389/fonc.2025.1562115 (PMC12380540; doi:10.3389/fonc.2025.1562115)
Supplement: Supplementary file 8 [file DataSheet1.zip › original data/2.source data (public datasets)/LAMA4_CESC_GSE44001_oncosignature_gsva_zscore.csv]

	LAMA4	Angiogenesis	Apoptosis	Cell Cycle	Differentiation	DNA damage	DNA repair	EMT	Hypoxia	Inflammation	Invasion	Metastasis	Proliferation	Quiescence	Stemness
GSM1076341	1.47786648738273	1.90052190841263	-0.782944022559811	-3.05454768884887	1.15925336604476	-3.32077974741701	-2.12702603279341	0.106268286277793	-0.176702723232985	0.190551738138371	-0.620361332528425	-0.755562344058929	-1.17894970986562	-0.0388434522741106	0.593881977565692
GSM1076342	1.12972454395209	0.263782212606889	-1.82694309369675	-1.76008019049839	-0.101888891126847	-0.698212019794335	0.238680892385534	0.46908335308994	-1.9577128006908	-1.56971458436046	-1.10232828483277	-0.988736390423119	-0.491103044305064	-0.864244143919953	1.42358032028994
GSM1076343	1.29715005482216	-0.26746225106947	-1.62701312817673	-4.00749631842006	-1.7367718694504	-3.03346522434207	-2.01818388757907	-1.86589024768314	-2.05477251205416	-2.15809140145812	-2.41248109631485	-3.86511357441849	-4.44523011129104	-1.65787818366502	-1.39456129094463
GSM1076344	-1.60261710908943	-1.56404675658949	0.390243317309993	1.31230158616191	-1.777011763498	1.28190164001918	0.215620044498357	-0.944451873401166	-1.04961019545462	-1.21167954134745	-0.760253968471795	-1.11765130210231	-0.744306230303216	-1.63024234174409	-1.17932469214908
GSM1076345	-0.229568180334701	0.718567423772784	-0.390483627213091	0.0455028335703332	0.783731626402307	0.0124068743547531	-0.171322268824298	0.348925387642139	1.29091753928646	0.589692768409788	-0.307651697601553	0.454287724205722	1.13488505489181	0.475617605003942	0.121621036094161
GSM1076346	-0.0796125069845039	-0.55983765995214	1.96439552199856	0.299104467657363	0.317993007789226	0.532444950486671	0.316477830111435	-0.812531382234341	0.61466379957458	0.583567037120618	-1.05632518573657	0.175682174993857	-0.708025299009991	-0.255845790322805	0.440355431047025
GSM1076347	-0.370782910553222	0.722065137949878	0.838760417648041	0.11190461914208	-0.92833977441373	0.28654976299731	-0.868090864999267	0.196068051961867	-0.359582069054736	-0.644099720318839	0.165878087169822	0.20412748609116	-0.0446473571335038	-0.430625215432225	-0.479371568073367
GSM1076348	-0.528016633524466	-0.708406097700441	-0.82932592110365	1.74445600684864	-0.325123489424653	0.317337538506761	0.697455470052758	0.00441204060719149	-1.47904388430033	-1.56802925624294	-0.938456535886207	-1.89350439517012	1.13491027008957	-1.47160593722177	0.20014131313807
GSM1076349	-1.32069950847319	-0.951780994198877	-0.243719993009645	1.20440830430937	-0.566127101077384	1.29952838578953	0.789330598931636	-0.695865561412078	-0.41583319099123	-0.176809975457242	-0.520129587150951	-0.424040042668786	1.01549841474097	-0.777672530547363	-0.447894731211594
GSM1076350	0.154613541182225	1.55966980338535	1.70303228098391	-0.0464221613949547	-0.0310127026935505	0.586711982774425	-1.15239104420068	0.966062910411392	2.42728989374443	2.24197775085939	0.473329025613121	2.35136923268263	0.47745307599659	1.28079466444327	0.606399959055385
GSM1076351	-0.11771269973634	-1.60423420069541	-0.526392515364569	0.533462541479488	-1.01164332021936	-0.50750442809478	0.59266901402814	-1.92112573554544	-1.02234865855179	0.133466022373653	-1.85118051783488	-0.642655964082309	-0.236049603959843	-0.783804976426803	-0.622280032282623
GSM1076352	-0.488496618152259	-0.869486288056277	-0.395593724647873	0.144717051416461	-0.661432007691629	-0.663408819847413	-0.978029344044171	-0.773007496336262	-3.39350408788201	-1.36871925983675	-0.44355043388778	-1.50939163907343	0.503821793019426	-1.65059713234083	1.33057788163542
GSM1076353	0.720934448049876	0.455650182895567	-0.90701943498701	-0.247632916448473	-0.272757309079818	-0.347487606744991	-0.475358480218096	0.731746024929678	-0.804109653035021	-0.130010336855875	-0.0833735402579529	-0.197442421723966	-0.0446467036561596	-0.162788646250019	1.40014394035248
GSM1076354	0.436670445860893	0.474477417977193	-1.0116198849189	-0.270851776424663	0.153054654378198	0.140450561561309	-0.423373443220131	-0.445477124497557	-0.181262756851036	-0.437828941410963	-1.39182893555957	-0.10807466038466	0.150315509268378	0.565492441597067	0.255082123361252
GSM1076355	1.20092967473045	2.14553478078795	1.56343872717408	-0.566528728973193	0.679090718318107	-1.25248346166417	-1.01326419557094	1.25064345349446	-0.32959502043913	0.284905646075705	1.04112519549906	1.10824517508859	-0.784553620265296	0.131456298792495	1.36079635551509
GSM1076356	-0.92717257301161	0.442935511677923	0.544750922768102	-0.357028751923302	0.054212392041697	-0.120908564361416	-0.960894949265689	0.293473700295922	-0.0116780741753136	1.47138762846122	-0.129564202274219	0.273270019095692	0.801714913073988	0.794786657516867	-0.862359182072114
GSM1076357	1.3497234641844	0.255646375033955	-0.982632067618153	-0.985715367817243	-0.030449095932094	-0.928624030140799	-1.3647625541196	0.834783415634705	-0.422747492028476	-0.9194465308708	0.462572886736409	-0.343601508505858	-0.293144527686642	0.304627313633653	0.54557851167854
GSM1076358	0.676116371477587	0.10710723290047	-0.695350751700999	0.938949385900441	-0.682960463003524	0.445871577838794	0.68284571446873	0.408378677441045	0.411977026244772	-1.19459878620731	0.794546794985581	-0.341257002008856	0.585451021766284	-1.43306055055047	0.44202729524282
GSM1076359	0.480029606378784	0.879923875062481	0.628592261608095	-0.408203795346825	0.543286352722414	0.643001441887946	-0.723249395611345	0.429435308705571	-0.0544055072120376	-0.0469734325026013	0.217335115983826	0.562986363150073	1.48955806776955	0.719185640150403	0.549866986321551
GSM1076360	0.730131247165224	0.199689697862798	-0.0194875881672861	-0.0932402223494236	0.0808863530900555	0.444982397842162	-0.0633514276041666	-0.334701247176999	-0.487775356164327	0.0290704614490887	0.0988539344451249	0.262969697490143	1.06011895188581	0.476201996594076	0.691646978034591
GSM1076361	-0.294798977933536	0.192039261142172	0.755206725512909	0.301095998175435	-0.0156395586423066	0.0656989181502415	-0.00676996886975806	0.162290595503263	-0.9326774760291	-0.243546412037235	0.226260424828556	0.415700863621813	0.867849319465121	-0.667593540021647	-0.570871313967556
GSM1076362	0.356044697876691	0.847954656862934	2.20054930463958	-0.737464828382805	0.926604780609649	-0.726725892457223	0.00121681190331256	-1.17465278048282	0.620450342793267	0.200252631968519	-0.632277694432169	-0.194578825359817	-0.668660813272241	-0.324387529554828	-1.71177852628036
GSM1076363	1.20618322452811	0.737004742392051	-0.86133451930772	-1.46004652551172	-0.195559134086301	-0.939978991797917	-1.10198829751826	1.16977415443518	-0.884638860383044	-0.180121570071044	0.93330239393582	0.336318376147914	-0.113808475182263	0.771903646276596	0.733198942519365
GSM1076364	-0.62289053865531	-0.25226713223575	0.498782967097847	0.235914194371334	-1.14349307319751	0.674632139807986	-0.408921073269218	0.1804318085425	0.614399289976882	-1.06109018884858	0.325280247826299	0.479267062838486	-0.440756541139536	-0.547760693897769	-0.479441324119201
GSM1076365	-1.00992318203443	-0.66849853673402	-0.982823064870855	0.419312639249326	-1.64625953325939	-0.556303855829039	0.220554364403621	-0.764597004187691	-1.45233251203791	-1.54562460373302	-1.31122232600387	-1.26222941221397	-1.20804416402462	-1.52418880389713	-0.111871764926059
GSM1076366	-0.155947727655721	0.232233016861134	0.708989121386021	-0.130374428465107	0.0419487673514682	-0.0217109969473146	0.025778164626064	-0.169532140896837	-0.0447267255553946	-0.328761302646716	0.0597887184635902	0.00117642978692688	0.170754480914717	-1.17496536842222	-0.523324285034276
GSM1076367	-0.0277540035815572	1.45937885349926	-0.901160680271394	-1.84150560805365	1.63367603739638	-2.2361348631088	-1.76099772227538	0.468213176307612	0.0937859970851803	1.32085784114483	-0.157071964216999	-0.09862222562189	-0.0841583883082864	0.385428784822935	0.974656878794333
GSM1076368	0.461955978841978	0.624015071591014	0.811673692014483	0.585678451431537	-0.528585551991641	0.41213303376164	-0.0661309159492628	-0.406783024684249	-0.775506744929366	0.545146078311608	-0.0884505712856756	1.63898091831701	0.90226777171796	-0.616776016394283	0.641708432333569
GSM1076369	-0.205551169281323	-0.233569243265796	1.00040701937907	0.475025720369869	0.0269827176966872	0.488383535407807	-0.109556657434915	0.193632859308218	0.16523881883866	-0.258217216064701	0.515936705178323	0.321764126989554	0.66545935946587	0.0912510984249713	0.218136306192131
GSM1076370	-0.642061446221455	0.470464165860252	0.432298851630594	-0.56484507586082	1.21390964854508	-1.06948334430645	-0.0385363328245455	-0.103114788263918	-1.26697863772719	0.651795133844294	-1.24023137907215	-0.571046059200938	0.629640670397486	-0.045600009335085	-0.455503364770323
GSM1076371	0.333381795035682	-0.383053558017687	-0.280154168045158	0.107870101141629	0.187128139103329	-0.364713156062856	0.114468703613375	0.283024797245504	-0.549560889056957	-0.231164692819435	0.345579493267606	-0.0831029930816303	0.0684228015077165	-0.196418932184061	-1.1957544845152
GSM1076372	0.742726774628507	0.361338289074198	-0.661673130374776	-1.55537213693013	0.221893705739753	-1.46685378994694	-1.21745071793607	-0.0484730311891288	-0.0689826951276479	-0.465627300191556	-0.393257485573037	0.106920478864879	0.0965095784542029	0.814731869871254	0.233250949957052
GSM1076373	0.210622592315266	1.93675857486747	0.196336687629136	-1.6385589226016	2.18556734067805	-2.00486136413982	-1.32306188499836	0.370278054974404	1.41299688356491	2.1142155839802	-0.0854398630740807	1.16763876016854	1.17937644496232	1.15774314746791	1.33319204740005
GSM1076374	0.286436616646887	0.495508936068946	-0.210807687073929	-0.779507260853927	0.00624783975796831	-0.821819454016019	-1.41788805247791	0.0941008246883707	-0.0848795503735197	0.0257006971603373	0.142058532953129	-0.116339997787362	0.0797775683443873	-0.173395400096375	-0.115738057443994
GSM1076375	-0.750319180905268	-1.26645808210694	-0.296869887345346	0.62741167608379	-1.04041952026501	0.397197302742984	0.295834124919293	-1.09221434832959	0.0182965532531136	-0.885881988763323	-0.777935532261426	-0.867726763690835	-0.308302057027031	-0.550481247839701	-0.961774407154064
GSM1076376	0.64352621935375	2.47717605614791	0.391501102413447	-2.13403250071811	1.84075040583991	-0.96009657173327	-1.7890884836255	1.61118516679063	2.39856855686072	2.71416356019114	1.4837204888309	1.9128793431871	-0.389669960962279	2.03222902941052	0.772973263152583
GSM1076377	-1.04459503800947	-1.63064783016533	0.699937405629385	0.931868800805336	-0.975924334819578	1.26355125890866	0.334800169251744	-0.616006796207728	-0.198561471980566	-0.508956250751019	0.17610902768701	-0.14170905251374	-0.463935812233983	-0.135707127265425	-0.987834903122777
GSM1076378	0.468130259699688	0.105368923374737	-0.324146598641575	1.19086011849516	-1.16803649843947	0.30288344278502	0.323438475884035	-0.175632454952191	1.34365121586229	0.35155129436926	0.793440819802749	-0.0524173748463484	0.222826691020092	-0.108602443871946	-2.08667668052063
GSM1076379	0.460449716447802	0.408611210099497	0.0122163646745079	-0.198642021624985	-0.190255440381522	-0.294819499967837	-0.508577402623999	0.0877319515013336	-0.85599629209856	-1.12161174438625	-0.40612361161568	-0.498283618570567	-0.23041876894376	-0.490534789978492	-0.262964253868326
GSM1076380	0.272758924604595	1.11038974939937	0.62917266170814	0.220276357613446	0.592369904132954	0.654591401006326	-0.640014578186623	1.20757898153174	1.21444073810296	0.929352222382794	0.682372853918089	1.16957249485046	1.10952524306892	1.50416901800307	0.976341005735494
GSM1076381	1.23748866440454	1.6540588330708	-0.170274806291094	0.109605104557652	0.564281140104038	-0.287006432365494	-0.100113322571977	1.90868761467428	0.227099944332251	0.612557243998339	2.29203983297321	1.80660047281834	-0.274819212402621	0.0786796787643512	0.456146441092963
GSM1076382	-1.31954888961428	-1.19036833006248	-0.437354834573268	1.43473630865647	-1.63176851437863	0.915600102248166	1.24913500755958	-1.26749385478631	0.539798325478597	-0.737876952833069	-0.580954494096368	-0.00626801846559139	-0.875946185694347	-0.923246075163341	-1.61560959351019
GSM1076383	-3.47605172651984	-2.25765627246588	-0.269762947071502	1.45267995866346	-2.24634212468891	0.276267519850829	1.59609705654534	-2.8402110210115	-1.00922880657476	-0.828124084785022	-2.87945293086893	-1.75420309090769	-1.97204772178639	-0.522908720555806	-0.537925566489468
GSM1076384	0.040779403736403	-0.669069538610102	0.00392843377688063	-0.178341446046355	-0.644004231752019	-0.140699374460442	-0.818834955902122	0.26758066479642	1.0390793863435	0.581444246860816	0.0610739296798411	0.394161293090509	-0.0916343907157871	1.01330141086018	-0.454881755533549
GSM1076385	0.991308352733648	0.447585807139695	-1.55722524104095	-0.297614485490642	-0.504457488611919	-0.47882789019323	-0.232234594760029	1.06554910211871	-1.25481614523391	-1.1540789907398	0.844987210071441	-0.411293222509098	-0.889653972303613	-0.625093110465	1.02405978249636
GSM1076386	0.796521517802618	-0.449553170374509	-0.82363639557486	0.123946377535878	-0.965047061925579	0.0746187739212642	0.692747003717624	-0.653257255981204	-0.258803784990513	-1.40780577238228	-0.538119593000905	-0.820950223135933	-0.8959796073413	-0.776265852574071	-0.490523582049945
GSM1076387	1.38459232200824	0.0339147906418317	-0.669158552932399	-0.635438331192689	-0.566424727137191	-0.654439703602794	-0.640093412212692	1.59591098675428	-0.750565789606212	-0.726327798250964	2.31835178347257	0.737818577047105	-1.09863504745705	-0.111025476463598	0.528388465289042
GSM1076388	0.951881237041034	1.30770010853855	1.93264272080605	0.400344880385982	1.06954379950505	0.0562334290681237	-0.984871341146545	0.967267873800361	1.31502905895484	1.61851300308616	-0.403182171542052	0.977587470936991	1.4869261617494	1.76599917570571	0.518862725400184
GSM1076389	-0.63949493418399	0.0369037152213227	-0.706537937380212	-0.283624238347907	-0.393068418173851	0.109046948201838	-0.654041693925767	0.220132398309175	0.157489077861915	0.960033059473353	0.259788480933937	0.74679489903001	-0.150510177872579	0.991866213523028	0.170015958708568
GSM1076390	-0.558169977307833	0.118151833414782	-0.420024967882043	-0.10105703951388	-0.336303056021045	-0.00039151277017561	-0.501439965197306	0.437793888785842	-0.748473561916617	-0.533166788533537	0.284255100575227	-0.317960411310267	0.440051742720423	0.254941471562358	0.455383112558035
GSM1076391	0.826269851777279	1.70320409562955	-0.612540835625645	-1.94293076391527	1.05601659453272	-1.04773373061163	-1.94461766700116	0.536076868859829	1.0015340374895	0.869881914370566	0.251735681690183	0.0407623715064577	0.932755553833036	2.64139500898538	0.512600919003767
GSM1076392	0.113154828233275	-1.59076074405524	-0.762945184839857	0.968636810706057	-1.38358365504629	0.268726482198118	1.22404057007336	-0.527269942287427	-1.11368328303761	-2.30661793582665	-0.900952492783699	-1.61278867353794	-1.78136905238178	-0.950516524716684	0.0468855554169795
GSM1076393	-1.46388532019716	-0.444244484939292	1.32039618304841	0.215062034566006	0.416362511742127	0.241289125410432	0.905083011617858	-0.278052481733114	-1.03392260316483	-0.400144209703686	-0.531796204004977	-0.381009178204803	-0.111483941517102	-1.53636079284246	0.0802482500149292
GSM1076394	-0.755408213759903	-0.438095691950378	0.583537531530934	1.80112038133131	-0.389165602638155	0.115714485007681	1.02045223162348	0.666855969285817	0.0224121760003746	-0.160585420825795	0.442884481294356	0.567823615948786	0.200298718083903	-0.158483553852775	0.216267089059978
GSM1076395	0.617102108657331	-0.815473533542262	-1.34677953562012	-0.539825390536314	-0.539876169911156	-0.457733760818527	-0.778795825547538	0.694180343947247	-0.64999969335826	-0.431342405612091	1.32273124870238	-0.137218316403053	-0.2548714257265	0.221698915572843	-0.506356679625133
GSM1076396	0.0865224601936867	-0.831839816544984	0.00179324813044244	-1.14803433210738	-0.132860291920855	-1.06717129566143	-0.540304774845685	-0.689512748035211	-1.3670526331573	0.105051988937185	-0.732117402645782	-1.34467681086717	-0.136556153394437	0.986235669327285	-0.851446909010206
GSM1076397	-1.78159197493909	-1.36041132469019	1.1548298076699	1.12393263351732	-0.848626341039546	0.877435894860563	1.12058519436199	-1.90318408619152	0.246349908229219	-0.0657092014306018	-1.39609166407333	-1.03890648937681	0.350675722863586	-0.85428960606916	-0.726951855068627
GSM1076398	0.603381280055666	-0.828318533622942	-0.0246010538115367	0.029499597285845	-0.206992244724062	0.178950697398486	-0.0990319662181639	0.207090980074767	0.195681657284417	1.85503704309983	0.788583652690101	1.01696574140451	0.726463842627465	1.3429848428754	-0.270415090290464
GSM1076399	-1.48531205950776	-1.56608187765941	0.490107837777699	1.2553335317623	-0.693723899483084	0.721141359346738	0.871341560156455	-1.72557378284432	-0.687225010542033	-0.387773424804437	-1.22079363792358	-1.17498047108593	-0.159892340849519	-0.620334955300823	-1.07836346966244
GSM1076400	-1.63649994681698	-0.920582466548296	0.295001206741497	1.2250567693065	-0.139877553343646	1.47132520248481	1.1361716558272	-2.02270751333199	0.391970571210174	0.168659696451955	-1.64538038905021	-0.255917470991693	0.0682441941396661	0.380124244719853	-0.714145777617813
GSM1076401	0.286436616646887	0.811325733225828	0.0178680807744956	-0.0712232606258461	0.29667763962166	-0.0973337033435665	-0.138855619628192	0.632121306074667	1.35698572516749	0.393073394508834	0.900583507052219	0.959962302710664	0.345499232586986	0.385252275041046	0.129089462408576
GSM1076402	-1.65901708260744	-0.90480682193051	0.112307994049653	1.58576860272405	-0.908395818353045	1.25599066143165	1.10058855272006	-0.840168910702855	-0.354499822650664	0.146616201714169	-0.357996200575956	-0.117080585677554	-0.147236750523887	0.250231039617698	-0.681401420882976
GSM1076403	0.0451412166411233	-1.15971342970405	-0.761471458572986	0.888311119661163	-1.1215141622752	0.470714585812331	0.720720016405299	-0.762428255803917	-0.823348805265566	-1.28741844600218	-1.08187897911732	-0.430807856162575	-0.71916506374068	-0.329263769659988	-0.50107181413227
GSM1076404	0.076095313303425	1.55210519850823	0.0530753983028368	0.309764266351522	0.227399450320883	0.552556920526714	-0.504696079377244	1.5226556709097	1.70910772515919	1.47142228416732	1.2363791423201	2.31519417226505	1.25010470587601	1.15932602001865	0.382401487196658
GSM1076405	-0.396456800532923	0.556262507664672	0.989947793599634	-0.063421921813669	0.425060911275011	-0.263268410420546	-0.513295260415711	0.507110680379286	0.00140799877920779	0.127116542386978	1.19583043376823	0.157289044269328	0.19031642805025	0.0733721197464438	-0.630781325377017
GSM1076406	-1.02770246941321	-1.47108378115416	-0.236056181763187	1.44827230847228	-1.48219085439877	1.0857931386355	0.852897396299046	-1.15959085949942	0.3897960597242	-0.882436615353538	-0.0161820784192737	-0.702910570375066	-1.4853919290566	-0.249878228805168	-0.512982256194579
GSM1076407	0.871670248120712	-0.161255522894017	-0.313148773082331	-0.699569994148021	-0.109748594599045	-0.590458683671156	-0.200526150086299	-0.39604652993593	-0.479654504913397	-1.02060593418196	-0.835375962833621	-1.38298050881005	-0.457891946107503	-0.511012049629184	0.048361681023559
GSM1076408	-2.3811310999671	-1.8385143211571	0.16471175840262	1.9423660927245	-0.654100527559799	2.01392792180879	1.60331847431483	-1.97681997262978	-0.950888283033363	0.381258286577703	-1.58485789053991	-0.936587349424938	0.566693907213233	0.0857149419233984	-0.725919336068373
GSM1076409	0.164988558560906	2.177008678906	0.670134729878904	-0.997609392054305	1.86680977927132	0.0780368001819864	-0.826894091628284	1.16745899303441	0.32668634792818	1.72350192893116	0.181092801313161	2.1953856527378	1.33082226846208	1.95301123155003	0.219047010583093
GSM1076410	-0.746490824917574	-0.939439424875861	-1.1115604421601	0.012679597476413	-0.766359680092488	0.0174349224585383	0.159453482950743	-0.789387119778728	0.474564853413091	-0.555595673680398	-0.873618668250507	-0.840819394740569	-0.923004625782087	0.372604496008031	0.187604849297354
GSM1076411	0.0230876496610751	-1.08600434212259	-0.519292811817581	-0.901974755381072	0.514998619307811	-1.0751599551308	-0.369506412801302	-0.0438377047735026	-1.69195059630708	-0.257279012095446	0.264546846425573	-0.486316580064349	0.525641675923236	-0.359625868361562	-0.51883585087827
GSM1076412	-1.20898182074856	-1.80393026300796	0.664255639985321	0.852475003765025	-0.568883597662878	1.05005495120255	0.783098445231226	-1.78562400760182	-0.67584136099332	-0.481215730768487	-1.21598705796356	-0.568268682587401	0.145141015528032	0.272505986747515	-0.20771810492632
GSM1076413	-0.487172964127672	-0.759342327596851	1.53905754897317	0.197062888586942	0.266923337747822	1.45068834685224	-0.153080512915274	-0.45711913425811	1.6697934883697	0.0170309828432067	-0.521336758651644	0.0513663517932267	-0.649190599151021	-0.172608523359111	-0.0943109191808818
GSM1076414	-0.720255405537802	-0.693614281953853	0.979951229907909	0.602803402095858	0.287621199691983	0.67664775358812	0.609468105595903	0.0410238029977974	0.364505122433584	1.08743428348772	0.0041335702395846	0.42847889411313	0.65805786405598	1.48723011877848	-1.10225028094204
GSM1076415	-1.81519116329966	-1.33863159276315	0.522522540217693	0.377603894663201	-1.11574384749651	0.410042571502175	0.362608845043997	-2.35920353476868	-0.759500056347417	-0.940687922948544	-1.82967491019353	-1.35659894106937	-0.106464392986141	-0.779025320512176	-1.42124685096993
GSM1076416	-1.08845170715365	-0.647923286644388	-0.792947043152926	0.281469162379929	-0.640516103597573	-0.0537340494007476	-0.356593495082956	-0.307495523717462	1.12531123281449	0.563447882780677	-0.129646480803028	-0.284313398352856	-0.352777646285334	0.814160962110905	-0.333764019551156
GSM1076417	0.468130259699688	-0.366966178207063	-0.856872622439511	-1.14045017651203	-0.40419846719125	-1.53924055351629	-0.265701476283511	0.384868486980651	-2.08441915753131	-1.13864017933325	0.551677329979322	-0.979483142219007	-1.95266750302843	-0.789993052475959	0.608263006386698
GSM1076418	0.776134183284125	0.573333091389139	-0.585087761788793	-1.35566198211181	0.349523574718432	-0.902285957981443	-1.6961563654885	0.927806255286988	1.01136835634857	0.865837862144859	0.656192990850308	0.490728102029662	-0.392138444876176	1.4600383235194	0.00421036926546614
GSM1076419	1.01949016364001	1.23050826582063	-0.330188900300656	0.128837282584284	0.321270778202841	-0.471323830107676	-0.266184054135295	1.90302204611925	1.38398639147167	1.18517381639825	2.00103560248622	1.40110291425104	-0.806935040258634	1.49332379064286	-0.155191409237513
GSM1076420	1.54558891400154	0.243319113109796	-1.12254835557632	-2.12691876281847	0.559764417171183	-1.33296816435347	-1.33873880926058	1.33630922186814	-0.358702450977454	0.308658696447836	1.76824436177517	0.679895868547806	-1.06978370038016	0.801916526886628	0.970704848967015
GSM1076421	-1.12543578488166	-0.0311546237347928	0.791556622273096	0.974863870663837	0.255398502362	0.632838755016173	0.570442966561366	-0.0354844680634034	2.26060756126577	1.19735922522465	0.538291002624284	-0.160793623980606	0.476869846031259	0.164001062746205	-1.68720063567753
GSM1076422	1.11315135361433	0.982136229088115	-0.728562399187651	-2.58748864340076	-0.325815900204585	-2.43063510490854	-1.42277515863725	1.26040031356341	1.11307212012811	0.507097873119016	2.0977151732792	-0.597117275574379	-1.56015300192714	0.920859162371853	-0.689510587111433
GSM1076423	-0.181669770335656	-0.198429165926947	-0.451465235230486	-0.442448179184039	-0.236368301335324	-0.518561036397115	-0.630855701524073	-0.274680032710274	0.837604825120319	-0.0804971343593359	-0.337583536995364	-0.490291453386209	0.137834451373843	0.647560961231636	-0.38656918147151
GSM1076424	0.0421891829605875	0.423821377300167	0.50761826832778	-0.278047943252741	0.0123843092662589	-0.302541603987599	-1.08434436489917	0.232882339129468	-0.0510085368570122	-0.0310879780035699	0.188912248360254	0.676853327717831	0.246238220318932	-0.069419897468849	-0.609638779968742
GSM1076425	-0.562093542804973	-0.0209286337720997	1.01333304234733	0.26732003546088	-1.25381756134455	0.167816195255506	-0.101487236383579	-0.308746394484906	0.957915028920995	-0.686386218608187	0.457739661420693	-0.467594854425504	-1.10676168800049	-1.80016089391567	-0.829378346068931
GSM1076426	0.558850248724077	-0.458338037107578	-0.0808075633601733	0.571981691596657	-0.377964855321019	0.445577456309762	0.0157838277497956	-0.0176594538073771	0.000596851375358566	-0.935231138213254	0.0956633608486668	-0.472226764625412	-0.111059157999892	-0.421085707696746	-0.421181487426433
GSM1076427	0.232883388560933	-1.11730149053472	-0.831305118448664	-0.64389412779788	-1.36244402610059	-0.307352468324609	-0.421353018214049	-1.08557257384263	-1.06130614323036	-1.04902387924911	-1.02133731734257	-1.58982208557292	-1.37738873284368	-0.259784208286176	-1.00449707696685
GSM1076428	0.301579230857426	0.260944366860894	0.357012367127539	0.0241889352407563	-0.169496778029787	0.541712826345215	-0.627189192026069	0.799592134342571	-0.543465273848178	-0.318591700989276	0.447682298716217	0.159051578277547	1.11047497847202	0.198205041832252	0.138217510256016
GSM1076429	-0.302970662191482	-0.589403404354072	-0.965926470999724	-0.0075082383661793	0.566205640979276	0.178878511244225	0.269468605565997	-0.403759481625013	-0.601093779943373	-0.243609816876357	-0.386100765053094	-0.680804975655941	0.29466686376367	-0.403272016130107	-0.719654610006924
GSM1076430	-0.785422300969568	-0.191788105080114	-0.615996990155454	-0.496310851361875	-0.982761578627338	0.039706288474361	-0.467649955408716	0.128159498068652	-0.436178223865107	-0.356679362043896	-0.209375019917673	-0.0374099980228082	-0.623362314216982	0.000494122186760487	0.839514581156181
GSM1076431	-1.56113610951517	0.417674447791967	0.997101114930923	0.191553366377466	-0.256028236982564	-0.00607034392214926	0.50213038670524	-0.74724439749804	-0.979919771980461	-0.0656763877124163	-0.707549513584498	-0.661947072183803	-0.677419622584715	-1.60156551818963	-0.0902521227253482
GSM1076432	-1.63000763926056	0.888046332514114	1.18866620271379	-0.211561419615519	1.31876574038726	-0.857238416793529	-0.908035897122202	-2.36836720592807	0.208662577271338	1.08622478394306	-2.93668567289239	0.468685158121299	-0.665084471719414	-1.25794559354	-0.495779893924263
GSM1076433	-0.308466409660347	-0.371456311018515	1.31060576589126	-0.601026437269676	0.440583979688539	-0.317430511376786	0.00155318539944975	-0.41365492221955	-0.718850282003923	-0.322153882952159	-1.18781578467816	-0.528728139138878	0.348787372829443	-0.745536178671409	-0.609423434348519
GSM1076434	-0.972843314577757	-1.29042110669354	-1.11848238258946	1.13657641443581	-0.841985363490738	0.530623798831261	-0.0212509443272729	-0.787137612162647	1.11174466884644	-0.756397508465173	-1.04300324344129	-1.19460118311296	-1.03408410724388	-1.14016555723737	-1.33287392881764
GSM1076435	-0.0781395790984931	-1.1847662891287	-2.43946671039132	0.799950053852277	-1.40941561096211	-0.00813162852934327	0.851011197813191	-0.280713931750701	-1.77092193736708	-2.69648539267581	-0.183218380388307	-2.63410082973526	0.148019058543081	-1.93924843497831	0.0322416134810773
GSM1076436	0.951881237041034	0.0159797461421512	0.271082818857589	-2.25173828683696	-0.678962199817842	-1.52204987799768	-1.95303207884006	-0.559274356329583	1.43886215191279	1.10949552322464	-0.602616503812404	0.912319168188558	-3.01677765451146	0.0294014774578739	-1.12735495623276
GSM1076437	1.64443059653071	0.947541440671681	-0.645855755354501	-2.9115371858749	-0.337850586066918	-1.386753390409	-1.58703431226496	1.55651621956048	-0.61201925163425	-0.792252839618817	0.879972556176649	-0.151828381086784	-0.777476520164975	0.487984682743055	1.38139842864965
GSM1076438	-0.279721646076625	0.321477698251401	1.22396127719626	0.0567180412237914	0.384599279973436	-0.227772501824862	-0.24752855241455	-0.912055382481517	0.667992288115813	-0.577781063380127	-0.682865284339181	0.0739167274137547	0.774038543180034	-0.0253797046861613	0.445271332549307
GSM1076439	0.151671049713126	-0.389021860984948	0.869801579151374	0.0328637177513617	-0.183174775303344	0.612023884638796	0.812645653577198	0.329684813546673	0.617740388395286	-0.563633853831836	0.515458164823322	-0.0610644592454125	1.09746961955177	-0.0978362449945632	0.154224016671344
GSM1076440	0.944042756545606	0.407007726294309	0.1907407580843	0.723628361149217	0.603859231018469	-0.304891529910902	0.837905949490816	-0.0675262255640078	0.484490799907531	0.485091885114207	-0.19966350292997	1.38139678550874	1.18011553044865	0.19978180200422	-1.08885334334848
GSM1076441	0.567896339221944	0.353738510861691	0.651305984283962	0.430827923028345	1.39925431505025	0.80855533991241	0.0801474357291821	-0.379664918017568	-0.0994570390488319	0.991031459752534	-0.0178913882797894	0.934741242521037	1.49142950564527	-0.598363193536861	0.88661795198026
GSM1076442	-0.168706764112794	-0.42394264455578	0.489013170814796	0.191967090241563	0.222645265969737	0.251180056807457	-0.0709574740869791	-0.288752514984427	-0.00255616992123423	-0.398551661564248	-0.206218826352235	-0.119726898036949	0.582967465072307	0.510499623007471	-0.141026485180516
GSM1076443	-1.88241957565614	-0.497340340358192	-1.54136567158285	0.127224495473106	-0.432297488355486	-0.314685835823256	-0.829104155704028	-1.08289730765977	-0.484984103813552	0.264007217460919	-1.41836116596858	-0.167462377618149	-0.344213835956029	0.0587303799283886	-0.365909004905254
GSM1076444	0.566390455671311	1.3648195331256	-0.108985259953244	0.492724279181679	-0.184733250205229	-0.256500202624899	0.0479770535823789	1.06133650844191	-0.847740459107105	-0.00937147087765963	1.37222235418429	0.719420101072501	-0.847535005140199	0.119902418757632	-0.454822255251698
GSM1076445	0.896111877477735	1.36645472910961	-0.393847092946951	-3.21968890323799	0.515571874299525	-3.04141073301595	-2.16996501049532	1.45033876065781	1.33948857621183	1.0054865153676	0.914123342698804	0.742687042729701	-2.04087273162348	1.5271913458654	2.13592789179575
GSM1076446	0.170859458775476	0.0815719910888889	-1.15680256803618	-1.13916056976304	-0.591119858654025	-1.62776508979068	-1.29670591863137	-0.0671080798828665	-1.15893034596826	-0.177114840804911	-0.444118619533993	0.341396500475653	-0.813420583220692	-0.616841945712943	0.0134373956753177
GSM1076447	0.858846491272288	-0.150445296569444	-1.010174279539	0.390334607023144	-0.613743654433511	-0.757950534859205	-0.353908954167614	0.463210278287874	-0.268253771660621	-0.516474129139717	0.954498349786799	-0.529230223562861	0.214749577334642	0.114011655959054	-1.72414851473089
GSM1076448	-0.0522728887604074	0.670311992740273	-0.277136651292051	-0.393117469109139	0.246245499167546	-0.270500095733461	-0.800267719216798	-0.063039432189895	0.305863649808996	1.04480821502808	-0.260520865013709	0.425857994133694	1.22347742844844	1.44276211962146	-0.224974344301655
GSM1076449	-0.569916035647886	-0.0990622014507027	-1.92102125160562	-0.423385821682552	-0.354503902349578	-0.641567120268444	-0.740476804693494	0.085546459362494	-0.674060125067509	-0.556360825791536	0.0515437506252908	-0.606767407960134	0.215110660591145	-0.165958678694993	0.934829035877882
GSM1076450	0.256439860414078	-0.164512085238397	-1.39603566277186	-2.34712033084966	0.257367279944836	-1.84835382712917	-1.41905724507172	-0.141557940828693	-0.880508286242141	-0.917782145126885	-0.88326964783363	-1.41345186142853	-1.53727372243178	0.0857715343310833	0.707835486400159
GSM1076451	0.641961772562513	0.0310841030343323	-0.308142296000586	0.151475531415226	-1.09948182276372	-0.346020124822867	0.141095486910827	0.161440462124433	-0.712320755969212	-0.199935098482077	0.276515113320973	-0.399568363872383	-1.50784862214127	-1.12771417786385	-1.06661874909769
GSM1076452	-0.582921209601219	-0.377389657324075	-0.0278331342143745	0.0908504711272135	-0.595542464945747	-0.068922814522269	-0.410262763284176	-0.463507703696855	0.416360884294041	0.535719654645047	-0.180024453158233	0.193919920036618	-0.133358131955535	0.290983534593387	-0.788737896530786
GSM1076453	-0.735164901583874	-0.0559347722153952	0.345655476778427	0.790726964979704	-0.320039573744859	-0.249543252460759	0.207694324857641	-0.335199203526878	-0.54093076597073	-0.204359634374997	-0.0678609443859078	-0.466204886653765	0.389054682267854	-1.03101280031691	0.059487050732828
GSM1076454	0.974594315361614	2.16968293387993	-1.30338212041458	-1.54139483518268	0.558274695736274	-1.36238927637689	-2.3923696519049	1.59599886917124	1.16767421891829	1.90689725834956	0.365375488988544	1.34652517916943	-0.189412333730879	1.84419108826028	0.822242285633694
GSM1076455	-1.82277314994708	-1.43520523626534	0.853867130744033	-0.581273509122696	-0.406055145566849	-0.360227651684041	-0.656727619577456	-1.30018071469064	-1.77375302589228	-0.0728115975757611	-1.48545850327258	-0.810393012735502	-0.786185001464135	-0.696308671057267	-1.68020311012496
GSM1076456	-1.6525466021741	-0.835317332381125	-0.296742775860544	0.194368300053564	-0.52061063718524	-0.31940444201842	-0.200691513435251	-0.623231587321592	-0.605225671331504	-0.168088012349814	0.0769137454439596	-0.625059090481865	-0.23708783007552	-0.382394335512551	-1.46645622495545
GSM1076457	-1.55780848346585	-1.61998554415915	-1.8898879883631	0.184761100056573	-1.08636357938583	-1.14972410125396	-0.185828421088463	-0.799399990778224	-1.38375188593965	-1.36613192349174	-0.800503836752211	-1.35890809273998	-1.10284031580804	-1.07980688879832	-0.774880928827748
GSM1076458	-0.643335590183005	-1.42051605062324	-0.86656166307327	0.158052357093888	-0.837669611554324	-0.325858214695201	-0.0706600786302068	-1.49932464602528	-0.625437078086829	-1.30188904047189	-1.32540780607072	-1.53129024906912	-1.19102577581352	-0.784112306059386	-0.868398856792127
GSM1076459	-0.188665763431809	-1.03694103141028	-1.04079628553718	0.355358650098874	-0.675588814656224	-0.661500148518856	-0.274273560446241	0.48449990186747	-0.728538722364765	-0.459428102035416	0.758949143407972	-0.441593820246156	-0.509532214394187	-0.245329267997247	-1.44218605093082
GSM1076460	0.490603906664537	-0.277333638361493	-0.445374884989078	-0.916886124348387	-0.0370820142351187	-0.809718997285096	-0.471854748621676	-0.716831011047946	-1.0043428808329	-0.929594232023593	-0.528509693024557	-1.26548710718669	-1.58232279717443	-0.327499916044126	-1.14773313787602
GSM1076461	-0.558169977307833	-0.971625821384266	-0.702711859548046	0.415512810932486	-0.993793861406837	-0.0744373971688851	0.169757286150423	-0.992855926378358	0.283058339639425	-0.438718863162325	-0.616310233057414	-0.37851064760748	-1.13545539975269	0.0401436123438837	-1.13376605910786
GSM1076462	-0.491131555645135	0.234253687788223	-1.17483676704696	-0.696747276399939	-0.41047906335334	-0.170965219228559	-0.660047379148456	0.502506595149214	-0.36574415082722	-0.79436424544762	-0.0530006333489502	-0.491024945021586	-1.11154078325969	0.00702385857867668	0.206481508293377
GSM1076463	-0.0248535917509752	-0.954661848359998	-0.238484982320083	0.317291580752446	-0.629891583612108	-0.218407200871897	0.39330761160615	-0.709004120116272	-0.453709690018122	-0.739484933201619	0.294216187258601	-1.00195580438758	-0.593647629494591	0.312825485829764	-0.0884471667527303
GSM1076464	-0.99330156917513	-1.29419124695701	-0.709112412904527	0.551918456455752	-1.23935307451215	0.408980003763264	0.0850514616733682	-0.775020236354921	-1.31301056794282	-1.56783136645479	-0.940505055107327	-1.18777458497424	-0.843426026109295	-0.844545504888752	-0.362990956052515
GSM1076465	1.00618983782092	1.80009878208052	-0.0853709212144046	-0.491939107588234	0.861522925807836	-0.887233335611407	-1.0664663861002	1.35740005254126	1.41749219518129	1.56037898805309	1.17576602521197	1.39524983024378	0.247094660714549	1.47719344204523	0.477058913832697
GSM1076466	0.240175671067166	1.82804346608349	0.751874994661356	0.141193422834294	1.34448230093368	0.364395937411892	-0.350254979683583	1.52816664612698	1.89946459229344	2.67555945830475	0.70605149876773	2.4401700108276	-0.340571264540908	2.23793169857402	1.23367286294604
GSM1076467	-0.6912286410827	-1.14769124858255	-0.866057153179461	-0.140033567085564	-0.242751518887866	-0.320246595135434	-0.528751625805102	-0.143200854518286	-0.224444608314867	0.0431222766565945	0.481794747819888	-0.19405951934213	0.631659016734581	0.266346501638195	-0.68607944064125
GSM1076468	0.231385405697563	-0.779852242185953	-1.99965143645384	-0.564262114498616	-1.41122483821653	-0.931152847366576	-0.925962045294044	0.503714657703007	-0.0610606740482873	-2.02698516364582	0.804740497704481	-0.467973328855664	-1.57690378940076	-0.852118603296039	0.22005449146734
GSM1076469	0.397022403022293	-0.442493399156335	-1.76958746095615	0.525622892168676	-0.545743308233107	0.0238406255027929	-0.194836568186739	0.463309106076772	0.74407483948985	0.0753610346957766	1.0366403395013	0.167439964978658	-0.941380592971733	-0.00865488187732208	-1.21896782268157
GSM1076470	0.697770795224088	0.251574933892731	-0.890099586526479	0.354904648515163	-0.459326335502026	0.0786876818968021	-0.0428270404896632	0.225866783666114	1.11577658670959	-0.535744686574887	0.370564422430871	-0.110335933600127	-0.56222962869562	0.243610333626722	-0.454866634683459
GSM1076471	-0.21261939791423	-1.13535997456246	-0.243159623834579	0.766746438581573	-0.708596258070415	1.02510643883493	0.80053470527936	-0.070115740905474	-0.437172394729103	-1.09417509985378	0.653855335286955	-0.702762909475636	-0.536702722733255	-0.445822320110174	-1.72271917538633
GSM1076472	0.948764763143954	0.3569445499895	0.427735215535146	-0.850736853063601	-0.703807712444459	0.290897701894603	-0.502517331041302	-0.0244413849495477	-1.03148477371161	-0.511238685914533	-0.15119318560273	-0.107715933633813	-0.382735542363939	-0.364360070303456	-0.465021835740855
GSM1076473	-0.154533970971066	-0.132153926169093	0.77897566951854	0.796656908961505	-0.544982214493003	1.36268192186677	0.152949495606757	-0.396762216510433	-0.404580686162876	0.522837690664611	0.141446994983575	-0.000862779149239519	1.30112935381269	-0.331116196627501	-1.06320816691659
GSM1076474	0.524023740924178	0.741828858238683	0.62243869018137	-1.62298217873729	-0.251290646882767	-1.71356008733132	-2.32249308046576	-0.0821468469262703	-0.612364879156784	0.256744727514263	-0.243537797516639	0.225533898562753	-1.5992634392867	-0.682833909709544	-0.41049394118149
GSM1076475	1.0647621298204	1.19668755747627	-0.734301961019591	-2.54501978162515	0.183015930333645	-1.6323656856709	-2.23080160487624	1.04327586914801	-0.859421261661448	-0.0559133826884959	0.973015496306902	0.769829740096174	-0.962270090160782	0.323808864621942	1.00019516764904
GSM1076476	-0.796695529339443	-0.912915648890363	0.62931087740199	1.3068992869512	-0.713431939506724	0.870177538890716	0.443578199041389	-1.02501132322283	-0.581610269713428	0.0865972886926971	-0.608153648650979	-1.51977507950845	0.178802058506352	-0.70536538085865	-1.359931342683
GSM1076477	-1.02418527372611	-1.17190471733151	-1.5723717225423	-0.523981793686638	-1.2446324246142	-1.1034937989752	-0.729653967937437	-0.782131133792192	-3.14243840095736	-2.04347150090178	-0.844810733263367	-2.0845229609495	-1.29266125764326	-1.98221054655507	-0.312994364178294
GSM1076478	-1.15493537814374	-0.697728293517098	0.839666631888104	0.833387442144884	-0.379115067134703	1.36918360286213	0.231551685956306	-1.92111990980417	-0.412092117352781	-0.149979242981899	-1.71743349627469	-0.720264400544319	0.187953050537878	-0.453217706625179	-1.16996332203668
GSM1076479	-0.399193457526314	-0.455801487327643	-0.0857619593941044	1.69082171830255	-1.65526465039418	0.808729111775461	1.14619566112092	-0.141732203104754	0.14599769014622	-1.16152467178355	-0.23887969844456	-0.427579536853498	0.141269341660299	-1.78357890046894	0.149109544210684
GSM1076480	-1.40729458539646	-0.721681230750454	-0.449727963956571	-0.0399407173581971	-0.571881085454807	-0.0991220016863073	-0.177190639899641	-0.841876081463251	-0.389308645230028	-0.176858245871939	-0.78275611428192	-0.141804724305355	-0.370771714613966	-0.32134207452801	-0.387062618599313
GSM1076481	0.343888043792992	-0.23461296605349	0.21681603514893	0.730759907836621	-0.494823902866638	1.14654866344406	0.56818837598333	0.436237343603284	-0.862342344966471	0.389089897068393	0.448876719257064	0.688279057619416	1.01792700299123	0.635568002197982	-0.766807770708044
GSM1076482	-0.0191969836535925	-0.171998749718089	0.555912149214097	1.04226374013141	-0.846845593707148	0.687322711412677	0.233206983023294	0.695105866765866	-0.620427969329974	0.125698863780362	1.00830100229679	1.00346173153558	0.0850962366625532	0.0166764419959969	-0.233191513851091
GSM1076483	0.730131247165224	-0.79491754450352	-1.65631178375947	0.541715498689686	-1.2846176447647	-0.107809343395859	0.36346506534237	0.341419692835117	-2.0778194274688	-1.61278256265358	-0.0054584768222276	-0.915714799214259	0.166491538478337	-1.00976008047169	0.171870813170214
GSM1076484	0.0940032218541719	-0.277351755668008	-0.112670614987509	0.48315609152537	-0.516021251829335	0.388181040494329	-0.0264883036693548	-0.626878153471102	-0.516490598791842	-0.650477709973124	-0.552946245231406	-0.39878638375139	-0.0733791499338707	-0.371974138560802	-0.448760005477853
GSM1076485	0.111688078468453	-0.105633028878229	-0.33964087746957	-0.543893623113165	-0.0310812738804609	-0.904922017879647	-0.615214052886313	-0.355332994360067	0.0834663051614645	-0.121281983671657	-0.863470827363722	-0.571812448131656	-0.104003212393088	-0.0669550169720916	-0.633300833208598
GSM1076486	-0.693802874697421	-0.506118539124639	1.15463318491838	0.543850220683662	-0.414311437344346	0.487060321662139	-0.156768209412076	-0.390860685569978	-0.151961684165326	0.649635944437416	-0.87232631313242	0.739389876748155	0.249434790173421	0.123359885383085	-0.0569124957059129
GSM1076487	1.57507618000796	0.112334677573122	-1.13756235754363	-2.53023070434272	-0.428037990875432	-1.73094788477335	-1.97203819513346	1.01112859413665	-1.63486084580357	-0.609643191700377	1.31683330038848	0.290263217586578	-1.10975145512311	0.257244333174452	0.60267278843589
GSM1076488	1.7424188804051	2.09037560671371	0.553008704650304	-0.107996883150811	0.781521805634538	-0.44449373500835	-0.538263513938372	2.30111362406462	1.25500143765079	1.73102904528657	1.98365593564362	2.24001375489864	1.27671482079555	1.38318239290043	0.403715544252749
GSM1076489	1.22868465336065	-0.25533526242816	-0.755677259654633	-0.410465053178461	-0.993953979410206	-0.222852351839335	-0.276463580616828	-0.407126732391073	-1.07346704581242	-0.502378126250199	-0.572959451411448	-1.08371657490599	-0.678036836886056	0.20752454840297	0.599430805329585
GSM1076490	0.604911576709111	0.00256714001022227	-0.367925549300378	0.202474436314737	-0.778555226079653	-0.172839033747482	-0.0189252412852409	0.179362071595013	-0.0960362866056666	-0.434786257680002	0.0311859576214555	0.0703212113570923	0.0669370514378201	-0.0161372551605755	0.418912961646125
GSM1076491	0.325606912319326	0.275249046082882	-0.864244063648567	-0.954166345603248	-0.376596622276442	-0.221324175090926	-0.715110424300817	0.757589706432592	-1.22694282655869	-0.598804798298191	0.540636425548977	-0.136387894979239	-0.380954769490845	-0.0600487126278945	-0.329308065343899
GSM1076492	-1.25884066478674	-1.50689645213549	-0.728116311066479	1.35368079582055	-1.35092723762516	0.90184633566292	1.8574251382154	-1.49562405260323	-0.895306024300373	-1.47428463770796	-0.759971897298766	-1.6516892421985	0.545977270376142	-2.67164046558486	-0.441117054708743
GSM1076493	-0.751615643622685	-1.11069801078398	0.84889058770845	0.162224817940033	-0.655771277334722	0.26448808927481	0.0447850219723877	-1.20969989215654	-1.08854902217178	0.471475624905235	-1.75233882384701	-0.797310993459192	-0.0313195752842253	0.41793392182128	-0.263095446800375
GSM1076494	-1.0788064403153	-0.804220541449274	0.190799684321372	0.46107974914456	-1.70200307317618	-0.344467158785907	0.141183466515796	-1.20630438104364	-0.648149891421832	-0.453660753675652	-2.04226244370388	-0.230263033519144	-0.551097299961952	-0.386535969001624	0.503358083828554
GSM1076495	0.98800401478125	0.880066323286606	0.345060689407046	-1.21860920595169	0.247974684676294	-1.138296785848	-1.04968796119185	0.652946302588106	1.27070310034568	1.64258655819409	-0.111052598005805	1.53719969274567	0.554059685590226	1.48039006623837	0.250068696556646
GSM1076496	-0.481800732188503	-0.0458611331861597	1.55745967599532	0.489215459213975	-0.63173822745917	0.532365256479814	0.697490227165993	-0.698543944491006	1.35487443164006	0.263848956369974	-0.35924440841849	0.111321441699284	0.445876693037773	0.153247885031202	-0.171804072594409
GSM1076497	-1.88350793612077	-1.32830283494584	0.257600423673491	1.12836807636377	-0.667566452392018	0.650803286631251	0.191340978228858	-1.0612438024359	0.10983487708452	0.136596792315373	-0.943526443086827	-0.48837231578136	0.264622080014521	-0.285896748845361	-0.763877567908958
GSM1076498	1.94233700753395	2.13148838725028	0.238270346009162	-1.15372356377823	1.11161062925051	-0.590211027632902	-1.76018836753219	2.28694696841323	1.52777307133283	2.35523521293434	2.33918410004002	1.61049395042878	0.356920168536062	2.21251198396006	0.639585527742894
GSM1076499	1.30246870348865	1.37170801707907	-0.0400004827279884	0.0317058485623796	0.567273903536717	0.193024593544182	-0.510945517036678	1.67551530341076	0.49097429341493	0.149473292315967	1.75133941901399	0.836438000603003	1.4083245269228	1.18420111388891	0.691649015768211
GSM1076500	-0.63183495225265	-0.518169172147585	-0.533261560754314	-0.0333821101943304	-0.332634245495882	1.04657534466478	-0.161672770962019	-0.307853658346031	1.11550553802382	-0.748550576508057	-0.1578821308841	-0.543993445952901	-0.262255259060263	0.435784491468145	-0.794571229158374
GSM1076501	-1.42993920375574	-1.03262927057262	0.421512293819792	0.390070242931859	-1.59092542145517	-0.16191460097582	0.711762675724112	-2.88091614810547	-1.12668896158005	-0.88844661044873	-2.63703172139262	-2.45320187076812	-1.47062902266926	-2.71718320642068	-1.90044890946136
GSM1076502	0.076095313303425	0.796302845872721	1.34194304231299	-0.0296555108294439	0.367502427971363	0.0252766762561384	-0.246574482385398	0.246560892889862	0.128146900786421	0.694287797615717	-0.317552765436475	1.12135477774687	-0.156685192947605	-0.426980595385805	-0.574103087064117
GSM1076503	0.892815212445554	-0.0708262632561916	-0.98791799135049	0.182421685347961	-0.73663397295081	-0.507456586053447	-0.164274406279762	0.771531061825958	-0.471716667564317	-0.658621312410197	0.418969241679985	0.164459251622915	-0.356748554462503	-0.514588128276114	0.589479709269996
GSM1076504	0.720934448049876	0.517459719837179	-0.117698615206879	-0.530078282790125	0.336522462864427	-0.477825250263898	-0.989655331657657	0.456107868945392	0.350689925303463	0.9315531601077	0.726876625700627	0.401608690813408	0.853462220800341	1.46548899022095	-0.283328083602361
GSM1076505	0.0583733895477325	0.390108930864074	-0.447720480398202	0.178852280632259	-0.490283577616602	0.396997455959998	0.216288646009021	0.415264762766118	0.60523616190293	-0.44962625952182	0.299317077451376	0.228699505931354	1.01056615303537	-0.374234792084909	0.745520153776519
GSM1076506	0.126588584390563	-0.372506512234039	-0.876606101706889	-0.210645540297367	-0.148786336362869	-0.606243417248335	-0.537118909702348	0.534585163005301	-0.150779574660525	0.0809140459084972	0.809375459331445	0.779479017352293	-0.415325607666792	0.276106090327969	1.19204063180387
GSM1076507	-0.621569351211353	-0.239685966528953	-1.23019314130341	0.0352318677836512	-0.440387686909284	-0.0469758599389062	0.120245437692472	-0.330839521191719	2.13469371891833	-0.498645945710993	-0.742880545389615	0.376165730951388	-0.26270759969606	0.0965479150356108	-0.218979373596144
GSM1076508	0.534669078525209	0.582017318400289	0.125740262271447	-0.118060035697574	0.142168484600496	-0.437485878277372	-0.589360542394237	0.929294878526069	-0.445908857187585	0.992779673038519	0.969518475542678	0.20852097268253	1.5448139156991	1.17651139881074	0.802656729782576
GSM1076509	0.689899705202639	0.430902279761523	-0.347546535729377	-0.1005131628637	0.0469649537767264	-0.0275744344957601	0.41912868781198	0.0214024004724081	0.635595017217955	0.235405986841617	-0.230311831411307	-0.0256547607477064	-0.635099564862104	0.341846966999164	-0.573743940402745
GSM1076510	1.81222386984494	1.76477980157714	0.0624719065558856	-0.954790881675439	0.515699766920133	0.423019021594344	-1.03436759867512	1.05873628501265	0.692830559397219	0.0675740002418218	0.285447469643701	0.83535747803811	1.07710858312746	0.812388537042537	0.539133973830959
GSM1076511	0.866794858220925	-0.185180159564777	0.124354306739785	-0.244043076639822	-0.564523170452978	-0.126171183690528	-0.402613526155283	0.395655995904905	-0.882896558436216	0.178034318847185	0.118905507016466	-0.399900514186752	0.892759518726985	0.711636383828178	0.249841856027737
GSM1076512	0.235879954193453	-0.0775144867955449	0.493099683554041	0.244315615858697	-1.07859339359638	-0.298589627191589	-0.412327569532237	-0.155890087917843	-1.52783297851297	-0.581389416138184	0.150290076346855	-0.118127844365167	0.330027558514171	-0.505798597403686	0.0384519013570539
GSM1076513	-0.751615643622685	-1.18424393789001	-1.00945976124519	0.136632217702335	-1.05016990542573	-0.0413523080389649	0.406633794520437	-0.656583091514786	-0.697036718919247	-1.07409208614192	-0.504162231692148	-0.243681027859638	-1.18705757484494	-1.59980139174429	-0.917338093912233
GSM1076514	-1.65571952929399	-0.4257175593216	0.533357119521898	0.681195322757363	-0.473301150348122	-0.087308805943166	0.74414591934962	-0.89023101495597	-0.495432181907141	0.197815973460076	-1.28155699404039	0.63546661159752	-1.22879202622025	-1.0992796456294	-1.9225840654125
GSM1076515	-0.731403527917438	-0.254990065882684	0.0861045590976701	-0.10703786569122	-0.228270677881704	0.160819024083221	-0.524864469725185	-0.583580914533224	0.0693158486511413	0.629652443933148	-0.518740140024057	-0.0622621607054264	0.441658100487205	1.07005581654389	-0.962461553559356
GSM1076516	-0.0810646559641285	-0.923372101162537	-0.655710764303496	0.640089712875597	-1.58231607845963	0.00891659658198216	-0.0198047024455394	-0.580957176539898	0.0466615730366133	-1.25317102173223	-0.210322743151103	-1.00347068261186	-1.00962339356	-0.621934472097188	-1.02522314635369
GSM1076517	1.68790949628359	-0.336433751744406	-0.985308897084195	-1.80290896295941	-0.100907687301942	-1.68646531112085	-1.65902621341702	0.106239562368061	-1.24640110021204	-0.937902674038709	0.551641199063967	-1.18730870449187	-0.0756416904565483	-0.526849656042789	-0.916281597476533
GSM1076518	-0.301666776840339	0.0891107677496297	0.359139127436734	0.572439525945775	-0.385945563337256	0.148618238099532	-0.134845176749801	0.54696104615904	1.37511950941939	0.400447039158586	0.967716890738603	0.543832574469817	-0.331666524721318	0.135619500644734	-1.08100912172577
GSM1076519	0.331802444673788	-0.675787187046773	-1.80232260108848	0.0949438826905309	-0.480380844306579	-1.09432340165651	-0.608363119692698	0.264661544411309	-0.219117574531708	-0.186202420127773	-0.00624343682399919	-0.739870827612473	0.329282280655044	-0.0585327116591016	-0.592138958258666
GSM1076520	-0.584202566728559	0.0313555184901529	-0.155798791571709	-0.563285159070171	0.147340525120592	-0.729731952668627	-0.297443687435375	-0.020248310202296	-0.890181726793422	1.13814498979403	-0.0974743964757172	-0.220708650421796	1.41262718930483	-0.564172026865662	-1.28820573463078
GSM1076521	-0.543752725839983	-0.825223606960874	-0.706354786014531	0.46259673325158	-0.624415572999381	0.0744220219856026	0.302606997345001	-0.185987339094793	-0.13083901576083	-0.0707156900237289	-0.0936899697441093	-0.142086234511013	-0.666919981609823	-0.350345682719112	-1.18413955254969
GSM1076522	0.237222900250562	0.587561913098569	-0.681678305991765	-0.141031764296903	0.318204394224115	-0.469874598224085	-0.987582930141708	-0.207824850698704	0.691245779365019	0.895311663257279	-0.172305720275469	0.2172714331913	0.0376730252197226	1.43780299648578	-0.00409923906705286
GSM1076523	0.67455956235382	-0.0832037205651354	-1.76228972156504	-0.602946057743233	-0.182590477709752	-0.910553265661938	-1.15500666736732	1.0224091015944	-0.873009572637672	-0.362377880949429	0.881377508189825	-0.429763712489988	-0.663961952042871	0.10571127492004	-0.134659508122555
GSM1076524	0.407745147307652	0.914078721458257	-0.0793688449351491	-1.33850404052957	0.981826929369571	-1.61050843803701	-1.52799378665609	0.709831077459465	1.13807721261256	0.992913815330296	0.691085049369105	0.357213732139144	-0.700138608033163	1.41892215170503	0.426947375203636
GSM1076525	1.12139495301868	0.443618035064435	-1.84028694385577	-0.96359294319469	-0.696228328987259	-1.51711572374698	-0.878663813322296	0.929118851860473	-0.0240475332202402	-1.2143970247549	1.21524729588592	-0.682371675721558	-0.74801482707283	-0.507005293841569	0.28767570881646
GSM1076526	-0.747788086657027	-1.09640420279153	0.122392614081758	-0.709517928911756	-0.78834620504803	-1.48120234219841	-0.569242271042748	-1.6173990223272	-1.15881851694813	-0.880117440414198	-1.2179360722929	-1.25340735484892	-1.6942877530516	-1.66545523090848	-1.68319986578833
GSM1076527	-0.825785652467054	-1.0785745549607	0.824729094416135	0.515557532611879	-0.674195462601442	-0.0800941390732792	1.17300223925898	-1.40785578171706	0.746777429405425	-0.794572803129185	-0.943233401377199	-0.181546819537131	-1.89154224399563	-2.15583542365379	-0.834245758023518
GSM1076528	0.166424057004768	-0.798720391130441	-0.280100784286455	0.657696876171686	-0.942309653348426	0.44628824550186	0.4076169876967	0.05693681486848	0.780744893134358	-0.143989978512367	0.873728318271925	0.191107511262999	-0.221099910835667	-0.0129129120970622	-0.645443896772102
GSM1076529	-0.277019559219503	-0.870909179352904	-0.740886935219442	0.602649111574523	-1.05444468361193	-0.0182368483359451	0.251244592026172	-0.430364209499514	0.788487758942151	-0.797658005489371	-0.0858017036701518	-0.616962659408314	-0.557268711807065	-0.622767421194668	-1.39297703866038
GSM1076530	-2.35761389869229	-1.39310374371297	0.216157145870326	1.3258807189312	-1.37911377136926	1.07193153411553	1.80162473037825	-1.88598694928794	0.723862196510338	-0.773459611546283	-1.30344383672172	-1.78151891976432	-0.552495394735513	-1.25227575224248	-1.71296304235458
GSM1076531	-0.192972603550551	-0.835171873195516	0.378149635390945	0.844064404269452	-1.37893184907901	0.248454122499297	0.153798255215553	-0.246349166460223	-1.04245256974007	-1.2594957210134	-0.41670307288854	-0.100321369310665	-0.193548186827056	-1.21884692631935	-0.0968879484056478
GSM1076532	-0.705228035909211	-0.765660891856936	0.0623585769515924	-0.293876668747549	0.152379774411942	-0.212950546384836	-0.462453132854221	-0.109869117443996	-1.21239459677068	-0.301445862721331	-0.087451485124833	-0.0174602825612755	-0.26826261582678	-0.915401602905189	-1.0001644075064
GSM1076533	0.59269163581035	-0.507538843339658	0.26311593607603	1.03568118170791	-1.25521734755689	1.45493745023864	1.28825411753267	-0.581476343504825	-0.592129128379539	0.522476450225994	-0.330479269456296	1.02795983395277	-0.666351723122245	-0.516962988325841	-1.81264582948175
GSM1076534	0.583434400694575	-0.753929346468523	-0.109182122565637	-0.119068987691837	-0.213917157917223	0.0704854644390032	-0.27469089942965	0.322311388598056	-0.33218948041094	-0.164605750773765	0.596306135037158	0.629923805533387	-0.345126167112418	0.48756731925497	-0.100826793703244
GSM1076535	2.29421767727459	1.71826114531569	0.283704821186318	-1.69288620448108	0.272172611160221	-1.23520915458376	-2.1781814773419	0.788878902636503	0.805597975784724	0.40104292049122	0.82734403500581	0.705773732487415	-0.689721490838173	1.50467802500448	1.61189942218185
GSM1076536	-1.19718962685858	-1.46594818272312	0.38050270441987	0.198912655083427	-1.25427487891781	0.286624605123375	0.371406680868917	-1.21997597108102	0.634295813265859	-0.358776816031508	-0.858395183416853	-0.251911995678243	-1.49968675640084	-0.665203347309439	-0.683922372506173
GSM1076537	0.60936464967781	-0.000950456099162842	0.252602797097778	0.418273307592893	0.526763574673835	0.642907541678727	-0.146826643679297	0.622335518008296	-0.657101943141155	-0.343902660871543	0.587383596854046	-0.081748181981266	0.652258195820569	0.249279339082596	0.0160458321185462
GSM1076538	0.948764763143954	-0.147199797148485	0.125154441725913	1.09082902168009	0.672807664787551	0.917508680398604	1.37020442653816	-0.762866475238075	0.200986546496136	0.556365649069445	-0.181523456331023	-0.347235852681836	0.729617481610861	1.42565257151525	-0.28840265979663
GSM1076539	-0.347110141673506	-0.0334903500029674	0.339899788231358	0.362498495877092	-0.101860747444362	0.299470029776964	-0.166529310565602	-0.0864271860927434	0.200063878126893	0.0588153589026091	0.518069919636072	0.230379879186559	-0.377268007710431	0.206519695844072	-1.24682014406625
GSM1076540	2.31720293976304	1.79924804329347	0.297817294476216	-0.345219671580711	0.0735371168166371	0.0637389541619207	-1.43466517297664	1.22242427155864	-0.68615732082774	0.507920630272562	0.630744516217937	1.64305122958896	1.34812505556178	1.8068049794659	2.67016366814362
GSM1076541	0.354551229578508	0.989960320712122	-0.271168091385916	-0.147595936249368	0.108165425542632	-0.179766361291544	-0.666529821427261	0.867134129884412	0.255833020005964	1.45674252307334	0.707248474805979	1.31626987428068	0.963259443036283	1.28804506446696	1.21633088665556
GSM1076542	-1.57728487048394	-1.20459158111402	-0.987873307524848	0.106471531090579	0.0523842696354153	-0.205844602569487	0.217873730562275	-1.12040042786841	0.477382631797992	0.441523055345299	-1.08955716949145	-1.01260339839607	0.458910380141919	1.10245485801775	-0.390161354640221
GSM1076543	-2.17993651174012	-1.47796648590283	0.180285527932931	0.984823476986574	-1.03242032735224	-0.00979579094532156	0.517105934052791	-2.73961816426219	-0.0163054012970788	-0.313050294052876	-2.53384150304881	-1.67350089832316	-0.980678133785257	-2.18632957553239	-2.72986640364384
GSM1076544	0.207634526905432	-0.184655308203217	0.622785510899049	-0.618000351968042	0.784242125711608	-0.509288786810496	-1.33448197485696	-0.373944957463843	0.633160349934489	0.233590953662965	-0.41645307272082	-0.644740298179727	0.135335554960613	0.589130678239214	-0.600127118527621
GSM1076545	-0.855597003926891	-0.259305436589178	0.031463952356295	0.806480078719778	-1.63165954612957	0.472936460624504	1.24148871455862	-1.79095850166673	0.212310734171983	0.587678202536053	-1.53893499877889	0.0352592400827753	-0.0533814484471392	-0.107403978118654	0.191411242766299
GSM1076546	-0.66988580026372	0.621767371108083	-0.513401477791243	-0.167782175881882	-0.122556051450564	-1.09058270411062	-0.502723143848529	0.150151994491394	0.00460999426679728	-0.390031732014068	-0.337149097678987	-0.453029605358778	0.0640462550293285	-0.979949806208898	-0.0516725749098721
GSM1076547	-1.61816998544288	-0.218618999192288	-0.150479291036265	0.367200164355039	0.0865454100418831	-0.0451810574036796	0.630504267504569	-1.0830518222644	-0.34138280971979	-0.0343156005718706	-1.16384790100575	-0.319633944088979	0.234034709345202	-0.031993509461116	-1.72899938488597
GSM1076548	-0.992131441657203	-0.812347563288693	-0.337595068500157	-0.139922702911747	-0.00597799716097868	-0.12472118141632	0.157084472654145	-0.845669041604534	-0.361776517750907	0.517664670155353	-0.988949433125946	-0.210018865233388	0.17683007716106	0.25249214174206	0.299311060640876
GSM1076549	-1.8292511375052	-0.678915460614962	-0.321029400475143	0.668630459020148	-0.138612744063469	-1.21950883735136	-0.0345238301852578	-0.409250442523637	-1.26241882749356	-1.14991750458472	-0.912118491087016	-0.967534381220246	-0.0797390441727656	-1.61833034988292	0.198787390834141
GSM1076550	0.27578867116896	-0.27323623688953	-0.261848819171843	-0.805029358569754	-0.700520784078262	-1.5634234049942	-1.09626633063316	0.193356683281309	-0.368421380339063	-0.18130724700837	-0.0879717711497918	-0.305463037759211	-0.375589462004928	-0.281875206906335	-0.958101541782197
GSM1076551	0.977967817209624	0.131902914374687	-0.959525233233165	-0.634777520039197	0.188542615465523	-0.559824181219977	-0.606295556402171	0.289590821339621	-1.46542751125223	-0.660789352025561	-0.43497218846804	-0.994313816673126	-0.275712356255966	0.396098343173959	0.658310828806455
GSM1076552	-0.459168527565887	-1.58987570273001	0.137927676403389	0.311465922150063	-1.30094016528051	-1.07839802921927	0.0849260510997489	-2.3969760645169	-1.1060181840243	-0.467631564611834	-2.70805338765569	-1.81044164432924	-1.12490922043657	-1.32790245823859	-0.533745929241594
GSM1076553	-0.869001161858198	-0.503971617423084	1.09098638511225	0.844083119160283	0.010446138120475	0.606089496519215	0.485947528321595	-0.461842945975077	-0.0665049093228868	0.0183156565748249	-0.734907017884514	-0.108767700700415	0.4422495671005	-0.189362281713631	-0.0528371292326827
GSM1076554	-0.830905697060052	-1.29528156635836	-2.09690035888888e-05	0.702032894485617	-1.62173289053676	0.381041008098508	0.701636013444456	-0.688465769887183	0.113781039051902	-0.864200584906852	-0.814439216111547	-0.454934707379666	-0.317598018403397	-1.38355892382354	-1.10028612911043
GSM1076555	1.74443309058798	0.921174255951904	-1.06499613823669	-2.98715134030756	0.25463080194735	-2.37567950295001	-2.0014290663765	0.606117862904274	-0.831975512614165	-1.52603204866507	0.364875737314577	-1.81542781419684	-3.00179852592109	-0.623102833114677	-1.04226513528645
GSM1076556	-1.33093989947752	-1.4818939260164	0.124295810742726	0.463489648331728	-0.430139918405051	-0.838669902370325	-0.401064619480324	-0.758952765237905	-1.33230100258758	-1.41520892423955	-1.17734440894354	-1.0225643814898	-0.706164630774577	-0.836930810080698	0.655449512021185
GSM1076557	0.349981531752752	-0.767232492382007	0.518177942219114	1.22854812955341	-0.0454529766764525	-0.453344459672176	0.741715587093811	0.828341656380221	-1.164534052483	-1.19769035907899	0.909129518346044	-0.0582640400894993	0.0560781430602449	-0.145339863679746	-0.201666149130805
GSM1076558	1.1871479609511	1.50753853627485	-0.289188859385338	-0.638592693524282	0.688229361911506	-0.723122167149259	-1.7309869538268	1.19038708368562	-0.275312108926214	0.326594723083643	0.415708316453398	1.11196483410046	0.270801942065457	0.0772297589364428	0.794226295695019
GSM1076559	-0.784183343109446	-0.65340906130754	-1.37318140676704	-0.155709059376072	-1.40080585643407	-0.965250908287378	-0.756229194902797	-0.757601373895131	-1.51097921216919	-0.959029076985852	-0.381797726731497	-1.04340206632134	-0.775437628633161	-1.38286192282917	-0.621151741600422
GSM1076560	0.477036845036203	0.686204544522007	-1.24333102306673	-1.67646277408454	1.2058534306864	-1.42114521906067	-1.7951527252279	0.698965405628785	0.281886047767298	1.72205526885802	0.377322839449986	0.445688236896822	0.0514015861795901	1.29317717833068	0.410765237019626
GSM1076561	-0.767906748134009	0.42998263299186	0.775574564240504	0.917141083547755	0.0934210635315545	0.18805512347568	0.442490654143156	-0.855106959494602	0.519393541800305	0.287335836695538	-0.893111112394345	0.207652867597935	-0.549544181625431	-0.592507679131522	-1.01416763842544
GSM1076562	-0.959859520987733	-1.62914667462068	-0.56356468155828	0.468886487077261	-0.486831952285842	0.791038033632621	0.486662065311779	-1.59992945938001	-1.05847848579431	-0.545099139939763	-1.51251086833259	-1.58200445826077	-0.435586849763557	-0.807052031213512	-0.9702663428082
GSM1076563	0.132500527442754	-0.408772994185151	-2.08240834655524	-0.432264478021862	0.00501966873878547	-0.587840326606241	0.0204309330744876	0.356323684663645	-0.107603186226572	-1.33637005872072	0.403027029027849	-0.677779429807368	-1.53269630894415	-0.613146827374274	0.767382440552703
GSM1076564	-2.04652683445182	-0.896926884439476	-0.688622618120006	0.673319104177512	-0.542095050915064	0.0781307682198046	1.03417193498649	-2.19141036552891	0.936854551385589	-0.188969584932288	-1.16944892005322	-1.32233431899884	-0.600478661605598	-1.23674695028983	-2.02076673904816
GSM1076565	-1.23926059235581	-1.85780286121575	-1.69816925504188	0.765326958208642	-1.16064535781645	0.236710197882765	0.614475678709416	-1.09620755322343	-1.8285634332092	-1.66770811939763	-0.589006029791123	-1.97480435802646	-0.462917617773003	-1.46503564908055	-0.364657697851936
GSM1076566	1.32876815991225	1.61993603101842	-0.422858206231613	-2.47576110032296	1.63259517549974	-0.417971826532073	-0.939905835609359	1.70100252298338	0.350214953613727	0.0428930487595399	1.37012277159484	-0.378405196642741	-0.0559224728727787	2.12346397137129	1.45970782596955
GSM1076567	-0.293426688693937	0.16155667083424	-0.707981153716364	-0.755666633163217	0.513654326590215	-0.844333072501457	-1.33751751076105	0.466418734783918	1.37542472343134	1.02669163052041	0.487023102752476	0.197621985056625	-0.830660659911076	0.931262366882639	0.894586774217695
GSM1076568	1.21659710231945	0.0827086346834206	-0.883624941052631	-1.23036464034524	0.806567584475293	-0.804686605397568	0.26790914160166	0.827599607193859	0.392949470660904	0.180694767025606	0.0158110594424263	0.152219850501882	1.03946082814047	1.06292016109691	1.00945707227741
GSM1076569	-0.323625174908082	-0.0597666366256858	-0.741727482930101	-0.132610998340611	0.103028186941939	0.167367796645597	-0.0673438119277283	-0.00640997806504108	0.384320403695389	-0.155889825362295	-0.333526373845306	-0.088708873668263	0.215661985998937	0.49278972335636	-0.362585345793864
GSM1076570	0.964924476604295	1.38472526051816	-3.33199009422029	-2.69218095256142	0.208363304345942	-2.42081959383155	-1.25774790634829	0.920241741508024	-1.83168433484387	-2.60458788826735	0.617906808419831	-1.13823504450587	-1.53686814581465	-0.653660689171309	1.40335009411875
GSM1076571	-1.38211034869315	-0.811106962059895	-0.322671993496564	0.787663753805407	-1.44635677962236	0.0947863507708809	0.507717463400384	-0.896363943325487	-0.00159996928872771	-0.550377987067163	-0.635723628537905	-0.871094715847976	-0.994630379874173	-0.472646240495725	-1.57726647485289
GSM1076572	-0.693802874697421	-0.476688977873054	0.558028099654236	0.549347704627478	-0.23726924618946	0.400645840104559	-0.430573244134411	-0.475186616717952	0.622556395092382	0.895372375010987	-0.232615017446671	0.0953364485606213	0.0555957866351899	1.07758459434746	-0.103531602179783
GSM1076573	-1.08485200087846	-1.38678831708804	-0.0975901199931011	1.02948834699079	-1.11908892099976	0.122092372264228	0.763016736243056	-0.513134355162846	-0.482177373943801	-0.181452710756703	-0.137874823645362	-0.321865404037502	-0.810573936867044	-0.926814277718354	-1.92880576512031
GSM1076574	-0.63566762625066	-0.758032087679193	-2.03844951371126	-0.144119595739727	-1.35017779210648	-1.2229346237725	-0.302448212904661	0.481148381771326	0.50790231219206	-0.588803629393232	0.60153245042117	-0.291483852878697	-1.04900283178946	-0.44181800047868	-0.223824253407186
GSM1076575	0.392416174856716	-0.349502859889952	-1.65548906550025	-0.281774270325619	-0.924987345864992	-1.02515988232118	-0.696827328697289	0.169349926365235	-0.318284697281921	-1.82062659523939	-0.0577065108746441	-0.45560554603929	-1.22587959731799	-1.36240521600587	0.874378224854069
GSM1076576	-1.13376932717038	-1.28979164098522	-0.361367942111721	0.468305133878015	-2.1489221125969	-0.182504667065486	0.20522316149639	-1.46727838704087	-1.05593881332243	-1.39358605050064	-1.40240436944327	-1.59607324460505	-2.14503592789217	-1.81029232503278	-2.09897088841738
GSM1076577	-0.185851283571162	-0.753990845701995	-1.41821090700834	-0.167702477667327	-0.835178155322069	-0.858189044098796	-0.101077361906125	-0.616567178582153	-1.08334655323487	-0.857861250018051	-0.0172572317625656	-1.325584270165	-0.649433175933318	-0.449890572356746	-1.17123714943983
GSM1076578	-0.277019559219503	-1.06975733969044	-2.26926122138858	0.380951352480281	-1.43344144918468	-0.797188676103886	-0.176981507166341	-0.359154679884224	-0.912845330824875	-1.46998394329832	-0.348216212373269	-0.451633689681823	-2.1140546748405	-1.24174559106892	0.499889775974509
GSM1076579	-0.860530250478998	0.904637379942369	-0.241797808037196	0.123367645616791	0.4496220309581	-0.36890550405561	-0.167406854715839	0.123678021795409	0.852962618960827	0.628112585783348	-0.0479957519834847	1.10104357609555	0.497153192470449	-0.224628069355687	-1.06431168149441
GSM1076580	-0.643335590183005	-0.73698938634375	-0.959206442263229	0.00630030113928672	-0.505595254472599	-0.760468285397507	-1.09913539338117	-0.276919585529316	0.286772478791615	-0.0659516983964138	0.142873545794195	-0.349640529324401	-0.544327476085021	0.200484987547157	-0.814852775279464
GSM1076581	-1.12431459586125	-1.1748792364083	-0.947859421914168	0.511459532486963	-1.20276552142855	-0.538707832865603	0.391391546632579	-0.879963588188463	-0.258274850643932	-0.0477869517169355	-0.162403462881311	-0.138017720793331	-0.533167803949006	-0.324245989284462	-0.611574121671443
GSM1076582	0.915409927829018	-0.559811921217154	-1.93457183142179	-2.64297082270783	-0.502866602639083	-2.46552625979382	-1.59703409691141	0.880691557180599	-1.20283865230748	-1.35897371040789	1.15652637144948	-0.636368941973774	-1.95802288414982	-0.812322344192538	-0.592747175975491
GSM1076583	-0.122046451604023	-1.18138427195673	-1.37498417145586	0.214255074761507	-0.844868857998954	-0.653861068493618	-0.297920554644599	-0.595037583606107	-0.681115319984032	-1.29700807659066	-0.880820774164605	-1.09444062539473	-1.10616734912321	-1.34351219027416	0.78534442349023
GSM1076584	-0.672368597136739	0.140877949105861	-1.01250966293243	-0.00237846162438359	-0.185157631585727	-0.40520243430596	-0.31335505274554	0.196010734894383	0.832889308403796	0.820247415116849	0.639549075666195	-0.632234027003888	1.29426131687915	1.50064582503034	-0.0554900957106836
GSM1076585	0.539232753608395	0.561931212073063	0.17483114830741	-0.254524256061531	0.365178809984817	1.08317154440513	1.26593407309257	0.235282770596762	-0.914351532870566	-0.890101068388645	0.386391438709525	-0.563138873426422	0.605811324173171	-0.35496720989115	2.04579282344839
GSM1076586	0.397022403022293	0.650596738763068	1.11515434448973	0.882392371667905	1.00157408703957	1.60468631702189	0.989868748248653	-0.282238859279478	0.873251635319929	0.699033915384026	-0.398944918518013	1.15032742306893	0.235229588153458	-0.733244236131962	0.448689491182909
GSM1076587	0.847475193438406	0.203851114473771	1.28376503221027	0.863518186674615	0.899720117296493	1.06860411154494	1.0778143233124	0.860278820244688	1.43970649662562	-0.487593378662608	1.04504439092538	1.2969830361534	0.393949071754178	-1.16987792020887	0.536581533886532
GSM1076588	0.37101365903274	-0.48033066073237	1.2657034093962	0.461512423958729	1.69134843980545	0.553148633803	1.33922418940842	-0.119134654591147	-0.839773887214123	-0.169843905241407	-0.703916841830909	-0.452029775737616	-0.0193962056719125	0.679726616873632	2.65089095105874
GSM1076589	1.0409876438775	2.15837895015126	1.06406347440269	0.0221291546691927	0.53047116455517	-0.178608197599211	0.801208886650578	1.10503387638086	1.13135309451988	1.2022212932244	1.27458821172705	1.86646414390292	0.0852823232416813	0.145651243475464	0.39285773420417
GSM1076590	0.0436281127900321	0.143436190343914	0.247324222207971	0.165671163810542	0.939407911349562	0.811739522684868	0.524255412427032	-0.572086506112275	-0.470509825030104	-1.01064528641865	-1.18362666158691	0.236321230812404	-0.0174682925161114	-1.02519083383043	0.924417133295827
GSM1076591	0.496660712794456	0.420511726718071	1.7917009574016	0.995786010987707	1.03308683664067	2.00089845358835	0.85525374298841	0.102525804818072	1.42298074804634	1.97077563648776	0.298519635184024	1.74173563327475	0.741841129039484	1.12114493519288	1.17444999040907
GSM1076592	1.04769511240731	0.0803269121390641	1.1664919166143	0.477520536461372	0.864546892396489	0.816112500539651	0.972355472317972	0.0511354853208792	-0.311998430526615	-0.205258977319558	0.327797630985859	0.325576505814369	0.872354527408428	-0.31088569557048	0.816702073104278
GSM1076593	-0.174468762511598	-1.09155213448009	1.91966737854281	0.384161773657443	0.883524829806926	1.15798811487537	0.0515423867860083	0.231780329871834	1.18769109012403	0.372843687411514	0.307530018037121	0.103646596678476	1.84870292638581	0.584294038327222	1.22915516534844
GSM1076594	0.454438093353661	0.902945233609017	-1.83185761822236	0.731797930116741	0.660420519911494	0.0666255296145019	1.23864410452674	0.196738560306584	-0.896437177027318	-0.49578683964798	0.0310983189088829	-1.1461838169373	1.63304637423074	0.663105707896643	2.41503632145125
GSM1076595	1.49781607398774	1.2704278087603	1.3731086576258	0.0697428778217097	1.96040387870758	1.31719569218983	1.20464373498337	0.197335917644902	-0.685831356219446	0.411342273147118	0.282514644287041	0.787826081146849	0.0643317868775087	0.548927757784631	1.7032665824177
GSM1076596	-0.695059282331636	-1.53774020498174	1.35077934846738	1.58429526207509	-0.405895438327178	1.9475004746547	2.20938673559799	-1.92599021857091	-0.689428283812424	-1.64691939659585	-2.34458403730891	-0.914523728249339	0.500596826294818	-2.14005032403557	1.12617830209896
GSM1076597	0.339431053026692	0.283165795073163	1.2530868108468	0.698628392067818	1.16715764483712	1.72719911040749	0.916856900714151	-0.540957363758753	-0.00725173838283939	0.743079281049084	-0.734978933728286	1.21849472248685	1.13674754267046	0.480359870296085	0.392356607135554
GSM1076598	0.531599505146066	0.872442110986111	1.78064023613921	0.854635725181636	1.60771182811514	2.54388235125562	1.16343722500742	0.927760579728909	0.15568793003134	0.325292709778752	1.63831184193977	0.90338772073001	1.38988023068106	0.674812418549251	0.711892519148885
GSM1076599	0.97140138783971	0.418048688555399	1.43697794551959	1.26970523049631	1.45748385643451	0.949158398117035	0.534970393954813	1.40412439996713	0.419696986755197	0.776678408645052	1.78571900416999	1.19112552011846	2.14146111919706	0.883768596777009	2.31145680931946
GSM1076600	-0.683728850417591	0.347234540266658	1.54916138933377	0.756905106323601	1.15846516221319	0.935695021223944	1.66238633369379	-0.949067135143314	1.35806929061812	0.913705962530869	-0.184624902668775	0.352680218422773	0.610137864472466	-0.137916145004975	-1.22583330686274
GSM1076601	0.519552769394723	-0.387808175092863	0.599322830473236	0.624996073364151	2.61930601865166	-0.514228866184867	1.31660314807978	0.925932417801139	0.725108838124833	0.454310500460892	0.477956301619852	0.0935334591473385	0.821122640625337	0.450124558262682	1.54571152599176
GSM1076602	0.424692938789	1.88450153031359	1.8093185314001	0.118354772019063	2.29712029061982	1.12006606466205	1.44665880329705	1.0761269991745	1.28821222990665	1.54573515868129	0.153958408667225	1.19621915889799	1.95039029205184	1.10765290954934	1.13016929240749
GSM1076603	0.209112456647199	-0.6971420350147	1.62611788315003	1.40198724647226	1.45419192767389	1.68889604987644	1.88816526284441	-0.325408342657337	0.0800658947559768	0.34089892394015	-0.336368465033142	0.367733243197135	0.688415808085421	0.156453302621001	-0.415233488292428
GSM1076604	-1.67964929521892	0.190454203083018	1.5358515750586	2.0042060737699	-0.17434245214439	2.96445237799343	3.45727838429579	-0.89432384131052	1.10987711458445	-0.280928477162844	-1.07264716505106	0.969374261066075	0.0631881340887552	-1.81712479552714	1.46925910567943
GSM1076605	0.331802444673788	0.498855737404638	0.182985493074351	0.67699699357272	1.31153252049939	0.404739232308127	0.991866482518876	1.00231659021995	1.1700436439532	1.19523701722093	0.92412192316065	2.12456758655159	0.283220687694082	0.350263654459877	1.07939456578114
GSM1076606	2.06484560349999	1.11216124221267	0.760172373693536	-1.44833672699757	1.59188267227545	-0.306704026373808	-1.05967260743947	1.65344491633489	1.23746513053848	0.906022231870923	2.28756217663815	1.63176657423652	0.442788917521993	1.05872548607301	2.2017143491699
GSM1076607	-1.52006162308509	-0.265711308907353	1.15588268652164	1.19957342671162	1.45119716510955	1.33009836157964	2.16350075520501	-0.184101846203269	-0.411808588490843	-0.519442331004194	0.0724700881619948	-0.39302199680359	0.933796544858571	-1.61991017279184	0.356629000402666
GSM1076608	-0.647078188824056	-0.461161508841243	1.19295303972229	0.965420619333315	0.545304199433366	1.80495854338629	1.55284147947862	-0.0970192641558668	0.686251111764562	0.995154507721097	0.332327103000726	0.354979493017352	-0.208404992059754	-0.658189697763604	-0.846966112281797
GSM1076609	-1.81519116329966	0.0553759807331971	-0.332842713892653	-0.330996332108714	1.49391848931145	-1.62399872528869	0.0207208262134712	0.0975624229967829	1.27419217683615	0.943499164735658	-0.407679665943099	-0.65044409782013	2.43722695799963	0.829910701276785	1.39057373313244
GSM1076610	1.65194330401534	1.49268176325155	1.18857417978699	-0.995506182991702	1.71589948347187	-0.0601788175696342	0.251683560487262	0.558189080329243	0.728830330588526	-0.114996881785433	0.381233560208071	0.197446202032597	0.138457163013489	-0.267975417346005	0.726229723959947
GSM1076611	1.86005342999418	2.26153291805937	2.45776198548102	0.0385132373257148	1.9142616426475	1.2117499395652	0.0196849450897652	1.69309174676899	1.49295449196885	1.91263001555145	1.97519135192564	2.77512366735658	1.34183696770767	0.914943443310057	0.572683882924609
GSM1076612	0.849081510117704	0.32331138297335	1.49721058823671	0.0268069053204207	1.76605398095044	1.12705949930404	1.24258149698555	1.60079417628337	0.41978832333098	1.4086510914627	1.70962871355237	1.54277840556751	0.353702660134256	1.35669651274445	1.1250592020452
GSM1076613	-0.62289053865531	0.393930769651243	1.13327412718176	0.770451777155024	1.09441655203355	1.78622001304007	1.15877016325617	0.157285570258396	1.09520223621803	1.16106152829218	-0.738917039506302	1.2183770118843	2.01651263340379	1.22646269804724	1.38346810057145
GSM1076614	1.03932277212217	0.214337530305388	0.974809677763669	0.395909253973986	0.494575823815581	1.31891548418627	0.53496306488	0.205916267914671	-0.346227072567784	-0.412389130407694	0.640170715343244	0.176798848138502	0.166563207513633	-0.45189654135329	0.322087526027774
GSM1076615	0.0494860510141617	0.892071719833697	-0.203895031294921	-0.42899689668466	2.74338222059484	1.27035182074605	1.44289984809008	0.506393628337168	1.13879375359937	1.6530343752233	-0.378312123058318	0.0627452163584419	1.96942415526239	1.93778123271416	1.26909855735499
GSM1076616	-0.125012375745954	0.19082653558931	1.76755674503535	0.201048241646072	1.82530804371298	1.57297752923027	1.52427711187183	-0.143696579645819	-0.193316383520374	2.37475152426519	-0.820698319889689	0.132113978325262	1.2053451020235	1.31289236572487	1.24459268241923
GSM1076617	1.91580969226283	1.5903154276039	0.491019295804718	-1.03544878052383	1.90655835809781	0.00530680718088696	-0.373437747593709	2.08388903692749	1.30033291401668	2.30250588483028	0.988806479558272	1.05669597694069	2.00946642213988	1.46324562721793	2.25407720901195
GSM1076618	1.73666180126477	3.30333410820799	1.37309699367221	-1.84103945108511	2.8981173467937	0.246196168489438	-0.999845699818729	2.29450548577636	2.78202037545427	3.42487024929568	2.43957523507527	2.32422681155741	1.04110752749475	2.50317008508551	0.849477498445414
GSM1076619	-1.95231103766058	-1.18284630938107	1.80762906672284	1.65839052864244	-0.173325381144598	2.77373761045358	2.61617022622027	-3.02209616913221	-0.45190164991378	-0.67589061782808	-2.36056104214591	-0.403282899552388	0.298882998341812	-0.73538950720319	-0.638804762711726
GSM1076620	1.45259818866296	1.41833308865597	0.811640773473826	-0.0570518247390838	1.22578635889779	1.55659703932866	0.479851766916127	1.29634814543697	0.201796576713307	-0.000336549387124295	1.55097391126804	0.565624996486485	2.04300781504644	0.0733279077569046	2.40815734931274
GSM1076621	1.45444955561096	2.01047902017904	1.40249105442832	0.308445744491144	2.52688363946297	1.03005932067698	2.01887401813465	1.41759353682598	0.245976553613182	0.0861085695017207	2.27043889525593	1.83140942616132	1.31470157420128	0.111202511968969	1.05119101058497
GSM1076622	1.76190899470054	1.24343135535961	0.451071290950116	-1.36196968348861	1.57169864575827	-0.0170597301694488	0.121424870073417	1.65441668577408	1.35276907025685	1.45663803183167	1.5318391629197	1.33680073986797	0.679952715346714	1.85143334188045	1.95784377624656
GSM1076623	0.607868950028283	0.505219836164779	1.34768325286755	0.734242863906675	2.21440396459368	1.11947297057206	3.51339281410373	1.63357249924791	0.620067803017979	1.19296614132254	1.44705558147958	1.53429014533693	1.08918136213204	0.390883619423135	1.85267409709767
GSM1076624	0.711732186597502	1.00401319704612	0.177819126836745	1.0644840898241	0.870633429879726	1.15832594949434	1.08438407082124	0.942106540654755	1.14276448635257	1.11615539919441	1.0015394890906	0.561029202967865	1.36503059107456	0.891863495425893	0.568259362078688
GSM1076625	0.50727252585358	0.311038615470906	1.23625310209638	1.16160482903975	1.0475070302839	1.764602720281	1.38339363282241	1.15503812888488	0.814937404859313	-0.522788064824917	1.12882354659826	1.27099837292776	1.32464637311458	-0.0759604912466257	2.53802408724154
GSM1076626	1.21835137645995	0.682445078277842	0.88451573494025	0.690979804363876	1.56389460905733	1.07730586884432	0.297339853817041	1.19929681206348	0.860461359914437	2.4727552616733	1.87362606611321	1.64842138872868	2.53615587193105	1.50849451154534	0.936753659244292
GSM1076627	0.581821366789134	0.913167977630541	-0.130142891821267	-1.0592241699445	0.651857115045639	-0.122816103193546	-0.138858318646214	0.310329407259386	1.10463421088205	1.22716837118466	0.219743297395278	1.0376459889705	0.687295634946025	0.567367620914625	1.30537694087939
GSM1076628	-0.00180731535713343	0.239161123237417	1.53994268453763	1.67960637653724	0.866649363542198	1.54417109434892	1.8861228366088	0.00946007389865496	1.02810455765902	-0.62422863318802	0.0643336411650382	-0.420647154236565	1.157250869364	-0.867315736136317	0.648507239456463
GSM1076629	0.685307834178531	0.356153309744453	0.728848481623395	0.0941819322144384	0.401115970570249	0.754130219234075	1.00459776865955	0.100514684665239	-1.44826905333641	-0.559530138426887	0.657892782874706	-0.435306505387003	1.02583753629958	-0.56156162271358	1.0764199634815
GSM1076630	1.19401885593737	1.15871780866036	-1.16546238761298	-1.41976126482412	1.38929550321523	-0.577588618684248	0.416323011484437	-0.292490974771659	1.27208343930584	0.479636139227871	-0.236702303642693	-0.883026411332938	2.22650326139124	2.38956750550524	1.26178869764054
GSM1076631	1.02282592530187	0.951515203627233	1.66180168287432	0.348990416002133	1.79465391717688	1.26655336663288	1.24907452324462	1.63781903530669	1.23526437892386	1.52279394966149	2.27966141528651	2.27463425132944	1.01103365047139	0.0803492023464523	1.29641855453618
GSM1076632	0.750510896021166	0.286174422646382	-0.197852300418763	1.37196731705219	0.956142958446586	0.639415300684534	1.48545696372064	1.41686292102072	1.12502857236715	-0.0989672999118665	2.36554991492716	0.312707242458303	0.905477156717685	-0.799717843523396	0.138345959235703
GSM1076633	1.4238806552432	3.34972267876788	1.47398023515274	-0.00601413222004453	3.01598213040651	2.08871690386893	1.58548591280561	1.99835732885571	1.25934271023276	2.486112976093	1.6864741797033	2.09374687401332	3.31190409470381	2.71839339781696	1.08670980249198
GSM1076634	0.263838982770901	1.26197906775105	1.23752851441959	1.7709748577639	-0.229993743846685	2.3692237473179	2.03464288944096	0.532515833511168	2.83336818547031	0.457285721269916	1.30729324698989	1.11791333088504	0.351504111912783	-0.0397037115915247	-0.50544488372947
GSM1076635	-1.19718962685858	0.075396349244759	1.82365422688876	0.407693568536363	0.993460046020489	-0.268102681451707	1.10313840673526	0.97720092420427	-0.048848384862099	0.594889414774097	0.636788457731241	1.28779256591261	-0.0186026268707218	0.283688817864345	0.862159503948156
GSM1076636	-1.75347658521788	0.350909452327186	2.65744634551343	1.53764171933096	1.86950625016791	2.47296625148557	1.98286998885757	-0.580180212801725	2.50337967560697	1.30925303448471	-0.44332952855791	1.32974081759861	1.27234037585023	1.14921992555275	0.908000589869869
GSM1076637	0.37704845942759	0.0468340865203912	1.3118800476408	0.882324398236371	0.820583258152178	1.18981613637574	1.90238350331207	0.299333790298253	0.402660997637001	0.303147654079911	1.39188618967241	0.410347994270255	0.433181388758742	-0.558163737853868	0.433183950916881
GSM1076638	0.474083477371823	0.773720977557323	0.622384624740284	0.476960811618028	0.976644397522628	0.736038426446678	0.574912413577339	0.949165991918807	1.20420153308261	0.979193618890655	0.941557165315023	1.22042301157002	0.926691490321686	0.655887616518536	0.334130310626796
GSM1076639	-0.222443165130844	0.154209747756247	0.340994227329234	1.16141414969633	1.30860691538934	1.43332839278061	1.72978156859567	0.674068584107359	0.891095800747049	0.423250044534543	0.819746822359177	0.969461697486242	0.882488716141821	0.924368586170378	-0.0734822872321252
GSM1076640	2.58603969056921	2.08809515831364	1.64726650309614	-0.670851793384199	3.13989285454492	0.261397333266732	-0.567126500433494	2.67488057132073	1.89519351877791	1.72030655646038	0.737901688945065	2.48098383742527	1.60134499928356	2.52177453035329	3.05266532669628
