# Supplementary material for: Extracellular matrix-related genes-based prognostic signature for cervical cancer: association of LAMA4 expression with prognosis and response to immunotherapy
Source: Front Oncol. 2025 Aug 13;15:1562115. doi: 10.3389/fonc.2025.1562115 (PMC12380540; doi:10.3389/fonc.2025.1562115)
Supplement: Supplementary file 8 [file DataSheet1.zip › original data/2.source data (public datasets)/LAMA4_CESC_GSE56303_oncosignature_gsva_zscore.csv]

	LAMA4	Angiogenesis	Apoptosis	Cell Cycle	Differentiation	DNA damage	DNA repair	EMT	Hypoxia	Inflammation	Invasion	Metastasis	Proliferation	Quiescence	Stemness
GSM1358650	-3.5614341414125	-0.757249090585797	-0.80028314940898	-1.32561233678713	0.395780493343232	-0.843185940296498	-1.16932639424178	-1.1696086882156	-0.477827843726067	-0.349673417045623	-1.51566327529085	-1.08800000050255	-0.439691962169323	-1.9712241796234	-1.80030067557839
GSM1358651	-1.20014639769241	-1.50330876231248	-0.531412280199743	-0.985561690057356	0.171699277725855	-0.716820523772122	-1.01462925959423	-1.13885930865419	-0.4860382049234	-0.304400244496721	-0.552785404173857	-0.65762303879737	-0.977500647015178	-0.36336590399822	-1.1003969088053
GSM1358652	-2.36880221464537	-1.40925732674976	-1.85379166829442	-2.10127250636544	-1.59607493066888	-2.54440171107489	-1.96516772783559	-0.994739527927704	-1.89522610940649	-2.03268845110737	-1.27046443892159	-1.77300110229986	-2.05484948794	-2.49859245901246	-1.25050032653537
GSM1358653	-0.0571776623007812	0.452924258313129	0.424420337204819	0.397336392477934	-0.311064483056809	0.522246227802913	0.176128083708608	0.835046121514761	0.880317412790987	-0.478020373169303	0.435239224382708	0.155109356887042	-1.0640410356519	-1.16455750371772	-0.154096541002747
GSM1358654	-1.9369962597009	-0.779543644625658	-0.329189768632425	-1.06075642697689	1.91335974573145	-1.11793008329112	-1.13362795895624	-0.251974165631978	-0.951548283073119	-0.180852302478435	-0.616956243213219	0.25689049989191	-0.695750369633834	0.105314720384044	0.656407096375646
GSM1358655	-2.14191011256717	-1.23858721457807	-1.91367784371794	-1.38223985138527	1.50601891806667	-0.900382639657085	-2.33962759156687	-1.11518321305102	-1.57348890619041	-0.654419745305662	-1.36225061711111	-0.958816217310866	-0.740689274293908	-1.50936929997076	0.476237225076578
GSM1358656	0.164761697440593	-1.52544836947356	0.386176724826267	-0.968700178593271	-0.772367661883633	-0.0338476190753754	-0.126073407391854	-0.809886402047285	0.462164329007059	-0.194340523213305	-1.28387097111255	-0.336581860617967	-0.701829045769459	-0.0783841384777606	1.165881183909
GSM1358657	-0.687841119163337	-0.773484067155268	0.903017416743773	1.0278188337759	0.496191815605445	0.77160000021752	0.912844420204094	-0.0321099300356025	0.770635229169188	0.309654870544806	-0.75298183953874	0.141462200880415	0.184145653240246	0.320879773605817	0.167395280941074
GSM1358658	0.687587140151077	0.146945696166416	0.0544893171732396	0.0927159280038919	0.220372550545808	0.0510709061105936	-0.0563826498848999	0.498878417959929	0.246312032158208	-0.350485222329669	0.791743124898698	0.363484762192891	0.725274819622036	-0.0440477140367559	0.781356535206173
GSM1358659	-0.465316935562935	-2.50658438020951	-1.88679943953759	-0.772443896311579	-1.98358569342658	-1.34456715695601	-1.19891521483289	-1.3389192764478	-1.55075112450607	-1.8536465748043	-1.01974646617874	-1.25666366853511	-1.26921580433519	-0.905649673421302	-0.058909191823648
GSM1358660	-3.86911833722852	-1.1453651447597	-1.54699728183098	-0.629058749521874	-2.12369854856266	-1.43226116064824	-0.951510354020084	-1.74627929196864	-0.978679226283968	-1.69978484298414	-1.65592559671833	-1.29534797759515	-1.65143655376885	-1.46577853183574	-1.03316968118968
GSM1358661	0.896789397687157	0.111151451846512	-0.658724122813255	-0.485141784956124	-0.894417750610621	-1.09961119576041	-0.731857308997679	0.926987416667875	-0.66182135264657	-1.55312104968206	1.45315620817186	-0.282608149004759	-0.690660170210847	-0.197932240436278	0.393627155552794
GSM1358662	-0.469879438434521	-1.20714618855495	-2.31937763811533	-1.15545614220092	-2.1945659135844	-2.11276663667496	-1.63929686698618	-2.18797079309858	-1.63107221413671	-1.42040700934095	-1.19231178212849	-1.652152990958	-1.06819625335234	-0.406909598162181	-1.64684344984907
GSM1358663	0.59637478519707	-1.24593246451578	-1.87130733332033	0.191874964745775	-1.20898507549376	-1.1901113492373	-0.433793974589089	-1.49724331762352	0.457302965106042	-1.10353207385764	-1.03042695165491	-0.919070284319732	-0.223813957629546	-1.18272133357982	-0.665540790165131
GSM1358664	0.290908028586654	0.302569218423179	0.0678247487351158	0.147739333215913	0.544778525772092	0.306796858544069	0.178987946900141	0.264559544363951	-0.487204294187272	0.613457117478976	0.571733017007212	0.3460529189287	0.568822842686492	0.495921756880626	0.675378873349675
GSM1358665	-1.19183709597153	-2.09999547997673	-2.37870002245506	-2.33854678591624	-3.23918935878841	-2.57821249250922	-2.42450993091396	-2.5177289232902	-2.52123705237156	-1.37118165548393	-1.84872284751689	-3.16991975418231	-1.87199445306779	-2.09002614058246	-1.26040124689839
GSM1358666	-1.08239235017611	-2.09601715680562	-2.55127017402009	-2.37538912213664	-2.43189746372289	-3.23353406028276	-2.93696491381269	-2.6388964736061	-2.78196347723183	-1.97823390532291	-2.49452838446349	-4.39588478691453	-2.89959313005444	-1.47179950148283	-0.106243145059985
GSM1358667	-0.420650737780188	0.361060551131451	-0.773323025120284	-0.760672726044799	0.985261761649217	-0.563376774388226	-0.765116719082579	-0.0621327551412258	-1.16245298299556	0.228293241419186	-0.203736773592896	-0.0672781315014151	-0.416065066040963	0.00423936029057591	1.17575860125562
GSM1358668	-0.445856107885477	-0.549775006249847	-1.29024826021306	-0.389572579206843	-1.3588534586178	-0.979421361067473	-1.0064100549658	-0.506267155535941	-0.897319702021704	-1.16482275658377	0.452962442731306	-0.536281096539958	-1.52692493155317	-0.330966432132939	-2.39493395761317
GSM1358669	0.294708874526867	-0.392842111113872	0.752435554630155	0.81930587636701	0.188795233525146	0.978209080599791	0.900052355359542	0.880016350726538	-0.131309288565958	-0.581558311086395	1.14903371661356	0.440947678655652	0.336870820189642	-0.175153540855709	-0.142540127236032
GSM1358670	-0.248989244942844	-0.0784489271307819	-1.76557840315544	-1.49278631219621	-1.41980105854838	-2.01931594532729	-2.18053430507542	-0.744128491441807	-0.980279278604954	-0.58144860661062	-0.438997896028497	-0.453015268332721	-2.12533499575344	-0.309097969810216	-0.798669957337494
GSM1358671	1.01583152848129	0.711902181801925	0.84024077630475	0.388178391217917	0.465935399270582	0.360111935444425	0.339717243020337	0.449376257640563	0.554385838721582	0.830071220327607	1.04052148136764	0.59797432183118	0.666015465193949	0.981574705275117	-0.0760896866516655
GSM1358672	0.652919849573309	1.57516276717407	0.724569941808834	0.167277224197906	1.17828744967192	0.422933013108241	0.32671470975001	1.32699563023006	0.335222636592934	0.966943865470506	1.03825614570846	1.37343402053701	1.4751539148279	1.15598620456155	1.21429249335737
GSM1358673	0.963162376624399	1.42741735815396	0.457862781329823	0.0369781320402882	0.620816773403011	0.288661720112653	0.289147433024333	1.32321113999406	0.710272467115431	-0.0677002320885055	1.03505560163526	0.966674130736651	0.217276324518486	-0.0546365631430097	0.460190634720994
GSM1358674	-0.357436320797445	-1.50874462369016	-0.814935034866995	-0.213046405442861	-0.588235639283606	-0.782992150755415	-0.470548818255249	-1.68590698548203	-1.35566998098564	-1.34034702776958	-1.60358963134954	-0.970370959447006	-1.4981408427698	-1.52713238300552	-0.773821116872076
GSM1358675	0.191633135359781	-0.108596563763563	0.835249497217421	0.475759931249468	-0.581699781284452	0.311189791060281	0.764380957269391	-0.302408340895481	0.129308454418975	0.188889756393416	-0.274415044631684	0.0773347094110066	0.228653429686006	-0.102409834863108	0.857767920601468
GSM1358676	0.605536517044382	1.07017762827525	0.945758475344043	1.02701646386691	0.798644130989992	0.846157989776945	1.03686923835405	1.07768260278587	1.25361956862586	1.63320657991797	0.99232616466607	0.965824907351852	0.746188773798336	1.61052068344111	0.656535190872868
GSM1358677	-0.0234080596952395	0.399117062905578	0.812640712081891	0.980708288001087	-0.0637330028516958	0.75033479493216	0.943184837544188	0.471204629955082	1.13517582946218	0.740410254306025	0.655068508841011	0.376421295378402	1.13350716832945	0.800966380948905	0.562662504402853
GSM1358678	0.602405736972052	0.444608488994021	0.90090673172046	0.400686127952369	0.204300545932416	0.526507736399731	0.558813716241998	0.523224575473084	0.128120206560456	0.548179372637544	0.714562956288815	0.602475709593997	0.951668453159335	1.08866061155267	0.338909394539242
GSM1358679	0.334179117743798	-0.76907691483802	-1.27712765767555	0.151478685711094	-1.19117853986375	-1.17193869270817	-0.45154665766398	0.516928759006147	-0.714658158952921	-0.678857347823797	0.933637557908878	-0.202096021248593	0.0639785584779524	-0.303519943646741	0.089699589616928
GSM1358680	1.65829684228943	0.324486488175895	-1.39224464868619	-0.0392593031646771	-0.517030924865309	-0.645621555597624	-0.311270678495289	0.0299607084638181	0.91903752601176	1.55564717994065	0.505735489129456	0.603746951603387	0.836362429672297	1.19317130268237	-0.743176814001311
GSM1358681	0.621097536884303	1.30722116421653	0.464691183170845	0.874996292332741	0.534199335255221	0.669181764601057	0.753607037908634	0.906744140424712	1.84315067323774	1.54829406392694	0.563829973518228	0.949951348560043	0.0477057766367058	1.02430682456539	-0.214094299217517
GSM1358682	0.925099862583967	0.705449504438765	0.238345195396949	1.15220669869091	0.791864704077542	0.623173992241118	0.855278022172427	0.530233757011592	0.719228038374366	-0.912239722996536	0.164184920198902	0.0434620478326067	0.913582326929006	-1.68063469003318	0.154393172516885
GSM1358683	0.48275573178585	-0.136723303737125	0.0891225926533737	-0.527777802169427	0.0433288513785939	-0.0347500817843111	-0.218908467867293	-0.45119784003907	1.07338126839824	-0.0878945089895496	-0.322671519541288	0.317635931333516	-0.39528227719411	-0.00817380111199249	-0.620829236210212
GSM1358684	0.0706704852507389	-0.177284779899892	0.317488244911052	1.01540311295512	-0.424918242013735	0.967467330164843	0.986877683593401	-1.13642789759791	0.847193510163416	0.246881797029142	-1.19436830349242	0.0848025102762787	0.366324616099835	0.495205730509978	-0.353813293628188
GSM1358685	0.543175853054072	0.103061467292793	0.812606332137841	-0.141183586081312	0.422416188241577	0.675529314257501	-0.119943785897448	0.204541723234122	-0.202161002270744	0.494827127625469	-0.327052665233661	0.0934191910158205	0.46494079907475	0.878605499764738	-0.190846064064338
GSM1358686	0.83955647407605	0.741663218461875	0.225885164878654	-0.107799440691961	1.21288108932805	0.655406858489069	0.68499296435555	0.682860491278256	-0.628682005380402	-0.295943353035236	0.431259050328994	0.830362710399719	1.28992792748476	0.406576812871268	1.66759566925706
GSM1358687	0.023726847691892	-0.19169914860902	0.997171874433993	0.0724764328468478	0.314857427747946	0.528616912847025	0.508651831736482	-0.823042654662739	-0.163745757246754	0.451180333664792	-0.816108657039026	0.309817553890951	-0.431634787617696	-0.238834931654558	-0.122974180685809
GSM1358688	0.972428827638403	1.36257079743321	0.818359946397076	0.332537764710828	0.947922980742575	0.737557946442487	0.491722472784561	1.35905095408493	0.445187706031186	0.57051564010409	1.58935157626817	1.25154993634782	0.517110460923979	0.733614024128812	0.581473142730194
GSM1358689	0.471809532616835	0.682048941072494	0.55491942315544	0.407714536873994	0.720333270963569	0.778065892976839	0.661796144110669	-0.0564440110961637	0.96227573496815	1.19230330436581	0.0926140687883032	0.502455374690046	0.46926432960943	0.622958483923507	0.546441335726693
GSM1358690	0.692389877699005	0.883355151912601	0.368937921829902	0.370865258851187	0.827153876188161	0.675919961883615	0.365477514172319	0.619656134563767	0.789432327298432	1.23702632378314	0.669483977426177	1.19431619709279	1.31014994892181	1.21332121660728	0.825653106338852
GSM1358691	-0.117109998648002	-0.158580085078204	0.401296175978442	0.348207518743221	0.0463019615835678	0.678018186614717	0.475678116907195	-0.564124007983183	0.470861008677222	-0.607816939537332	-0.280838211495098	0.0261694913723787	0.200659404098804	-0.525574298583127	0.414518662304071
GSM1358692	0.945898078598768	0.99456243387609	0.525300186874885	-0.213333841148221	0.687485529160325	0.430669282538082	0.343853169028413	1.14049512280649	-0.658984623889635	0.180936144672249	1.21146662386293	0.386882437960147	1.32023971419395	0.671728009788932	0.780635519053143
GSM1358693	0.528828252347151	0.280151212861938	0.589213292480194	-0.476958045156928	0.544022560429155	0.347605720669285	0.0725919089630827	0.0409812765929818	-0.322169519820389	0.189566956192095	0.182898716404032	0.251368149373155	0.682042306832369	-0.0614983317394186	0.562475623694171
GSM1358694	0.177966163335097	1.05796565106046	0.581910124904897	1.00432872381549	0.691360947546504	0.852370573736575	0.919182028704453	0.73884859939051	1.33446641301695	0.503572539037735	0.475216457460568	0.852811339547219	-0.0193275691696243	-0.10572583798541	0.695850186558038
GSM1358695	0.179366501078938	1.60861686814851	0.860255608430141	0.41678324145637	1.12739170828617	0.761842721222389	0.5780693645809	0.616280172380656	0.748712614647686	0.994558970800185	0.756648268500548	0.475804822503049	0.312557696233321	0.805898014813192	0.00696471571908782
GSM1358696	0.588053141516237	1.08528030128918	0.594762926388017	0.619111092117379	0.451392882446466	0.704708495259113	0.507842906382743	0.674361708353479	0.248287049962057	-0.132315813801725	0.918864748579673	0.391321922030664	1.01691593034059	0.365033469097121	0.517957574756315
GSM1358697	-0.481738503214503	-0.388972238307856	1.10548368732852	0.525249173040985	0.352026557198586	0.584652715284841	0.465559365925999	-0.654505073871082	0.830666461411385	0.795258387330784	-0.4762544200691	0.0899489806735967	0.36744814176533	0.84466628753699	0.2539015398042
GSM1358698	-0.284173732885083	-0.218084693305351	0.311035801246101	0.379998980941833	0.302837008032589	0.4427688870161	0.363090427786836	0.50994020423336	-0.12429871985585	0.881514593689893	0.363194679430729	0.523701738301929	0.326219411748968	0.47189827783935	-0.116746260305574
GSM1358699	-0.469879438434521	0.880371298717538	0.878291641605515	0.509370794372841	-0.132653626800217	0.763943510890068	0.554705906099138	0.0147041714037198	1.02108720914095	1.17077804054603	-0.319633554898008	0.466369462163627	-0.778947446898482	0.420320099474871	-0.75539718406547
GSM1358700	-0.134382056700068	0.568494754898999	0.510249453979337	1.12677121147277	0.0883683082517132	0.75254503328935	0.71744443867438	-0.170476969624256	0.561227588786145	0.377372536334796	-0.0656230028590472	0.104363489365871	0.721816841129549	0.383464884005981	-0.715888664934547
GSM1358701	0.853198070414118	1.1926455251221	0.410669299605871	-0.23772638194934	0.839578173666088	0.198968712139534	-0.22999390855062	0.965503226359754	0.697794379454661	1.36913517968858	1.09929333519744	1.30758853160651	0.819840574922239	0.997403960064691	1.12558429299486
GSM1358702	0.271271447354985	-0.446924620152867	-0.299253052472788	0.528808133940894	-0.112683170140305	0.162973940949295	0.424178375688264	-0.0232200604615689	-0.290101757046676	-0.18455167520925	-0.21986532661735	-0.382176471160612	-0.304999741282257	0.399916607319121	0.652425861406882
GSM1358703	-0.0918557629775539	-0.355526078805712	0.605818190014866	0.0663000150374713	-0.542789987668813	0.431289250708698	0.366242350795626	0.656037260688079	-0.982398916031053	-0.912943509678026	0.0147027562649114	-0.443244766431339	-0.122638984818471	-1.07003725751173	-0.797455088363659
GSM1358704	-0.450446771077456	-1.4710414072597	-0.0969078658273622	0.731301746908366	-1.21916028426649	0.178183461294719	0.584245524416811	-0.195759088421006	-0.926484646773063	-1.49031983361634	-0.931293711511429	-0.994835322256068	-0.594888401040918	-0.791778710248981	-1.09210759083489
GSM1358705	0.38197116214439	0.31749216057746	0.934737329940883	0.341683232357399	0.380080072888501	0.566594612046398	0.564289239929341	0.556670253716759	-0.180431696763773	-0.900763442407224	0.693407024635017	0.159343499910684	0.319600512120678	0.0637106982894949	-0.272228548218556
GSM1358706	-0.494706290516946	0.659255134124764	0.650739192845722	0.390964881054548	0.663193299831293	0.540157858344649	0.425998344821846	0.564110013310693	1.61946009123094	1.44259050330088	0.35243641417679	0.631123797029044	0.41745261734714	0.843550780596331	-0.248233437503867
GSM1358707	0.391357899445504	0.349407221860304	0.226843356918469	0.395381587444523	0.528987060632258	0.511214773600294	0.598349079843165	0.551524011308564	-0.101920614062657	0.695226879127377	0.786523118647055	0.443250717816669	0.670256243330228	1.40844584579733	1.40975295477007
GSM1358708	-0.242441785275593	-0.0285015955373407	0.604833524329396	0.282175359025079	-0.015856021521492	0.658713835936354	0.305359501728977	-0.0188906073514016	-0.182647609489238	0.834403055829931	0.00069051883246985	0.33250114452976	0.521063169671535	0.460738524112317	0.288513344578802
GSM1358709	0.201462986138802	-0.168666549505319	-0.00533930185603562	-0.177013418664335	-0.270072916771106	-0.0655799282112968	-0.135154718590368	0.502402462790441	-0.390834021508426	-0.464456545199298	-0.337598404531867	-0.399427764677151	0.144113871695564	-2.26142418652597	-2.02214694842658
GSM1358710	-1.15989392170632	-1.10510186908362	-0.146717544500384	0.648756338249344	-0.336425371064886	0.290787781879479	0.715753562304443	-1.21699451891286	-1.00020912493354	-1.15703596924822	-0.836741142674152	-1.11814065852582	0.375256456726267	-1.20608234328871	-0.44843097260642
GSM1358711	-3.14339219710127	-3.0422229156711	-3.84431038714553	-3.36771600704915	-2.51854771475465	-4.26453138004157	-4.56549039425932	-3.22806611140384	-2.58782740252256	-0.874121589620733	-4.11297439361953	-4.13307287274849	-2.24301621565596	-1.74878472759149	-4.14076899212659
GSM1358712	-0.571184869806692	-0.311893216239907	0.785675012298391	0.349502461124585	1.22910337697665	0.354465462218379	0.304407624397193	-0.572570252305249	-0.344861655415879	0.977248795655135	-0.177087193001151	-0.343399986634811	0.938028444990866	1.09146615520874	0.405730030838313
GSM1358713	-0.114343185597263	0.764787680187935	-0.236113211271533	-1.34347839792118	0.537578998969512	-0.458529294524872	-0.583889894149856	0.597221128259471	-0.864466900899153	0.562678844714677	0.198565592493617	0.507093943101933	0.7872292440132	1.06711612917701	1.38186712521145
GSM1358714	1.46710251315665	1.65573989261694	-0.999997350419129	-3.53357435268673	0.754975902228636	-0.963173633664175	-1.33219756809009	1.12291863111196	-0.563862891375482	-0.331722464383437	0.372584841598546	0.377527282723731	-2.22709331294062	1.1491253223046	0.69543970525135
GSM1358715	-0.710865228353775	-0.561120420187071	1.08103727574077	0.584064658787175	-0.843671061077096	0.408383016046828	0.647888624973671	-1.25973181394261	0.498615354468798	-0.796714767502556	-1.14487246676459	0.362201805846176	-1.08019297815537	-0.851123186389216	-0.27842638866892
GSM1358716	0.611604156709596	1.24724913854248	0.608193319207536	0.69042680330083	0.832072989018459	0.337727017761177	0.494859504109208	1.22970391248462	0.212219011972681	0.734006740300264	1.11928216939643	0.6625395466851	1.52675697373272	0.77011443080438	0.618806442561541
GSM1358717	1.02906391809368	0.495265570246327	0.0274705516404796	0.453555274770508	0.640297764420266	0.142282042237464	0.309218185611242	1.32758552373545	-0.858502074460068	-0.385136759900608	1.20568500800455	1.04793916390361	0.343189033158051	1.14131281327755	1.62418553198298
GSM1358718	0.33954176744198	1.11971471038291	0.550733210513396	0.785363017635276	-0.110505975023067	0.498365934813713	0.662996509879112	0.42136204453076	0.623812146374831	3.09288534090135	-0.00093048523207008	0.991963164774276	1.00314610838435	1.61391581526973	-0.358635500673662
GSM1358719	0.289691698791036	0.523736639297387	0.549167308207947	0.835629603876124	-0.824589354810445	0.772547628910596	0.717208890952203	0.622210583192303	-0.0059937616378637	-0.918664359727449	0.747608731810657	0.394611114555019	0.334199182529467	-1.03304386888321	-0.128765903886009
GSM1358720	1.01833450662919	0.509332624419493	0.687065605277531	0.937973012641754	0.24460103478641	0.581006715710475	0.757658451286849	0.387004255303997	1.05368225633952	-0.353736075436631	0.625864443220992	0.495990219582888	1.02969133400139	0.489969680363075	0.0364475047054326
GSM1358721	0.183349416868092	-0.665861122783198	0.669875151091263	0.73081348808837	-0.725117539566212	0.643171877069379	0.276072138030769	0.589358492030466	-0.736456157279989	0.0784282898403746	0.523379619896961	-0.0306273770937021	0.580252683965219	0.117338659395653	-0.398410116644999
GSM1358722	0.991023504109523	0.564442783602239	-0.318531916602522	-0.123685971311481	-0.577119370538244	0.257187296356264	0.284829551182614	-0.306414661078033	1.40763267081754	-1.02742091978465	-0.335484686994408	-0.286097059139448	0.398808592996151	-1.53200840304077	-2.02419369273996
GSM1358723	0.580691259821268	0.674147296228708	0.789352127663126	0.848470552785581	0.775501340730172	0.524367027694064	0.51629189851353	1.20913983582522	-0.323436534841469	-0.31978014297968	1.27931615981331	0.537986325531235	0.935286896478377	0.933466487285532	1.21083065908628
GSM1358724	-0.585115371918802	0.330639388630194	0.742260753685419	0.880954772324326	0.334720217763845	0.535418891444021	0.768736005683416	-0.882339663344121	0.946546193119313	2.22621328997485	-0.696770291788094	0.196895696856587	0.83377660250992	1.08324133449248	-1.69859112759411
GSM1358725	-0.00320347941956483	0.352833717859886	0.121155280743481	0.911247826501649	0.261177595229765	0.329426850475271	1.04674209077106	0.150826538390329	1.16841066775581	0.0557367366583374	-0.115617496766029	0.215521946538454	0.338626424614628	0.0422093687163423	-1.22174358982375
GSM1358726	0.920457815817351	1.08942307528329	0.398383456814078	0.535577251623053	0.311938977620385	0.610813474000585	0.552379783544752	0.996202610857431	0.693051649866131	1.51804487987271	1.02098042606845	0.886131349852743	0.667133964927726	1.24461999355974	0.671688980555668
GSM1358727	0.706617907995225	0.284899376776211	0.289834916400331	-0.0902233559316324	1.33938314219058	0.355424501496899	-0.0131157530167512	0.817046485117652	-0.190534146972536	1.09622661909951	0.942647838462526	0.747145819966218	1.53133955259487	1.74078745630935	1.54621570928645
GSM1358728	0.0667483801885139	0.156124233864869	0.605709803020645	0.78289281944256	0.0684623443193169	0.648222850577662	0.838265075277005	0.894208563222814	0.441709666288531	0.250636930641318	0.427224417761253	0.827308353336428	-0.284972814115677	-0.0210677850196325	-0.311868126614992
GSM1358729	-0.324199801764414	-0.315755695242783	-0.174150595794081	0.319768793353137	0.255282822132416	-0.305143248131238	0.514064813287353	0.173964708989861	-1.0265272608607	-1.14739356067397	-0.30338503267866	-0.617071984275905	0.132941592927557	-0.878585848893139	1.08153218401288
GSM1358730	-0.650869053830887	-0.567409367222488	0.483418103671948	0.815062806866233	-0.129238221034867	0.76426870082545	0.653759520070936	-0.0487343067211261	0.624009250130991	-0.367181555931672	0.00919294595904059	0.322474391283605	0.305423813610038	0.484754847531416	-0.132426246648323
GSM1358731	0.732246348555942	-0.811477436028316	0.293448625608657	0.435082040811753	-1.09375531134284	0.241831735910385	0.182005849547196	0.497695667141001	-0.910956285477414	-1.50590696919884	0.888901736044748	-0.302621212924275	-0.436437212069656	-1.4860387767235	-0.231981742618115
GSM1358732	-0.230847568592253	-0.837068306254364	0.041810634463281	-1.68253880169842	0.664650462361699	-0.208859032342226	-0.474996967809689	-1.121469360273	0.390496472004357	0.577942854287224	-1.02980841419426	-0.916540158677829	-1.21280968546551	0.0928057693989374	0.273319872796625
GSM1358733	0.12376329671731	1.26276054864715	1.17128542012889	0.751489546923259	2.32453304669165	0.417995345236672	0.420772447488583	1.24125459119436	1.01225025216783	0.968756533445034	1.31597358243151	1.05464815753233	1.29359025128342	0.893379020669474	1.5839754996719
GSM1358734	0.423261993348866	0.862934186429621	0.147232635740361	0.807066446455069	-0.792623414173284	0.774298196417336	0.649446868501926	-0.244421359260946	1.78990912516362	-0.84062492739033	0.409535913809685	0.298121110180798	-0.925388621430312	-1.29501994559296	-0.472650382090915
GSM1358735	1.73848013072433	0.709226970739378	-0.0846181177165653	0.0473289350053271	0.43803294291895	0.252732260902737	0.353990973502215	1.29969689337047	0.874573635449695	0.790886717424379	1.21770267709559	0.365609903278581	1.18357098045165	-0.34051898475872	1.32991690135934
GSM1358736	-0.160649388158345	-0.746749756741465	0.582733226993798	0.963265923047116	-0.703211288590907	0.790724583956829	0.544118922218228	-1.30001558147249	0.0763625205074906	-0.326675947333136	-1.58663557631998	0.0185962526542461	-0.970193479138068	-0.593856288582069	-0.104096301010215
GSM1358737	0.861629412840011	1.37315233049006	0.416813183157993	0.783434711492622	1.12063095352563	0.604673116539646	0.554812626671444	1.14160246391418	2.17390350532621	0.373514940146489	0.92718373853731	0.851984365779902	0.0989087755058908	0.827531049662007	1.02061242403911
GSM1358738	-0.2502968452049	-1.68147808023024	-1.6662891933567	-2.59671124719565	-0.491852170721354	-1.53921826025476	-1.78740233489907	-0.662931887469589	-0.37442838066801	0.186979677718859	-0.617738589330468	-0.468478760814517	-2.04675667591172	-0.168666794202791	-0.157421456521294
