# Supplementary material for: Extracellular matrix-related genes-based prognostic signature for cervical cancer: association of LAMA4 expression with prognosis and response to immunotherapy
Source: Front Oncol. 2025 Aug 13;15:1562115. doi: 10.3389/fonc.2025.1562115 (PMC12380540; doi:10.3389/fonc.2025.1562115)
Supplement: Supplementary file 8 [file DataSheet1.zip › original data/2.source data (public datasets)/LAMA4_CESC_GSE56363_oncosignature_gsva_zscore.csv]

	LAMA4	Angiogenesis	Apoptosis	Cell Cycle	Differentiation	DNA damage	DNA repair	EMT	Hypoxia	Inflammation	Invasion	Metastasis	Proliferation	Quiescence	Stemness
GSM1359926	-1.23166549196477	-0.120388379169898	0.208198984116821	0.844993195334155	-1.17223342486521	1.19104107980147	1.28128631869068	-0.924776346474218	-0.140243864777169	-0.166939972351637	-0.55732871394769	-0.861411767659184	1.49913286511995	-0.568105139118397	-2.03339129426804
GSM1359927	0.95585502866653	1.36418272008552	0.886041493009637	0.0748688474934558	0.66271834724906	0.0191800295349278	-0.178757310536588	1.35808664611518	1.36614625475354	-0.27934575021727	1.33336463342738	0.730712662914011	-0.618314651476029	-0.351870574954962	0.185406426601058
GSM1359928	0.237567681869559	1.1159192928871	1.32947518866393	0.127746807570753	0.492236102680112	-0.517926220968707	0.248162200775464	-0.0905863343135015	0.98270340922089	0.507384618441314	0.115616306119802	0.187211745998745	0.750780949906803	0.190666696756715	-1.40555260029061
GSM1359929	-0.250429487158181	0.0236516433448674	-1.34174898700656	-0.833952447063921	-0.625284131181085	-0.82122722571621	-1.14581396405721	-0.102326992054277	-0.955615893946963	-0.702720348205072	-0.314249301145909	-0.468973382128534	0.253197118545595	-0.511406690065999	-0.196310528724081
GSM1359930	0.553420790876544	-0.00628779194480272	0.751662926442067	0.197315300988539	0.673124246938861	0.516125464418326	-0.072133573326521	0.399621219646799	0.0802432953870914	0.292637039847939	0.153767217675655	0.316678289403178	0.801215795322441	0.618837576235545	0.592219141554866
GSM1359931	0.117614966433716	-0.422851488745344	0.97110441040013	0.442853380606991	0.0499674927922147	0.632704866634859	0.478370859539824	0.261651723966837	0.196568747438119	0.223173131057723	0.120209236091806	0.548096013855675	0.268407746900341	0.455415478839969	-0.34091684616123
GSM1359932	0.913707848538754	1.01221841357989	-1.50853542766105	-2.64088556861912	0.871832373676738	-2.4592944014882	-2.20044640963121	0.815757107033594	0.667990477817432	-0.0508437397259455	0.285123725486768	0.132753112735468	-1.42922070627875	1.29940201237797	1.30755742558151
GSM1359933	0.470791641694795	0.272149201035341	0.898411814842472	-0.251318161373528	0.972264567452956	0.108973989911615	-0.294134915720402	0.753944620994473	-0.474859938808027	0.0928483426331626	0.872632318551802	0.462047247103345	0.800770875225272	0.285410542142933	1.57270391725426
GSM1359934	1.38621234031453	1.168822977505	-0.343417876490652	-0.388904956408864	0.851830819026977	-0.515784648536377	-0.733331578593558	1.68508056290978	-0.108443115726881	1.27137306306489	1.30611996183741	1.75546631160567	0.534584263881371	0.776452725912219	0.485188813826492
GSM1359935	0.0245423657325785	0.444220199233406	-0.0169615192322817	0.46419494250785	-1.54611905002309	0.681354364174088	1.01913046461991	-0.111856399059137	-0.31477310196993	0.272201279533495	0.0672156674803787	0.0477693708152284	0.152490086077767	-0.000566033215237877	-0.862506702136754
GSM1359936	1.39315107546398	0.826245178224927	-2.08103354498509	-2.71554618309534	0.305655336246948	-2.52294798298872	-2.24957358607408	0.525260793564497	-0.184268224960462	-1.14101057806633	0.11175393348153	-1.13881732598132	-1.85367158096635	-0.224728741249446	1.11970242222856
GSM1359937	0.641959192740023	0.80125945215293	0.844023846231758	-0.426011869571672	1.63058798857426	-0.481745474374316	-1.03019256612023	0.844519564916644	0.783582504558606	2.45815299491902	0.355739499457996	1.00452798613883	0.804603815606798	1.75061849106827	-1.30386052772387
GSM1359938	-1.24063251581839	-0.578884976917439	0.689554382435818	0.800587926972228	-0.860856517556234	0.319491454132125	1.05222295158274	-0.791192397982645	1.04194342399998	-1.63807358439665	-1.12089718255165	-1.67259226039563	-1.27657903294679	-1.9245666853666	-0.157647972233855
GSM1359939	0.0465585525091782	0.413452857583011	1.18311559558669	0.457489549735552	0.244364289328478	1.04134989634158	0.140053575226685	-1.34857000347146	1.45584489044939	-0.356077317812899	-1.20854743002785	-0.0797161672053236	-0.112142958254763	-0.367631452843048	0.93981625853138
GSM1359940	-0.323219768401737	-0.876693427114119	0.555286966786921	0.653209580133679	0.0248088966747481	0.982363423859815	0.728636394010461	-0.709295031373793	0.794775447132932	1.21736932717749	-0.497788395930476	0.15705180054951	0.884661714090649	1.18039377161027	-0.108792024941714
GSM1359941	-1.01071299541808	-0.993891461773089	0.0938458210649316	0.334586844717077	-0.379806065080543	0.847747272056932	0.577559070358718	-1.30748373749506	-0.777972061512817	-0.28329713083388	-1.01270532372282	-0.654679035074821	-0.806022253994048	-0.361514226548556	-0.638600812532433
GSM1359942	-0.140404851310978	-1.35852542119855	-1.58762068045458	0.966973423860561	-1.47026608180174	-0.217270347350859	0.800216688569619	-0.42959056585374	-1.45192739586131	-0.746835809792902	-0.362106133594594	-0.536741553725498	-0.610405289630622	-0.438446792720649	1.34182794740904
GSM1359943	-1.09321158529435	-0.521922101586957	-0.675757147429153	0.340482259378854	1.7626960073327	0.184530940056851	-0.069855676016705	-0.971993910669418	-0.00558327078304079	0.108796092371527	-0.683942966099902	-0.307009554528754	1.14048795386437	0.169417993577152	-0.752083396172934
GSM1359944	1.40680439398924	-0.0868564550077048	-0.0627387946713461	0.253760174800143	-0.627930162422225	0.0142670047814535	0.429772983582761	1.45106497264904	-0.0892526565628207	-0.101936217035672	2.26116617625295	0.977811335956002	0.0960905080915932	-0.0683129507227227	-0.66966241374594
GSM1359945	-2.39158383705812	-2.85966265962999	-0.822922920997107	0.766333423020672	-1.69995784123985	0.238405066629396	1.1227849098971	-1.92484910212856	-2.86379988716563	-1.9937271979434	-2.1318473517978	-2.25860614785622	-1.93921358828836	-2.65259505449473	-0.113573168014827
GSM1359946	-0.466325346404808	0.3838422274559	0.0300154693466528	0.531223529011942	-0.159633193804076	0.758661449089954	0.096043163222549	0.617533609078956	-0.00305903868292166	1.01687175733509	0.906704122955223	1.65842131747962	0.659146369202769	0.743129052779306	1.03847593395912
