# Supplementary material for: Extracellular matrix-related genes-based prognostic signature for cervical cancer: association of LAMA4 expression with prognosis and response to immunotherapy
Source: Front Oncol. 2025 Aug 13;15:1562115. doi: 10.3389/fonc.2025.1562115 (PMC12380540; doi:10.3389/fonc.2025.1562115)
Supplement: Supplementary file 8 [file DataSheet1.zip › original data/2.source data (public datasets)/LAMA4_CESC_GSE63514_oncosignature_gsva_zscore.csv]

	LAMA4	Angiogenesis	Apoptosis	Cell Cycle	Differentiation	DNA damage	DNA repair	EMT	Hypoxia	Inflammation	Invasion	Metastasis	Proliferation	Quiescence	Stemness
GSM1551411	0.0513834912679083	1.52073033597422	-0.377032911928982	-0.186292665929252	0.320703561178801	0.899682316146895	-0.790309867201586	1.11862674995889	0.716679450448636	0.105832465566744	0.312358916318049	1.15055596091412	0.745030621194874	0.438257692179429	1.43308460479441
GSM1551412	1.23291688012406	-0.0138197247549974	0.373328272963965	-0.621156313036404	0.788227440730551	0.0758892603462299	-1.38382715590991	-0.0324217573569553	-0.302102736039602	0.482312897537823	-0.509247899476094	0.820900903373933	1.25147021646361	-0.0973941233436104	-0.10621858931549
GSM1551413	2.23017015477884	-0.14804091861425	0.24003362849187	-3.00992034012163	1.94615016189275	-2.2771108553121	-2.19844613158285	0.596617615203683	-0.317203229233023	0.409447853146469	-0.355027848768296	0.760436261878527	0.353744415459477	-0.120709564275736	1.6475937528986
GSM1551414	-0.837889069725979	-1.10917706562799	-0.520808453051462	0.319068403090358	0.874775843436848	0.721968744529108	-0.748952933068184	-0.247447830680138	-1.06235123046093	0.376304442366537	-0.72270698625288	0.827363818179621	2.22964243626042	0.461134986168816	0.889161867184457
GSM1551415	-0.528169105752317	-1.25008994925334	0.734631920065119	-0.149348077536033	1.04348427979811	-1.00312975726624	0.0792465793212476	-0.151209759502226	-1.81333367720088	-0.218700397576687	-0.392650141894527	0.42742680952592	0.538984739227541	-1.37420116710143	-0.633814048972706
GSM1551416	-0.504087115460607	0.306786780002967	0.661933730217012	-0.00590024100264424	0.658320264297825	0.621543472553726	0.132488002869877	-0.274693958552861	1.5317557901329	0.119226365429434	-0.380431074961692	0.82944521404126	-0.125671003068047	-1.47808009843948	0.243096084313191
GSM1551417	1.42143842156259	0.243381198107582	-1.79067923144821	-1.50352963090842	-1.19281753974264	-1.73499134052428	-1.2330334640566	1.00244595802463	-1.21222494817831	-0.171091542934304	0.719650879119989	-1.12642220560521	-1.44258185596571	1.22756407260732	-0.855885617235836
GSM1551418	0.567789493974986	-0.0814422161675851	-0.914795612424111	-1.49069577899413	0.445535806591757	-0.621512732281083	-1.49478658130859	-0.864119627202363	-1.51430518304963	0.280514080389274	-0.69404834588456	0.542069662722993	-0.43863449502649	1.52561328402917	0.157355846013628
GSM1551419	2.76974950511682	2.14228979410955	1.48396602493814	-0.501224456094156	2.44871698223114	1.18261322676787	-0.605402173311054	-1.39524192726107	1.18761275402628	2.65883242352404	-2.23145098664068	0.971862045640438	1.67751269838624	1.5159551372205	3.50051808624124
GSM1551420	0.563332927370378	1.09987849817345	-1.3853258338264	-0.0384556838433998	0.812496212690775	-0.851804491478025	0.111796946955955	1.3469179284671	-0.451480933134625	1.05868618815797	1.71980473787673	0.0767386162373675	-0.027478201973227	0.470598516334141	0.481671706634228
GSM1551421	-0.95314304825617	0.269022918696351	0.305839216953348	-0.414192356796303	-0.587617926335455	0.00841125644163523	-0.601595977762717	0.363961778552891	2.28111348066937	-0.353914791433798	0.330957838260014	-0.224280530163804	-1.03885945350945	-0.290690268321651	-0.303750755319739
GSM1551422	-0.633373740240886	-0.839663599095142	-0.572206961688024	-0.285363339605302	-0.866285979438237	0.0718499100246301	0.551306379279983	-2.37118498208308	-0.167791760427612	-1.0393640361857	-1.65728568911736	-0.748424152294379	-1.35002881355004	-1.28037723648652	-0.541091534565925
GSM1551423	-0.456589125297999	-1.2101540662631	0.172787536074095	1.15229252413424	-1.27778764818612	-0.0617776222915487	0.931324833952942	-0.982203929320005	0.0472198293852153	-1.53294623523797	0.00043657163769448	-2.14252028898101	-1.27850541034657	-1.16394004162729	-0.363123679662817
GSM1551424	0.757145726133647	0.500711082908235	1.45634134093657	0.428654846227955	1.41345534579091	1.04350996803373	-0.229330465285988	-0.379832695214405	1.0552959450287	1.43504790411139	-0.459528860814763	2.01877815388209	1.00881656361558	1.4352708408674	-0.110206093888458
GSM1551425	-0.321733754333068	-0.742602105879524	0.0818272316989114	0.394911697417966	-1.27214957871135	-0.0262991673655105	0.290508864359305	-0.793418509521422	0.442420613791409	-0.717251107030465	-0.676702362009794	-0.123514769159785	-1.95526237725153	-1.03854631279483	-0.855778511855983
GSM1551426	1.54531351020809	0.128963533161637	1.58625038502934	0.480539251031133	-0.366231833589322	1.04881092013104	0.85579527889791	1.04790686161458	1.4755472028092	-0.368689965521061	1.26295524580209	0.94917056272024	-0.574893186057914	0.236579692586373	-0.625432280276129
GSM1551427	1.453328542546	2.80081917693707	-1.72703934854693	-1.04917444977835	-1.07823810611832	-1.90339972300744	-0.701383048418457	2.58458681678481	-0.801634933647962	-0.526624932780323	2.04231453137978	-0.300571347227467	-1.31644850401871	0.381991614170862	-0.787266429277662
GSM1551428	-0.501942288837094	-0.285572162733245	-0.865902474466744	1.50757979336581	-1.26942199897526	1.32629943845638	1.52778808085552	-0.24522187251899	-1.25222949731917	-2.2655213495541	-0.377437068002621	-2.14727288805621	-0.114246075433218	-2.13551082526508	-0.360530389916605
GSM1551429	2.45312802565284	-0.748554796476914	-0.117441444742685	1.68147508270298	-0.637579711399678	0.223576629051401	2.12747914673141	0.154848784818159	0.35993287607928	-1.61826822961766	0.972247932814311	-0.263392261440489	-0.0619015722776814	-0.994554412438123	-0.0306995681507995
GSM1551430	-0.142513875245504	-1.47704151302623	0.49833304057881	0.88412128102823	-0.320739895565947	0.541199744151912	0.867357706374156	0.197757391041057	-0.792667831011484	-0.420957395467527	0.761745798470673	-1.01588826053697	0.635691843698953	0.0963097663312822	-0.655894799395833
GSM1551431	2.40781254682345	0.110117079189165	-1.63069304231587	-0.0738166165573	-1.05004254264443	-0.812396786650497	0.285056751053353	1.11975216609275	0.0313121132723096	-0.795570751696963	1.86314934643621	0.0916741187136947	-0.0968455687006218	-0.13961855527675	0.899575560822549
GSM1551432	-0.0737098589504961	-0.675273471240145	0.818232739124766	0.764627636695924	-0.349279039359138	0.335729398430961	0.585158786275612	-0.126236329448272	0.174263881331656	-0.0205925817940004	-0.0423614027497182	-0.947370592034023	-0.0893405006535546	-0.847000110824052	-1.40065240580221
GSM1551433	1.19640754744329	0.309804286579319	-0.0357599920085308	-0.547111593696882	-0.188215005449952	-0.94615426384565	-0.793157487831259	0.411539973689543	0.387115821303775	0.96838846388784	0.159063336276356	0.453838278362864	1.37280452210193	1.61884779016796	-0.0878424244079043
GSM1551434	0.0139869470846735	0.673251362500058	0.255393092338321	0.940422558915692	0.529481609911303	1.45085073475894	0.777995272672689	0.190861155234365	-0.371398219936306	0.671927596114067	-0.195953224473666	0.946450857642081	0.465875286370789	0.315654556739203	0.335403493726632
GSM1551435	-0.341987405726844	-0.33980032282826	-0.750497129000203	-0.535632485230546	0.142381976757446	-0.688359476957465	-0.819958392831978	0.475634883052955	-1.00584925361667	0.536157252856299	0.756464384166204	-0.647244153843493	0.196880674845329	0.349268554018105	-0.353302169130183
GSM1551436	-0.631630396347597	-0.341186370267543	-0.701833163800273	0.924330829147841	-0.675278218471077	1.00569587277955	0.926999226061386	-1.12206491040258	0.740344135101016	-0.161677413583593	-0.934692873047416	-0.851260783613464	-0.564733654322099	0.330281189233031	-1.12818642275641
GSM1551437	-1.3645027650912	-0.959950584931167	1.31222061979754	0.170975421296957	-0.37148081144028	0.581678185598099	0.848486309369664	-0.957450740761548	-0.12209657541718	1.13086938870978	-0.701437576449137	-0.924406272551942	-0.157699187046409	-0.122975887603807	-0.707939100772149
GSM1551438	0.600900062730811	0.116612820819836	1.40889682004062	0.762814704075664	0.0794363501189889	-0.212372861222265	0.701395513538173	-0.668709232709494	0.756056115293623	-0.0223765913835093	-0.570187178014891	0.595857241673091	0.156675841576521	0.680270911144773	0.320153818073906
