# Supplementary material for: Extracellular matrix-related genes-based prognostic signature for cervical cancer: association of LAMA4 expression with prognosis and response to immunotherapy
Source: Front Oncol. 2025 Aug 13;15:1562115. doi: 10.3389/fonc.2025.1562115 (PMC12380540; doi:10.3389/fonc.2025.1562115)
Supplement: Supplementary file 8 [file DataSheet1.zip › original data/2.source data (public datasets)/LAMA4_CESC_TCGA_oncosignature_gsva_zscore.csv]

	expr	Angiogenesis	Apoptosis	Cell Cycle	Differentiation	DNA damage	DNA repair	EMT	Hypoxia	Inflammation	Invasion	Metastasis	Proliferation	Quiescence	Stemness
TCGA-2W-A8YY-01	-0.13528962992086	-0.281040159869707	-0.692224274261893	-0.77901578625471	-0.748298371475724	-0.607237391227161	0.0581771696119103	-0.0128766279400847	-0.1381110272839	-1.12444077582866	-0.604763010249374	-0.62957788536274	-0.437596369783057	-1.52437024343132	0.345713090138018
TCGA-4J-AA1J-01	0.971376711251848	0.853871153403025	0.74528069431834	0.105325388985754	0.302581900549358	0.0263035196726714	-0.291074935467432	1.01602805378288	-0.274223213326451	0.00268810654433802	0.501409259542626	1.00444175079878	0.521205616296754	0.476203384163067	0.668504283420823
TCGA-BI-A0VR-01	-0.00669633583427341	0.8816921824186	1.71666858302517	0.550469276386441	1.27445284611631	1.74613768087065	0.265700040023757	0.402812948076875	1.75999164709655	1.41401438462949	0.712314661393517	1.07866296657537	1.31885482441247	1.38909083285147	0.669241552189559
TCGA-BI-A0VS-01	0.868172812328835	1.22865931009736	0.845658987408872	-0.0803241290827687	0.912760838234444	0.895950290060464	0.849183648930976	1.17480848408299	1.23756393801366	-0.0992174186368952	1.58419539348857	1.2798922768578	0.659802967405177	0.571700306967875	0.979658751931765
TCGA-BI-A20A-01	-0.11154740350796	0.120456563964992	0.867961070692035	0.308429204925045	0.274351509256214	0.9607109047432	0.640299703621522	0.073410753602361	-1.12025087732868	-0.148705531053002	-0.0140499429829269	0.201509572710746	0.712857059417611	0.0394044752080359	0.712799110060077
TCGA-C5-A0TN-01	-0.319462388664738	0.648873108891007	0.422749253686804	0.134827691261143	-0.198604142825848	-0.366873309560499	0.714699623961168	0.541443505486193	0.924261758049393	0.444459023560348	0.567502293485456	1.11345848752053	-0.31149045434762	0.510800306404152	-1.46915351444108
TCGA-C5-A1BE-01	-0.171500830651452	0.204280171109927	0.351897904821602	0.504479170129895	0.0231186443862962	0.409414372176517	0.241782555571148	-0.186829099877303	0.931404259475575	0.108260523094134	0.0825871376863834	0.510489948108852	0.00220241754116877	0.54519870460866	0.200914998306166
TCGA-C5-A1BF-01	2.18217704314214	2.63241731413716	-0.438535136382482	-1.16860174610651	1.92077813682932	-0.690073984634827	-1.09462744421575	2.30099409359472	1.74103565106507	1.32648192020283	1.30758410929539	1.79444320466149	0.78169997199078	1.5723060635168	1.39080107199518
TCGA-C5-A1BI-01	0.543222427363296	0.462267840069521	0.629585608771442	1.04517808963729	0.266265161187788	0.618335677069138	-0.0810898804493819	0.795694521132351	0.15612073875851	0.906618621879392	0.494595994028969	0.464932863837056	1.34402864612826	0.663354163637307	-0.0342523427989797
TCGA-C5-A1BJ-01	0.655347716215218	1.00121887305759	0.689532617511953	0.62204441909447	1.30638725935299	0.766435843837138	0.559073899484495	1.08702819681779	0.61570900345917	1.34349707139425	0.746061890698087	1.21184399419127	1.54828599087471	1.42405755070732	1.23983260801291
TCGA-C5-A1BK-01	-0.515832902751373	-0.738857636463721	1.68361513947941	-0.919203694926972	-0.158832637263402	-0.0259717599546991	-1.10265190430162	-0.675407525676409	-1.18078056855095	0.916705790164618	-0.408623924467694	-0.210917741958614	0.425999458763247	0.976979199712522	-0.589781182714882
TCGA-C5-A1BL-01	-1.44126183575046	-0.745538663039312	-0.704761468250722	0.244063791854028	-0.742771232260089	-0.277996249640811	-0.206089052857301	-1.38365560752892	-0.179840765404798	-0.0254631573965708	-1.15067889969882	-0.88783216581116	-0.514090504902733	-0.0755865140504551	-0.999720267768317
TCGA-C5-A1BM-01	-0.278020433243937	0.245715866377903	0.535353736798728	-0.734721384400747	0.523009340905826	0.281787205637391	-1.69556450304322	-0.298434149616425	0.235822405716395	1.63023184670632	-0.00757703489148517	0.390291306590812	0.416226356403269	1.04126232131166	-0.129621265983336
TCGA-C5-A1BN-01	0.0612537431327788	0.168522105822174	-0.840983292776631	1.22066658438444	-0.624743324064758	0.395236934643547	0.380702875993344	-0.0121236683517803	0.238445014896451	-0.860815110744904	-0.323765346645447	0.199235955601013	-0.345878792268482	-1.12482444386529	-1.3036921153487
TCGA-C5-A1BQ-01	-0.974729833728691	-0.202984732370815	0.990810743231276	0.328931282154258	-0.363840087051258	0.85791543233134	0.00746744440418901	-0.484826233071474	1.79861915144424	-0.693503755629445	-0.185294278757993	-0.105253236452435	-0.139635790279117	-0.808964073785607	-0.602441900371163
TCGA-C5-A1M5-01	-0.161055978000281	0.0972841169948622	0.138988927399451	1.5204584257997	0.599171908952861	1.26597117890803	1.24829984534501	0.0554585426068075	-0.323819504765117	0.346642748582355	0.220235927459371	0.263282839343297	1.19208773458174	1.00883114675636	0.942177027478747
TCGA-C5-A1M6-01	-0.0793474052352654	0.132968344320504	-1.5740905889143	0.606633225275851	-0.0614175284409514	-0.262035160422789	1.07682469199304	0.50210213816127	0.705794459024854	-0.255624062387837	0.337404452416784	0.100873170693233	-0.879645834283193	-1.02597559720906	0.611538887045039
TCGA-C5-A1M7-01	0.3096954014084	0.236220455859336	-0.000528822231511527	-0.173403707056492	0.352176731954007	0.503992716579047	-0.105394268163784	-0.138060368129318	-0.731923322034071	1.32109583151812	-0.24725335387931	0.287248324253927	-0.345766041049425	0.940176072709301	-0.0886845798952586
TCGA-C5-A1M8-01	-0.640971855377803	-1.42617388173548	-1.56971095042424	1.7027148083327	-0.575273478230416	1.43358795658004	1.49393858760556	-0.729088669334236	-0.274845655083116	-1.49133548481107	0.102307371170741	-1.72120333690701	-0.289043570032282	-1.56897924970781	-0.743936374525624
TCGA-C5-A1M9-01	-0.502611173976322	-0.376379774285475	-0.563600895366239	1.56377381817521	-1.44952282547925	0.284936091121189	1.71795051043469	-0.0732130461451491	0.070779230734407	-0.246886725967725	-0.510188316458125	0.235463117884996	-0.372156880396911	0.196621376740116	-1.26352794830703
TCGA-C5-A1ME-01	-0.970628864663669	-1.09731317655951	-0.752301646250201	-1.44305428971268	-1.0044719223039	-2.21339052858259	-1.00814322308389	-0.640583130920143	-1.37873474628508	0.295311870792537	-0.626691350278946	-0.313452875215982	-1.40484075946609	-0.335664682644591	-0.330565787465267
TCGA-C5-A1MF-01	0.105399432135381	-0.800576590510955	-1.15890046030515	0.0695160697873438	-0.748581939129766	0.227238573096144	1.00407109667929	-0.160141300931137	-0.518382930022841	-0.320673461604661	0.897628641713291	-0.289988696901606	-0.392457444329702	-0.942319000609198	-0.763288165350788
TCGA-C5-A1MH-01	0.37595810515257	1.02081021948641	1.76362861905114	0.224352402646016	0.779325987858807	0.578165486094554	0.0359684649574134	0.313631124224076	0.19087329836305	1.15477891470852	0.267717115757957	0.808203411318226	0.926865342282478	1.14015699588006	0.76495842978047
TCGA-C5-A1MI-01	-0.121025219056181	-0.109348272584324	0.432685717526092	1.12214490787108	0.531119064519625	0.574137001869391	2.24551755148338	0.0991296788703174	-0.666915754808235	-0.732616159388513	0.326170532434151	-0.468180493945196	1.53577208348747	-0.481787000222505	0.515094107715027
TCGA-C5-A1MJ-01	1.65486704979922	1.33297206287158	-0.449941248886615	0.711641534813478	0.740534986445408	0.180364247137504	1.29612053270355	1.44101371230073	-0.55186956026255	-0.117169761465756	1.64433577071812	0.817243893512117	1.37308168092067	-0.468830113233126	1.93433221108346
TCGA-C5-A1MK-01	0.812287498932049	0.988914027080176	1.65635345104954	-0.379690004228342	0.607943624425443	0.576368972289738	-0.721782916842592	1.21943822719581	2.64117421552815	0.845111708480753	1.41314478238807	0.877113012386232	0.368644662432464	1.00567405968528	0.709049651659037
TCGA-C5-A1ML-01	1.70510899423402	1.68359024733058	0.803685846040886	-0.323632497597572	2.29761521045606	0.209637178296858	-0.300730455701579	0.74520014168947	0.983839758044521	0.0402633460849033	-0.0392977728946065	1.43162226801691	1.36198686717925	0.76525576495968	2.62046834852548
TCGA-C5-A1MN-01	1.30055802797349	0.344134986165258	0.286856162322907	-0.465279569405079	0.109520933319643	-1.97559515604648	-0.581224129972531	0.437915495030655	1.16905735706653	0.575241099084665	0.0225392895945215	0.995231160015425	-1.20500108361572	0.191936729163888	-2.10123309628703
TCGA-C5-A1MP-01	0.636436694942948	0.447283260779749	0.0113055605049229	-0.136743536516974	1.31228044128146	0.0270333742351722	-0.304011698499574	1.1768906384248	-0.308261622243914	0.856069989642087	1.23981720570604	-0.0162224533319567	1.35102040480107	1.02732682227468	1.02012194002044
TCGA-C5-A1MQ-01	0.123583249073172	-0.413271801141316	-0.481232229108948	-2.6821597363003	-0.480332249693758	-2.43998294691555	-1.10753157710695	0.0748002506694073	0.317704775237167	0.760177205146658	0.913556601355833	-0.535854873058575	-0.85980690760425	0.0439899209376744	-0.611365211990966
TCGA-C5-A2LS-01	0.00432504165008854	-1.48952539053522	-0.400213667611962	0.737774200320977	-0.897588788359732	-0.0947175202478955	0.741244101054252	-1.36257281888296	-1.42187366119123	-0.975358606829935	-2.19704277077356	-1.13329751494933	-1.08302771769559	-0.0802839560947023	0.366307605135931
TCGA-C5-A2LT-01	1.06361392317157	1.78184198612632	0.856796543337527	-2.41703121971319	0.819587689461781	-0.415194004122522	-0.887642454294665	1.18195118083483	0.473632480556897	1.82420486843707	1.36050846382779	1.47464164119988	-0.155221205252027	1.05001235594351	-0.60029134313725
TCGA-C5-A2LV-01	0.247386654653039	0.184002670253228	-0.681728929871492	1.52747335980937	-0.126191933345256	0.516862583618478	2.09723332167325	0.82012769922287	0.556441494064003	0.108887240365138	1.16014451220119	0.5493387233421	0.616876819023448	-0.199729582720963	-1.1893103851674
TCGA-C5-A2LX-01	0.0113607409528325	0.267670296522862	-0.501613038626558	0.507600593391795	0.412323574740932	1.0272206636284	1.3915545832918	-0.182655195499188	-0.515369984488451	1.16185893133973	0.582811616357812	-0.455919092103481	0.982827859674967	0.660607976410119	0.212099017336672
TCGA-C5-A2LY-01	-1.23499893465332	-1.75045611430467	-0.656040587438383	-0.190933090687488	-1.15082459259264	-0.57996915344549	0.506407819490137	-1.10681241677879	-0.826535758494035	-0.400925482305428	-0.409083367876834	-1.74567476849051	-0.327588867617853	-0.782632893232833	-1.1717552238611
TCGA-C5-A2LZ-01	-1.38470249998236	-0.495180353219895	0.833360434430042	0.847777200630148	-0.0835577310990325	1.39461060419243	0.525219069612287	-1.12031311298453	0.318473485810703	-0.143744109885068	-1.26937987648724	-0.314346187484413	0.0422882913736957	0.0450371827539832	-0.012236419637591
TCGA-C5-A2M1-01	-0.0227915455470228	-1.06894802949933	-0.691123087630135	0.633267063486181	-0.207187980907439	0.320298815493419	0.964230473109545	-0.897266472430565	-0.998085250077749	0.182875308062693	-1.20192437575114	-0.587694858212988	0.339984062478363	0.352014950943413	0.239984000676392
TCGA-C5-A2M2-01	-1.10553387592471	-1.47381387451718	-1.58874213970704	0.148018488025796	-1.5496394265108	-0.614452875246186	0.0658786613921878	-1.01271720289442	0.223113339286245	-1.1385632607163	-1.88903407186163	-1.01478207918017	-1.80935702071686	-0.398026783044817	-0.764128289755669
TCGA-C5-A3HD-01	-2.0557405104651	-0.181268908494036	-0.785026565978547	1.63223188787034	-0.955492405154496	1.40632670962263	1.01010789524196	-0.839325400928802	1.19319870749681	-0.71997176339187	-1.34086047792736	-0.0823509157528168	-0.947527152452898	-1.18636455505736	-1.34638370721205
TCGA-C5-A3HE-01	-0.0275248568200101	0.0766350009967092	-0.463410560439864	0.336490438979053	-0.106389436975539	0.184655605608183	-0.237855167139993	-0.483257546073975	-0.159398629555013	0.274611039586641	-0.0504077382676135	0.138391384452581	0.452991770856274	0.242552130522967	1.07361630562223
TCGA-C5-A3HF-01	0.013575326571548	0.385654943609442	-0.319027082291179	-1.37184602532308	0.934704637148452	-0.856488855585824	-0.314236617690387	0.589586756473071	-0.745140271338632	0.0357978925124878	0.231560232835405	1.03824089361569	0.210478422420115	0.687748332055132	1.50242924292021
TCGA-C5-A3HL-01	-0.638972566010892	0.265055481432992	0.871083508301112	0.370284159389307	0.458453353205603	0.604058943541568	0.432743109069827	0.218395618240819	2.15406199533194	0.20983076583506	-0.071766961039713	0.509587682919705	-0.256496324773513	0.291343550851198	-0.0790631187571489
TCGA-C5-A7CG-01	-0.356581817990258	-0.433207270985739	0.442983426557717	-0.133160133600514	0.513480239832285	0.886693492687577	0.736400030670006	-0.372533289535064	-1.25256251170348	0.265126126676931	-0.216020894618072	-0.738221616640639	1.34747486324292	1.03905832652914	0.418105732405927
TCGA-C5-A7CH-01	0.425330739846889	1.05330199045822	1.06263423516514	0.43767642837833	0.739660993183068	-0.523629129273333	-0.189934962385904	0.667231630297142	0.646575241003866	0.89967172364307	0.62387901083236	1.42910234977059	0.0188337507184135	0.167212210750039	-0.393604589964017
TCGA-C5-A7CJ-01	1.05331868602532	1.29095996420678	1.73466551750974	-0.430662779046884	1.79792900237558	1.00162511273441	-0.983669307807789	1.28972833515742	0.11975039561326	1.29799456249184	0.905856820406185	1.37996738594562	1.03929844129386	1.4287359555721	1.70958965128517
TCGA-C5-A7CK-01	0.884159372968942	1.28703612634272	0.577119951754244	0.815316847181283	0.422077071570202	1.30298013684203	0.919963212556871	1.44124586690708	1.80711866431444	-0.667116678149219	1.46678036233246	0.787579812493708	1.04623077630594	-0.410891354777169	0.664539132238754
TCGA-C5-A7CL-01	0.906264860259649	1.12339851590438	0.970063319535048	0.023412512332542	0.606302157605934	-0.0319627575647026	-0.236694887730018	0.999794176989651	2.11400616809725	0.82842232602058	0.776188877821188	0.99438128360699	1.21980916270717	0.617150667506354	0.0195584697422845
TCGA-C5-A7CM-01	0.929854731747576	0.251446594988827	-1.50259632354474	-0.759070914769836	-0.486762770807741	-1.90761161158699	-0.951506209872244	0.3578497359173	0.280571340673687	-1.16803404622256	0.776244881459317	-0.00523747749859765	-1.19785405591324	-0.365513771704086	0.353027424766559
TCGA-C5-A7CO-01	-1.81598414647932	-0.817468449151459	0.955867017058061	0.2411861245843	-0.442818735540349	0.302977241311416	0.798850849960937	-1.01251236744982	-1.19978143673801	-0.456841330859789	-0.724476389257484	-0.879175307864689	0.0799480142540066	-1.10743219901173	0.0548102781079327
TCGA-C5-A7UC-01	1.04430644672173	0.684482720981415	-0.31469364238204	0.121462921068697	-1.042997781143	-0.621236573492113	-0.711996670847839	0.300846282546381	0.54962177435397	0.577359184230874	0.134584332731645	0.853620084667334	-1.16753777354246	0.118092782210074	-1.7043502917492
TCGA-C5-A7UE-01	-1.54371946195529	-1.30058388177477	-0.388624521350076	0.350432066335463	-0.863771985275169	-0.654896509286857	-0.304506828494909	-1.20866614743776	-0.831176410948424	-0.364796037371147	-0.810829373662221	-1.07089627456361	-0.968433038389822	-0.0375306826769454	-0.895782421232319
TCGA-C5-A7UH-01	0.558912824767667	0.721334083255286	-0.373960816734708	0.868930764908083	-0.414698954617701	0.854169439759768	0.628149631092375	0.48655053798714	-0.303061678826039	0.262450221744805	0.539884480282398	0.407621044803294	0.663186092714558	-0.38029156769301	-0.613148850482501
TCGA-C5-A7UI-01	0.0725603235692031	-0.355293479627526	-0.246969804958501	-0.413915394403988	-1.17902794977986	-0.471721578925417	0.548055836080936	-0.569631637984859	0.244832187070112	0.491792961251731	-0.137677807268086	-0.845893629252708	-0.409310730671243	-0.331797312054753	-1.50406350543367
TCGA-C5-A7X3-01	0.5292614031193	0.444242094139589	-0.47063845724862	-1.3850668756684	0.320057101563192	-0.693892779315994	-0.790737410161955	1.00217524040549	-0.135848188675987	0.801320863590179	1.16720076587481	0.869524734240595	-0.488783093556063	0.790083728348234	-0.250644422279971
TCGA-C5-A7X5-01	-0.731932909845777	0.0678633388612413	-1.69112352849378	-0.0260214993351765	-0.868728567250969	0.507254931015663	-0.0794141834549128	0.318208018451846	-0.217123287629875	-0.878148860616472	0.399515631017209	0.273357035440724	-2.04396354600818	-1.45215020415286	-0.988258932072649
TCGA-C5-A7X8-01	1.06773008877693	1.60573013291549	-0.152629331960013	-0.791289018209007	1.44005483893353	-1.28412312481477	-0.94388296917858	2.06561346166997	-0.550206230386778	-0.373061846609993	1.63792328507282	1.22968218053239	1.43388404827554	0.247658104838941	1.60935106286133
TCGA-C5-A7XC-01	0.0444044037826221	0.486687530196346	0.0243334833906645	-0.961630778387883	1.39825783012891	-0.103098182528401	-1.08184419647467	0.914496703423862	-0.339775576491282	0.739895950955344	0.316331527914046	0.917453320558395	0.855988352771281	0.833239843104842	1.26590461628131
TCGA-C5-A8XH-01	-0.985712187147237	0.462308144864231	1.01235160589902	0.0829424247528359	0.978877046034038	0.0279232578834429	-0.273289002871026	0.356124897575023	-0.125148557734139	0.43345388190832	0.22316760139223	0.815514426620406	0.773790355851992	0.569068397258555	-0.0449924462015011
TCGA-C5-A8XI-01	-0.0559535453070139	0.876370673515586	1.89794018666362	-0.388811425497763	1.0648873174667	0.670855476241199	0.218480363079617	0.403558373171296	0.941415846065098	1.1961668831076	0.16140593769321	0.926137927946253	0.306087949494297	1.26149542072237	0.803878070041247
TCGA-C5-A8XJ-01	1.03235543520854	1.86444450814054	0.470703909586092	0.23841621026377	1.60729719846678	0.639442605202784	0.580125566378046	1.31260515206254	0.68741579198156	-0.556207024550768	1.38578632257442	1.02445449722035	1.51167618334373	-0.270858106968413	2.41450816728507
TCGA-C5-A8XK-01	0.338298130244547	0.507849166627672	-0.322830689507201	0.807289384992556	-0.535484080737913	0.655539446200548	0.405920613308038	0.155772982891594	-0.318483096761591	0.351825088016567	-0.0576231501925733	0.511376572698134	0.0544698090806835	-0.299823121906216	-0.720690034330108
TCGA-C5-A8YQ-01	-1.17308221892069	-1.12102260186964	-1.63984554775784	-2.11909689575702	-1.4204983659765	-0.787858619811878	-2.3287149084403	-1.20547597408669	-1.13086266834268	-1.00086655948373	-0.549936370492767	-1.43502073281206	-1.30819483226918	-1.27326365757181	-0.468687478092752
TCGA-C5-A8YR-01	-0.186688226583226	0.700569514344123	-0.940298007290321	-0.43756422318855	0.457554599898928	-0.598922170313497	0.486214110960993	0.458818722946871	1.33490837250265	0.941754023707477	0.0404520835493822	0.142481256276181	0.0661386223911871	0.426520167269095	-1.10349052727543
TCGA-C5-A8YT-01	1.71313795015054	1.21934980712727	-0.998449869058897	-1.24837413099856	1.24521233790213	-0.613963364596243	0.20985131354674	2.05240322573462	-1.74802675733304	-2.01278196060907	1.43297052694006	0.113755400731116	1.54395810962072	-1.19778270229482	1.76284452110443
TCGA-C5-A8ZZ-01	1.45948993931477	1.12338604604272	-0.696295182725517	0.853140942609936	0.61023132818163	0.201675981597837	1.03734291274576	1.85799880981386	-0.259091792854011	-1.27753149966503	2.0661215651338	0.447486832388615	0.94120486901427	-0.319591457513698	1.30184223477159
TCGA-C5-A901-01	-0.121832620772614	0.0906432168125568	0.139714391513092	-1.10302205741965	0.667412395250593	-0.625269379948548	-1.81260105838958	0.309895512991584	1.07646045217342	0.995364033950329	0.0765516868009676	0.705829834024449	-0.233724610300597	0.467921213144914	-0.260257855177138
TCGA-C5-A902-01	-0.723228704648272	-0.381800679641684	-0.771237872235398	0.342092173021686	-0.420385625004337	0.556459673114245	0.422983422232964	-0.942799634152911	-0.783969754168516	-0.835751241340654	-1.12801088490336	-1.20765267687146	-0.211967021262032	-0.802041607564001	-1.05214872933619
TCGA-C5-A905-01	-1.68477083397604	-2.05602567023774	0.0193488567558133	-0.355495923702557	-1.88928775607742	0.333873009787333	0.247124688651701	-1.56053938686432	-1.05236952454819	-1.34934899722199	-1.65365779476734	-1.49222748575015	-1.71928915072724	-2.2818978910222	-1.70152552232648
TCGA-C5-A907-01	-0.506406386964831	0.234300100480023	-0.866698474963016	-0.226364041212639	-0.657243156315828	-1.1203503930369	-0.147813789922546	0.162182992551966	0.297240705220835	0.50116061828253	0.176916523340862	0.535945326699945	-0.115377943285557	0.466786579156192	-1.08265425251714
TCGA-DG-A2KH-01	-2.1444999428275	-2.04566698583678	-0.944586612687256	0.457278661061474	-1.26310698037699	-0.0351445809429784	1.35687695211457	-2.05909545408351	0.166973312132944	-0.41876667873929	-2.31598322999442	-1.3696031835016	-1.60432933566549	-0.810127084665758	-0.537816322154074
TCGA-DG-A2KJ-01	-0.340454905041783	-1.9908368996724	-4.33694115914783	-2.25721286324167	-3.08122993261106	-5.49651721016401	-1.47310592955058	-1.58010488794753	-1.97190702692425	-0.960309408190947	-0.885499619010775	-2.08592534185699	-2.75671377995289	-2.37595826772406	-1.40998115818232
TCGA-DG-A2KK-01	-1.11227462303657	-0.490360545267375	0.401925095207714	0.466063407997062	-0.335720673197205	0.703531664868488	1.33403122423091	-0.141896611580788	1.45772983739004	0.353134132246637	-0.243901226784237	-0.133487663055673	-0.419605032940313	0.307031532204573	0.243104252481408
TCGA-DG-A2KL-01	1.44391306209028	1.38976806409358	1.15765209995121	0.0824220110348954	1.27132576928799	0.782159685316412	-0.360419727787382	2.05727270746276	1.38593500870485	1.44877672843711	2.11939604237599	1.57133650431545	0.852956547538507	1.36990845702712	0.939518350328772
TCGA-DG-A2KM-01	0.598872500671738	0.106754793382833	0.893848948119739	-1.38032784223134	1.18956345188907	0.422381907471444	-1.19005433635452	0.617881588237965	0.000204190993479888	1.39529622663985	0.401924274205044	0.308734694986707	1.59545768054021	1.44200140385313	0.249295281745308
TCGA-DR-A0ZL-01	-1.37643700298182	-1.32582467772235	0.0694775977670033	0.810464520334064	-1.40572582047424	0.386889783460152	0.448822047926051	-1.24903885937597	-0.822930761572736	-0.596760426817025	-0.970072931792324	-0.958195017328472	-1.39205088995557	-1.09070134059879	-1.15944048652069
TCGA-DR-A0ZM-01	-0.474126980021334	-0.602004588193409	1.27859726774529	-3.29033200261833	-0.447463701632738	-2.15665659594546	-3.0115396591887	-1.128274432583	-0.629142529536386	0.0987560581284231	-0.337394981918452	-0.225794378656555	-0.137469054552192	0.886419779062163	-0.0714374886063166
TCGA-DS-A0VK-01	0.355779214125765	0.515300029173719	1.47164867361813	-1.12882065287424	0.18699769181173	-1.01996623847698	-0.76889444083183	0.532935534346945	-0.328882361710615	-0.424671532669998	0.303818682873554	0.660941504045756	-1.1623524567165	-0.00133110892487929	0.143350599942426
TCGA-DS-A0VL-01	-0.0482190784175527	-0.043336464953077	1.06269789219814	0.00757196776722882	-0.150232656982129	0.974522336025259	0.0456892758302776	-0.556227936222936	-0.134474042746791	0.380151815927832	-0.468980519841869	0.20135926741598	-0.236327259470099	0.753110709622588	0.490519435587865
TCGA-DS-A0VM-01	1.13327400096347	0.541330460665474	1.26399510970304	1.2731839012458	-0.204301690788723	0.406646068807325	0.72700615946864	1.1352447189776	-0.54893291979909	-0.0795205708415721	1.41360642243405	1.26144729059591	0.277508199414438	0.104441036123464	-1.16988693668802
TCGA-DS-A0VN-01	0.829439924981627	1.06546365901276	1.09011692861686	1.32719248801157	0.723361052479194	0.930442408571159	-0.194692184550567	1.03399998686622	0.497108631291221	1.3972142000249	1.45284840850217	1.15703344331739	1.76306005109358	1.38560898602174	-0.00049330505607854
TCGA-DS-A1O9-01	1.17428488197157	1.34457654066896	0.745975401049694	0.665915470618895	0.968439444678248	0.176430885229462	-0.494368982881513	1.15191629834774	1.50795079402072	1.02155444823402	1.37129915288068	1.07108880338925	1.08107656245771	1.12589051483954	0.0230276444219174
TCGA-DS-A1OA-01	0.287982819471074	0.13364696012759	1.00186827478187	-0.409910247604074	0.644169046380158	0.725865308695392	0.00747616795993382	0.510136720063051	-0.355087765765819	0.623508963816377	0.681706617641853	0.575788361254108	0.798524223924664	0.366788606546375	0.362533323820556
TCGA-DS-A1OB-01	-0.663332008322913	-0.21801576400922	0.386931604049724	0.506119472449049	-0.34628602140507	0.527867475055332	0.953413324315383	0.0200768823338806	-0.147432227930582	-0.313011519935653	0.257171968754591	-0.169624598325403	-0.150101295870434	0.201939874631993	0.261005495768238
TCGA-DS-A1OC-01	-0.635480277298517	0.479214752792774	1.01536660608323	-0.252491752134943	0.652772928464636	0.121669170840149	0.214666820069092	-0.205069461346957	1.37858648206471	0.893630086288093	-0.468270086906225	0.512190076453674	0.0116026580162796	0.746318290406658	0.370184496295811
TCGA-DS-A1OD-01	-0.039269849888809	0.631985378684957	1.78831257342909	0.440799150477248	1.76926112667994	1.48846692047181	1.37249401016531	0.427410159645795	-0.918671751329155	1.63053965161605	0.5370417454052	0.162077250569458	2.22285262416282	2.17614453466524	1.20302627775335
TCGA-DS-A3LQ-01	0.992754279863231	0.655882570499675	-0.8588828975559	-0.152534799894612	0.0026244812891206	-0.279345337987751	0.140065284222963	0.984833255414063	-0.613501262563171	-0.234210586487304	1.36338282047213	0.399014604812358	0.205942261410737	-0.242720678434779	0.444772048123594
TCGA-DS-A5RQ-01	-0.467842797765163	0.352229267376363	2.02192886545334	-0.479244165617615	0.589433055551705	-0.173888780418752	-0.818638086998398	-0.0135435332652849	0.398465426589026	1.11787668257529	-0.0133793689175998	0.464298588458612	-0.198063093012206	0.775626615178344	0.304256953220862
TCGA-DS-A7WF-01	1.50153586380333	0.505601651884949	0.174902998349005	0.034025076420885	0.595683248615375	0.375983489717334	0.777298687981516	0.901110704679792	-0.628485524579826	-0.559560358995493	0.266106174342279	-0.06344151131803	-0.122744030071466	0.406572125812264	0.183197453241205
TCGA-DS-A7WH-01	1.45412442481675	1.85157002674599	0.898101408654767	-0.348190098392336	1.42450117036044	-0.646756670298092	-1.5686160732002	1.87634826216127	0.893483689744568	1.21496791928693	1.45089053160898	2.86033975519059	0.53861711112126	1.13367635325303	0.675609996881675
TCGA-DS-A7WI-01	-0.21850837868053	-0.731637180020744	-0.0517534289708598	-0.859093689715068	-1.28096671826136	-1.14430369688836	-0.472822947987652	-0.965319418393513	0.928512038735995	1.21649943173709	-0.638558182777387	-0.0976644156023475	-1.50365925922314	0.165467132008625	-0.655392238837769
TCGA-EA-A1QS-01	1.96836044887011	2.41793713044824	0.795459481264764	-2.79134199889401	2.06257582941641	-1.29819355132914	-1.66921819461074	2.38549251660367	0.561979712087593	0.13719879260919	2.19471142001596	1.84907486244003	-0.488563763035553	0.784102961088156	1.30965942561878
TCGA-EA-A1QT-01	-0.989018449108281	-0.92894465712389	-1.42876553644718	1.84259167565884	-1.03352229706986	1.11067314933747	1.68077718569912	-0.400261826512448	-0.904155602216413	0.263230506446009	-0.377609855137541	-0.823465745242095	0.00511703870657278	0.0689630929627524	-1.42213810463811
TCGA-EA-A3HQ-01	0.183971254298935	0.111987452407577	-0.201980499065655	1.41996317051846	-0.239279077685889	1.69362087671899	0.654871419009499	0.17576698136678	-0.47293829975238	0.258399990830223	0.403747472295524	-0.00681641371685501	0.413402526261163	-0.278099183974081	-0.222616016251083
TCGA-EA-A3HR-01	-0.269554337316414	0.277261225087445	0.366290881003718	0.106556554923805	0.943207692949048	0.440136157283318	-0.127294999252891	-0.0997812015858691	0.724043376800035	-0.26988283773291	-0.148647647045363	0.596636864480809	0.598570105053434	0.241773085488058	1.1108731478715
TCGA-EA-A3HS-01	-0.287211737881899	-0.186154886131821	-0.45260809124489	-0.529235872133918	0.0859354930540115	0.702976746080841	-0.476813563194424	0.238741144058079	0.150477679039602	-0.0502181037652052	-0.0790429577362403	-0.376775937345425	-0.0996207643324305	-0.528378081915265	-0.129860307337145
TCGA-EA-A3HT-01	1.12544138584113	1.44306378791483	1.62516674293211	-0.176075523427237	1.3840319217809	0.377993954214443	-0.780325745703413	1.80431951571771	1.70296330787642	1.3767489293018	1.83862071649386	1.85019559883199	0.546591540350809	1.61276607068246	0.600569828728431
TCGA-EA-A3HU-01	0.018632629274744	0.128839975855166	1.22021916438089	0.267065659504437	0.32299112713378	0.951195175175636	0.244742142708528	-0.144871116727468	1.55063982302974	0.351503880743217	-0.138148704878733	0.166740835607898	0.809269008787581	0.459136421374874	-0.498204247643094
TCGA-EA-A3QD-01	0.553293821393478	0.150517536605584	-0.0592800516491866	0.144099294738638	0.375450912749177	0.636306562292198	0.424798232697263	0.489607533288868	-0.647338873888187	0.529935609196197	0.978159800730205	-0.21323147245021	1.48859608592831	0.721549360776228	0.926085653796078
TCGA-EA-A3QE-01	-0.499617050639545	-0.25143885839566	1.32699260734599	-1.05282401964453	1.03167651339915	-0.198762882744855	-1.18930154214154	-0.322504417688785	0.626249118966641	1.41130754396315	-0.375522930218674	0.398092787712432	0.852011899700737	1.17923921030895	0.0585805112104747
TCGA-EA-A3Y4-01	1.16332989359078	0.294596335663009	0.776301324111277	-1.67859278141945	0.179392969705863	-0.971511859183075	-1.19544519907452	0.0834390161482357	0.699054523178391	1.96856260167266	0.20132763113942	0.76423070269264	0.336755218729269	1.98465682430928	-0.383466896969092
TCGA-EA-A410-01	1.28951333911339	1.38983758494018	0.751177505656718	0.778113454964923	0.365303953293319	0.51862366490014	1.15953369850252	1.67661038322916	-1.68499976296876	-1.62857767062448	1.07909320257554	-0.126559473578334	1.53355170383763	-0.544969652259411	1.43551669147499
TCGA-EA-A411-01	1.67523120029366	1.34964604661689	0.954698722536177	0.477332488144005	1.37112379850464	0.672355137052136	0.183305600277159	1.79585096929014	-0.326105869159196	0.0381076949382877	1.85320709962167	1.62119513372186	1.53645677275779	0.346984521581663	1.21615961884808
TCGA-EA-A439-01	1.62663666817153	1.11512080884789	0.324737446712178	1.81411606848543	1.176271327464	1.30987530662968	1.21602458427803	1.8589015831587	-0.470513984400492	-0.837096841126824	2.50321684839503	0.946488294119294	1.85576087854266	0.483673960122416	2.0786101302264
TCGA-EA-A43B-01	1.26636631703792	0.265105066749394	0.242334895479049	-0.286769884926121	-0.0369003699777542	-0.480124436315517	-0.549041791182292	0.492223033512972	0.889543768264086	0.985252736728777	0.592868538879759	0.806835393330459	0.48038361212329	0.386106857025924	-0.510410088670711
TCGA-EA-A44S-01	-1.1272752434717	-1.54772705935816	-0.262678223465099	0.857144706237814	-1.03499115420031	0.560837635026097	-0.343122003059045	-0.765164730254568	-0.488405422556118	-0.455778285065527	-0.306917884168771	-1.51455646288074	0.10420026964372	-0.604355405818071	-0.87504127028906
TCGA-EA-A4BA-01	1.30084473866388	0.416086691777347	-1.04004393839514	-0.987134957959959	0.222792034508824	-0.678888891582058	-0.380905809542027	0.889267324141201	-1.19978424168212	-2.02827951037861	1.15631981659236	0.10899800676713	0.393124855238097	-1.33154710080544	1.86731500302713
TCGA-EA-A50E-01	1.58704039775041	1.54868608109265	-0.317920893580991	0.161966996847693	0.927976274960396	-0.26972755245247	-0.764712328551746	1.65847451127668	0.901768484556294	0.580870061511508	1.84155245950622	1.32362308511334	1.02935445431621	0.772074223376063	1.14319994424557
TCGA-EA-A556-01	0.634620871340878	0.52540895788066	-0.955362609776541	-1.50234820146477	0.912078966984116	-0.733836745829729	-0.885011698174982	1.13038519314899	-0.762362977058068	-0.600619476381322	1.39109690769681	-0.0276738707930305	0.709318323910236	-0.183524488650838	1.56046676487981
TCGA-EA-A5FO-01	-1.49633617922196	-1.39207974100166	-0.35928437168799	1.30044215457517	-1.59564862349342	0.0746733630619264	1.29078349034921	-1.64353630012857	0.740624200100564	-2.02974203170752	-2.00788499310986	-1.72267116638541	-1.35706566236386	-1.45239849427791	-1.56944880969136
TCGA-EA-A5O9-01	-1.15571915538333	-1.79060605823633	-0.524313519481093	0.830194185173836	-1.8594025041866	0.108596058266194	-0.418550828026579	-1.65066572571488	0.355635462294041	-0.62773427948564	-1.11558632209333	-1.41172941128305	-1.49705961808804	-0.579387356983373	-1.94946176289011
TCGA-EA-A5ZD-01	0.127431008006476	-0.0894028145813318	0.466168799071529	0.248604376247411	-0.267737780867973	0.598901902497095	-0.304166091064793	-0.069971715795551	-0.869078705351494	0.721154166359824	0.00690985552046291	0.627825871943892	-0.186085601454368	0.484983140748952	-0.531835292042564
TCGA-EA-A5ZE-01	0.448907630549555	0.527348207894125	0.413088868773709	-0.24370320487686	0.432806549778422	0.0758772816117923	-0.140130104924632	0.68525192127547	-0.906958125973108	-0.482333321302643	0.950089769195134	0.153961145752622	0.570629245788584	0.535804937994578	0.75503574077837
TCGA-EA-A5ZF-01	0.899151403661802	0.545098490418437	-0.978789330725235	1.09322024334438	0.475132034109204	0.130710037455043	1.26071267051244	1.31459112771899	-0.922446890037724	-0.883434129872814	1.59882510724443	0.737481500592153	0.15925627657617	-0.455814578075694	1.14597704029713
TCGA-EA-A6QX-01	-0.519313280964587	-0.600159300684914	1.88253055394501	-0.211853259161102	-0.314944930642347	0.350113451482723	-0.0236094313533841	-0.579962734410607	-0.371203265882077	-0.272809663884154	-0.17306824267358	-0.236029484611362	0.138468211179769	-0.194549654112145	-0.0577526894663057
TCGA-EA-A78R-01	0.578236034421717	0.357770878871173	0.131635697531204	0.615534979860189	-0.0615724721731141	-0.104599508216889	0.347768387784698	0.520889696653192	0.425823577948935	0.551411022661272	1.19907250915262	0.866731399139058	0.255219617204134	0.221409952225637	-0.368060462116435
TCGA-EA-A97N-01	1.20612167118206	0.99197745377467	1.61280076323798	0.125433318926056	1.09990293865487	0.921247702286131	0.0397312090681784	1.22174690270482	0.49860068747307	-0.172776090742495	1.13619872276089	1.13881259120744	-0.00710526008170472	0.125604096865702	1.12451901190067
TCGA-EK-A2GZ-01	0.581012221215393	0.761763409123484	0.83849480607207	-0.44611834027525	0.856903202626694	0.728439030539156	-0.0700557490569472	0.276053053903905	1.39911486092725	0.484596462341521	0.212896343426959	0.929303906585473	-0.228235576909926	1.22934502655364	0.0520200485352258
TCGA-EK-A2H0-01	-1.15528549989904	-1.18353963601621	-0.685321923103178	0.343657338085727	-1.89984834415152	0.177224925292849	0.953789592693519	-1.4466876003742	0.0103914339400524	-0.988805096765993	-1.39966161229809	-1.09106339702771	-1.72836450862934	0.00235654026102202	-1.73288970799154
TCGA-EK-A2H1-01	0.994434387515973	1.86524404363738	0.748276901571099	-0.278740848742804	0.990671422568478	-0.209131607708089	0.254156608141529	1.53574134569743	1.22534898160311	2.23700550228639	1.80907818592454	1.97567435683902	0.153169351537433	2.21346831059819	0.0141185883090313
TCGA-EK-A2IP-01	1.71857834790483	0.399466539169706	0.41004752371798	-0.0642300563507182	0.082116423582474	-0.643871544029944	0.00505568749895941	0.0863944745299769	-0.317777494286509	-0.0873586178886192	-0.0797783005564562	0.702482040106598	-0.672720379103449	0.0707605910780338	0.300860450392186
TCGA-EK-A2IR-01	-0.629805320785338	-1.04766248167258	-1.29716652598813	-0.185078810378693	-1.33297984312684	-1.13881554116531	1.21054856179339	-1.07849571130469	-0.921361043380694	-1.95332941047248	-0.554127960538336	-1.53080127514578	-2.17095157205015	-1.71566590291566	-1.26109094337096
TCGA-EK-A2PG-01	-2.29944830296844	-1.79118951545306	-1.28969550834285	0.686597972321879	-1.99660851992876	-0.0549123015116319	0.619802452088074	-2.53739534604343	0.498477842835538	-1.47281336348191	-2.33608037558265	-1.78999111986534	-1.27658254033248	-1.11437757018413	-1.67867548644813
TCGA-EK-A2PI-01	-0.231673472831316	-0.0298898246565487	-0.497594687493654	0.664983922518324	0.031155571206345	0.363083102691885	0.459585331779959	0.679557837592842	0.560806042712991	-0.936118903612405	0.930785296026832	-0.277497310349642	-0.254855555016408	-0.864834414939731	0.370648310431174
TCGA-EK-A2PK-01	1.53064381161703	0.62992960667634	-1.24705755953485	-1.82633800981221	-0.49011891864784	-1.16706636113995	-1.28146370022172	0.181139004055701	-1.22528650995824	0.861230231493801	-0.0235816264957661	0.219250804421859	-0.302530791820907	1.29404766851355	-0.683989314042931
TCGA-EK-A2PL-01	-0.78266518032704	-0.999727922273979	0.0822301644462527	-1.29799825187047	-1.27399383841825	-1.21473278912136	-1.38456566101226	-1.09977231169231	-0.172338882954464	-0.436237328804926	-1.18892739172297	-0.983300411608447	-1.0204139594471	0.125917166122809	-1.54516645772679
TCGA-EK-A2PM-01	-0.426252790188099	-0.863908430387827	-1.45139648752387	0.0863215659218893	-2.48912425356189	-1.13540313444513	0.116451408868025	-0.104943838469913	0.103034155237184	-2.39150008909123	0.253155819659179	-1.94173368083969	-2.51958985358299	-2.40600652387958	-1.32937862065853
TCGA-EK-A2R7-01	-0.191903993669752	-0.290184507555176	0.507632567297595	1.23745139725847	0.915937504229407	0.83997589782275	1.74004045145925	0.362352301516604	-0.814605885681667	-0.429092263685528	0.0541615065544592	0.0637073423948719	1.90443764937696	0.162728796164842	1.51159991606337
TCGA-EK-A2R8-01	0.966641514038568	1.53601700075242	-0.778378708320329	1.27648068596554	0.131135012409593	0.982684194693317	1.10821897345411	1.04119437230089	1.49912494054775	0.229498532442899	0.924411174581264	1.90795062134088	0.0168426567779883	0.616640646863472	-0.263697001222452
TCGA-EK-A2R9-01	0.738930649553036	1.83410879001085	0.553920902306376	0.678968015665831	1.46317975251577	0.950635922428786	0.926554202453875	1.6576723499478	0.233278308163308	0.408433646127517	1.64568093617495	1.05099619923059	2.5592013986184	0.732234839394868	2.18122130453677
TCGA-EK-A2RA-01	-2.26142417203882	-1.06454079042645	0.549754424703356	1.32172356996435	-0.223011322908521	1.1970129490625	0.405010715549048	-1.41672997866337	-0.459995606796222	0.230954062455615	-1.37250099890239	-0.787196326621196	0.779876307929196	0.291521394652524	0.201398032776288
TCGA-EK-A2RB-01	-1.27909949287997	-1.82074640293081	-1.02637709208688	1.00876489575492	-1.95682909611986	0.400965852575366	0.752385910067324	-1.29936355908963	-1.6367564127437	-1.27298916860366	-0.703609021858171	-1.97358780712619	-1.15178848545245	-1.71643416739248	-2.18918900317339
TCGA-EK-A2RC-01	0.207131461834303	0.0317323416438241	1.46762642630849	-0.221025951652593	0.1765672694211	0.569688389923301	0.161069595604254	0.607903544974919	-0.365866058262623	0.668012419802731	0.818466441822532	0.284022368878438	0.338003792793494	1.27676194516865	0.514674064089861
TCGA-EK-A2RE-01	0.479193742327709	0.455819571312433	0.0878152942212402	0.315070578523445	-0.2613328792312	-0.45254676733387	-0.305831757238226	0.520273962370079	0.788135217974233	0.364808249993996	0.408378743086206	0.472078339111996	-0.309307107607391	-0.0835325434442127	-1.06733256311118
TCGA-EK-A2RJ-01	0.0968465583363154	0.605237044606969	-0.514931914261472	-2.15269031253046	-0.222543247619322	-1.87995278776549	-1.88517365356298	-0.541844372804705	1.48263419649683	1.29011470029062	-0.327378169050478	-0.332711302697014	-0.554341494378997	1.289834620927	-1.32421391766648
TCGA-EK-A2RK-01	-1.01223538853755	-0.714492253985431	0.556785857891317	0.175967268133429	-0.377625419022566	-0.0836532986736285	0.456483726138769	-0.982708075313435	-0.393884184675672	-0.825207488552581	-0.577459813806103	-1.19595635079212	-0.844766188227672	-0.119731180236964	-0.253039458905688
TCGA-EK-A2RL-01	-0.599278009912426	-1.14145154862416	-1.05563892541572	1.43789969116879	-0.817863055338791	0.158224464545593	1.54991284152311	-0.400228255994854	-0.85873284058106	-1.80678418043293	-0.415484824740898	-0.891594915638697	-0.464561934559824	-0.789963703433774	-0.0791494132627899
TCGA-EK-A2RM-01	0.532215245339901	0.321348657244957	0.308869240575399	-0.913118036247418	0.397410959317007	-1.6908500401135	-0.921391620856835	1.16656411527251	0.160814612007452	0.753777746577332	1.54337290840478	1.06512740241894	0.0429962470137271	0.393402431989731	-0.647377215932737
TCGA-EK-A2RN-01	-1.16822387187273	-1.58615325092283	-0.409432519609502	-1.75795123138442	-0.051913613637541	-0.701096616033451	-2.28669872221425	-1.55059639214211	0.432275556742963	-0.0606187543407425	-1.48753706187268	-1.42739459847689	-1.45471647958247	0.370088497841997	-1.32601453415441
TCGA-EK-A2RO-01	0.543043448727904	0.76867035026442	2.13148853859747	1.07621262123706	0.414291872969865	1.17162726754078	0.327323745417555	1.3896759950678	2.5885756955929	1.12214896750767	1.97296470934317	1.14765855054165	0.26809498003495	0.976334776369746	0.448295260218105
TCGA-EK-A3GJ-01	-1.82740302414466	-1.16120995704428	0.167080946793648	0.988056975010898	-1.28415508194979	0.736788931433729	0.882515042402669	-1.67141281509799	0.127506410965126	0.597572438191814	-1.23922937383669	-1.11774745137513	-0.711768071156415	-0.138252872851847	-1.96423475185336
TCGA-EK-A3GK-01	-0.256987304451817	-1.93256212042029	0.318092213628681	0.63039294159069	-0.593954822552553	0.0421256392598587	0.079439352329017	-1.85608237468823	-1.10911784727274	-0.600739647098752	-2.02162063691407	-0.632083409712465	0.00852447448242915	0.0411323649007402	-0.558601151741883
TCGA-EK-A3GM-01	-1.02189666188605	-0.771719303888161	-1.50290537387581	-1.95295643844196	-0.704403609379989	-1.33640095135785	-1.77080352707765	-1.48703847753096	0.6640431742996	0.439126287932291	-1.50975458053589	-0.75367936968607	-2.41424968767202	-0.373571706950238	-0.655199948524031
TCGA-EK-A3GN-01	-0.681448987196771	-1.08410970403673	-0.145200541266086	1.38018566521658	-1.40554166557767	0.0225011186845189	0.307450229272652	-0.510884853857832	-0.237466187370007	-1.10899462625108	-0.500921580862092	-0.671589751415973	-0.589013729745778	-1.72105901903573	-1.34525662719006
TCGA-EX-A1H5-01	-0.100116293564261	-0.0885096488438895	-0.099344297953251	1.52313437380909	-0.360485333630894	0.911009130970196	1.40408771721373	-0.518763159254674	-0.418593655934225	-1.38870936467458	-0.0413156568450138	-0.562814221281794	0.535361805532834	-0.153660998498025	0.403547178685072
TCGA-EX-A1H6-01	0.723313966287813	-0.704228314999787	0.0989219329851586	-1.34751739624191	0.28380332199797	-1.2367135307057	-0.298563922474963	0.163597431969581	-1.71444224232136	-0.935149089137504	-0.475084583767633	-0.068338673813527	-0.0801469865133289	-0.25873064469001	0.56691205469209
TCGA-EX-A3L1-01	1.5751740257596	1.89014388229724	1.37819719837428	-0.933524770211699	1.22502230638387	-1.01613716279822	-1.37085555334156	1.51765205525263	2.69322587396024	2.18122118389243	1.0286006834755	2.77047219610751	0.569119364395423	1.92419213078606	-0.155263937906043
TCGA-EX-A449-01	-0.493680862883216	-2.25780454195358	-1.0118357460623	0.719685747802416	-1.92965232102963	-1.15460344940017	0.768733309031369	-1.58067110093745	-1.13264318530852	-2.14231134214322	-1.86568167485274	-2.44751584120027	-1.21042914194234	-2.30446091101835	-1.52036416498302
TCGA-EX-A69L-01	-0.0182404314307176	0.111874697733214	0.793234548346433	0.362717981188395	-0.0184562339057221	0.877161760358035	0.367523126466163	0.198921596423846	-0.242856858713688	0.707143039925546	0.306702242138144	0.255923354930143	0.418399332843058	0.819600795702731	0.163380779372843
TCGA-EX-A69M-01	-0.693924489354321	-0.356417489844773	-0.342507471650421	-1.11652755302748	-0.893215103962841	-0.338298222064389	-0.0091639804238283	-1.26651147609732	-0.347256969776368	0.648280144767012	-1.19588799787813	-0.681037005920318	-0.454647955887351	0.531271676682648	-0.0711480775225404
TCGA-EX-A8YF-01	-0.855411224173654	-0.958026705666392	-0.289401697280717	-0.368188731314179	-0.837949906410527	-0.0904371469393407	-0.0525093388178359	-0.72618467986591	-1.84074917445656	-0.730374037453148	-0.862454309096397	-1.06246499220201	-0.360392947577673	-0.58646366013569	0.125680188486918
TCGA-FU-A23K-01	0.620789347929619	-0.224899680755146	-1.38505356402427	0.899231313487834	-0.701676502837788	-0.0793092739737159	1.63351443932063	0.106766905839863	-1.25296225943137	-0.707913501102933	0.988722497573813	-0.903855650012758	0.633643549228133	-0.49739385661756	-0.0807533580580689
TCGA-FU-A23L-01	-0.579659789138899	0.19210243482113	1.91227171021878	-0.240832189968962	0.982332375881783	1.3921827167285	0.184651035639975	-0.164192131479148	-1.02372426028974	0.647891771175896	-0.360153044233339	0.597252038086678	0.766541094181314	1.3310367313883	1.37427263300374
TCGA-FU-A2QG-01	-1.14801835586422	-0.110503797512706	0.511134960180303	-0.103276795216834	-0.612144124100673	0.125062117013334	-0.319636556335991	-0.716318772962416	-0.642940564302966	-0.107815204684268	-1.08213469353586	0.0115142523013526	-0.200197753768184	-0.982141962628514	-1.07593487901298
TCGA-FU-A3EO-01	-0.659660332397475	-1.59734497679673	0.0602669279625289	-1.05990763131324	-1.87907779420264	-2.85627925488522	-0.929442000685716	-0.863305427046597	-1.37282499976076	-0.508527690612408	-0.691892925383958	-0.685238421619363	-1.81967603780005	-1.4484282706064	-1.16966772239053
TCGA-FU-A3HY-01	0.603715079694156	-0.621446247536962	0.991837260416312	1.13703469518924	-0.536248797055111	0.551140285251619	0.351465820506503	-0.113851718991302	0.356668295010803	-0.406700048131829	-0.37453523953648	0.503546569717783	-0.362136902268747	-0.482685395208583	-1.34177788786757
TCGA-FU-A3HZ-01	0.472468649732477	-0.12290379312725	-1.40770581572923	0.265641268047225	0.457946798913007	0.17376276380233	1.06107972906191	0.503113638729532	-0.390823233722469	-1.97132864408609	0.137095920786353	-1.13355849170589	1.20075068034444	-1.09338524929874	1.14237312647755
TCGA-FU-A3NI-01	-0.085368694975132	-0.676754521145108	-0.00310577808370791	0.734274672661452	-0.288854710557958	1.30093824979687	0.557474728616648	0.140444771677712	-1.04716866600696	-0.927630184135721	0.307841074202147	-0.443001103941131	0.24697134352852	-0.689324586224784	-0.127359185487434
TCGA-FU-A3TQ-01	0.406541592516872	1.06071740119254	1.96386917522785	0.299130178964014	0.775302025033718	0.569472059438323	-0.293331145479125	0.3672973523878	1.01844996317721	1.19595445103125	0.241950216571076	0.917358060602751	-0.134802430470912	0.971988154160493	0.990430993203854
TCGA-FU-A3TX-01	0.0608830604799316	1.14320704517677	-0.138186872779911	0.711127811155509	0.760932429356339	1.4039696388273	1.72973408410739	-0.240235714083702	0.320280006180605	0.738705383179044	-0.285538384854135	-0.536362242589209	0.466431278686192	0.103880335355351	0.643077659901272
TCGA-FU-A3WB-01	-0.085152885287366	-0.287092907694446	-0.273015765670232	2.42682782808824	-0.434537181569309	1.50842618991837	2.18870923886986	0.196380703482031	-0.694653451017122	-1.30996099608675	0.48545117417144	-0.767793253079489	-0.244950025057045	-1.05520494601168	0.0209513603592572
TCGA-FU-A3YQ-01	0.819725480762313	0.818232061637807	0.830298486314802	-0.206569890980406	1.0473278813755	0.302042813514859	0.00365468682877726	1.09766791725915	-0.345942205920745	1.42544987613609	0.790992317850955	1.20476683961743	1.15502719361162	2.01051173767705	0.591170048786644
TCGA-FU-A40J-01	-0.222292239248284	-0.430376518546255	0.107935480066224	-0.402609366968711	0.554085793583914	0.350853331471654	0.459476977086587	0.191295131010767	-1.28607046746168	-0.298098521147349	-0.196942301148732	0.0791374850030797	0.0149929923201083	0.731495419675139	0.946609980581831
TCGA-FU-A57G-01	2.14206563190872	2.94604744999214	-1.34349376802399	-3.64362559929449	1.17017495635029	-2.67011540166747	-2.33707201297737	1.80484808826739	0.027887770811497	0.272324974753106	1.71556004618352	1.1766486050155	0.0787914887155518	1.51861207131945	2.09367219343272
TCGA-FU-A5XV-01	-0.210299812799616	0.29382435091703	1.32997072515392	-0.608953343463819	0.141108083499004	-0.74531200011436	-0.882357763265653	-0.384547002705292	0.465382488565072	0.490596133622866	-0.54957618816658	0.558707966171336	-0.557028142092869	0.534502816695407	-0.0579042816653661
TCGA-FU-A770-01	0.283221073916637	-0.0937144686247663	0.724669106418891	0.33926896654776	0.429868860503177	-0.333231780753608	0.468464073594646	-0.159053203329674	-0.114609593991332	0.528242250227061	-0.746985501828931	0.690135889067262	-0.393995303865883	0.472176442320527	0.374873686368608
TCGA-GH-A9DA-01	-0.795964816758367	0.300129435950821	0.487275178484681	0.29120355328134	0.0702108476775812	0.798357731029561	0.0447579269314805	0.669802482343864	1.10398262905307	1.33330650978791	0.679066673040401	1.36487898306083	-0.448080255876643	0.917508556985033	-0.836658581467213
TCGA-HG-A2PA-01	0.318165293673756	1.52450622913232	1.02296927485246	-0.528391042973842	1.84580998867661	-0.39337467356517	-0.838192877878073	0.885018167955242	0.561465253563657	1.48549096918364	0.379676937365141	1.82007976480844	0.978188083176253	1.86268582831159	1.6510271069471
TCGA-HM-A3JJ-01	1.96974899607868	1.04215723688357	1.7403671316512	-0.587952973941877	1.00039031904909	0.238587848876945	0.0119716926745821	1.43560823242822	-0.884613686620992	0.582727472406539	1.44236245578899	1.51281098358633	0.91089766106587	0.567373992911735	0.326376082332729
TCGA-HM-A3JK-01	1.54198384161229	1.25698300369641	0.819318619392177	-1.35733459463032	1.26262324716401	0.077079042222337	-0.103151595379882	1.75615351514687	0.327283269849837	0.137375918621352	1.95760392771649	1.05982594027725	-0.0538312884374963	0.222698566001687	1.47962575311947
TCGA-HM-A4S6-01	-0.083065269849119	-0.3530645584251	1.36636851972344	0.482979142243375	0.403733698583055	0.105821977913611	-0.132723330378756	0.124839153067826	0.305529734422535	-0.19058937809325	0.311163883775903	-0.211665153413867	0.0557214400880229	-0.196478980642861	0.361867203566208
TCGA-HM-A6W2-01	0.325324215547915	-0.0329012692214492	-2.03951205218405	-0.733747855532597	-0.248432870779661	-0.75193591556107	-0.264964877386385	0.546942840943358	-0.982696568736007	-1.40695409935076	0.865879266040545	-1.356845905204	0.631779234655855	-0.557165776995789	1.46179466946437
TCGA-HM-A6W2-06	0.86776283388479	-0.49578940706184	-2.04381915683821	0.208051526845416	-0.355049319653071	-0.390295839013797	0.487658858138257	0.0586458880280941	0.803194588947596	-1.39593873841368	-0.449941422290499	-1.27720905935841	0.246140502706449	-2.2214526697976	0.326977170283304
TCGA-IR-A3L7-01	0.0261160048767017	-0.832490569671866	-0.132544492804409	0.297695017497395	-0.531126543317372	0.0715561351734614	1.06450574822468	-0.217002242458319	-1.08782731958557	-1.78480054047144	-0.423413317876908	-1.03447528505993	-0.812017502959933	-1.59987528048655	0.286253821541073
TCGA-IR-A3LA-01	-0.17770217356876	-1.04501374013633	-1.63201367919822	0.857828573270072	-0.540305233509118	0.0146698747919773	0.454317624056086	-0.0565444255316542	-1.74380687926197	-1.2468496059142	-0.0163242062565733	-1.19024051383387	0.634405945786506	-1.38505343139056	0.22552644731391
TCGA-IR-A3LB-01	0.93036483248347	1.15626917767871	1.47366827498958	-1.44467209692865	1.84327386325755	-0.515361131851547	-1.23458894687704	1.79731308980164	0.955367354797037	0.930770958432112	1.38363966577641	2.18570276440617	0.339146568639864	1.56267785772974	2.22596035873891
TCGA-IR-A3LC-01	-1.04978404526949	-0.507051133940817	-0.699950022862148	0.792986863023328	-1.00686235198825	0.349745075212404	0.90646463209193	-0.381550065063482	-0.857102227441086	-0.1021036378158	-0.34489779829668	-0.680845975811122	-1.13375610732321	-0.725971417853588	-0.665060656794997
TCGA-IR-A3LF-01	-0.22401705162585	-0.00230148316003025	0.0243046019727236	0.395294946261198	1.16026869872631	0.130582929649182	0.700758247150086	0.208531048678575	-1.83096274627503	-0.508798446999204	-0.43366078217286	0.0292219592421962	0.951005024759215	0.0368343037086493	2.0896742147763
TCGA-IR-A3LH-01	0.704446528050642	1.22614395579131	0.0413014499528702	-0.693403103178161	1.62671594942316	-0.19768612477654	-0.253592983149555	1.67917379637677	0.861722330489947	1.55795994251339	1.87773132475614	1.64017453960075	1.67668623665245	1.12640538442084	0.480798593784808
TCGA-IR-A3LI-01	-2.46746858976159	-2.32586651952343	-1.55655324498156	-1.26572845320229	-1.81428329348697	-2.81673180190315	-2.03740455456123	-2.1592849202226	0.397022119177552	-1.72528442625517	-2.46426348034954	-1.8888198235099	-2.6559735988007	-1.51209467404156	-1.44453198430141
TCGA-IR-A3LK-01	-1.20932815196832	-0.488460190743687	2.02950212315539	1.02220157262716	-0.664331355589599	1.70593217220891	0.512400694015871	-0.99840099239669	0.817917978915566	0.8577207364481	-0.926852813835134	-0.0671797428544099	0.380158109370351	0.291196020487617	-1.60248320753805
TCGA-IR-A3LL-01	-1.089040829631	-1.18122651099938	1.03542376514822	-0.700916253695631	-0.321256283800689	-0.359831471732571	-1.36817004155824	-1.03113821556405	-0.270808987025683	0.803446087116437	-0.60303251502126	-0.862116101784045	-0.220830658709753	0.397987825324965	-0.494142756344838
TCGA-JW-A5VG-01	-1.54066860085772	0.344524266363758	0.404468114302723	1.08105631909616	-0.26135652337231	1.14234352909293	0.56495173966002	-0.208258877823984	-0.146227508900244	0.484973893996769	-0.344836308652085	0.210599631714712	0.506815165160791	0.244693513173258	-0.581623652919108
TCGA-JW-A5VH-01	1.76999505184047	0.582104695180824	-2.43987213524792	0.598515700671205	0.166710711929447	0.316212042962055	0.734878355810496	1.42662449819687	-0.0846230772757804	-2.13589963623983	0.655862727188648	-0.756679543292339	0.619211140471538	-1.59767095046171	0.322529827345312
TCGA-JW-A5VI-01	0.185102036164622	0.0142547533238349	1.02741089561871	0.432734952420696	0.646364910970326	0.0747814105364408	-0.520389129776592	0.813103893783615	-1.10999224449998	0.0233289910556534	0.587734860196018	0.00866405056560817	0.560027475975155	0.11353392991545	-0.302306412010732
TCGA-JW-A5VJ-01	-0.972304130022293	-1.06663044179408	-0.578086125941605	0.275202530445806	-0.867175098421219	-0.131724304116667	-0.702240787837877	-0.826520060332643	-0.0368638140700071	-0.579817877522344	-0.728861597280576	-1.01079959101387	-0.312062924977158	-1.53783573559599	-0.552868681081768
TCGA-JW-A5VK-01	-0.587519479159714	-1.50019306885639	-1.54383830263137	0.68466459143265	-2.42714474531019	0.1970034653666	1.64198796501579	-1.56175664778121	1.29371982973231	-1.19673326290153	-0.969345210287411	-1.52823487130669	-2.40322868422458	-2.35686038401719	-1.72782324203921
TCGA-JW-A5VL-01	-0.636949838325577	-0.491412595048282	0.286065606832865	0.591133386996687	-0.742440587966979	0.228169904230229	-0.100704766337555	-1.22213196313265	-0.310266941828376	-0.106787505713466	-1.04055573209317	-0.624263540104668	-0.278327599619388	-1.23721561457799	-1.43352560934251
TCGA-JW-A69B-01	0.464592482051565	0.626712559443609	-0.251096619526736	-1.19699558950758	0.729008272729004	-1.03524379552834	-0.625732300458917	0.324371365521427	-0.816450270645868	0.169545619043978	0.0459278742289895	0.53154926244925	-1.0038610027907	-0.171869360702441	1.67825424814797
TCGA-JW-A852-01	-0.916816812962902	-1.35498286056501	-0.810997826174745	-0.0716680389104648	-2.08503035817085	-1.91701108070762	0.143428528906076	-1.59930747753431	-0.500665006206764	-0.991675372185787	-1.09175929398911	-1.59944913911375	-1.58298362759204	-1.46168344876546	-2.58486260878345
TCGA-JW-AAVH-01	-1.07546960634202	-1.57825998965152	-0.157208363415815	0.772177515622441	-1.11749420279468	0.630865114032055	0.334535576428509	-1.16512465911574	-0.798037616946944	-1.5084084059318	-1.2921982472557	-0.778509686490939	-0.70076010511272	-1.40111162219264	-0.751673582649542
TCGA-JX-A3PZ-01	0.10111170709496	0.593122140769354	-1.15727589589545	-0.390678112932737	-0.565226493709159	-1.18771806962818	0.00408848909749042	1.1777086901666	2.62959790931418	1.6310462419583	1.56252697339148	0.798686791259654	-0.420328559708835	0.55081998321576	-1.10995878052226
TCGA-JX-A3Q0-01	-0.939048588346356	-0.607406310090855	1.22983716551911	0.293997052842051	-0.719381203661248	0.844634301932234	0.127303238618783	-1.12590953453823	0.89111346563007	0.253785506774867	-0.947276335656764	-0.262504609199878	-0.10176454303432	-0.00242033415667563	-1.00362845694161
TCGA-JX-A3Q8-01	0.967092864709647	-1.07527522238252	-0.636000666384878	0.847689805066298	-0.414513393910882	-1.22397882807213	0.459153829329814	-0.910573436967585	-0.931659576580836	-0.239079695347229	-1.03790443063987	-1.10578290886805	-0.124024172736086	0.775861584435337	-1.0798367809014
TCGA-JX-A5QV-01	-2.23075480974007	-1.13106124041529	0.167826445851414	0.0995242545071554	-0.116801041497316	0.719020906189458	0.521858494409473	-0.57444526551275	0.19455279724784	-0.481499594315037	-0.815088224568263	-0.268528638201904	-0.834630582115398	-0.627530983944346	-0.219051289050075
TCGA-LP-A4AU-01	1.061217736456	1.18978919543688	-0.587577441047628	-0.563350886036048	0.282355474124861	-0.60023240891136	-0.914015461757037	0.628218644061314	0.94745779299807	0.838339312240964	0.306560734496484	1.17202626489615	0.361802857302495	1.33849109987537	0.733926644647239
TCGA-LP-A4AV-01	0.0331048966547805	-0.731513117415191	-0.957446202540567	-1.42828481173982	-1.39661507655321	-3.06297040767547	-1.70691143627511	-0.128447685116331	0.355744449349249	-0.733358372729458	0.84649328111653	-0.72086829291995	-1.57588734411567	-1.24949280573831	-1.63194831960621
TCGA-LP-A4AW-01	1.78132152220501	2.1805896368563	0.421072504032366	-0.558699576369856	1.40203511881688	-0.527316371262754	-0.12825860478826	1.76145056394263	0.307684997217921	0.507425700152248	1.35731074445765	1.41056318277023	0.805830999368626	0.966956382192124	1.17940877258111
TCGA-LP-A4AX-01	0.403417168908126	1.57391181007828	-0.711331977147212	1.03263330883275	0.723848516265401	0.666067301108168	0.898102007606034	1.12524887808745	-0.423855437530722	0.92042598556855	1.10312307088425	0.762932113105081	1.6498215566144	0.5308414584487	0.127178551890239
TCGA-LP-A5U2-01	-1.29739004701479	-1.89299860816778	-0.474600280160978	1.12473264961224	-1.30610119166899	1.77703700242103	2.4002475913488	-1.69513385305927	-1.42067261490011	-1.41645593148802	-0.839909678035761	-2.37897482747274	-0.959238709615576	-1.82092839449129	-0.896561714655672
TCGA-LP-A5U3-01	-1.82059860730095	-1.18690225814821	0.940424549785292	0.923877219654186	-0.576345576833085	0.46916725312821	0.517111563980935	-1.5789682801893	-0.396086066800672	-0.486659978824192	-1.74941446567075	-0.565765823923261	-0.169661127199799	0.0540872682707058	-1.16465142038911
TCGA-LP-A7HU-01	-0.368009828236311	-0.940464482118889	0.907217809771469	1.32782895565413	0.0794328751119159	1.85693939012357	2.08817204458452	-0.385072151582533	-1.77057692601474	-1.04612091439089	0.179717314651607	-1.08072118728145	0.853534031330115	-1.23104512022001	0.699160154735837
TCGA-MA-AA3W-01	-0.935155175213552	0.0662928936693912	1.41194794955464	0.532350464232709	1.13698498186385	1.42388909634577	0.698996035861235	-0.510844684591026	-0.0795500914205759	1.24016461185677	-0.525105832957297	0.689718054625925	1.1985400059742	1.19953490869793	0.58443808683083
TCGA-MA-AA3X-01	0.541757340842151	0.255814606639174	0.285406519012846	-1.25301188410196	-0.234805785422992	-0.613834284054639	-2.0260068635458	-0.0776448457457754	-0.124818678102765	0.385835625183449	-0.0123255408857116	0.035512022709054	-1.32234381531879	-0.469494567611733	-0.727254189187773
TCGA-MA-AA3Y-01	0.408018490822127	1.11216792869562	-0.13486649800076	0.337587044896823	0.646937829354091	0.277250795467147	0.243619394339413	0.813786099445777	0.434774360819668	2.02701843952174	0.825927369122757	1.74048457810816	0.966605502150089	1.82133088255324	0.0658853542803933
TCGA-MA-AA3Z-01	-1.04870130476066	-1.07393087678946	0.619029296279582	0.437788207644555	-0.545036023472275	-0.174939186214562	-0.229495713598595	-1.57440713446057	-0.510813079556718	-0.34640586150629	-1.66064454671454	-1.05214958487322	0.23462972287187	-0.334568274876713	-1.3145566803709
TCGA-MA-AA41-01	-0.90524238454494	-0.385091055497145	-1.30826365103855	1.40039985319985	-0.046032809894064	0.938875083737403	0.398510023407348	-0.545628127090342	0.525563136512985	-0.861590205248947	-0.299171550249075	-0.906371108671168	-0.152562780910537	-1.35448487259958	-0.180201472396914
TCGA-MA-AA42-01	-1.4747355133805	-0.508613204545347	-0.205573763779562	-1.00716589041673	-0.0889798828177423	-0.72520324010544	-0.559637653624136	-1.10344282904666	-0.493583178617799	1.2140831055131	-0.650081846112858	-1.0074776877824	0.0598249804674006	0.241053020588874	-1.791236539134
TCGA-MA-AA43-01	2.3409710160002	2.61176289716285	-0.415712532172435	-0.577213816772047	2.67015929708919	-0.35834442480019	-0.0189738244399821	2.5209299256443	0.679772419544811	1.19777029325552	1.84841269702662	2.48758944652128	1.01887574518293	0.64468425543827	1.3206561387614
TCGA-MU-A51Y-01	0.258412799044188	0.149620299800688	1.05645530349646	-0.256119681998133	0.99208648485948	0.110735491400899	-0.537840455871078	0.664696961855947	-0.273394748341627	0.258668078586515	0.414645312085185	0.69687977140737	1.01027688805478	0.656748539888605	0.785459748917067
TCGA-MU-A5YI-01	1.71857304812043	1.62981880947861	1.44916000437659	-1.00536701416649	1.06778569035184	0.487450757105186	0.328722516589436	1.42324108987567	-0.123400139588972	-0.0978469229241041	1.39410291299335	0.709523286097115	1.52127811701309	1.56153973009849	1.77169558631329
TCGA-MU-A8JM-01	-0.158641226992772	0.722995609338017	2.30990835242914	-0.326051608553813	1.58298831634066	0.380662092744808	-0.304829584686917	0.545892373927005	1.73390511342885	1.74591140330765	0.475769356287162	1.16285976319948	-0.167711929104671	2.10471330788484	0.307651308434862
TCGA-MY-A5BD-01	-0.344935728288049	-0.112108178435768	0.592057245352595	1.36982254681937	0.283108343937007	0.904567693335361	1.1855334563628	-0.659789612790837	0.0587407792799323	-0.638078762687175	-1.36206549314548	-0.597512987899155	0.673178395492445	0.0446157884745758	0.766245316015218
TCGA-MY-A5BE-01	-0.234041499993092	-0.877011365086216	0.588259732801491	0.762895053525473	0.641701211886807	0.961312287639186	0.83467386417945	-0.372973365227473	-1.82550400332293	0.376197361859107	0.140193408084819	-1.15511764148934	1.75538308741999	0.659074318506123	-0.0423445083497774
TCGA-MY-A5BF-01	-0.784407194268924	-0.543115718409318	0.290474134138195	1.27469438962417	-0.451772216840431	0.438840251194579	0.312092299886662	-1.13938242030396	2.63475088721111	-0.106699915146426	-0.599291144789952	-0.601179246237502	-0.0416923222367525	-0.0668194045733256	-0.335140651761412
TCGA-MY-A913-01	0.135714482161743	1.23885032169768	1.17334334332368	0.216399543720163	0.746837693099086	1.14583266091565	1.24508863807457	0.377891523646435	0.613235116553299	1.31044224269046	0.363760387011033	1.25986008688058	0.714449785279557	1.55267730291935	0.14354774239548
TCGA-PN-A8M9-01	-0.121860862327776	-0.440804560646038	-1.05873791273076	0.233910078863095	-0.24868424295386	-0.915862464041883	-0.900768853026495	0.103281458972519	-1.07855438615249	0.0314862299954486	0.439619251134888	-0.735392867983975	0.717414264756601	-0.280582577650082	0.162102028759771
TCGA-PN-A8MA-01	0.585616263151626	0.481142123526248	-1.85006743483432	0.952426512315598	0.415388734923793	1.01677057369988	1.5261104244674	0.360024589836921	-0.974394973715628	-1.35528333965747	0.487471935978291	-0.691818201650125	1.16910585058977	0.0834003936797185	1.29351182934372
TCGA-Q1-A5R1-01	-1.95088771934938	-0.609657164057269	0.853251095741596	-0.819109896682118	0.477601105024797	-0.645972958144025	-0.201514173066273	-0.537020557781717	-0.477346465861584	0.87288850710482	-1.04546839240513	0.270509898607469	-0.105199427182895	0.952436706828421	1.29928566077605
TCGA-Q1-A5R2-01	-0.611141563470116	-1.04948795534851	-0.248490197127341	-0.169644901486286	-1.64718046852108	-0.367467593148863	0.0669256506251337	-0.561968454325405	-0.850349866436858	-0.00894564437988762	0.291024591030487	-0.879397633724162	-0.914436831796367	-0.86831538620983	-1.26768913669635
TCGA-Q1-A5R3-01	1.51232846791204	-1.22656962390513	-0.330385239347158	-2.73073420429036	-2.6020127083389	-3.47836911159757	-3.39001934419497	-1.4995947974499	-1.10578540155859	-0.385409023539975	-0.819233112085531	-0.706295273202255	-2.75393526623129	-1.43913259900711	-2.12009413143653
TCGA-Q1-A6DT-01	-0.663697077740786	0.227230628014453	-0.681758598365956	0.270797861651255	0.306727549001767	-0.659121176388706	-0.123308186335965	0.130402613890151	1.30983159290178	0.932707732029895	0.102569526269561	0.432607247811734	-0.623511485357558	-0.146020970438052	-0.459996723745263
TCGA-Q1-A6DV-01	-0.596604835880094	-0.752424056736808	-0.667131254614699	1.13762938240848	0.416218700163808	1.05824754108934	1.60524588296806	-0.237239135168653	-1.01907844309754	0.65127665962888	-1.17050739420759	-0.322157675977039	1.10939605164538	0.735516448317915	0.418403868276394
TCGA-Q1-A6DW-01	-0.00904136217602561	0.540661249730514	-0.369465757615058	1.11260808475048	-0.0276596760582104	1.00839204150486	0.367352353505636	0.0509503122783136	0.609666190716899	-0.221436735748161	0.176716703939498	0.240345778747927	-0.199667076493046	-0.989312592491798	-0.342684825663999
TCGA-Q1-A73O-01	-0.53250878679602	0.821603389958288	0.988180394889155	0.384653847982769	0.709914240792305	1.12497005881583	0.0768995718059001	0.368065079643246	2.40831900182367	1.06553383228282	0.130031600314457	1.65412118055291	0.853759724710175	1.09279892682409	0.246579878987485
TCGA-Q1-A73P-01	-0.980225793248724	-0.435402480619338	-0.748433856050606	-0.230941667916992	0.246161273944509	-0.938006766285239	-0.081064846434332	-0.141798839320771	-0.909771535229746	-0.26768579967984	-0.800318657658916	0.15704289096468	-0.162882987636935	0.254908904281323	0.8010418464014
TCGA-Q1-A73Q-01	-0.25450887769655	-0.173573020544536	-1.55229623508505	1.69151611119992	0.4904209161535	0.87997763807971	1.09184999808027	-0.283567351931427	1.29274509526868	-0.367662328021616	-0.359520316613482	-0.276363724586181	1.15333612703159	0.0303341347512684	0.814719503701887
TCGA-Q1-A73R-01	1.18555352342703	0.361693138645308	-1.0757782333736	1.12818421357586	0.0500670723137299	0.540088620382243	1.01254459624452	0.569412163464914	-0.234171866721077	-0.783731220981066	-0.0941552259830456	-0.266871320353136	0.218689523255624	-0.38694118186573	1.00186137875069
TCGA-Q1-A73S-01	-0.795537478773709	-1.32483838809928	-0.900735668736944	1.0955765217968	-2.58553160440262	-0.500333321581498	1.6792584888837	-0.558217781742874	-1.36422015900493	-2.28528779911483	-0.00958015725993472	-1.32183013850845	-1.0740988777853	-2.62730901846791	-1.07524030613052
TCGA-R2-A69V-01	-0.311735975610676	-0.000442739608025239	0.0557352083866705	-1.70070426500857	0.202131241009108	-1.3735319623594	-1.86738210149344	-0.00187817507052363	0.21886971202638	1.76444652353875	0.526960758823557	0.392938682367396	0.249069927488601	1.49589305066741	0.533694901777496
TCGA-RA-A741-01	0.91973420498515	-0.483495212776914	1.43919886672393	-2.12681524833792	0.260586556022017	-0.824739843473029	-0.641526445692187	-0.511506801800921	-1.24738716210182	0.555687997663564	-0.139315989716411	0.000268050494622601	-0.378665085611645	0.205797142107021	0.51160063395939
TCGA-UC-A7PD-01	0.0961958602907304	0.619112460789875	0.111539472396425	0.11069239807308	-0.373272664884266	-0.242161241972087	-0.104306554273918	0.423453061000546	1.55841989007411	0.510618460978949	0.180106749067376	1.17822610754048	-0.331840598603042	0.15586415781139	-0.795103006724262
TCGA-UC-A7PF-01	0.000650030606122268	-0.0926176629667648	0.0204500559630422	0.131341243108027	0.739982179305324	0.712353883266021	0.257167431086557	0.455152739691827	0.42977505480628	0.195906993674222	0.747910789325611	0.42188656409258	1.05563069901247	0.375380134186867	0.793508486514457
TCGA-UC-A7PG-01	0.1073387175668	0.85596466195536	0.547023025796052	-1.19895452157567	0.553907207180384	0.399355601772185	-1.60881260416455	0.0767644871391772	1.37217424775673	0.194906978784347	0.0932028770970994	0.224867424294803	-0.252040525987622	0.188178254204164	0.135013272744288
TCGA-UC-A7PG-06	-0.0430647736933846	-0.434165604641339	0.696595294087158	0.549670089766051	-0.310877994703775	1.15379448017235	0.278720947979974	-0.473887889601267	-1.44686543923603	-0.587710332409824	-0.223284446289667	-0.794867767026054	-0.108540667410863	-0.477785594921599	-0.148313900378468
TCGA-UC-A7PI-01	-1.19046259014571	-1.32129776677489	-0.10111158655878	-0.400614453967243	-0.825000079512262	-0.866829138361499	0.527360664889791	-0.835000664020008	-1.44052085951823	-1.360756769121	-1.34013621130929	-0.795626440914404	-1.72330431119338	-1.33652100315386	0.474244523325406
TCGA-VS-A8EB-01	-0.821935102206604	0.142515822521764	-0.370325836225346	0.488655104510666	-0.55720250578148	0.889407984888263	0.952147544523202	0.0321549073776179	1.65761209829696	0.0388300541089216	0.344951481725566	0.10952890050792	-0.895592309243931	0.334697482319921	-0.454692000359304
TCGA-VS-A8EC-01	0.793691886867184	-1.48911971862813	-1.81563686701973	1.60824637406433	-0.812368817080177	0.510628720102069	2.25887585146947	-1.52737755637149	-0.762673615600215	-2.66361512827858	-1.12666620095114	-2.05891264513612	-0.605803716024281	-2.69632030610832	-0.162711202125434
TCGA-VS-A8EG-01	-0.829862327497998	-0.385154033521236	0.643119329666738	0.956271264597349	-0.0261417254323243	0.792942535254509	0.473623430467785	-1.01119962140239	0.360844930938074	-0.395440682382909	-1.3928673568695	-0.353294552854225	-0.235055353984866	-0.478668682145559	0.326598106902425
TCGA-VS-A8EH-01	-1.41182915773582	-0.522189615298212	-0.747862434796209	-1.15716640471663	-0.734577346321252	-0.134489326108472	-0.617614714436505	-1.33420203042199	-0.48685107278525	-1.38796793650036	-1.01781524173308	-0.963818912475003	-2.03295245750208	-1.39279892406581	-0.854362597376303
TCGA-VS-A8EI-01	0.145855118692672	0.720813678672909	-0.696231768325127	-0.513948736488214	0.590965094042427	-0.640169143200921	-0.0799735127799031	0.507385723370079	-1.1132993196187	0.898143913952157	0.409977573931155	0.637085472994742	0.850925744225263	0.266730220322666	0.516294778652736
TCGA-VS-A8EJ-01	-0.661900626847566	-1.01604482197231	-1.07974580475557	-0.787595271276205	-0.453834920408618	-1.95335058585624	-0.406294679872386	-0.766772357337683	-1.13376411643825	-1.11038546441921	-0.975223638686301	-1.48160144219524	-0.56937814453935	-0.540701007250886	-0.534471324923052
TCGA-VS-A8EK-01	-0.59227365311842	-0.550073750004325	0.177757020671718	-0.541925360365836	-0.703735751037547	0.415833758368912	-0.392474918696829	-1.36510006985995	0.0718008579062747	-0.367565095408902	-1.24002431653266	-0.590106415129079	-1.05944918973012	-0.702809492153708	-1.20889589567153
TCGA-VS-A8EL-01	-0.191572957270695	-0.232846895193358	0.11681782726082	-0.20014240672966	0.81778903240622	-0.564152491255572	-0.813620634118471	0.102023107580466	0.22612029266568	1.10978856281796	0.27982843792651	0.0289153801420499	0.632983218627767	0.418225607020897	-0.502661396524365
TCGA-VS-A8Q8-01	-0.530467747331908	0.537673426442714	0.892170092443816	-1.39110854100482	0.547162952281711	-1.0404552649237	-1.43799651886904	-0.256933779117898	-0.445983530798393	1.29454276522053	-0.0817663889007036	0.577830119728868	0.146164013522699	1.4104591269794	-0.362932730760134
TCGA-VS-A8Q9-01	-0.520355488180058	-0.654737711184553	-1.33694542376458	0.884488569132976	-1.12790276200664	0.267443092702367	0.538970247393018	-1.02427270027934	-1.25432330436848	-1.43638716463235	-0.919426957489264	-1.50149623568972	-1.01835829015735	-1.97100343887487	-1.61683176659773
TCGA-VS-A8QA-01	-2.10271981947156	-2.42883930682433	0.090208954449998	1.43957375159119	-1.52594300366197	0.39007221229287	1.70165367327967	-2.45384526305488	0.805636609702492	-1.89767372061963	-2.71641045777925	-2.24864687145582	-1.40233418451505	-0.697001961671328	-0.667274681758646
TCGA-VS-A8QC-01	0.179348414729355	0.53338366570273	-0.127320794634618	1.10441038688532	-0.169884417864538	1.0262740617507	0.327166689520257	0.825538512938555	0.758793126164988	-0.546628308039532	1.37210847163573	0.227890695811156	0.462037278167495	-0.478653791082691	0.266805577502904
TCGA-VS-A8QF-01	-0.837657596727076	-1.00857534400029	0.283469665718484	-0.252589252938386	-0.47853852767152	-0.0374896824073054	-0.418343625325111	-0.261734698208231	-0.404588449153524	0.231832713042445	-0.100838115229589	-0.254525198414894	-0.167236952122327	-0.321765463867515	-0.121654590130877
TCGA-VS-A8QH-01	0.993359004413506	-0.608356239646632	-2.73344554891037	-2.60362291326058	-1.08240795195047	-2.71177328363332	-3.38775602376677	-0.974820678804798	-0.0907900955913013	-1.55674936800569	-1.03899050785401	-0.958751866459142	-2.26528011406877	-1.14320255125153	0.185819410671444
TCGA-VS-A8QM-01	0.878321732054893	1.5743113782028	1.05583458935561	-1.12373362264127	2.6044508058621	0.0673512921844714	-0.802171540140657	1.01173745159792	0.333404281455397	0.739909840226987	0.598220580820323	0.896468279021655	1.91582765749477	1.41638665088173	2.16214974394679
TCGA-VS-A94W-01	-0.376638070075752	0.498040141326716	-0.115670558954966	0.185270289514556	1.23100834858308	0.761214089534879	0.349606571091838	-0.534740790820672	0.256742895908531	0.890710381166669	-0.310438174928277	-0.24862492522201	1.52908633923464	0.9921106030825	0.786365424972845
TCGA-VS-A94X-01	-0.980749772110838	-0.128280444650523	0.123581651472012	0.211365697987131	-0.362698604033252	0.666118055195969	-0.152578015294127	-0.493843748720215	1.05075010238626	0.420502105118665	-0.353392748787515	0.205472630324023	-0.174853851918067	0.410629065907459	-0.425725181032762
TCGA-VS-A94Y-01	0.285764406278203	0.861009216242335	-0.102820540514374	-1.4614920438881	0.0638944191253531	-1.7358652788683	-2.73360761198807	1.32620786143747	1.44089392370086	1.8199019570452	0.925437490050202	1.98472615997778	-0.879314357193121	0.770089205686508	-0.993894216636044
TCGA-VS-A94Z-01	0.854558698388353	0.423930016566634	0.17414805585243	0.381039541722883	0.853982764473069	0.983106797985032	0.039607262104458	0.42328029686176	-0.837460420090668	0.538837474535809	0.213439555872701	0.233663426028015	1.57172395280834	0.580078363021204	0.255815860031363
TCGA-VS-A950-01	0.42577543818839	0.922224547710348	-0.489387346445862	0.5013696940699	-0.6540407907426	0.198201628922946	-0.000469915769345784	0.460551042318947	1.41028706024885	0.4233933192358	0.501552024750328	0.371313771850377	0.275537615821369	-0.352863840609051	-0.717907644367549
TCGA-VS-A952-01	-1.00695637400972	-1.17613918579986	-0.892510883292004	-0.802733447960248	-0.759629178221568	-1.89454162255201	-0.446238175075997	-1.12785562721942	-1.77250391236337	-1.09969131295868	-1.45066594367829	-1.1588209117759	-1.94529574811794	-0.844415744836365	-0.00240215887388667
TCGA-VS-A953-01	-1.24873495005999	-0.387095521179334	-1.00647905785079	1.56737518950301	-0.486551742374792	1.26650206716486	0.937324998664176	-1.1847337905877	1.9249832468512	0.696294232376787	-0.940244827034452	-0.618004460325288	-0.156333063946994	-0.887859854034137	-0.827316759766107
TCGA-VS-A954-01	-0.266760684779453	-1.01059199403553	-1.78545320064235	1.1316755506339	-0.713529964923074	1.38077369202541	0.851681199636048	-0.139179473175228	-0.485506172742418	-1.15905145384629	0.401380034458253	-1.55425172424493	-0.0373247938532764	-1.84807634118501	0.0237241942530952
TCGA-VS-A957-01	-0.363659379200815	-1.53252743936832	-0.850820994786416	0.264169397917624	-1.17265949302062	0.687242357282203	0.358218937813832	-2.14827291112785	-0.141047694224709	-1.68947564027192	-2.18256107409112	-1.60599131805393	-1.73099845355817	-1.61459857401469	-0.452754490584086
TCGA-VS-A958-01	-0.926299810833696	-1.15494665773598	1.27998116501473	0.758664520221862	-0.439956081111715	0.357530479508936	-0.827644465861636	-1.32234727558417	-0.396420888760129	0.684137097465367	-1.49464096010921	-0.524449185800159	0.703424275508592	-0.0487347300037207	-1.20066378444422
TCGA-VS-A959-01	0.161970204768901	-0.300329328108578	0.495992755943472	-0.614505690802844	0.471218544968408	0.0908703219867937	-0.573037750747284	0.0285379615288397	-0.299168484570366	-0.297449119690857	0.107700120542319	-0.0369010857313244	0.308310970039728	0.209587093005343	1.16340914818205
TCGA-VS-A9U5-01	-0.685774107963071	-0.321045836405477	-1.1771628733338	0.0896946567334641	-0.0195423020588253	0.636888756338259	0.533106014381288	-0.965176227284886	-0.719043163610804	0.0433394469993	-1.34286909610564	-0.319248933984576	-0.0132151299776079	0.136797058273248	0.315393671242293
TCGA-VS-A9U6-01	-0.031815332570183	1.40048635901076	0.555651123602231	-0.480319355298615	1.5946703834804	0.920860649774208	-0.761299922316729	0.734227662509917	1.1801384607393	0.425750366886743	0.537879008527063	1.11615902790061	0.361099043417908	0.662234426851422	1.49383191797692
TCGA-VS-A9U7-01	-0.147137515572288	-0.584274443476	-0.262755288908868	1.40318351684893	-0.101108135612615	0.95631411803595	0.780698747437852	-0.251114618796207	-0.595719928475897	0.429082440690984	0.108364857960033	-0.304729958404524	0.611042752600536	0.0168078028588358	-0.172578494917668
TCGA-VS-A9UB-01	0.496424566889992	0.587709427619826	-0.513405141890554	0.171682827069647	0.228908285381513	-0.0414437705015734	-0.308017827202626	-0.564125041760069	-0.161400397534127	1.2369601977348	-0.838127546224908	-0.234213436081844	0.563126523660556	1.46388910008769	-0.0962299443766274
TCGA-VS-A9UC-01	-0.288420285939937	-0.408908684918909	1.13755903125959	-0.688837854872502	-0.366313680369512	-0.540422413423902	-1.39415359040486	0.00414263970592482	-1.04494829739717	-0.61475237305893	-0.779435584363189	-0.424800320131596	-0.63715982564492	-0.672518651541939	0.390050337474899
TCGA-VS-A9UD-01	-1.25053794620281	-0.953238883630257	-0.312612694905276	0.248175335441627	-1.05524991205598	-0.168814108054998	0.633017848226664	-1.77348066301014	-0.441376345050701	0.22383937483369	-1.27633514687815	-1.63748362207563	-0.641643770584023	-0.116490417664325	-1.00102448394696
TCGA-VS-A9UH-01	1.10692078242487	1.26669023506778	0.761826022979679	0.101023695192376	0.317222851776877	-0.0670243164850579	-0.437480062491778	0.993965021347914	-0.415894414357016	1.77837552968542	1.46383305317858	0.983019171831905	0.691000370573131	1.63278257729958	-0.204920870480551
TCGA-VS-A9UI-01	-2.03556610661025	-1.4736114850646	0.0718814870316264	-1.33951604370864	-0.684679578974533	-0.891701708726603	-1.38233626223548	-1.93306043976738	-0.0316303946783637	-0.349303272133885	-1.96988777901342	-1.31851320165735	-1.6428545043196	-0.625387977886174	-1.10313588872441
TCGA-VS-A9UJ-01	0.574121576713627	0.107193007633055	-1.05216819830813	-1.3506753867016	-0.864534334569459	-1.51982192394036	-1.59946081022851	0.340075613787709	1.19428423046825	-0.560566692122833	-0.0430899108572786	0.559798830599543	-0.405274151011523	-0.738822668308556	-0.164528355246363
TCGA-VS-A9UL-01	-0.30435012763728	-0.419644622012655	-1.78079040249633	1.47308942993772	-0.042535785977657	0.962386768434214	1.6594767706598	0.431571446746311	0.617160055495109	-1.74018656242294	-0.309607331640021	-1.29605434077016	-0.212290111414328	-1.58854324713713	1.0552065329027
TCGA-VS-A9UM-01	0.647768686761431	0.409221965453809	0.802736397998287	-0.0159629881439827	0.428020217082624	0.666550995192952	-1.04520866846036	0.464225524146046	0.126764998207029	0.16512285750082	0.432980527170004	0.222633232666597	0.489391136027125	-0.65181846589301	0.276219284685031
TCGA-VS-A9UO-01	-1.57246194683155	-2.50317980054815	-1.26580652566439	-0.953811773516588	-2.15407329536378	-2.30640543812822	-1.22856878424507	-2.24957682674905	-0.821966632942056	-1.75275708031709	-2.99005016220431	-1.93911460401984	-2.18493521294645	-1.25150178404404	-0.275317482514803
TCGA-VS-A9UP-01	-0.415375208463242	-0.212900952389469	-0.713525372264337	1.20074335046718	0.452008007884979	0.674313826642776	1.27818100681053	0.251703346800326	-1.26453111392654	-2.33215487931522	0.132978386926392	-0.676502609617663	0.882884504534772	-2.00340829711244	0.892918344323369
TCGA-VS-A9UQ-01	0.328494398315051	-0.0592001670027254	-0.846271749442715	-0.254686412239827	0.76606218577038	-0.623820702897396	-0.301131600930889	0.864785995606188	-1.22202883627654	-0.875650802694925	0.0600866133152255	0.539853417608972	0.271050199763608	-0.151853407501215	1.24138279711462
TCGA-VS-A9UR-01	0.652990546633197	-0.526153258234033	0.0255959474760225	-0.581702760346111	0.577813738769776	-1.36612376155599	-0.447141629500359	-0.152590585995521	1.11114353720103	-0.511422368441189	-0.783408319159999	-0.201818667807124	-0.435955256517648	-0.426634099744688	0.273426508188304
TCGA-VS-A9UT-01	1.03987562665755	1.47706461409236	-0.650893527146355	-2.36833449120749	3.14850677786413	-1.67088647922148	-1.71343266424036	1.02173433639281	-0.970928107798108	0.808179113721676	0.329678839610651	-0.188287061709108	1.79633636745723	0.302289396095827	3.31453451804249
TCGA-VS-A9UU-01	-1.55577941187141	-1.02638304591843	-0.788324006057961	-0.548891587404371	-1.12050928585585	-0.255992284309591	-0.277393711366073	-1.10873669020037	-0.630805493031847	-0.597928037485977	-1.26973427802217	-1.29723341649745	-0.99562578196267	-1.00963075948442	-1.11236672488378
TCGA-VS-A9UV-01	-0.869698504179828	-1.18786973802703	-1.05448707221226	1.64748188657108	-1.47073728665423	1.15768078229088	1.41435580421041	-1.1466548204324	-0.16212415916778	-1.1900132720654	-0.928571367429508	-1.14536203952899	-0.364315532087719	-1.3484884602884	-1.20949615764786
TCGA-VS-A9UY-01	-0.559035534867077	-0.148349108070067	1.50848848710816	0.230235187219568	-0.10287482977534	0.0324884058828409	-0.528706448028829	-0.915352182013593	0.182146766389187	1.08152366919606	-1.08736689827846	0.400072416279527	-0.0554822366171047	0.71619138329111	-0.677801060346438
TCGA-VS-A9UZ-01	-0.735958017645032	-0.393988251552517	-0.16797213344885	0.137617099018879	0.0764633239887431	-0.684969545804629	-0.0323659484744962	-0.269383295781328	-1.64339321170513	-0.580285727832006	-0.992586524271806	-0.682088729686219	0.440969642874621	-0.563123461655295	0.452541847729229
TCGA-VS-A9V0-01	0.784269893378264	-0.306601074293247	-1.53899552952592	-0.605819863403354	-0.911374974987246	-1.27719023848938	-0.637646397769482	-0.333502465266091	-0.087596744656423	-1.46636019796634	-0.55031832403208	-0.212217405500389	-1.86651234636148	-1.73953312934456	-0.0341528057582865
TCGA-VS-A9V1-01	-1.36478331578156	-1.32448077813286	-1.67596976148145	-0.92555544302738	-2.01907098345949	-1.92540954256688	-0.838368118673269	-1.04833726099906	0.543553993141002	-0.32468458207303	-1.76418369744193	-1.13179386109504	-2.35712671498735	-0.978348495165109	-0.89228545984844
TCGA-VS-A9V2-01	-0.559094370158163	-0.619251426871525	-0.645438246504331	-0.197630115099327	-0.473429744873522	0.38987022115831	0.132979020231716	-0.598230954117658	-2.11771649853493	-0.194009133071283	-0.521568280986739	-0.712694751830465	0.490189747907904	-0.152830160366117	-0.0253299796409428
TCGA-VS-A9V3-01	-0.732897199544748	-0.0327914996207373	1.16232131676545	-0.0914941081984349	0.0924752705367191	0.353079233664988	-1.08643100919232	-0.564541079310161	-0.243937045837455	-0.165179097040509	-0.708352402974396	-0.397600148898002	0.258929264004898	-0.0644263609548453	-0.129761275761654
TCGA-VS-A9V4-01	-0.101665205028759	-0.158328573051746	-1.9920840103971	-0.54182501432427	-1.14418033871653	-1.32992745542336	-1.47785716603874	-0.575978581706635	-0.112978457592756	-0.997567166626452	-0.840216835805666	-0.648718994568203	-1.64643919927256	-1.04326212243396	0.0575462693862139
TCGA-VS-A9V5-01	0.118705754071618	0.0569017949280277	0.550610451792858	-0.0304962040878044	0.409155304291824	-0.843191403327281	-0.315252096911236	0.185515188196624	-0.907927537496768	-0.797466455360681	-0.589162002046743	0.346428365745158	-0.272296674390222	-0.22708949752803	0.908241106720088
TCGA-VS-AA62-01	0.620444234001351	1.26818466367789	-0.19965383428752	-0.517543917936541	0.621862260718784	0.111790504318974	-0.577617497238757	0.791171949371123	1.62550558495952	2.13609768331294	0.598622369522937	1.64994156343104	0.718041021866141	2.03254430771515	0.781489727222553
TCGA-WL-A834-01	1.19967641411204	0.494071959434204	-0.268057631113876	0.283682609158802	-0.0301446352751879	-0.135290890616984	-0.496327914540885	0.34230683585265	-0.404175261523481	-0.442516204106925	0.386779644607293	0.52833007988909	0.0536965643990114	-0.227829189453065	0.327150000186726
TCGA-XS-A8TJ-01	-0.486922150615663	-0.122777432525652	0.124832477329046	-0.666191575724258	-0.0591143383583975	-0.0692960685363398	-0.193670871821668	-0.172486311816424	-1.53034822216393	-0.662456624680548	-0.245965673280068	-0.332140655003835	-0.0134526837540776	-0.0422382004108072	-0.237569721273168
TCGA-ZJ-A8QO-01	1.15194539366741	1.57534209276501	-1.30845850499909	1.41716637547945	1.66539506766766	1.38955270081548	1.46839576046508	1.31648786491957	0.349837803322458	1.54317677218602	1.13955594919963	-0.136465447704051	1.7289336668027	0.724949916049795	1.0210501313255
TCGA-ZJ-A8QQ-01	-0.459791943606631	-0.283936118361482	-0.150130825593103	0.20447755565432	-1.33195062467634	0.201922793953056	0.738687584691855	-0.72013764403567	0.237678747851224	-0.27832793680537	-0.969875539292794	-0.285818613174413	-1.35262932093665	-0.0161507811417266	-1.37034331556158
TCGA-ZJ-A8QR-01	2.79340310147599	0.626026323441843	0.565490232585275	-0.167147295225485	-0.472945662968537	-0.681861879111988	-0.827884127706673	-0.307284445622975	-0.0749094204320432	0.570668541169873	-0.689885037670076	0.68225634085462	-0.95768737650434	0.346153758766711	-1.05000415153515
TCGA-ZJ-AAX4-01	-0.342085634394697	-0.674551181314245	-0.174738990567697	0.481083969975676	0.72551193812259	0.397222395191564	-0.142736266627	-0.05071553006537	-1.01778101330011	-0.0748460117550179	-0.0792721452716234	-0.483790878205837	0.583132153422158	-0.503332519652188	0.300457295347519
TCGA-ZJ-AAX8-01	1.28002394230027	1.28357379605243	1.34609900238235	-1.06093668099453	1.79784555214157	-0.056648510783426	-1.05724502043707	1.36302072987946	0.802301555307575	0.786619592128438	1.3738715336294	1.3713732776982	0.828635165080442	0.891917451900709	0.976242207285302
TCGA-ZJ-AAXA-01	0.19327993866157	-0.244063857573612	0.659556341359995	1.20586115404329	-1.08573804931089	1.19535406155175	0.793926441169364	-0.227331511496437	-0.325796869233961	-1.75355157816089	0.0518789386940396	-0.845739592516558	-0.396211309166781	-1.68174717753246	-1.19272564165335
TCGA-ZJ-AAXB-01	0.370484160022853	-0.379250154390098	-1.31451591989378	1.7293217549426	-0.884841411732854	1.14134366530483	1.94744530909253	0.661811320177408	-0.860959621673717	-1.24666217964925	1.42064085154603	-0.213227611601832	0.0896956459879894	-1.44381645616463	0.382536892018713
TCGA-ZJ-AAXD-01	0.896110868785699	1.15540017240185	1.10416815158632	0.424032899080178	0.919517980584442	1.14060774642463	0.652337641070484	1.36337620518694	1.85196798482928	-0.202059283091129	1.00041464717269	1.18719240144772	0.554960806168827	0.202861013701669	0.515808461108545
TCGA-ZJ-AAXF-01	0.826455405702179	0.733405382203438	0.77249225618201	-0.724601338182509	1.59789916366241	0.114669527664979	-0.588899639374814	0.652094717520183	-0.542885236217577	0.570747171307389	0.401495660998636	0.2773965537027	1.25201560560818	0.404677657933898	1.1792181811694
TCGA-ZJ-AAXI-01	-1.72088070800551	-1.65417971533475	-1.73250058219133	-1.29127536711615	-1.39540664117895	-0.590064060537506	-0.771503652435615	-1.96279343717732	-1.40842386909018	-1.40648113981167	-1.46334379501698	-1.96244366595318	-1.95817303160009	-1.21069906180287	-0.576902830033653
TCGA-ZJ-AAXJ-01	-1.35167843474295	-0.962238824647347	-0.0444252671939781	0.123161971084227	-0.103622866333944	0.422726365603625	-0.509689045013787	-0.73467500563982	0.642437742569428	-0.276624421067091	-0.144148292561427	-0.0640587990874443	-0.175972043052911	0.787914203353341	-0.0528913207154483
TCGA-ZJ-AAXN-01	1.2044568074123	1.76858597670521	-0.346697251600765	-0.821069483804001	0.883889432740356	0.318980996254095	-0.401190920200504	1.13690926141217	2.92342334436693	1.3897756802878	1.04791359095412	1.77983279034715	0.635627892341182	1.602498032203	1.11089410875405
TCGA-ZJ-AAXT-01	-0.147282017077223	0.652310016978288	-0.291649593008661	1.43877601829247	0.457403880578805	0.798648508466469	1.04103281543504	0.00678441592617445	1.71614940047892	1.42633212262679	0.04422507440791	0.586889506798568	1.22946517506676	0.635530943939081	-0.360238940518512
TCGA-ZJ-AAXU-01	-0.553046626246569	-0.108936509495509	0.411225338610965	0.367292843880519	0.288012336998414	1.56123412920884	1.00132527585256	-0.736585512182788	2.43336500018293	0.821946544618833	-0.188582199309537	-0.0653007669234084	1.29798403482199	0.649281038416548	-0.255847068233885
TCGA-ZJ-AB0H-01	0.226024800389068	0.207402502771452	0.620754255850523	-0.616860704618625	0.681670274575024	-0.361667172953147	-1.58559332925866	0.388717701930833	-0.371788185264173	1.25921464640917	0.501496600650429	0.309970620940148	0.923592208425843	1.39691616150081	0.139577619444609
TCGA-ZJ-AB0I-01	-0.389105363932928	0.753477137472206	0.583654091649554	0.0227878836554678	-0.412384601828548	-0.592206778958908	-0.835559287813204	0.190076353389241	1.50794270651459	0.435019997325288	0.0849359274789853	0.788820010116295	-0.441232051383516	0.04696906473992	-0.961032728309663
TCGA-ZX-AA5X-01	1.67962163224466	1.47858693765533	0.641129373858013	-2.03016613531168	1.82745531445948	-1.06946909041273	-2.11178505920618	1.53685770362563	-0.00267143804656739	1.00097122955063	1.09646962774265	1.36353363111052	0.355571597000472	0.8108042237876	1.61729022393186
