# Supplementary material for: Extracellular matrix-related genes-based prognostic signature for cervical cancer: association of LAMA4 expression with prognosis and response to immunotherapy
Source: Front Oncol. 2025 Aug 13;15:1562115. doi: 10.3389/fonc.2025.1562115 (PMC12380540; doi:10.3389/fonc.2025.1562115)
Supplement: Supplementary file 8 [file DataSheet1.zip › original data/2.source data (public datasets)/M0.csv]

dataset	gene	immune_cells	cor	p.value	p_value
GSE14404	LAMA4	Macrophages_M0_CIBERSORT	-0.244227792448042	0.210394012640264	p>=0.05
GSE14404	LAMA4	Macrophages_M0_CIBERSORT_ABS	-0.240717931957771	0.217229431398999	p>=0.05
GSE151666	LAMA4	Macrophages_M0_CIBERSORT	-0.0903792605983851	0.463576109061544	p>=0.05
GSE151666	LAMA4	Macrophages_M0_CIBERSORT_ABS	-0.109495623616517	0.37407798277257	p>=0.05
GSE26511	LAMA4	Macrophages_M0_CIBERSORT	-0.299584369996579	0.0639045340895753	p>=0.05
GSE26511	LAMA4	Macrophages_M0_CIBERSORT_ABS	-0.284876919601869	0.078781423663884	p>=0.05
GSE27469	LAMA4	Macrophages_M0_CIBERSORT	0.136432969612341	0.221627869593636	p>=0.05
GSE27469	LAMA4	Macrophages_M0_CIBERSORT_ABS	0.13659767268853	0.221065273190324	p>=0.05
GSE30155	LAMA4	Macrophages_M0_CIBERSORT	0.212511859251621	0.686030866008896	p>=0.05
GSE30155	LAMA4	Macrophages_M0_CIBERSORT_ABS	0.212511859251621	0.686030866008896	p>=0.05
GSE38964	LAMA4	Macrophages_M0_CIBERSORT	0.121346331109235	0.132559593860662	p>=0.05
GSE38964	LAMA4	Macrophages_M0_CIBERSORT_ABS	0.118945923955307	0.140450283055541	p>=0.05
GSE44001	LAMA4	Macrophages_M0_CIBERSORT	-0.00934808638990589	0.871903439091614	p>=0.05
GSE44001	LAMA4	Macrophages_M0_CIBERSORT_ABS	-0.0140559085466229	0.808430636996202	p>=0.05
GSE56303	LAMA4	Macrophages_M0_CIBERSORT	0.167323305422021	0.117048998749702	p>=0.05
GSE56303	LAMA4	Macrophages_M0_CIBERSORT_ABS	0.164398227772539	0.123682303079789	p>=0.05
GSE56363	LAMA4	Macrophages_M0_CIBERSORT	-0.227246751762354	0.321856810854123	p>=0.05
GSE56363	LAMA4	Macrophages_M0_CIBERSORT_ABS	-0.223038478581569	0.331139620996377	p>=0.05
GSE63514	LAMA4	Macrophages_M0_CIBERSORT	0.00997694852270479	0.959813823189566	p>=0.05
GSE63514	LAMA4	Macrophages_M0_CIBERSORT_ABS	0.00997694852270479	0.959813823189566	p>=0.05
TCGA_CESC	LAMA4	Macrophages_M0_CIBERSORT	0.270603463155351	1.55384974867298e-06	p<0.05
TCGA_CESC	LAMA4	Macrophages_M0_CIBERSORT_ABS	0.319206090671091	1.12268288432724e-08	p<0.05
