# Supplementary material for: Extracellular matrix-related genes-based prognostic signature for cervical cancer: association of LAMA4 expression with prognosis and response to immunotherapy
Source: Front Oncol. 2025 Aug 13;15:1562115. doi: 10.3389/fonc.2025.1562115 (PMC12380540; doi:10.3389/fonc.2025.1562115)
Supplement: Supplementary file 8 [file DataSheet1.zip › original data/2.source data (public datasets)/M1.csv]

dataset	gene	immune_cells	cor	p.value	p_value
GSE14404	LAMA4	Macrophages_M1_CIBERSORT	0.391818656111206	0.0392022819729946	p<0.05
GSE14404	LAMA4	Macrophages_M1_CIBERSORT_ABS	0.366773429513189	0.0548819807451871	p>=0.05
GSE14404	LAMA4	Macrophages_M1_quantiseq	-0.0498084291187739	0.801002250608534	p>=0.05
GSE14404	LAMA4	Macrophages_M1_xCell	0.220334545019869	0.259886322869309	p>=0.05
GSE151666	LAMA4	Macrophages_M1_CIBERSORT	-0.150043751356512	0.221979634940729	p>=0.05
GSE151666	LAMA4	Macrophages_M1_CIBERSORT_ABS	-0.159837197188865	0.192915114042525	p>=0.05
GSE151666	LAMA4	Macrophages_M1_quantiseq	-0.132024865845952	0.28316934674023	p>=0.05
GSE151666	LAMA4	Macrophages_M1_xCell	-0.306352290749259	0.0110592597554017	p<0.05
GSE26511	LAMA4	Macrophages_M1_CIBERSORT	0.0401555127560117	0.808230107280345	p>=0.05
GSE26511	LAMA4	Macrophages_M1_CIBERSORT_ABS	0.0908782657109737	0.582175173355866	p>=0.05
GSE26511	LAMA4	Macrophages_M1_quantiseq	0.270863910463798	0.0953452120133994	p>=0.05
GSE26511	LAMA4	Macrophages_M1_xCell	0.0591123033299171	0.720748677522624	p>=0.05
GSE27469	LAMA4	Macrophages_M1_CIBERSORT	-0.15739731831021	0.15788168705825	p>=0.05
GSE27469	LAMA4	Macrophages_M1_CIBERSORT_ABS	-0.152503284046285	0.171377573183178	p>=0.05
GSE27469	LAMA4	Macrophages_M1_quantiseq	0.00277782428883528	0.980239900470575	p>=0.05
GSE27469	LAMA4	Macrophages_M1_xCell	-0.159648184208708	0.151946759224894	p>=0.05
GSE30155	LAMA4	Macrophages_M1_CIBERSORT	-0.130930734141595	0.804726162223106	p>=0.05
GSE30155	LAMA4	Macrophages_M1_CIBERSORT_ABS	-0.130930734141595	0.804726162223106	p>=0.05
GSE30155	LAMA4	Macrophages_M1_quantiseq	-0.257142857142857	0.658333333333333	p>=0.05
GSE30155	LAMA4	Macrophages_M1_xCell	0.304255531702266	0.55769938705682	p>=0.05
GSE38964	LAMA4	Macrophages_M1_CIBERSORT	-0.056454897757533	0.485349069265514	p>=0.05
GSE38964	LAMA4	Macrophages_M1_CIBERSORT_ABS	-0.0608387806434421	0.452049538039014	p>=0.05
GSE38964	LAMA4	Macrophages_M1_quantiseq	-0.0506300709817037	0.531552149013315	p>=0.05
GSE38964	LAMA4	Macrophages_M1_xCell	-0.0719601705970218	0.373573704975328	p>=0.05
GSE44001	LAMA4	Macrophages_M1_CIBERSORT	-0.14825566220953	0.0101297467622433	p<0.05
GSE44001	LAMA4	Macrophages_M1_CIBERSORT_ABS	-0.148913971615593	0.0097969434665961	p<0.05
GSE44001	LAMA4	Macrophages_M1_quantiseq	0.0407020139954642	0.482474885794963	p>=0.05
GSE44001	LAMA4	Macrophages_M1_xCell	-0.272094926784554	1.72092362747342e-06	p<0.05
GSE56303	LAMA4	Macrophages_M1_CIBERSORT	0.115541181548771	0.28093551365303	p>=0.05
GSE56303	LAMA4	Macrophages_M1_CIBERSORT_ABS	0.0981573669897623	0.360119938859943	p>=0.05
GSE56303	LAMA4	Macrophages_M1_quantiseq	-0.200954209034034	0.0589844017661827	p>=0.05
GSE56303	LAMA4	Macrophages_M1_xCell	0.0615498273022882	0.566648031580632	p>=0.05
GSE56363	LAMA4	Macrophages_M1_CIBERSORT	-0.217746578258189	0.343035777072574	p>=0.05
GSE56363	LAMA4	Macrophages_M1_CIBERSORT_ABS	-0.20963179894422	0.361757271803936	p>=0.05
GSE56363	LAMA4	Macrophages_M1_quantiseq	0.148100040289062	0.52173700156054	p>=0.05
GSE56363	LAMA4	Macrophages_M1_xCell	-0.0605866406370431	0.794184090594802	p>=0.05
GSE63514	LAMA4	Macrophages_M1_CIBERSORT	-0.0807012857047229	0.683105736111386	p>=0.05
GSE63514	LAMA4	Macrophages_M1_CIBERSORT_ABS	-0.0873800127975275	0.658389045879889	p>=0.05
GSE63514	LAMA4	Macrophages_M1_quantiseq	0.0691550353707069	0.726586848493575	p>=0.05
GSE63514	LAMA4	Macrophages_M1_xCell	-0.205535956175251	0.294056999260256	p>=0.05
TCGA_CESC	LAMA4	Macrophages_M1_CIBERSORT	-0.0608080449995439	0.288992465547928	p>=0.05
TCGA_CESC	LAMA4	Macrophages_M1_CIBERSORT_ABS	0.0652511258083348	0.255132940755764	p>=0.05
TCGA_CESC	LAMA4	Macrophages_M1_quantiseq	0.137056802749935	0.01649784905264	p<0.05
TCGA_CESC	LAMA4	Macrophages_M1_xCell	0.0260806918956024	0.649515109631243	p>=0.05
