# Supplementary material for: Extracellular matrix-related genes-based prognostic signature for cervical cancer: association of LAMA4 expression with prognosis and response to immunotherapy
Source: Front Oncol. 2025 Aug 13;15:1562115. doi: 10.3389/fonc.2025.1562115 (PMC12380540; doi:10.3389/fonc.2025.1562115)
Supplement: Supplementary file 8 [file DataSheet1.zip › original data/2.source data (public datasets)/M2.csv]

dataset	gene	immune_cells	cor	p.value	p_value
GSE14404	LAMA4	Macrophages_M2_CIBERSORT	0.402564161158093	0.0336829244993573	p<0.05
GSE14404	LAMA4	Macrophages_M2_CIBERSORT_ABS	0.363041732993904	0.0575887851022679	p>=0.05
GSE14404	LAMA4	Macrophages_M2_quantiseq	0.00875872459276556	0.964717490212474	p>=0.05
GSE14404	LAMA4	Macrophages_M2_xCell	0.219485495347564	0.260582342121321	p>=0.05
GSE151666	LAMA4	Macrophages_M2_CIBERSORT	-0.0918088933685977	0.45650501522797	p>=0.05
GSE151666	LAMA4	Macrophages_M2_CIBERSORT_ABS	-0.0998937437151741	0.41765115682789	p>=0.05
GSE151666	LAMA4	Macrophages_M2_quantiseq	0.0805484589803983	0.513777339037134	p>=0.05
GSE151666	LAMA4	Macrophages_M2_xCell	0.0577998372019731	0.639652460816519	p>=0.05
GSE26511	LAMA4	Macrophages_M2_CIBERSORT	-0.0360135939903754	0.827695651875399	p>=0.05
GSE26511	LAMA4	Macrophages_M2_CIBERSORT_ABS	-0.0120770662626335	0.941830020753728	p>=0.05
GSE26511	LAMA4	Macrophages_M2_quantiseq	0.00242914979757085	0.988722643884028	p>=0.05
GSE26511	LAMA4	Macrophages_M2_xCell	-0.188866396761134	0.248562805708867	p>=0.05
GSE27469	LAMA4	Macrophages_M2_CIBERSORT	-0.0241703796246203	0.82934363534268	p>=0.05
GSE27469	LAMA4	Macrophages_M2_CIBERSORT_ABS	-0.0317178353311588	0.777269553864742	p>=0.05
GSE27469	LAMA4	Macrophages_M2_quantiseq	0.136713713584663	0.220669501722072	p>=0.05
GSE27469	LAMA4	Macrophages_M2_xCell	0.00491967435096583	0.965011312977483	p>=0.05
GSE30155	LAMA4	Macrophages_M2_CIBERSORT	-0.151794185179729	0.774057503165657	p>=0.05
GSE30155	LAMA4	Macrophages_M2_CIBERSORT_ABS	-0.151794185179729	0.774057503165657	p>=0.05
GSE30155	LAMA4	Macrophages_M2_quantiseq	-0.371428571428571	0.497222222222222	p>=0.05
GSE30155	LAMA4	Macrophages_M2_xCell	0.6	0.241666666666667	p>=0.05
GSE38964	LAMA4	Macrophages_M2_CIBERSORT	-0.0530412184611284	0.512162528553791	p>=0.05
GSE38964	LAMA4	Macrophages_M2_CIBERSORT_ABS	-0.0576081909133108	0.47646340282902	p>=0.05
GSE38964	LAMA4	Macrophages_M2_quantiseq	-0.0100104953202981	0.901613045151253	p>=0.05
GSE38964	LAMA4	Macrophages_M2_xCell	-0.114237457517524	0.156959961031412	p>=0.05
GSE44001	LAMA4	Macrophages_M2_CIBERSORT	0.0136337591211895	0.814077765455892	p>=0.05
GSE44001	LAMA4	Macrophages_M2_CIBERSORT_ABS	0.0157393743025889	0.786012110756013	p>=0.05
GSE44001	LAMA4	Macrophages_M2_quantiseq	0.121079216301628	0.0360718819856755	p<0.05
GSE44001	LAMA4	Macrophages_M2_xCell	0.0083736830216198	0.885158167938828	p>=0.05
GSE56303	LAMA4	Macrophages_M2_CIBERSORT	0.0510717036423037	0.634566928702828	p>=0.05
GSE56303	LAMA4	Macrophages_M2_CIBERSORT_ABS	0.0498839896041106	0.642475024293582	p>=0.05
GSE56303	LAMA4	Macrophages_M2_quantiseq	0.174634723506534	0.101669139527716	p>=0.05
GSE56303	LAMA4	Macrophages_M2_xCell	-0.186286653740423	0.0804785729007894	p>=0.05
GSE56363	LAMA4	Macrophages_M2_CIBERSORT	-0.165525411777517	0.473340056906638	p>=0.05
GSE56363	LAMA4	Macrophages_M2_CIBERSORT_ABS	-0.171136442685229	0.458255527869645	p>=0.05
GSE56363	LAMA4	Macrophages_M2_quantiseq	-0.184415584415584	0.421823671198948	p>=0.05
GSE56363	LAMA4	Macrophages_M2_xCell	-0.40130506056364	0.071377714304175	p>=0.05
GSE63514	LAMA4	Macrophages_M2_CIBERSORT	-0.0890496945707287	0.65226313744389	p>=0.05
GSE63514	LAMA4	Macrophages_M2_CIBERSORT_ABS	-0.0957284216635333	0.627982812932398	p>=0.05
GSE63514	LAMA4	Macrophages_M2_quantiseq	0.183145252822105	0.35089577986989	p>=0.05
GSE63514	LAMA4	Macrophages_M2_xCell	-0.116037219485495	0.555032359816596	p>=0.05
TCGA_CESC	LAMA4	Macrophages_M2_CIBERSORT	0.0679005649812534	0.236301903655567	p>=0.05
TCGA_CESC	LAMA4	Macrophages_M2_CIBERSORT_ABS	0.229111191151406	5.224621929903e-05	p<0.05
TCGA_CESC	LAMA4	Macrophages_M2_quantiseq	0.122829964462377	0.0317143022525606	p<0.05
TCGA_CESC	LAMA4	Macrophages_M2_xCell	-0.141847821198645	0.0130010873401095	p<0.05
