# Supplementary material for: Extracellular matrix-related genes-based prognostic signature for cervical cancer: association of LAMA4 expression with prognosis and response to immunotherapy
Source: Front Oncol. 2025 Aug 13;15:1562115. doi: 10.3389/fonc.2025.1562115 (PMC12380540; doi:10.3389/fonc.2025.1562115)
Supplement: Supplementary file 8 [file DataSheet1.zip › original data/2.source data (public datasets)/Macro.csv]

dataset	gene	immune_cells	cor	p.value	p_value
GSE14404	LAMA4	Macrophage_TIMER	0.077175697865353	0.695388260258864	p>=0.05
GSE14404	LAMA4	Macrophages_EPIC	-0.331143951833607	0.0856369949889096	p>=0.05
GSE14404	LAMA4	Macrophages_xCell	0.415982484948002	0.0286069144181934	p<0.05
GSE151666	LAMA4	Macrophage_TIMER	0.56098026491583	1.04452412045201e-06	p<0.05
GSE151666	LAMA4	Macrophages_EPIC	0.147612322021606	0.229069835763895	p>=0.05
GSE151666	LAMA4	Macrophages_xCell	-0.0614329664237624	0.618718331395077	p>=0.05
GSE26511	LAMA4	Macrophage_TIMER	-0.229352226720648	0.159748403728313	p>=0.05
GSE26511	LAMA4	Macrophages_EPIC	-0.0688259109311741	0.67620917774194	p>=0.05
GSE26511	LAMA4	Macrophages_xCell	0.00242964167766045	0.988287917247165	p>=0.05
GSE27469	LAMA4	Macrophage_TIMER	0.0858828266997529	0.44220875766743	p>=0.05
GSE27469	LAMA4	Macrophages_EPIC	0.00893547088081323	0.936430923936892	p>=0.05
GSE27469	LAMA4	Macrophages_xCell	-0.0702346428894217	0.530650768471484	p>=0.05
GSE30155	LAMA4	Macrophage_TIMER	-0.6	0.241666666666667	p>=0.05
GSE30155	LAMA4	Macrophages_EPIC	0.371428571428571	0.497222222222222	p>=0.05
GSE30155	LAMA4	Macrophages_xCell	0.485714285714286	0.355555555555556	p>=0.05
GSE38964	LAMA4	Macrophage_TIMER	0.153976792543629	0.0557605921508785	p>=0.05
GSE38964	LAMA4	Macrophages_EPIC	-0.081937483433918	0.310792049870615	p>=0.05
GSE38964	LAMA4	Macrophages_xCell	-0.0991864573917331	0.219485993657002	p>=0.05
GSE44001	LAMA4	Macrophage_TIMER	0.217384826003126	0.000147656613307839	p<0.05
GSE44001	LAMA4	Macrophages_EPIC	-0.0550693825687383	0.341823071986068	p>=0.05
GSE44001	LAMA4	Macrophages_xCell	-0.142421183954845	0.0135450229132785	p<0.05
GSE56303	LAMA4	Macrophage_TIMER	0.403049042602572	9.00023486821703e-05	p<0.05
GSE56303	LAMA4	Macrophages_EPIC	0.0461782694006115	0.667402412362087	p>=0.05
GSE56303	LAMA4	Macrophages_xCell	0.114303264129363	0.286156457724189	p>=0.05
GSE56363	LAMA4	Macrophage_TIMER	0.146753246753247	0.524017104900665	p>=0.05
GSE56363	LAMA4	Macrophages_EPIC	-0.0181818181818182	0.939286182750308	p>=0.05
GSE56363	LAMA4	Macrophages_xCell	-0.0793238642080706	0.73251036066285	p>=0.05
GSE63514	LAMA4	Macrophage_TIMER	-0.0963327859879584	0.624564044385329	p>=0.05
GSE63514	LAMA4	Macrophages_EPIC	-0.053639846743295	0.785956165228913	p>=0.05
GSE63514	LAMA4	Macrophages_xCell	-0.266155571127824	0.17100091279978	p>=0.05
TCGA_CESC	LAMA4	Macrophage_TIMER	0.250768698734941	9.00206939334607e-06	p<0.05
TCGA_CESC	LAMA4	Macrophages_EPIC	0.0770277160899069	0.178875030989322	p>=0.05
TCGA_CESC	LAMA4	Macrophages_xCell	-0.0474378235356404	0.408298027511195	p>=0.05
