# Supplementary material for: Extracellular matrix-related genes-based prognostic signature for cervical cancer: association of LAMA4 expression with prognosis and response to immunotherapy
Source: Front Oncol. 2025 Aug 13;15:1562115. doi: 10.3389/fonc.2025.1562115 (PMC12380540; doi:10.3389/fonc.2025.1562115)
Supplement: Supplementary file 8 [file DataSheet1.zip › original data/2.source data (public datasets)/Mast.csv]

dataset	gene	immune_cells	cor	p.value	p_value
GSE14404	LAMA4	Mast_cells_xCell	0.0202517788724685	0.919060409730842	p>=0.05
GSE14404	LAMA4	Mast_cells_resting_CIBERSORT	-0.199859523141836	0.307882485583556	p>=0.05
GSE14404	LAMA4	Mast_cells_resting_CIBERSORT_ABS	-0.205212903225992	0.294833138585153	p>=0.05
GSE14404	LAMA4	Mast_cells_activated_CIBERSORT	0.306332304815612	0.112865926587736	p>=0.05
GSE14404	LAMA4	Mast_cells_activated_CIBERSORT_ABS	0.312280504909119	0.105694911589193	p>=0.05
GSE151666	LAMA4	Mast_cells_xCell	-0.146156636600678	0.234324526880793	p>=0.05
GSE151666	LAMA4	Mast_cells_resting_CIBERSORT	0.0411859247528319	0.738777465837161	p>=0.05
GSE151666	LAMA4	Mast_cells_resting_CIBERSORT_ABS	0.0310748778229897	0.801381251848375	p>=0.05
GSE151666	LAMA4	Mast_cells_activated_CIBERSORT	0.103644447484204	0.40029360110355	p>=0.05
GSE151666	LAMA4	Mast_cells_activated_CIBERSORT_ABS	0.100227139605755	0.41609094447364	p>=0.05
GSE26511	LAMA4	Mast_cells_xCell	0.367250261285225	0.0214550980289101	p<0.05
GSE26511	LAMA4	Mast_cells_resting_CIBERSORT	-0.137990892773966	0.402180288598115	p>=0.05
GSE26511	LAMA4	Mast_cells_resting_CIBERSORT_ABS	-0.130977902707726	0.426743358391227	p>=0.05
GSE26511	LAMA4	Mast_cells_activated_CIBERSORT	0.290368198952667	0.0729395871592738	p>=0.05
GSE26511	LAMA4	Mast_cells_activated_CIBERSORT_ABS	0.311358671166113	0.0536767980466135	p>=0.05
GSE27469	LAMA4	Mast_cells_xCell	-0.0735206086439815	0.511550074357734	p>=0.05
GSE27469	LAMA4	Mast_cells_resting_CIBERSORT	0.0615059477225633	0.583053646147089	p>=0.05
GSE27469	LAMA4	Mast_cells_resting_CIBERSORT_ABS	0.0509497207045239	0.649410080423079	p>=0.05
GSE27469	LAMA4	Mast_cells_activated_CIBERSORT	0.265194200302939	0.0160467250290049	p<0.05
GSE27469	LAMA4	Mast_cells_activated_CIBERSORT_ABS	0.302129454057283	0.00580349530534664	p<0.05
GSE30155	LAMA4	Mast_cells_xCell	-0.0289885517826224	0.95652935238984	p>=0.05
GSE30155	LAMA4	Mast_cells_resting_CIBERSORT	-0.151794185179729	0.774057503165657	p>=0.05
GSE30155	LAMA4	Mast_cells_resting_CIBERSORT_ABS	-0.151794185179729	0.774057503165657	p>=0.05
GSE30155	LAMA4	Mast_cells_activated_CIBERSORT	0.144942758913112	0.784108369602108	p>=0.05
GSE30155	LAMA4	Mast_cells_activated_CIBERSORT_ABS	0.144942758913112	0.784108369602108	p>=0.05
GSE38964	LAMA4	Mast_cells_xCell	-0.0944348616614559	0.24248353004328	p>=0.05
GSE38964	LAMA4	Mast_cells_resting_CIBERSORT	-0.085492574284748	0.290194007849268	p>=0.05
GSE38964	LAMA4	Mast_cells_resting_CIBERSORT_ABS	-0.0842556704559737	0.29725484994915	p>=0.05
GSE38964	LAMA4	Mast_cells_activated_CIBERSORT	0.207571397748056	0.00955267128611505	p<0.05
GSE38964	LAMA4	Mast_cells_activated_CIBERSORT_ABS	0.232061683303719	0.00366631507336303	p<0.05
GSE44001	LAMA4	Mast_cells_xCell	0.149874232278705	0.00932887408079603	p<0.05
GSE44001	LAMA4	Mast_cells_resting_CIBERSORT	0.187708556857485	0.0010880134995013	p<0.05
GSE44001	LAMA4	Mast_cells_resting_CIBERSORT_ABS	0.179747938583671	0.00177306378924731	p<0.05
GSE44001	LAMA4	Mast_cells_activated_CIBERSORT	0.0218461661572961	0.706283567357752	p>=0.05
GSE44001	LAMA4	Mast_cells_activated_CIBERSORT_ABS	0.0259398634666003	0.654520383807131	p>=0.05
GSE56303	LAMA4	Mast_cells_xCell	-0.175001278841531	0.100941852257141	p>=0.05
GSE56303	LAMA4	Mast_cells_resting_CIBERSORT	0.236298842704295	0.0257874074309869	p<0.05
GSE56303	LAMA4	Mast_cells_resting_CIBERSORT_ABS	0.214528779199962	0.0435059483589311	p<0.05
GSE56303	LAMA4	Mast_cells_activated_CIBERSORT	0.000143756502479337	0.998933209563876	p>=0.05
GSE56303	LAMA4	Mast_cells_activated_CIBERSORT_ABS	-0.0103600519453442	0.923236688182206	p>=0.05
GSE56363	LAMA4	Mast_cells_xCell	0.435064935064935	0.0500570972781658	p>=0.05
GSE56363	LAMA4	Mast_cells_resting_CIBERSORT	0.141577687058423	0.540432414050004	p>=0.05
GSE56363	LAMA4	Mast_cells_resting_CIBERSORT_ABS	0.161612265415748	0.484006454547666	p>=0.05
GSE56363	LAMA4	Mast_cells_activated_CIBERSORT	0.12624819542353	0.58554317132208	p>=0.05
GSE56363	LAMA4	Mast_cells_activated_CIBERSORT_ABS	0.147289561327451	0.524043376393847	p>=0.05
GSE63514	LAMA4	Mast_cells_xCell	0.186747015955942	0.341337389676045	p>=0.05
GSE63514	LAMA4	Mast_cells_resting_CIBERSORT	0.236330606344931	0.22598293010996	p>=0.05
GSE63514	LAMA4	Mast_cells_resting_CIBERSORT_ABS	0.224631071377361	0.250471683376711	p>=0.05
GSE63514	LAMA4	Mast_cells_activated_CIBERSORT	-0.101119401589619	0.608655213020709	p>=0.05
GSE63514	LAMA4	Mast_cells_activated_CIBERSORT_ABS	-0.0725680411407857	0.71364043541472	p>=0.05
TCGA_CESC	LAMA4	Mast_cells_xCell	-0.19699661223979	0.000528353097076555	p<0.05
TCGA_CESC	LAMA4	Mast_cells_resting_CIBERSORT	0.12759238466144	0.0256182366175647	p<0.05
TCGA_CESC	LAMA4	Mast_cells_resting_CIBERSORT_ABS	0.171955298474766	0.00254288454488193	p<0.05
TCGA_CESC	LAMA4	Mast_cells_activated_CIBERSORT	-0.0337457246294464	0.55649157106009	p>=0.05
TCGA_CESC	LAMA4	Mast_cells_activated_CIBERSORT_ABS	0.00409151612715715	0.943175168865169	p>=0.05
