# Supplementary material for: Extracellular matrix-related genes-based prognostic signature for cervical cancer: association of LAMA4 expression with prognosis and response to immunotherapy
Source: Front Oncol. 2025 Aug 13;15:1562115. doi: 10.3389/fonc.2025.1562115 (PMC12380540; doi:10.3389/fonc.2025.1562115)
Supplement: Supplementary file 8 [file DataSheet1.zip › original data/2.source data (public datasets)/Mono.csv]

dataset	gene	immune_cells	cor	p.value	p_value
GSE14404	LAMA4	Monocytes_CIBERSORT	-0.470800551947484	0.0114525640193681	p<0.05
GSE14404	LAMA4	Monocytes_CIBERSORT_ABS	-0.4987088320887	0.00690741252412054	p<0.05
GSE14404	LAMA4	Monocytes_quantiseq	0.00461914002297265	0.981388733924845	p>=0.05
GSE14404	LAMA4	Monocytes_xCell	0.232753317685312	0.233293216977896	p>=0.05
GSE14404	LAMA4	Monocytic_lineage_MCPcounter	0.0914066776135742	0.642492887940671	p>=0.05
GSE151666	LAMA4	Monocytes_CIBERSORT	0.01465991130188	0.905549633062089	p>=0.05
GSE151666	LAMA4	Monocytes_CIBERSORT_ABS	0.0204674139909328	0.868419170133625	p>=0.05
GSE151666	LAMA4	Monocytes_quantiseq	0.0981017408033041	0.426094803274193	p>=0.05
GSE151666	LAMA4	Monocytes_xCell	0.17291647169074	0.158505202063546	p>=0.05
GSE151666	LAMA4	Monocytic_lineage_MCPcounter	0.173531320380196	0.156705347470189	p>=0.05
GSE26511	LAMA4	Monocytes_CIBERSORT	-0.104435184837845	0.526921846156294	p>=0.05
GSE26511	LAMA4	Monocytes_CIBERSORT_ABS	-0.0793178619021608	0.631240760072783	p>=0.05
GSE26511	LAMA4	Monocytes_quantiseq	-0.353937991020504	0.0270682550377784	p<0.05
GSE26511	LAMA4	Monocytes_xCell	0.379360124415775	0.0172272456017843	p<0.05
GSE26511	LAMA4	Monocytic_lineage_MCPcounter	-0.0206477732793522	0.900711727573913	p>=0.05
GSE27469	LAMA4	Monocytes_CIBERSORT	-0.0715885116315656	0.522738177816151	p>=0.05
GSE27469	LAMA4	Monocytes_CIBERSORT_ABS	-0.0604889764297919	0.589309677243542	p>=0.05
GSE27469	LAMA4	Monocytes_quantiseq	0.0575185754048614	0.607754055146121	p>=0.05
GSE27469	LAMA4	Monocytes_xCell	0.15338924389529	0.16887363265943	p>=0.05
GSE27469	LAMA4	Monocytic_lineage_MCPcounter	0.057411216682448	0.607754972766222	p>=0.05
GSE30155	LAMA4	Monocytes_CIBERSORT	0.304255531702266	0.55769938705682	p>=0.05
GSE30155	LAMA4	Monocytes_CIBERSORT_ABS	0.304255531702266	0.55769938705682	p>=0.05
GSE30155	LAMA4	Monocytes_quantiseq	0.0303588370359458	0.954475734693563	p>=0.05
GSE30155	LAMA4	Monocytes_xCell	-0.0285714285714286	1	p>=0.05
GSE30155	LAMA4	Monocytic_lineage_MCPcounter	-0.485714285714286	0.355555555555556	p>=0.05
GSE38964	LAMA4	Monocytes_CIBERSORT	0.106091035257689	0.188899272043199	p>=0.05
GSE38964	LAMA4	Monocytes_CIBERSORT_ABS	0.0993431041318675	0.218755180039339	p>=0.05
GSE38964	LAMA4	Monocytes_quantiseq	0.105124430343611	0.192983163616413	p>=0.05
GSE38964	LAMA4	Monocytes_xCell	0.182272513390578	0.0232102653858108	p<0.05
GSE38964	LAMA4	Monocytic_lineage_MCPcounter	-0.0696449273669519	0.389182999091124	p>=0.05
GSE44001	LAMA4	Monocytes_CIBERSORT	0.242052673719304	2.25355000039591e-05	p<0.05
GSE44001	LAMA4	Monocytes_CIBERSORT_ABS	0.239878868858849	2.68160208899358e-05	p<0.05
GSE44001	LAMA4	Monocytes_quantiseq	0.129313794144432	0.025101139348574	p<0.05
GSE44001	LAMA4	Monocytes_xCell	0.0725699556608969	0.2100767895987	p>=0.05
GSE44001	LAMA4	Monocytic_lineage_MCPcounter	0.0511248868458424	0.377566218665479	p>=0.05
GSE56303	LAMA4	Monocytes_CIBERSORT	-0.0108259951678121	0.919795462645748	p>=0.05
GSE56303	LAMA4	Monocytes_CIBERSORT_ABS	-0.00842222662470856	0.937562944933738	p>=0.05
GSE56303	LAMA4	Monocytes_quantiseq	-0.16895767966568	0.113464120416383	p>=0.05
GSE56303	LAMA4	Monocytes_xCell	0.106785939192972	0.319237188364903	p>=0.05
GSE56303	LAMA4	Monocytic_lineage_MCPcounter	0.177971475876126	0.09519788157509	p>=0.05
GSE56363	LAMA4	Monocytes_CIBERSORT	0.282802615496014	0.214178487114065	p>=0.05
GSE56363	LAMA4	Monocytes_CIBERSORT_ABS	0.29575540704545	0.193025059433468	p>=0.05
GSE56363	LAMA4	Monocytes_quantiseq	-0.0820246477995561	0.723740579118727	p>=0.05
GSE56363	LAMA4	Monocytes_xCell	0.133940295302152	0.562706928984665	p>=0.05
GSE56363	LAMA4	Monocytic_lineage_MCPcounter	-0.137662337662338	0.550349458151185	p>=0.05
GSE63514	LAMA4	Monocytes_CIBERSORT	0.571474181722887	0.00149004900402995	p<0.05
GSE63514	LAMA4	Monocytes_CIBERSORT_ABS	0.566366032612515	0.00167866485677889	p<0.05
GSE63514	LAMA4	Monocytes_quantiseq	-0.341816361699976	0.0750230046465024	p>=0.05
GSE63514	LAMA4	Monocytes_xCell	0.543762640341745	0.00278219845638238	p<0.05
GSE63514	LAMA4	Monocytic_lineage_MCPcounter	0.38752052545156	0.0424689161031745	p<0.05
TCGA_CESC	LAMA4	Monocytes_CIBERSORT	-0.12361456051628	0.0306320813327994	p<0.05
TCGA_CESC	LAMA4	Monocytes_CIBERSORT_ABS	-0.0282073139379101	0.623069417772074	p>=0.05
TCGA_CESC	LAMA4	Monocytes_quantiseq	-0.0164793137905226	0.774028124259407	p>=0.05
TCGA_CESC	LAMA4	Monocytes_xCell	0.102036111128952	0.0747080953683095	p>=0.05
TCGA_CESC	LAMA4	Monocytic_lineage_MCPcounter	0.199808601819539	0.000448178170914917	p<0.05
