# Supplementary material for: Extracellular matrix-related genes-based prognostic signature for cervical cancer: association of LAMA4 expression with prognosis and response to immunotherapy
Source: Front Oncol. 2025 Aug 13;15:1562115. doi: 10.3389/fonc.2025.1562115 (PMC12380540; doi:10.3389/fonc.2025.1562115)
Supplement: Supplementary file 8 [file DataSheet1.zip › original data/2.source data (public datasets)/Neu.csv]

dataset	gene	immune_cells	cor	p.value	p_value
GSE14404	LAMA4	Neutrophil_TIMER	0.178434592227696	0.362031208964465	p>=0.05
GSE14404	LAMA4	Neutrophils_CIBERSORT	0.357634547235176	0.0616948369378871	p>=0.05
GSE14404	LAMA4	Neutrophils_CIBERSORT_ABS	0.35590405749049	0.0630559601280909	p>=0.05
GSE14404	LAMA4	Neutrophils_MCPcounter	0.134646962233169	0.492893771752404	p>=0.05
GSE14404	LAMA4	Neutrophils_quantiseq	-0.291735084838533	0.131899321847565	p>=0.05
GSE14404	LAMA4	Neutrophils_xCell	0.297132054019223	0.124658924373884	p>=0.05
GSE151666	LAMA4	Neutrophil_TIMER	0.388555941520021	0.00114869041148118	p<0.05
GSE151666	LAMA4	Neutrophils_CIBERSORT	0.154419308023385	0.208636571922583	p>=0.05
GSE151666	LAMA4	Neutrophils_CIBERSORT_ABS	0.150817320871357	0.219578237022368	p>=0.05
GSE151666	LAMA4	Neutrophils_MCPcounter	0.508569683551552	1.27161628331111e-05	p<0.05
GSE151666	LAMA4	Neutrophils_quantiseq	0.245571843208398	0.0435374199982662	p<0.05
GSE151666	LAMA4	Neutrophils_xCell	0.295035656465803	0.0145876952924938	p<0.05
GSE26511	LAMA4	Neutrophil_TIMER	0.30587044534413	0.0586840068642857	p>=0.05
GSE26511	LAMA4	Neutrophils_CIBERSORT	0.277446394211736	0.087259774357716	p>=0.05
GSE26511	LAMA4	Neutrophils_CIBERSORT_ABS	0.287384082634147	0.0760705112721049	p>=0.05
GSE26511	LAMA4	Neutrophils_MCPcounter	0.0724696356275304	0.660062658880878	p>=0.05
GSE26511	LAMA4	Neutrophils_quantiseq	0.265384615384615	0.102550083192415	p>=0.05
GSE26511	LAMA4	Neutrophils_xCell	0.260687986792841	0.108960674618579	p>=0.05
GSE27469	LAMA4	Neutrophil_TIMER	0.0945244392202958	0.397523629947516	p>=0.05
GSE27469	LAMA4	Neutrophils_CIBERSORT	0.213005755318348	0.0546876620786052	p>=0.05
GSE27469	LAMA4	Neutrophils_CIBERSORT_ABS	0.213484901633514	0.0541326181872637	p>=0.05
GSE27469	LAMA4	Neutrophils_MCPcounter	0.087645976861375	0.432868460794073	p>=0.05
GSE27469	LAMA4	Neutrophils_quantiseq	0.158325215907787	0.155414536110646	p>=0.05
GSE27469	LAMA4	Neutrophils_xCell	0.0498034325079737	0.656795610413142	p>=0.05
GSE30155	LAMA4	Neutrophil_TIMER	0.257142857142857	0.658333333333333	p>=0.05
GSE30155	LAMA4	Neutrophils_CIBERSORT	-0.270449361513125	0.604216677237077	p>=0.05
GSE30155	LAMA4	Neutrophils_CIBERSORT_ABS	-0.270449361513125	0.604216677237077	p>=0.05
GSE30155	LAMA4	Neutrophils_MCPcounter	0.2	0.713888888888889	p>=0.05
GSE30155	LAMA4	Neutrophils_quantiseq	0.428571428571429	0.419444444444444	p>=0.05
GSE30155	LAMA4	Neutrophils_xCell	0.0285714285714286	1	p>=0.05
GSE38964	LAMA4	Neutrophil_TIMER	0.0779946488952018	0.334727223526101	p>=0.05
GSE38964	LAMA4	Neutrophils_CIBERSORT	0.232408637544898	0.00361432169088681	p<0.05
GSE38964	LAMA4	Neutrophils_CIBERSORT_ABS	0.234415211084427	0.00332643621396926	p<0.05
GSE38964	LAMA4	Neutrophils_MCPcounter	0.102247834623341	0.205516006640672	p>=0.05
GSE38964	LAMA4	Neutrophils_quantiseq	0.140723809600587	0.0807210851537978	p>=0.05
GSE38964	LAMA4	Neutrophils_xCell	0.185364750409718	0.0209357585401174	p<0.05
GSE44001	LAMA4	Neutrophil_TIMER	-0.0234425269751147	0.685920813967277	p>=0.05
GSE44001	LAMA4	Neutrophils_CIBERSORT	-0.044732301665624	0.440151031375305	p>=0.05
GSE44001	LAMA4	Neutrophils_CIBERSORT_ABS	-0.0401502385944898	0.488435838090387	p>=0.05
GSE44001	LAMA4	Neutrophils_MCPcounter	-0.040609639036491	0.483470083393669	p>=0.05
GSE44001	LAMA4	Neutrophils_quantiseq	0.011531718280917	0.842334708535753	p>=0.05
GSE44001	LAMA4	Neutrophils_xCell	-0.0654629214739916	0.25833701733101	p>=0.05
GSE56303	LAMA4	Neutrophil_TIMER	-0.03877272204973	0.71828937754677	p>=0.05
GSE56303	LAMA4	Neutrophils_CIBERSORT	-0.0784506973409812	0.464921333869559	p>=0.05
GSE56303	LAMA4	Neutrophils_CIBERSORT_ABS	-0.086361192220701	0.420982777522052	p>=0.05
GSE56303	LAMA4	Neutrophils_MCPcounter	-0.22701833085978	0.0324009921216976	p<0.05
GSE56303	LAMA4	Neutrophils_quantiseq	-0.111117258756789	0.299888030574923	p>=0.05
GSE56303	LAMA4	Neutrophils_xCell	-0.170898786972221	0.109317523956428	p>=0.05
GSE56363	LAMA4	Neutrophil_TIMER	0.136363636363636	0.554160649439725	p>=0.05
GSE56363	LAMA4	Neutrophils_CIBERSORT	0.239046973674042	0.296670269614351	p>=0.05
GSE56363	LAMA4	Neutrophils_CIBERSORT_ABS	0.256066499307793	0.262543898382279	p>=0.05
GSE56363	LAMA4	Neutrophils_MCPcounter	0.319480519480519	0.157933253744308	p>=0.05
GSE56363	LAMA4	Neutrophils_quantiseq	0.150649350649351	0.512921329030105	p>=0.05
GSE56363	LAMA4	Neutrophils_xCell	0.149022790900561	0.519116988672741	p>=0.05
GSE63514	LAMA4	Neutrophil_TIMER	0.162014230979748	0.408451090415875	p>=0.05
GSE63514	LAMA4	Neutrophils_CIBERSORT	-0.102334986275743	0.604331822823301	p>=0.05
GSE63514	LAMA4	Neutrophils_CIBERSORT_ABS	-0.100054540899125	0.612453141351477	p>=0.05
GSE63514	LAMA4	Neutrophils_MCPcounter	-0.15216201423098	0.437855261575021	p>=0.05
GSE63514	LAMA4	Neutrophils_quantiseq	-0.0374982896627776	0.849746327510446	p>=0.05
GSE63514	LAMA4	Neutrophils_xCell	0.0312844207629388	0.874431144975373	p>=0.05
TCGA_CESC	LAMA4	Neutrophil_TIMER	0.0243253685304954	0.671511879818974	p>=0.05
TCGA_CESC	LAMA4	Neutrophils_CIBERSORT	0.170315553781574	0.00279910449917645	p<0.05
TCGA_CESC	LAMA4	Neutrophils_CIBERSORT_ABS	0.185852125216025	0.00108969942426753	p<0.05
TCGA_CESC	LAMA4	Neutrophils_MCPcounter	0.148630738673426	0.0092721748344021	p<0.05
TCGA_CESC	LAMA4	Neutrophils_quantiseq	0.0837080239298013	0.144052616090471	p>=0.05
TCGA_CESC	LAMA4	Neutrophils_xCell	-0.0147701739413558	0.796924709048158	p>=0.05
