# Supplementary material for: Extracellular matrix-related genes-based prognostic signature for cervical cancer: association of LAMA4 expression with prognosis and response to immunotherapy
Source: Front Oncol. 2025 Aug 13;15:1562115. doi: 10.3389/fonc.2025.1562115 (PMC12380540; doi:10.3389/fonc.2025.1562115)
Supplement: Supplementary file 8 [file DataSheet1.zip › original data/2.source data (public datasets)/NK.csv]

dataset	gene	immune_cells	cor	p.value	p_value
GSE14404	LAMA4	NK_cells_xCell	0.130887204731584	0.506768129324185	p>=0.05
GSE14404	LAMA4	NKcells_EPIC	0.0591133004926108	0.764595131965579	p>=0.05
GSE14404	LAMA4	NK_cells_MCPcounter	-0.454296661193213	0.0160142478872617	p<0.05
GSE14404	LAMA4	NK_cells_quantiseq	0.0339354132457581	0.864034046540515	p>=0.05
GSE14404	LAMA4	NK_cells_resting_CIBERSORT	0.111227404976359	0.573108337051617	p>=0.05
GSE14404	LAMA4	NK_cells_resting_CIBERSORT_ABS	0.112921223326253	0.567243675816288	p>=0.05
GSE14404	LAMA4	NK_cells_activated_CIBERSORT	-0.376432537581593	0.0483377596042007	p<0.05
GSE14404	LAMA4	NK_cells_activated_CIBERSORT_ABS	-0.377017514329971	0.0479621699058622	p<0.05
GSE14404	LAMA4	NKT_xCell	-0.237102978413852	0.224424992408985	p>=0.05
GSE151666	LAMA4	NK_cells_xCell	-0.234469817091196	0.0542840683204943	p>=0.05
GSE151666	LAMA4	NKcells_EPIC	0.083482841546742	0.497615634184924	p>=0.05
GSE151666	LAMA4	NK_cells_MCPcounter	0.0117188991105852	0.924351766367443	p>=0.05
GSE151666	LAMA4	NK_cells_quantiseq	-0.201931704139816	0.098665217937816	p>=0.05
GSE151666	LAMA4	NK_cells_resting_CIBERSORT	0.155619538394837	0.205077924295354	p>=0.05
GSE151666	LAMA4	NK_cells_resting_CIBERSORT_ABS	0.1547770505613	0.207571332555488	p>=0.05
GSE151666	LAMA4	NK_cells_activated_CIBERSORT	-0.343173377527568	0.00417048328320124	p<0.05
GSE151666	LAMA4	NK_cells_activated_CIBERSORT_ABS	-0.35288204684738	0.00316156117214664	p<0.05
GSE151666	LAMA4	NKT_xCell	0.0122914837576822	0.920661306345013	p>=0.05
GSE26511	LAMA4	NK_cells_xCell	-0.00315720523797697	0.98478105944103	p>=0.05
GSE26511	LAMA4	NKcells_EPIC	-0.0257085020242915	0.876428204581147	p>=0.05
GSE26511	LAMA4	NK_cells_MCPcounter	-0.458704453441296	0.00362791551762016	p<0.05
GSE26511	LAMA4	NK_cells_quantiseq	-0.133805668016194	0.415342390805776	p>=0.05
GSE26511	LAMA4	NK_cells_resting_CIBERSORT	-0.196665819480701	0.230147014269541	p>=0.05
GSE26511	LAMA4	NK_cells_resting_CIBERSORT_ABS	-0.171492594587171	0.296538755822409	p>=0.05
GSE26511	LAMA4	NK_cells_activated_CIBERSORT	-0.0411082675370843	0.803768106884127	p>=0.05
GSE26511	LAMA4	NK_cells_activated_CIBERSORT_ABS	-0.0107613265803886	0.948158285352668	p>=0.05
GSE26511	LAMA4	NKT_xCell	0.466396761133603	0.00305058720836109	p<0.05
GSE27469	LAMA4	NK_cells_xCell	-0.110121801873636	0.324680131805962	p>=0.05
GSE27469	LAMA4	NKcells_EPIC	0.0996397514175945	0.372387282121254	p>=0.05
GSE27469	LAMA4	NK_cells_MCPcounter	-0.0410204503651462	0.713916522792409	p>=0.05
GSE27469	LAMA4	NK_cells_quantiseq	-0.0204508103097026	0.855295515819313	p>=0.05
GSE27469	LAMA4	NK_cells_resting_CIBERSORT	0.052545755575034	0.639183017865749	p>=0.05
GSE27469	LAMA4	NK_cells_resting_CIBERSORT_ABS	0.0783981290699641	0.483861615556933	p>=0.05
GSE27469	LAMA4	NK_cells_activated_CIBERSORT	0.00825505298082052	0.941323638795673	p>=0.05
GSE27469	LAMA4	NK_cells_activated_CIBERSORT_ABS	0.00808828423373324	0.942506984092101	p>=0.05
GSE27469	LAMA4	NKT_xCell	0.314136296607304	0.00405191614251435	p<0.05
GSE30155	LAMA4	NK_cells_xCell	-0.845154254728517	0.0341094231674097	p<0.05
GSE30155	LAMA4	NKcells_EPIC	-0.257142857142857	0.658333333333333	p>=0.05
GSE30155	LAMA4	NK_cells_MCPcounter	0.2	0.713888888888889	p>=0.05
GSE30155	LAMA4	NK_cells_quantiseq	-0.0857142857142857	0.919444444444444	p>=0.05
GSE30155	LAMA4	NK_cells_resting_CIBERSORT	0.142857142857143	0.802777777777778	p>=0.05
GSE30155	LAMA4	NK_cells_resting_CIBERSORT_ABS	0.142857142857143	0.802777777777778	p>=0.05
GSE30155	LAMA4	NK_cells_activated_CIBERSORT	-0.516100229611079	0.294583741462461	p>=0.05
GSE30155	LAMA4	NK_cells_activated_CIBERSORT_ABS	-0.516100229611079	0.294583741462461	p>=0.05
GSE30155	LAMA4	NKT_xCell	0.0857142857142857	0.919444444444444	p>=0.05
GSE38964	LAMA4	NK_cells_xCell	-0.168104678824693	0.0365416559398478	p<0.05
GSE38964	LAMA4	NKcells_EPIC	0.00475653762087875	0.953159679341746	p>=0.05
GSE38964	LAMA4	NK_cells_MCPcounter	-0.0687667725555092	0.395204808073896	p>=0.05
GSE38964	LAMA4	NK_cells_quantiseq	-0.0639814245118406	0.428987595353622	p>=0.05
GSE38964	LAMA4	NK_cells_resting_CIBERSORT	0.0449342402406405	0.578772243890998	p>=0.05
GSE38964	LAMA4	NK_cells_resting_CIBERSORT_ABS	0.0507604507794603	0.530494335007827	p>=0.05
GSE38964	LAMA4	NK_cells_activated_CIBERSORT	0.0241196161302844	0.765779911740857	p>=0.05
GSE38964	LAMA4	NK_cells_activated_CIBERSORT_ABS	0.01747541018617	0.829126137020146	p>=0.05
GSE38964	LAMA4	NKT_xCell	0.0652171461073541	0.420108326156408	p>=0.05
GSE44001	LAMA4	NK_cells_xCell	-0.228604572603775	6.44054833900118e-05	p<0.05
GSE44001	LAMA4	NKcells_EPIC	0.105136922335733	0.0689929920095078	p>=0.05
GSE44001	LAMA4	NK_cells_MCPcounter	-0.135395760145123	0.0189686397867272	p<0.05
GSE44001	LAMA4	NK_cells_quantiseq	-0.00995101825214392	0.863719451394519	p>=0.05
GSE44001	LAMA4	NK_cells_resting_CIBERSORT	-0.233452548443972	4.44203471524633e-05	p<0.05
GSE44001	LAMA4	NK_cells_resting_CIBERSORT_ABS	-0.23416458419437	4.20335117659572e-05	p<0.05
GSE44001	LAMA4	NK_cells_activated_CIBERSORT	0.0457392358227487	0.429917571105643	p>=0.05
GSE44001	LAMA4	NK_cells_activated_CIBERSORT_ABS	0.0425527451382623	0.462771432255282	p>=0.05
GSE44001	LAMA4	NKT_xCell	0.240439263537391	2.56443117726259e-05	p<0.05
GSE56303	LAMA4	NK_cells_xCell	-0.313004187244092	0.00282134623957296	p<0.05
GSE56303	LAMA4	NKcells_EPIC	-0.116105363064395	0.278577280783382	p>=0.05
GSE56303	LAMA4	NK_cells_MCPcounter	-0.389199817844084	0.000163531077194354	p<0.05
GSE56303	LAMA4	NK_cells_quantiseq	-0.05876769989711	0.58434504888731	p>=0.05
GSE56303	LAMA4	NK_cells_resting_CIBERSORT	0.0312777548614175	0.771071495911806	p>=0.05
GSE56303	LAMA4	NK_cells_resting_CIBERSORT_ABS	0.0292423857923175	0.785598640204713	p>=0.05
GSE56303	LAMA4	NK_cells_activated_CIBERSORT	-0.0704593358292411	0.51173952548735	p>=0.05
GSE56303	LAMA4	NK_cells_activated_CIBERSORT_ABS	-0.0869332834009618	0.417900869310627	p>=0.05
GSE56303	LAMA4	NKT_xCell	-0.100787830624406	0.347327914997651	p>=0.05
GSE56363	LAMA4	NK_cells_xCell	-0.263636363636364	0.247148293910975	p>=0.05
GSE56363	LAMA4	NKcells_EPIC	0.148051948051948	0.520305681942296	p>=0.05
GSE56363	LAMA4	NK_cells_MCPcounter	-0.0376623376623377	0.87222888030548	p>=0.05
GSE56363	LAMA4	NK_cells_quantiseq	-0.531168831168831	0.0144645371461214	p<0.05
GSE56363	LAMA4	NK_cells_resting_CIBERSORT	-0.21961437959236	0.338808672453221	p>=0.05
GSE56363	LAMA4	NK_cells_resting_CIBERSORT_ABS	-0.218291401402045	0.341799579532062	p>=0.05
GSE56363	LAMA4	NK_cells_activated_CIBERSORT	-0.0676423558692756	0.770799709080178	p>=0.05
GSE56363	LAMA4	NK_cells_activated_CIBERSORT_ABS	-0.119453522067019	0.606037064662108	p>=0.05
GSE56363	LAMA4	NKT_xCell	-0.00909386212301261	0.968793022890754	p>=0.05
GSE63514	LAMA4	NK_cells_xCell	-0.268816635635663	0.166601259485887	p>=0.05
GSE63514	LAMA4	NKcells_EPIC	0.162014230979748	0.408451090415875	p>=0.05
GSE63514	LAMA4	NK_cells_MCPcounter	-0.209085933223864	0.284290704422772	p>=0.05
GSE63514	LAMA4	NK_cells_quantiseq	0.378215654077723	0.0480262214114727	p<0.05
GSE63514	LAMA4	NK_cells_resting_CIBERSORT	-0.281958792718458	0.1460442980794	p>=0.05
GSE63514	LAMA4	NK_cells_resting_CIBERSORT_ABS	-0.263824513518723	0.174921674945399	p>=0.05
GSE63514	LAMA4	NK_cells_activated_CIBERSORT	-0.102280957651537	0.604523707176722	p>=0.05
GSE63514	LAMA4	NK_cells_activated_CIBERSORT_ABS	-0.102280957651537	0.604523707176722	p>=0.05
GSE63514	LAMA4	NKT_xCell	0.0344827586206897	0.861844337398636	p>=0.05
TCGA_CESC	LAMA4	NK_cells_xCell	-0.0670966500062713	0.241909398477528	p>=0.05
TCGA_CESC	LAMA4	NKcells_EPIC	0.0441244004410116	0.441632644567204	p>=0.05
TCGA_CESC	LAMA4	NK_cells_MCPcounter	-0.0928609944538503	0.104938443532126	p>=0.05
TCGA_CESC	LAMA4	NK_cells_quantiseq	0.0331963458367872	0.56293891871978	p>=0.05
TCGA_CESC	LAMA4	NK_cells_resting_CIBERSORT	-0.00324631180744718	0.954899680733034	p>=0.05
TCGA_CESC	LAMA4	NK_cells_resting_CIBERSORT_ABS	0.00831551645140884	0.884814061066898	p>=0.05
TCGA_CESC	LAMA4	NK_cells_activated_CIBERSORT	-0.185958342915285	0.00108241014779055	p<0.05
TCGA_CESC	LAMA4	NK_cells_activated_CIBERSORT_ABS	-0.0100358164921967	0.861204567726835	p>=0.05
TCGA_CESC	LAMA4	NKT_xCell	0.075324556037612	0.188806992747492	p>=0.05
