# Supplementary material for: Extracellular matrix-related genes-based prognostic signature for cervical cancer: association of LAMA4 expression with prognosis and response to immunotherapy
Source: Front Oncol. 2025 Aug 13;15:1562115. doi: 10.3389/fonc.2025.1562115 (PMC12380540; doi:10.3389/fonc.2025.1562115)
Supplement: Supplementary file 8 [file DataSheet1.zip › original data/2.source data (public datasets)/output_table_Down_count.csv]

	Var1	Freq
855	CENPM	5
2607	HMCES	5
4227	PITX1	5
41	ACAP2	4
446	BCL11A	4
514	BTC	4
832	CEBPA	4
1183	CYP4F12	4
1208	DBI	4
1302	DHRS13	4
1422	E2F2	4
1476	ELF3	4
1503	ENSA	4
2073	FAM98C	4
2904	KEAP1	4
2990	KRT15	4
3127	LIN9	4
3280	LYPD5	4
3572	MTRFR	4
3707	NECTIN4	4
3834	NUF2	4
3846	NUSAP1	4
4109	PCBD2	4
4212	PIGX	4
5176	SMC4	4
5359	ST6GALNAC2	4
5375	STIL	4
5418	SUSD4	4
5508	TCEA3	4
5510	TCF19	4
5734	TOPBP1	4
5955	UQCRH	4
6228	ZNF541	4
38	ACAD9	3
81	ADAM15	3
121	ADSS1	3
134	AGGF1	3
163	ALDH3A1	3
167	ALDH5A1	3
170	ALG1L	3
202	AMN	3
222	ANKRD20A1	3
242	ANKRD9	3
288	ARHGEF16	3
292	ARHGEF28	3
308	ARL17B	3
330	ARV1	3
342	ASF1B	3
350	ASTE1	3
361	ATG3	3
368	ATP10B	3
397	ATPAF1	3
423	BAIAP2L1	3
456	BCO1	3
458	BDH1	3
474	BICDL2	3
488	BNIPL	3
510	BST2	3
561	C1orf21	3
625	CABLES2	3
644	CALML5	3
653	CAPN1	3
680	CBR3	3
681	CBR3-AS1	3
778	CDC25C	3
802	CDK1	3
813	CDKN2A	3
851	CENPH	3
854	CENPK	3
861	CENPU	3
875	CEP85	3
903	CHAF1A	3
945	CIDEB	3
958	CKMT1B	3
1003	CNBP	3
1021	COA3	3
1045	COMTD1	3
1064	COX20	3
1069	COX6A1	3
1157	CXCL17	3
1223	DCLRE1C	3
1350	DNAJC19	3
1354	DNAJC9	3
1400	DTX3L	3
1413	DUT	3
1431	ECE2	3
1433	ECHDC2	3
1462	EIF2B5	3
1504	ENSAP2	3
1710	ENSG00000266642	3
1758	ENSG00000271787	3
1850	ENSG00000284526	3
1881	ENSG00000285920	3
1932	EPHX3	3
1934	EPN3	3
1967	ETV7	3
1986	EYA2	3
1988	EZH2	3
1990	F11R	3
2010	FAM111B	3
2018	FAM162A	3
2053	FAM53B	3
2121	FEM1A	3
2213	FXYD3	3
2226	GADD45GIP1	3
2264	GCHFR	3
2283	GGT6	3
2300	GJB3	3
2301	GJB5	3
2319	GLS2	3
2355	GOT1	3
2398	GRAMD1C	3
2430	GSTO2	3
2544	HAUS8	3
2551	HCN3	3
2564	HDHD3	3
2611	HMGB2	3
2677	HSPB1	3
2695	IDH2	3
2771	ILDR1	3
2776	IMP3	3
2779	INAVA	3
2786	INKA1	3
2788	INPP1	3
2820	IRX3	3
2821	IRX5	3
2859	KANSL2	3
2891	KCTD1	3
2898	KDF1	3
2912	KIAA1522	3
2917	KIF11	3
2919	KIF15	3
2950	KLF5	3
3021	KRTAP10-4	3
3149	LINC00885	3
3302	MAGIX	3
3305	MAL2	3
3355	MCCC1	3
3394	MEPCE	3
3415	MFSD6	3
3422	MGST2	3
3447	MIR600HG	3
3479	MPC2	3
3545	MSL2	3
3593	MYCBP	3
3608	MYO3A	3
3618	N4BP3	3
3690	NDUFB4	3
3698	NDUFS7	3
3733	NFYC	3
3794	NR2C2AP	3
3814	NTF4	3
3877	OPA1	3
4038	OXGR1	3
4080	PARL	3
4160	PEF1	3
4164	PERP	3
4216	PIK3CB	3
4286	PMF1	3
4292	PMVK	3
4314	POLQ	3
4315	POLR1D	3
4317	POLR2H	3
4330	POP7	3
4341	PPCS	3
4419	PRKX	3
4458	PSMB10	3
4475	PSME1	3
4476	PSME2	3
4489	PSTK	3
4534	RAB25	3
4571	RALGPS1	3
4584	RAPGEFL1	3
4660	RFC4	3
4661	RFC5	3
4671	RGS14	3
4676	RHBDL2	3
4704	RMC1	3
4706	RMI2	3
4716	RNASEL	3
4742	RNF43	3
4816	RPP25	3
4877	S100A16	3
4882	S1PR5	3
4931	SCPEP1	3
4934	SDC1	3
5009	SH2D4A	3
5061	SLC15A2	3
5089	SLC25A19	3
5092	SLC25A28	3
5103	SLC25A5	3
5137	SLC49A4	3
5158	SLC9A3R1	3
5196	SNAPIN	3
5269	SOX2	3
5270	SOX21	3
5345	SRSF7	3
5348	SSBP2	3
5390	STRBP	3
5401	SUCLG1	3
5426	SYCE2	3
5427	SYCP2	3
5449	TACSTD2	3
5450	TADA1	3
5458	TAGLN2	3
5497	TBCCD1	3
5531	TECR	3
5564	TFCP2L1	3
5593	TIGD5	3
5594	TIMELESS	3
5611	TLR3	3
5612	TLR5	3
5624	TMCO4	3
5632	TMEM106C	3
5638	TMEM134	3
5655	TMEM183A	3
5682	TMEM270	3
5696	TMEM79	3
5702	TMPRSS11A	3
5811	TRIM7	3
5844	TSPAN33	3
5850	TSTD1	3
5854	TTC22	3
5899	UBA7	3
5901	UBALD2	3
5912	UBE2T	3
5947	UPB1	3
6097	YBX2	3
6115	ZBTB21	3
6121	ZBTB7C	3
6134	ZCWPW1	3
6178	ZNF185	3
6179	ZNF2	3
6193	ZNF296	3
6199	ZNF324B	3
6234	ZNF576	3
6252	ZNF683	3
6278	ZNF830	3
8	AATBC	2
15	ABCA5	2
18	ABCB6	2
29	ABI1	2
32	ABITRAM	2
40	ACADSB	2
50	ACP3	2
54	ACSL6	2
61	ACTL6A	2
72	ACVR1B	2
76	ACYP1	2
103	ADGRG4	2
105	ADGRV1	2
108	ADH7	2
110	ADI1	2
111	ADIPOQ	2
115	ADPRS	2
146	AIP	2
148	AK2	2
155	AKR1A1	2
164	ALDH3A2	2
169	ALDH9A1	2
184	ALG3	2
185	ALG6	2
187	ALKBH2	2
188	ALKBH4	2
193	ALS2CL	2
197	AMER1	2
210	ANAPC7	2
211	ANGEL2	2
220	ANKRA2	2
221	ANKRD12	2
225	ANKRD20A2P	2
227	ANKRD20A4P	2
228	ANKRD20A5P	2
229	ANKRD20A7P	2
230	ANKRD20A8P	2
236	ANKRD36	2
237	ANKRD36B	2
238	ANKRD36C	2
239	ANKRD37	2
246	ANXA4	2
253	AP2M1	2
258	APOBEC3B	2
260	APOBEC3F	2
264	APOC2	2
278	ARGFX	2
284	ARHGAP33	2
297	ARHGEF37	2
298	ARHGEF39	2
300	ARHGEF5	2
317	ARMC7	2
319	ARPC1A	2
326	ARRDC3	2
337	ASB8	2
339	ASCL2	2
362	ATG4D	2
369	ATP11B	2
371	ATP13A4	2
376	ATP2C1	2
382	ATP5ME	2
385	ATP5MJ	2
387	ATP5PD	2
393	ATP6V1A	2
395	ATP6V1F	2
398	ATRIP	2
401	AUNIP	2
404	AURKB	2
416	B9D2	2
420	BAG4	2
422	BAIAP2	2
429	BARX2	2
440	BCAT2	2
449	BCL2L10	2
460	BDP1	2
469	BGLAP	2
473	BICDL1	2
480	BLOC1S1	2
482	BLVRB	2
483	BMP7	2
496	BPNT1	2
504	BRME1	2
507	BSDC1	2
513	BTBD6	2
548	C17orf58	2
549	C18orf25	2
553	C19orf33	2
554	C19orf47	2
555	C19orf48	2
560	C1orf174	2
562	C1orf210	2
564	C1orf35	2
565	C1orf43	2
568	C1orf56	2
580	C20orf204	2
581	C21orf58	2
583	C22orf42	2
587	C2orf15	2
596	C4orf33	2
603	C6orf136	2
642	CALML3	2
650	CAMTA1	2
664	CASP1	2
675	CBLC	2
679	CBR1	2
684	CBX7	2
686	CC2D1A	2
697	CCDC146	2
698	CCDC15	2
700	CCDC153	2
710	CCDC47	2
731	CCNB2	2
740	CCP110	2
752	CD200R1	2
757	CD27	2
760	CD3D	2
764	CD52	2
776	CDC23	2
777	CDC25A	2
781	CDC42EP4	2
783	CDC45	2
789	CDCA5	2
790	CDCA7	2
808	CDK5R1	2
815	CDKN2B	2
816	CDKN2B-AS1	2
817	CDKN2C	2
818	CDKN2D	2
819	CDKN3	2
821	CDS1	2
822	CDT1	2
835	CEBPG	2
844	CELSR2	2
845	CELSR3	2
853	CENPJ	2
862	CENPW	2
868	CEP350	2
872	CEP70	2
897	CGB2	2
904	CHAF1B	2
906	CHCHD10	2
913	CHEK2	2
933	CHRNB4	2
938	CHTOP	2
942	CIB1	2
951	CIT	2
955	CKLF	2
957	CKMT1A	2
960	CKS1B	2
966	CLDN1	2
974	CLEC2A	2
981	CLINT1	2
986	CLNK	2
992	CLTB	2
993	CLUH	2
999	CMPK2	2
1005	CNKSR1	2
1007	CNOT10	2
1010	CNOT8	2
1015	CNTD1	2
1025	COBLL1	2
1037	COLCA1	2
1038	COLCA2	2
1041	COMMD3	2
1051	COQ2	2
1057	CORO2A	2
1059	CORT	2
1062	COX17	2
1065	COX5A	2
1068	COX5B	2
1070	COX6A1P2	2
1071	COX6C	2
1073	COX7B	2
1074	COX8A	2
1077	CPEB3	2
1083	CPSF4	2
1085	CPT1B	2
1087	CRB3	2
1089	CRCP	2
1095	CRIP3	2
1099	CROT	2
1103	CRYBB3	2
1104	CRYBG1	2
1111	CSAD	2
1118	CSH2	2
1127	CSTA	2
1128	CSTB	2
1136	CTC-338M12.4	2
1139	CTNNBIP1	2
1142	CTSW	2
1147	CUZD1	2
1166	CYC1	2
1185	CYP4X1	2
1186	CYP4Z1	2
1195	DAND5	2
1198	DAPL1	2
1210	DBP	2
1211	DBR1	2
1212	DBT	2
1231	DCXR	2
1235	DDI2	2
1239	DDR1	2
1244	DDX39A	2
1247	DDX46	2
1250	DDX56	2
1254	DEDD	2
1274	DEK	2
1275	DENND1B	2
1287	DGCR6L	2
1295	DHDH	2
1300	DHRS1	2
1303	DHRS3	2
1305	DHRS4L2	2
1318	DIPK2A	2
1339	DNAAF4	2
1345	DNAJA4	2
1351	DNAJC27	2
1357	DNASE1L3	2
1358	DNASE2	2
1361	DNMT1	2
1369	DOLPP1	2
1379	DPYD	2
1384	DRD4	2
1387	DSC3	2
1389	DSCC1	2
1394	DSN1	2
1397	DTL	2
1398	DTX2	2
1401	DUOX1	2
1402	DUOX2	2
1410	DUSP23	2
1415	DYNC2I2	2
1421	E2F1	2
1424	E2F7	2
1425	E2F8	2
1430	EBP	2
1434	ECHS1	2
1435	ECI1	2
1437	ECT2	2
1446	EEFSEC	2
1458	EHHADH	2
1463	EIF4A2	2
1470	ELAVL1	2
1471	ELAVL2	2
1474	ELF1	2
1493	EML2	2
1497	ENHO	2
1502	ENPP7	2
1506	ENSG00000111780	2
1531	ENSG00000224905	2
1545	ENSG00000229212	2
1549	ENSG00000229905	2
1551	ENSG00000230606	2
1556	ENSG00000232682	2
1557	ENSG00000232874	2
1564	ENSG00000235036	2
1580	ENSG00000241599	2
1587	ENSG00000244560	2
1589	ENSG00000247679	2
1590	ENSG00000248015	2
1605	ENSG00000251023	2
1620	ENSG00000255107	2
1621	ENSG00000255413	2
1629	ENSG00000256029	2
1675	ENSG00000261385	2
1685	ENSG00000261884	2
1719	ENSG00000267246	2
1727	ENSG00000267580	2
1739	ENSG00000269243	2
1742	ENSG00000269604	2
1745	ENSG00000269813	2
1769	ENSG00000273015	2
1772	ENSG00000273261	2
1775	ENSG00000273623	2
1787	ENSG00000275146	2
1807	ENSG00000277701	2
1840	ENSG00000281938	2
1846	ENSG00000283674	2
1848	ENSG00000283765	2
1861	ENSG00000285188	2
1865	ENSG00000285526	2
1867	ENSG00000285542	2
1882	ENSG00000285943	2
1910	ENSG00000288694	2
1924	EPB41L4A-DT	2
1930	EPHB6	2
1939	ERBB3	2
1944	ERI2	2
1953	ESPL1	2
1954	ESPN	2
1958	ESRRA	2
1962	ETFB	2
1968	EVA1C	2
1977	EXOC3L4	2
1982	EXOSC5	2
1991	F12	2
1994	FAAH2	2
1996	FABP1	2
1998	FABP5P1	2
2000	FABP5P7	2
2001	FABP6	2
2004	FAF1	2
2009	FAM110C	2
2011	FAM117B	2
2015	FAM149B1	2
2016	FAM151A	2
2022	FAM170B	2
2034	FAM20B	2
2037	FAM221A	2
2038	FAM222A	2
2041	FAM241B	2
2043	FAM24B	2
2052	FAM53A	2
2065	FAM83C	2
2068	FAM83H	2
2078	FANCD2	2
2079	FANCE	2
2080	FANCG	2
2081	FANCI	2
2082	FANCL	2
2085	FASTK	2
2090	FBXL16	2
2091	FBXL17	2
2097	FBXO27	2
2102	FBXO45	2
2111	FCAMR	2
2116	FCRL1	2
2125	FEZF1	2
2133	FGF21	2
2140	FH	2
2144	FIG4	2
2145	FITM1	2
2148	FKBP4	2
2149	FKBPL	2
2150	FLAD1	2
2151	FLG	2
2157	FLOT2	2
2159	FLT3LG	2
2165	FN3KRP	2
2181	FOXH1	2
2183	FOXK2	2
2185	FOXN1	2
2191	FOXRED2	2
2195	FRAT2	2
2198	FRMD8	2
2211	FUT3	2
2218	GABRA2	2
2220	GABRE	2
2224	GAD2	2
2240	GALP	2
2247	GAS2L3	2
2258	GBP6	2
2273	GEN1	2
2277	GFM1	2
2284	GH1	2
2292	GINS3	2
2293	GIPC1	2
2316	GLRA3	2
2326	GMCL1	2
2334	GNGT1	2
2338	GNPTAB	2
2341	GOLGA2P7	2
2364	GPD1L	2
2367	GPN3	2
2387	GPR87	2
2393	GPSM2	2
2397	GPX6	2
2401	GRHL1	2
2403	GRHL3	2
2407	GRIN2C	2
2422	GSDMB	2
2428	GSTK1	2
2431	GSTP1	2
2438	GTF2IRD1	2
2440	GTF2IRD2P1	2
2444	GTF3C5	2
2446	GTPBP8	2
2450	GUCY1B2	2
2451	GUCY2C	2
2459	GUSBP2	2
2465	GXYLT1	2
2471	GZMH	2
2473	H1-1	2
2491	H2AZ1	2
2497	H2BC17	2
2503	H3-3A	2
2504	H3-3B	2
2505	H3-4	2
2510	H3C14	2
2516	H3P16	2
2520	H3P6	2
2525	H4C13	2
2526	H4C14	2
2528	H4C3	2
2533	HADH	2
2540	HAUS2	2
2541	HAUS4	2
2553	HCRTR2	2
2555	HDAC1	2
2561	HDGF	2
2568	HEBP2	2
2573	HENMT1	2
2575	HERC5	2
2587	HIGD2A	2
2592	HIRIP3	2
2604	HLF	2
2605	HLTF	2
2614	HMGN2	2
2623	HNRNPA1P4	2
2625	HNRNPAB	2
2636	HOOK2	2
2647	HPDL	2
2658	HRK	2
2659	HROB	2
2680	HSPBAP1	2
2702	IFI27	2
2728	IFT172	2
2731	IFT80	2
2738	IGSF3	2
2740	IKBKB	2
2748	IL12RB2	2
2752	IL17RB	2
2753	IL17RE	2
2758	IL20RB	2
2775	ILVBL	2
2777	IMPA2	2
2780	INCENP	2
2781	ING2	2
2789	INPP5J	2
2791	INSL3	2
2803	IQCB1	2
2804	IQCC	2
2806	IQCG	2
2807	IQGAP3	2
2810	IRAK2	2
2815	IRF5	2
2822	IRX6	2
2827	ISOC1	2
2828	ISOC2	2
2836	ITGAE	2
2842	ITLN1	2
2843	ITLN2	2
2858	JUP	2
2863	KATNAL2	2
2865	KAZN	2
2894	KCTD3	2
2908	KHK	2
2925	KIF22	2
2931	KIF2B	2
2938	KIR2DL4	2
2944	KLC3	2
2945	KLC4	2
2946	KLF1	2
2953	KLHDC7B	2
2955	KLHDC8B	2
2961	KLHL35	2
2969	KLRG2	2
2976	KNTC1	2
2982	KRCC1	2
2983	KREMEN1	2
2985	KRI1	2
2993	KRT19	2
3009	KRT79	2
3014	KRT9	2
3019	KRTAP10-12	2
3022	KRTAP10-5	2
3023	KRTAP10-6	2
3024	KRTAP10-7	2
3047	KRTAP5-7	2
3061	LAD1	2
3063	LAGE3	2
3066	LAMP3	2
3067	LAMTOR2	2
3068	LANCL3	2
3071	LARP4B	2
3095	LDHD	2
3097	LEAP2	2
3110	LGALS7	2
3111	LGALS7B	2
3113	LGALS9	2
3119	LHX2	2
3121	LIG1	2
3124	LIN52	2
3125	LIN54	2
3135	LINC00342	2
3136	LINC00445	2
3146	LINC00667	2
3163	LINC01278	2
3164	LINC01305	2
3175	LINC01588	2
3188	LINC02210-CRHR1	2
3200	LINS1	2
3213	LNX1	2
3214	LNX2	2
3224	LRATD1	2
3225	LRFN2	2
3230	LRR1	2
3231	LRRC1	2
3254	LRRC8B	2
3259	LSM3	2
3260	LSM4	2
3265	LTA	2
3266	LTB4R	2
3275	LY6K	2
3285	LYSMD4	2
3289	LYZL6	2
3300	MAGEB4	2
3301	MAGEF1	2
3303	MAGOH	2
3304	MAJIN	2
3315	MANSC1	2
3316	MAOA	2
3323	MAP3K6	2
3334	MARK2	2
3339	MAST1	2
3341	MASTL	2
3357	MCEE	2
3360	MCM10	2
3361	MCM2	2
3364	MCM5	2
3365	MCM6	2
3366	MCM7	2
3373	MDH1	2
3378	MECOM	2
3385	MED30	2
3390	MEI1	2
3405	METTL27	2
3410	MFSD1	2
3411	MFSD13A	2
3416	MFSD6L	2
3450	MIR9-3HG	2
3452	MIS18A	2
3454	MIX23	2
3456	MKNK2	2
3457	MKRN2OS	2
3459	MLC1	2
3468	MND1	2
3469	MOB3C	2
3480	MPHOSPH10	2
3481	MPHOSPH8	2
3485	MPP7	2
3486	MPPE1	2
3490	MPZL2	2
3491	MPZL3	2
3492	MR1	2
3505	MRPL13	2
3514	MRPL38	2
3520	MRPL47	2
3522	MRPL53	2
3527	MRPS11	2
3529	MRPS16	2
3530	MRPS22	2
3533	MRPS34	2
3547	MSRB1	2
3556	MTERF4	2
3559	MTFR2	2
3563	MTHFSD	2
3569	MTND4P30	2
3575	MTX3	2
3576	MUC15	2
3577	MUC20	2
3580	MUC4	2
3587	MXD3	2
3588	MYB	2
3598	MYH6	2
3602	MYL5	2
3604	MYNN	2
3605	MYO19	2
3614	MYPOP	2
3635	NAPEPLD	2
3640	NAT8	2
3641	NAT8B	2
3642	NAXE	2
3644	NBPF10	2
3645	NBPF12	2
3649	NBR2	2
3654	NCAPH2	2
3659	NCK1	2
3662	NCKIPSD	2
3666	NCR1	2
3672	NDRG1	2
3678	NDUFA2	2
3681	NDUFA7	2
3691	NDUFB5	2
3693	NDUFB9	2
3696	NDUFS2	2
3699	NDUFS8	2
3704	NEBL	2
3711	NEK2	2
3715	NEMP1	2
3719	NEURL1B	2
3724	NFATC2IP	2
3734	NGB	2
3737	NHP2	2
3738	NIBAN3	2
3745	NKAPP1	2
3756	NMI	2
3757	NMNAT3	2
3761	NMU	2
3766	NOL12	2
3771	NOP16	2
3772	NOP9	2
3774	NOXA1	2
3778	NPAS1	2
3780	NPAS4	2
3790	NR1D2	2
3791	NR1H2	2
3793	NR1I3	2
3805	NSF	2
3809	NSMCE4A	2
3810	NSUN5	2
3811	NT5C	2
3824	NUDT1	2
3827	NUDT16L2P	2
3831	NUDT5	2
3853	NXT2	2
3867	ODF3B	2
3871	OIP5	2
3878	OPA3	2
3881	OPN1LW	2
3903	OR12D3	2
3905	OR13D1	2
3906	OR14J1	2
3921	OR2M5	2
3928	OR3A4P	2
3989	OR6C65	2
3991	OR6M1	2
3999	OR7C1	2
4014	ORC1	2
4022	OSTF1	2
4035	OVOL1	2
4051	P4HTM	2
4068	PAK6	2
4071	PAM16	2
4084	PARP14	2
4085	PARP16	2
4089	PARP9	2
4097	PAXBP1	2
4098	PAXX	2
4099	PBK	2
4101	PBX1	2
4119	PCDHGA1	2
4127	PCF11	2
4129	PCK2	2
4130	PCLAF	2
4131	PCNA	2
4133	PCNT	2
4134	PCP2	2
4135	PCP4L1	2
4142	PDE6A	2
4148	PDIK1L	2
4157	PDZK1IP1	2
4166	PEX11B	2
4169	PFKFB1	2
4176	PGBD2	2
4177	PGC	2
4178	PGD	2
4180	PGLYRP2	2
4186	PHGDH	2
4187	PHIP	2
4203	PIAS4	2
4210	PIGU	2
4231	PKDREJ	2
4232	PKLR	2
4234	PKMYT1	2
4235	PKN3	2
4241	PLA2G2F	2
4242	PLA2G3	2
4243	PLA2G4F	2
4245	PLAAT1	2
4247	PLAAT4	2
4253	PLBD1-AS1	2
4256	PLCH2	2
4257	PLCXD1	2
4266	PLEKHG4	2
4268	PLEKHH3	2
4274	PLP2	2
4280	PLSCR2	2
4283	PMAIP1	2
4285	PMEL	2
4287	PMM1	2
4298	PNPO	2
4301	POC1A	2
4305	POGLUT1	2
4306	POLA2	2
4307	POLB	2
4309	POLD2	2
4336	PP7080	2
4347	PPIF	2
4349	PPIH	2
4351	PPIP5K1	2
4353	PPM1D	2
4358	PPM1N	2
4360	PPOX	2
4378	PPP2R5A	2
4382	PPT1	2
4384	PPTC7	2
4398	PRC1	2
4401	PRDM12	2
4408	PREB	2
4413	PRICKLE3	2
4414	PRIM1	2
4426	PROM2	2
4434	PRR15L	2
4439	PRRG2	2
4440	PRRG4	2
4441	PRSS16	2
4460	PSMB3	2
4463	PSMB8	2
4465	PSMB9	2
4467	PSMC3IP	2
4468	PSMC5	2
4479	PSME2P3	2
4508	PTTG1	2
4510	PUDP	2
4515	PWWP2A	2
4520	PYGO2	2
4526	R3HDML	2
4527	RAB10	2
4549	RAB7A	2
4550	RAB7B	2
4551	RAB8A	2
4552	RABGAP1L	2
4557	RAD21	2
4558	RAD23A	2
4560	RAD51C	2
4562	RAD54L	2
4563	RAD9A	2
4581	RAP2B	2
4589	RASA2	2
4592	RASEF	2
4594	RASIP1	2
4619	RBMXL2	2
4629	RCCD1	2
4630	RCE1	2
4633	RCOR3	2
4636	RDH16	2
4643	RECQL4	2
4649	RELCH	2
4658	REXO5	2
4659	RFC2	2
4662	RFESD	2
4665	RFWD3	2
4668	RFXAP	2
4670	RGS12	2
4677	RHBDL3	2
4683	RHNO1	2
4686	RHOV	2
4687	RHOXF2	2
4693	RIC8B	2
4694	RIN1	2
4697	RIPK3	2
4699	RIPPLY3	2
4705	RMI1	2
4714	RNASEH2A	2
4721	RNF13	2
4722	RNF130	2
4724	RNF135	2
4725	RNF145	2
4731	RNF19B	2
4732	RNF20	2
4734	RNF220	2
4735	RNF227	2
4739	RNF34	2
4743	RNF44	2
4745	RNF7	2
4785	ROPN1	2
4791	RPA2	2
4792	RPA3	2
4806	RPL35A	2
4809	RPL39L	2
4843	RRM2	2
4844	RRP1	2
4846	RSBN1	2
4847	RSBN1L	2
4853	RTBDN	2
4860	RTP1	2
4862	RTP4	2
4864	RUFY4	2
4866	RUSC1	2
4871	RXRA	2
4873	RYR1	2
4874	S100A11	2
4876	S100A14	2
4881	S100A9	2
4884	SAC3D1	2
4888	SAMD1	2
4895	SAP18	2
4896	SAP30L	2
4911	SCAMP5	2
4912	SCAPER	2
4914	SCARNA9	2
4920	SCML1	2
4926	SCNN1A	2
4927	SCNN1B	2
4929	SCO2	2
4933	SCRT1	2
4939	SDHAP1	2
4940	SDHB	2
4957	SELENOO	2
4959	SELENOT	2
4960	SEMA3F	2
4961	SEMA4A	2
4962	SEMA4B	2
4970	SERBP1	2
4973	SERINC5	2
4981	SERPINB3	2
4982	SERPINB4	2
4992	SFMBT1	2
4993	SFN	2
5000	SGK1	2
5001	SGK3	2
5002	SGO1	2
5005	SGPP2	2
5010	SH2D4B	2
5015	SH3GL1	2
5018	SH3RF2	2
5019	SH3YL1	2
5024	SHISA5	2
5028	SHLD3	2
5029	SHMT1	2
5031	SHOC1	2
5035	SIAH2	2
5042	SIMC1	2
5046	SIVA1	2
5047	SKA2	2
5048	SKA3	2
5049	SKAP1	2
5051	SKP1	2
5078	SLC22A20P	2
5081	SLC22A25	2
5083	SLC22A9	2
5085	SLC25A10	2
5087	SLC25A14	2
5097	SLC25A39	2
5098	SLC25A4	2
5099	SLC25A41	2
5114	SLC26A9	2
5123	SLC34A1	2
5136	SLC47A2	2
5140	SLC4A5	2
5141	SLC50A1	2
5142	SLC51A	2
5143	SLC52A1	2
5150	SLC6A16	2
5157	SLC9A3	2
5167	SLFN13	2
5171	SLX9	2
5173	SMAGP	2
5175	SMC1B	2
5179	SMDT1	2
5188	SMR3B	2
5191	SMUG1	2
5193	SNAP47	2
5197	SNHG1	2
5201	SNHG17	2
5219	SNORA57	2
5254	SNX22	2
5258	SNX4	2
5265	SOWAHA	2
5268	SOX15	2
5274	SP1	2
5276	SP140	2
5296	SPATA4	2
5305	SPDYA	2
5307	SPEM1	2
5320	SPOP	2
5321	SPOUT1	2
5324	SPR	2
5335	SREBF1	2
5341	SRRT	2
5344	SRSF2	2
5350	SSH3	2
5356	SSU72	2
5357	SSX2IP	2
5363	STAG1	2
5366	STAP2	2
5368	STARD6	2
5386	STOX1	2
5387	STOX2	2
5391	STRC	2
5394	STX19	2
5399	STYK1	2
5406	SUGP1	2
5414	SUPV3L1	2
5419	SUV39H1	2
5421	SUZ12	2
5440	SYTL1	2
5443	TAAR2	2
5446	TACO1	2
5452	TAF7L	2
5472	TAS2R40	2
5476	TAT	2
5486	TBC1D3B	2
5490	TBC1D3F	2
5499	TBL1XR1	2
5500	TBRG4	2
5507	TCAM1P	2
5517	TCP11	2
5532	TECRP1	2
5534	TEDC1	2
5541	TENT2	2
5547	TESK2	2
5566	TFDP2	2
5569	TFR2	2
5580	THEM6	2
5582	THOC3	2
5588	TIAM1	2
5590	TICAM1	2
5591	TICRR	2
5592	TIFA	2
5601	TK1	2
5603	TKT	2
5622	TMC6	2
5628	TMED6	2
5630	TMEM102	2
5653	TMEM171	2
5672	TMEM229B	2
5676	TMEM250	2
5683	TMEM30B	2
5689	TMEM51	2
5690	TMEM54	2
5700	TMPO	2
5705	TMPRSS4	2
5707	TMSB15A	2
5712	TNFRSF13B	2
5714	TNFRSF25	2
5715	TNFSF10	2
5720	TNNT2	2
5725	TNS4	2
5726	TOGARAM2	2
5729	TOMM40L	2
5730	TOMM70	2
5736	TOR3A	2
5739	TP53TG1	2
5742	TPD52	2
5756	TRA2B	2
5765	TRAPPC13	2
5788	TRIM11	2
5794	TRIM29	2
5797	TRIM4	2
5800	TRIM42	2
5803	TRIM47	2
5805	TRIM52	2
5806	TRIM59	2
5817	TRIR	2
5820	TRMT2B	2
5825	TRPC7	2
5828	TRPV6	2
5831	TSEN15	2
5832	TSEN54	2
5840	TSNARE1	2
5843	TSPAN17	2
5845	TSPO	2
5853	TTC14	2
5857	TTC32	2
5863	TTF2	2
5889	TXNIP	2
5891	TYMP	2
5896	TYSND1	2
5900	UBAC1	2
5903	UBE2B	2
5905	UBE2D2	2
5908	UBE2L6	2
5915	UBL4A	2
5917	UBQLN4	2
5921	UBXN2A	2
5927	UCN	2
5942	UMPS	2
5945	UNC93B1	2
5946	UNG	2
5953	UQCC3	2
5954	UQCRC1	2
5967	USP18	2
5981	VAMP8	2
5982	VANGL2	2
5983	VARS2	2
6006	VPS45	2
6010	VRK1	2
6037	WDR49	2
6039	WDR53	2
6049	WDR76	2
6050	WDR83	2
6061	WNK3	2
6065	WNT3	2
6067	WNT7B	2
6072	WWOX	2
6081	XK	2
6085	XRCC3	2
6087	XRCC6	2
6092	XRN1	2
6093	XXYLT1	2
6101	YJU2B	2
6102	YPEL1	2
6106	YY1	2
6107	YY1AP1	2
6114	ZBTB14	2
6117	ZBTB42	2
6135	ZDHHC12	2
6136	ZDHHC13	2
6141	ZDHHC23	2
6148	ZFP14	2
6149	ZFP3	2
6153	ZFR2	2
6164	ZMAT2	2
6171	ZMYND19	2
6184	ZNF213-AS1	2
6185	ZNF214	2
6189	ZNF252P	2
6195	ZNF311	2
6198	ZNF322	2
6200	ZNF33B	2
6204	ZNF367	2
6222	ZNF519	2
6223	ZNF524	2
6237	ZNF589	2
6246	ZNF653	2
6247	ZNF654	2
6250	ZNF672	2
6261	ZNF706	2
6264	ZNF750	2
6269	ZNF783	2
6272	ZNF789	2
6276	ZNF823	2
6293	ZSCAN10	2
6294	ZSCAN16	2
6300	ZWINT	2
1	A1BG-AS1	1
2	A2ML1	1
3	A4GNT	1
4	AA06	1
5	AACS	1
6	AADACL2	1
7	AADACL4	1
9	AATF	1
10	AATK	1
11	ABCA12	1
12	ABCA13	1
13	ABCA17P	1
14	ABCA3	1
16	ABCA7	1
17	ABCB10	1
19	ABCC11	1
20	ABCC13	1
21	ABCC5	1
22	ABCD1	1
23	ABCF1	1
24	ABCF3	1
25	ABHD11	1
26	ABHD14B	1
27	ABHD3	1
28	ABHD8	1
30	ABI2	1
31	ABI3BP	1
33	ABLIM1	1
34	ABLIM2	1
35	ABO	1
36	ABRA	1
37	ABRACL	1
39	ACADS	1
42	ACAT2	1
43	ACCS	1
44	ACCSL	1
45	ACE2	1
46	ACO2	1
47	ACOT11	1
48	ACOT12	1
49	ACOT7	1
51	ACP6	1
52	ACSF2	1
53	ACSL4	1
55	ACSS1	1
56	ACTE1P	1
57	ACTG1P1	1
58	ACTG1P17	1
59	ACTG1P20	1
60	ACTL10	1
62	ACTL6B	1
63	ACTL7B	1
64	ACTN2	1
65	ACTN3	1
66	ACTR1B	1
67	ACTR3BP2	1
68	ACTR5	1
69	ACTR6	1
70	ACTRT1	1
71	ACTRT2	1
73	ACVR2A	1
74	ACVR2B	1
75	ACY1	1
77	ACYP2	1
78	ADA	1
79	ADAD1	1
80	ADAD2	1
82	ADAM17	1
83	ADAM29	1
84	ADAM30	1
85	ADAM5	1
86	ADAM7	1
87	ADAMDEC1	1
88	ADAMTS18	1
89	ADAMTS20	1
90	ADAP1	1
91	ADARB2	1
92	ADAT3	1
93	ADCK2	1
94	ADCK5	1
95	ADCY10	1
96	ADCY2	1
97	ADCY8	1
98	ADGRA1	1
99	ADGRB3	1
100	ADGRF1	1
101	ADGRF3	1
102	ADGRG1	1
104	ADGRG5	1
106	ADH1A	1
107	ADH1C	1
109	ADHFE1	1
112	ADIPOR1	1
113	ADK	1
114	ADM	1
116	ADRA1B	1
117	ADRA2C	1
118	ADRB1	1
119	ADRB2	1
120	ADRM1	1
122	ADSS2	1
123	AFF2	1
124	AFF3	1
125	AFG3L2	1
126	AFM	1
127	AFMID	1
128	AFTPH	1
129	AGA-DT	1
130	AGBL1	1
131	AGBL2	1
132	AGFG1	1
133	AGFG2	1
135	AGL	1
136	AGMAT	1
137	AGT	1
138	AGXT	1
139	AGXT2	1
140	AHCYL1	1
141	AHNAK2	1
142	AIDA	1
143	AIF1L	1
144	AIM2	1
145	AIMP2	1
147	AIRE	1
149	AK4	1
150	AK6	1
151	AK8	1
152	AKAP17A	1
153	AKAP4	1
154	AKAP7	1
156	AKR1C8P	1
157	AKR1E2	1
158	AKR7A3	1
159	AKR7L	1
160	AKT1	1
161	ALDH16A1	1
162	ALDH1A1	1
165	ALDH3B2	1
166	ALDH4A1	1
168	ALDH6A1	1
171	ALG1L10P	1
172	ALG1L11P	1
173	ALG1L12P	1
174	ALG1L14P	1
175	ALG1L15P	1
176	ALG1L1P	1
177	ALG1L2	1
178	ALG1L3P	1
179	ALG1L5P	1
180	ALG1L6P	1
181	ALG1L7P	1
182	ALG1L8P	1
183	ALG2	1
186	ALK	1
189	ALLC	1
190	ALOX12B	1
191	ALOX12P2	1
192	ALOXE3	1
194	ALX4	1
195	ALYREF	1
196	AMBN	1
198	AMFR	1
199	AMHR2	1
200	AMIGO1	1
201	AMMECR1	1
203	AMOT	1
204	AMT	1
205	AMZ2P1	1
206	ANAPC11	1
207	ANAPC13	1
208	ANAPC16	1
209	ANAPC5	1
212	ANGPTL1	1
213	ANGPTL3	1
214	ANGPTL5	1
215	ANGPTL6	1
216	ANGPTL8	1
217	ANK3	1
218	ANKHD1	1
219	ANKLE2	1
223	ANKRD20A11P	1
224	ANKRD20A18P	1
226	ANKRD20A3P	1
231	ANKRD22	1
232	ANKRD30A	1
233	ANKRD30BL	1
234	ANKRD34B	1
235	ANKRD35	1
240	ANKRD52	1
241	ANKRD60	1
243	ANLN	1
244	ANO9	1
245	ANXA2	1
247	ANXA8	1
248	ANXA8L1	1
249	AOC4P	1
250	AP1G2	1
251	AP1M2	1
252	AP1S1	1
254	AP2S1	1
255	APCS	1
256	APEH	1
257	APEX2	1
259	APOBEC3D	1
261	APOBEC3G	1
262	APOBEC4	1
263	APOC1	1
265	APOC4-APOC2	1
266	APOF	1
267	APOL1	1
268	APOL2	1
269	APOM	1
270	APPL1	1
271	APTX	1
272	AQP12A	1
273	AQP4	1
274	AQR	1
275	ARAP2	1
276	ARF5	1
277	ARG2	1
279	ARHGAP11B	1
280	ARHGAP19	1
281	ARHGAP24	1
282	ARHGAP27	1
283	ARHGAP30	1
285	ARHGAP4	1
286	ARHGAP5	1
287	ARHGEF10	1
289	ARHGEF19	1
290	ARHGEF25	1
291	ARHGEF26	1
293	ARHGEF3	1
294	ARHGEF33	1
295	ARHGEF34P	1
296	ARHGEF35	1
299	ARHGEF4	1
301	ARHGEF7-AS1	1
302	ARID1A	1
303	ARID1B	1
304	ARID2	1
305	ARIH2OS	1
306	ARL1	1
307	ARL11	1
309	ARL2BP	1
310	ARL2BPP10	1
311	ARL2BPP4	1
312	ARL4D	1
313	ARL5A	1
314	ARL6IP1	1
315	ARMC12	1
316	ARMC3	1
318	ARMCX6	1
320	ARPC2	1
321	ARPC5	1
322	ARPC5L	1
323	ARPP21	1
324	ARR3	1
325	ARRDC1	1
327	ARRDC4	1
328	ARSF	1
329	ARTN	1
331	ASAP1	1
332	ASAP3	1
333	ASB11	1
334	ASB14	1
335	ASB16-AS1	1
336	ASB6	1
338	ASCC2	1
340	ASCL3	1
341	ASCL4	1
343	ASH2L	1
344	ASIC5	1
345	ASL	1
346	ASMT	1
347	ASPG	1
348	ASPM	1
349	ASS1	1
351	ASTL	1
352	ASXL2	1
353	ATAD2	1
354	ATAD3A	1
355	ATAD3B	1
356	ATAD3C	1
357	ATF3	1
358	ATF4P4	1
359	ATF7IP2	1
360	ATG16L2	1
363	ATG9B	1
364	ATL2	1
365	ATOH1	1
366	ATOH7	1
367	ATOX1	1
370	ATP13A2	1
372	ATP13A5	1
373	ATP1A4	1
374	ATP23	1
375	ATP2B3	1
377	ATP5F1B	1
378	ATP5F1C	1
379	ATP5F1D	1
380	ATP5MC1	1
381	ATP5MC2	1
383	ATP5MF	1
384	ATP5MG	1
386	ATP5MK	1
388	ATP5PO	1
389	ATP6AP2	1
390	ATP6V0B	1
391	ATP6V0D1	1
392	ATP6V0E2	1
394	ATP6V1D	1
396	ATP8A2	1
399	ATRX	1
400	ATXN1L	1
402	AUP1	1
403	AURKA	1
405	AVL9	1
406	AVPI1	1
407	AXIN1	1
408	AZU1	1
409	B2M	1
410	B3GALNT1	1
411	B3GALT4	1
412	B3GLCT	1
413	B3GNT6	1
414	B3GNT7	1
415	B3GNT8	1
417	BABAM1	1
418	BAG1	1
419	BAG3	1
421	BAHCC1	1
424	BANF2	1
425	BANP	1
426	BARD1	1
427	BARHL1	1
428	BARHL2	1
430	BATF2	1
431	BBIP1	1
432	BBLN	1
433	BBS10	1
434	BBX	1
435	BCAN	1
436	BCAP31	1
437	BCAR4	1
438	BCAS1	1
439	BCAS3	1
441	BCCIP	1
442	BCDIN3D	1
443	BCDIN3D-AS1	1
444	BCKDHA	1
445	BCL10	1
447	BCL11B	1
448	BCL2	1
450	BCL2L12	1
451	BCL2L15	1
452	BCL3	1
453	BCL7B	1
454	BCLAF1	1
455	BCLAF1P2	1
457	BCOR	1
459	BDH2	1
461	BECN1	1
462	BEGAIN	1
463	BEND7	1
464	BEST2	1
465	BEST4	1
466	BEX2	1
467	BEX4	1
468	BFSP2	1
470	BHLHE23	1
471	BHMT	1
472	BICD2	1
475	BICRAL	1
476	BIRC5	1
477	BIRC8	1
478	BLCAP	1
479	BLMH	1
481	BLVRA	1
484	BMS1	1
485	BNC1	1
486	BNIP1	1
487	BNIP5	1
489	BOLA1	1
490	BOLA3	1
491	BPIFA2	1
492	BPIFA3	1
493	BPIFA4P	1
494	BPIFB3	1
495	BPIFB4	1
497	BRCA1	1
498	BRCA2	1
499	BRD2	1
500	BRI3BP	1
501	BRICD5	1
502	BRINP3	1
503	BRIP1	1
505	BRMS1	1
506	BRWD1-AS2	1
508	BSND	1
509	BSPRY	1
511	BTBD10	1
512	BTBD11	1
515	BTG1	1
516	BTG3	1
517	BTLA	1
518	BTN1A1	1
519	BTN3A2	1
520	BUD31	1
521	C10orf62	1
522	C10orf67	1
523	C10orf71	1
524	C10orf82	1
525	C10orf88B	1
526	C10orf99	1
527	C11orf40	1
528	C11orf42	1
529	C11orf52	1
530	C11orf80	1
531	C11orf98	1
532	C12orf29	1
533	C12orf42	1
534	C12orf43	1
535	C12orf50	1
536	C12orf54	1
537	C14orf119	1
538	C14orf28	1
539	C14orf39	1
540	C14orf93	1
541	C15orf32	1
542	C15orf39	1
543	C15orf48	1
544	C15orf61	1
545	C15orf62	1
546	C16orf82	1
547	C17orf49	1
550	C18orf32	1
551	C19orf12	1
552	C19orf25	1
556	C19orf73	1
557	C1orf116	1
558	C1orf131	1
559	C1orf159	1
563	C1orf216	1
566	C1orf50	1
567	C1orf53	1
569	C1orf68	1
570	C1orf74	1
571	C1QB	1
572	C1QC	1
573	C1QL2	1
574	C1QL4	1
575	C1QTNF2	1
576	C1QTNF8	1
577	C1QTNF9	1
578	C2	1
579	C20orf141	1
582	C21orf62-AS1	1
584	C2CD4B	1
585	C2CD4D-AS1	1
586	C2CD5	1
588	C2orf48	1
589	C2orf69	1
590	C2orf83	1
591	C3orf22	1
592	C3orf52	1
593	C3orf62	1
594	C3P1	1
595	C4orf19	1
597	C4orf45	1
598	C4orf54	1
599	C5	1
600	C5orf58	1
601	C5orf60	1
602	C6orf118	1
604	C6orf223	1
605	C6orf58	1
606	C6orf62	1
607	C7orf61	1
608	C7orf77	1
609	C8B	1
610	C8orf48	1
611	C8orf74	1
612	C8orf82	1
613	C8orf86	1
614	C9orf153	1
615	C9orf24	1
616	C9orf40	1
617	C9orf43	1
618	C9orf50	1
619	C9orf64	1
620	CA11	1
621	CA14	1
622	CA5BP1	1
623	CA9	1
624	CAB39L	1
626	CABP2	1
627	CABP7	1
628	CABS1	1
629	CACNA1E	1
630	CACNA1F	1
631	CACNA1H	1
632	CACNA1I	1
633	CACNA1S	1
634	CACNA2D1	1
635	CACNA2D2	1
636	CACNG2	1
637	CACNG7	1
638	CACYBP	1
639	CADPS	1
640	CALCA	1
641	CALCR	1
643	CALML4	1
645	CAMK1D	1
646	CAMKV	1
647	CAMLG	1
648	CAMP	1
649	CAMSAP3	1
651	CAND1	1
652	CAPG	1
654	CAPN9	1
655	CAPNS1	1
656	CAPNS2	1
657	CAPZA1P1	1
658	CARD16	1
659	CARHSP1	1
660	CARMIL3	1
661	CARS1	1
662	CARTPT	1
663	CASKIN1	1
665	CASP2	1
666	CASQ1	1
667	CASZ1	1
668	CATIP	1
669	CATSPER1	1
670	CATSPER3	1
671	CATSPERG	1
672	CAV3	1
673	CBARP	1
674	CBFA2T2	1
676	CBLL1	1
677	CBLL2	1
678	CBLN1	1
682	CBX2	1
683	CBX3	1
685	CBY2	1
687	CCDC105	1
688	CCDC110	1
689	CCDC115	1
690	CCDC12	1
691	CCDC120	1
692	CCDC124	1
693	CCDC126	1
694	CCDC14	1
695	CCDC140	1
696	CCDC142	1
699	CCDC150	1
701	CCDC172	1
702	CCDC174	1
703	CCDC177	1
704	CCDC18	1
705	CCDC185	1
706	CCDC189	1
707	CCDC28A	1
708	CCDC28B	1
709	CCDC34	1
711	CCDC51	1
712	CCDC60	1
713	CCDC62	1
714	CCDC63	1
715	CCDC77	1
716	CCDC85B	1
717	CCDC85C	1
718	CCDC86	1
719	CCDC88B	1
720	CCDC88C	1
721	CCDC96	1
722	CCER1	1
723	CCER2	1
724	CCKAR	1
725	CCL15	1
726	CCL19	1
727	CCL5	1
728	CCL8	1
729	CCNA2	1
730	CCNB1	1
732	CCNB3	1
733	CCNE1	1
734	CCNF	1
735	CCNI2	1
736	CCNL1	1
737	CCNO	1
738	CCNQ	1
739	CCNT1	1
741	CCR9	1
742	CCT3	1
743	CCT6B	1
744	CCT8L1P	1
745	CD160	1
746	CD164	1
747	CD164L2	1
748	CD19	1
749	CD1A	1
750	CD1C	1
751	CD1E	1
753	CD200R1L	1
754	CD244	1
755	CD247	1
756	CD24P4	1
758	CD300LF	1
759	CD320	1
761	CD3G	1
762	CD47	1
763	CD48	1
765	CD5L	1
766	CD6	1
767	CD7	1
768	CD84	1
769	CD86	1
770	CD8B	1
771	CD8B2	1
772	CD9	1
773	CD96	1
774	CDC14A	1
775	CDC20	1
779	CDC42	1
780	CDC42BPG	1
782	CDC42SE1	1
784	CDC6	1
785	CDC7	1
786	CDCA2	1
787	CDCA3	1
788	CDCA4	1
791	CDCP1	1
792	CDH1	1
793	CDH16	1
794	CDH18	1
795	CDH22	1
796	CDH3	1
797	CDH7	1
798	CDH9	1
799	CDHR1	1
800	CDHR4	1
801	CDIPTOSP	1
803	CDK16	1
804	CDK18	1
805	CDK2	1
806	CDK2AP1	1
807	CDK2AP2	1
809	CDK5R2	1
810	CDK5RAP1	1
811	CDK5RAP3	1
812	CDKL3	1
814	CDKN2A-DT	1
820	CDRT1	1
823	CDX4	1
824	CDY1	1
825	CDY1B	1
826	CDY2A	1
827	CDY2B	1
828	CDYL	1
829	CEACAM19	1
830	CEACAM5	1
831	CEACAM7	1
833	CEBPD	1
834	CEBPE	1
836	CEBPZ	1
837	CECR7	1
838	CEL	1
839	CELA1	1
840	CELA2B	1
841	CELA3A	1
842	CELF2	1
843	CELF4	1
846	CEMP1	1
847	CENPBD1	1
848	CENPBD1P1	1
849	CENPE	1
850	CENPF	1
852	CENPI	1
856	CENPN	1
857	CENPO	1
858	CENPP	1
859	CENPS	1
860	CENPS-CORT	1
863	CENPX	1
864	CEP131	1
865	CEP152	1
866	CEP170B	1
867	CEP295	1
869	CEP44	1
870	CEP55	1
871	CEP63	1
873	CEP76	1
874	CEP78	1
876	CEPT1	1
877	CERCAM	1
878	CERNA2	1
879	CERS3	1
880	CERT1	1
881	CES2	1
882	CES3	1
883	CES5A	1
884	CETN1	1
885	CETN3	1
886	CFAP251	1
887	CFAP299	1
888	CFAP44	1
889	CFAP45	1
890	CFAP52	1
891	CFAP57	1
892	CFHR1	1
893	CFHR2	1
894	CFHR5	1
895	CGAS	1
896	CGB1	1
898	CGB5	1
899	CGB8	1
900	CGGBP1	1
901	CGN	1
902	CHADL	1
905	CHCHD1	1
907	CHCHD2	1
908	CHCHD5	1
909	CHCHD6	1
910	CHD1	1
911	CHD5	1
912	CHD9	1
914	CHIA	1
915	CHIT1	1
916	CHKB-DT	1
917	CHMP1A	1
918	CHMP2A	1
919	CHMP2B	1
920	CHMP5	1
[truncated: 4,304 more rows]
