# Supplementary material for: Extracellular matrix-related genes-based prognostic signature for cervical cancer: association of LAMA4 expression with prognosis and response to immunotherapy
Source: Front Oncol. 2025 Aug 13;15:1562115. doi: 10.3389/fonc.2025.1562115 (PMC12380540; doi:10.3389/fonc.2025.1562115)
Supplement: Supplementary file 8 [file DataSheet1.zip › original data/2.source data (public datasets)/output_table_draw_final.csv]

	GSE151666	GSE26511	GSE27469	GSE38964	GSE44001	GSE56303	TCGA
ACAP2	0	-1.42802732718879	-1.12816868678905	-0.754382946509346	-0.395906843874969	1.08879188095515	0
ACTA2	1.62779861542408	0	1.25725209095807	0.855716999453962	1.25683426174077	1.47412754545956	2.33371221965217
ADAMTS2	1.56456639738562	0	1.41349092423265	1.08806881934393	0.521831063771957	0.872950490124243	2.90877886007609
ADAMTS9	1.77969529033292	0	1.12073100602926	0.924446824085603	0.469463979630442	0.907825703552498	1.9585445596413
AEBP1	1.25314334511014	0	1.22415175691344	0.916250853136249	1.27403692964445	1.00910585131221	2.52060877448913
ANGPTL2	1.63447750043311	0	1.64179577810141	1.59715805191305	1.1170089973454	1.08466520250992	2.19145764944565
ANXA6	1.29449825624078	0	1.04582120845	0.941647141063614	0.650393497940203	1.04573496667286	1.29615287036957
APBB2	1.04668733906855	0	1.16864407530591	1.20937616738645	0.84969692512053	0.869537143919942	0.979329915184783
ARHGEF17	1.64969974971608	0	1.29048005616475	1.20711036217335	0.793773265470024	0.864471954343634	0.975173204380434
BCAT1	1.04659266904503	1.37456726386068	0.943833653020266	0.971073000624745	0.603981098001313	0.955029954370364	1.54530260345652
BCL11A	0	0	-1.07948393631137	-0.881400684733898	-0.608666467969394	0	-1.06564143931522
BTC	0	-1.3605137723176	0	-0.622865244925456	-0.434440664068924	-0.78889729840315	0
CALD1	1.87065703511031	0	1.61693547075329	1.40094738489437	1.27732139438029	1.47446320306748	1.74958400493478
CALU	1.56682360765031	0	1.60179390713078	1.48023038160882	0.785089676039384	1.2946376391063	0.683363086130434
CAV1	0.947958600018334	0	1.46060708535985	1.20053174619673	1.21988155722665	0.819742037501832	1.00107611591304
CCN2	1.63169872111502	0	1.02557415749788	1.14555182010564	0.9448634802784	1.39465307906615	2.41836927019565
CCN4	1.35715930610128	0	1.39322583826534	0.891488571963738	0.977296524103706	0.93026943469233	2.01548022193478
CD34	1.53270783058807	0	1.41335802108534	0.647776424009323	0.920263246787249	1.06960098552416	1.45639828084783
CD81	1.05729489915726	0	1.11474182193547	0.685201889363614	0.761323791411615	1.01424723931828	0.540854494380433
CD93	1.89379868930824	0	1.425854606767	0.796299130919346	0.734413590700997	1.67951521964983	1.44897684101087
CDH11	1.66528229091038	0	1.02018566082757	0.691802440648843	0.847971334815537	1.43621584908346	2.87492322133696
CDH5	1.69942761313166	0	1.3903692689827	1.11375130467524	0.461594487747691	0.985702385434108	1.633173379
CEBPA	-0.816005306338361	0	0	-1.0171492796106	-0.770593287117937	0	-0.694349640445655
CENPM	0	-1.61898179513483	-1.06342521017892	-0.749447003329512	-1.04520458104966	0	-0.517699753217387
CERCAM	1.18353769937864	-1.37842843337943	1.30508699355169	1.42326039545374	0.593220453728723	0.766929705655453	1.20815401732609
CLMP	1.12073546979011	0	1.19669652152579	1.40032033412461	0.936529260623753	0.849120859991286	2.71630868846739
CMTM3	0.915728668113545	0	0.987135269731637	0.875273682282391	0.533140799690891	1.00614271381899	1.21296679201087
COL10A1	0.942347988507124	0	0.999461115550381	1.00425928400722	0.885267448317339	1.11903180759295	2.83849989228261
COL12A1	1.78467359303026	0	1.31796816729465	1.78502966456019	1.45216202227414	1.58591049269781	2.62878734167391
CYP4F12	0	1.25621261742015	0	-0.963682378041653	-0.620972201174863	-0.757413515689	-1.23310687028261
DBI	0	0	-0.918427868319051	-0.827833108529983	-0.475587859474032	0	-0.296087452173913
DHRS13	0	0	-1.00737153761123	-0.943996623281197	-0.726605908812882	0	-0.502444800271741
E2F2	0	0	-0.972350911635472	-0.754237410199174	-1.00820844593317	0	-0.484089765532607
ELF3	0	0	-1.00300830729511	-0.873204285237434	-0.701259879516887	0	-0.731228141413043
ENSA	-0.815214085328715	0	0	-0.800135705059665	-0.430225327744229	0	-0.296235891097826
FAM98C	0	0	-1.00807024411573	-0.75554435017602	-0.6263929007245	0	-0.563758915760866
HMCES	0	-1.28489266938075	-1.09968479969236	-0.92579261399616	-0.808104046309708	0	-0.255566006565214
KEAP1	0	0	-0.944744097674196	-0.615868690054016	-0.605486886205207	0	-0.299408621956523
KRT15	0	0	-1.07327640209312	-0.991435542089825	-0.643381565738466	0	-1.52556852029348
LIN9	0	0	-0.950629529938947	-0.713854800139974	-0.857218287268098	0	-0.283652116826087
LYPD5	-1.17740753171053	0	0	-0.632838751322298	-0.965352279868781	0	-0.795684079293481
MTRFR	0	-1.62072184785631	0	-0.58549150100407	-0.648863603493127	0	-0.218645857978263
NECTIN4	0	0	-1.04881755064804	-1.02322046009284	-1.01356661892279	0	-0.727269450239129
NUF2	0	0	-0.985747577728236	-0.735508196323945	-1.15282645044134	0	-0.310270935695652
NUSAP1	0	0	-0.955767322497446	-0.823710516611589	-0.710074744685786	0	-0.27053111018478
PCBD2	0	0	-0.987567832691781	-0.799515921822888	-0.610442271787222	0	-0.392491940195649
PIGX	0	0	-0.925818921036546	-0.861688858062589	-0.531157455606789	0	-0.443853674510867
PITX1	-0.992404140353103	0	-0.965008258661085	-0.885835023686164	-0.859023826838582	0	-0.897479578097824
SMC4	0	0	-1.18960950718409	-0.874723300951923	-0.768524648279064	0	-0.285343526152174
TMEM204	1.4129823531659	1.6242464040784	1.38604060948488	0.709214122811836	0.500706355663301	1.42418273215723	1.45030028718478
