# Supplementary material for: Extracellular matrix-related genes-based prognostic signature for cervical cancer: association of LAMA4 expression with prognosis and response to immunotherapy
Source: Front Oncol. 2025 Aug 13;15:1562115. doi: 10.3389/fonc.2025.1562115 (PMC12380540; doi:10.3389/fonc.2025.1562115)
Supplement: Supplementary file 8 [file DataSheet1.zip › original data/2.source data (public datasets)/output_table_Up_count.csv]

	Var1	Freq
737	BCAT1	7
9596	TMEM204	7
92	ACTA2	6
138	ADAMTS2	6
148	ADAMTS9	6
217	AEBP1	6
338	ANGPTL2	6
398	ANXA6	6
422	APBB2	6
495	ARHGEF17	6
1027	CALD1	6
1035	CALU	6
1095	CAV1	6
1198	CCN2	6
1200	CCN4	6
1253	CD34	6
1263	CD81	6
1264	CD93	6
1289	CDH11	6
1296	CDH5	6
1359	CERCAM	6
1526	CLMP	6
1555	CMTM3	6
1595	COL10A1	6
1597	COL12A1	6
1600	COL15A1	6
1608	COL1A2	6
1616	COL3A1	6
1617	COL4A1	6
1618	COL4A2	6
1623	COL5A1	6
1624	COL5A2	6
1625	COL5A3	6
1626	COL6A1	6
1627	COL6A2	6
1628	COL6A3	6
1630	COL8A1	6
1670	COX7A1	6
1727	CRISPLD2	6
1828	CTSK	6
1908	DAAM2	6
1916	DACT3	6
2091	DLL4	6
2275	EDNRA	6
2305	EFEMP2	6
2419	ENG	6
3656	ESAM	6
3816	FAP	6
3844	FBXL2	6
3883	FERMT2	6
3915	FHL1	6
3969	FN1	6
4037	FSTL1	6
4214	GJA4	6
4230	GLIPR1	6
4274	GNG11	6
4375	GREM1	6
4445	GUCY1A2	6
4703	HTRA1	6
4766	IGFBP4	6
4769	IGFBP7	6
4919	ITGA11	6
4927	ITGB1	6
4962	JAM3	6
5139	KIRREL1	6
5335	LHFPL6	6
5624	LRRC32	6
5711	MACF1	6
6059	MMP11	6
6065	MMP2	6
6123	MRGPRF	6
6239	MXRA8	6
6265	MYL9	6
6449	NID1	6
6450	NID2	6
6584	NRP1	6
6701	OLFML2B	6
6829	PALM2AKAP2	6
6841	PAPPA	6
7002	PDGFC	6
7005	PDGFRB	6
7261	PLVAP	6
7274	PMP22	6
7336	POSTN	6
7531	PRSS23	6
7604	PTP4A3	6
7616	PTPRG	6
7698	RAB3IL1	6
7780	RASL10B	6
7860	RECK	6
8377	SELENOM	6
8433	SERPINH1	6
8712	SLC6A1	6
8742	SLIT3	6
8930	SORCS2	6
8964	SPARC	6
9009	SPOCK1	6
9011	SPON2	6
9184	SUGCT	6
9186	SULF1	6
9452	THBS1	6
9475	THY1	6
9481	TIE1	6
9491	TIMP1	6
9700	TNS1	6
9702	TNS3	6
10142	VCAN	6
10143	VCL	6
10155	VIM	6
10258	WFDC1	6
10386	ZCCHC24	6
98	ACTG2	5
113	ACVRL1	5
119	ADAM12	5
130	ADAMTS1	5
181	ADGRF5	5
219	AFAP1L1	5
335	ANGPT2	5
385	ANO6	5
393	ANTXR2	5
432	APLNR	5
450	ARCN1	5
491	ARHGEF10	5
685	AXL	5
718	BASP1	5
782	BGN	5
807	BMP1	5
824	BNC2	5
923	C1orf198	5
929	C1QTNF1	5
934	C1R	5
937	C1S	5
1006	CACNA1H	5
1053	CAP2	5
1063	CAPRIN2	5
1099	CAVIN3	5
1197	CCN1	5
1206	CCND1	5
1242	CD248	5
1290	CDH13	5
1293	CDH2	5
1312	CDK6	5
1499	CLEC14A	5
1515	CLIC4	5
1567	CNN1	5
1598	COL13A1	5
1607	COL1A1	5
1613	COL27A1	5
1633	COLEC12	5
1646	COPB1	5
1701	CPXM1	5
1766	CSMD2	5
1780	CSRP1	5
1812	CTHRC1	5
1873	CYGB	5
1901	CYTH3	5
1902	CYTL1	5
1911	DAB2	5
1936	DCBLD2	5
1969	DDR2	5
2005	DENND2A	5
2019	DES	5
2063	DIPK2B	5
2079	DKK3	5
2254	EBF1	5
2268	ECM2	5
2310	EFNB3	5
2316	EGFL7	5
2406	EMILIN1	5
2426	ENPEP	5
3673	EVA1B	5
3706	F2R	5
3728	FAM114A1	5
3837	FBN1	5
3920	FHOD3	5
3930	FILIP1L	5
3940	FKBP7	5
3942	FKBP9P1	5
3968	FMOD	5
3973	FNDC1	5
4007	FOXS1	5
4071	FZD4	5
4108	GALNT15	5
4184	GFPT2	5
4193	GGT5	5
4246	GLT8D2	5
4322	GPC6	5
4350	GPR4	5
4360	GPSM1	5
4444	GUCY1A1	5
4471	HABP4	5
4484	HAPLN4	5
4538	HEPH	5
4552	HEYL	5
4669	HSPA12B	5
4677	HSPB2	5
4757	IGDCC4	5
4824	ILK	5
4904	IRS1	5
4917	ITGA1	5
4922	ITGA5	5
4953	ITSN1	5
4985	KANK3	5
4986	KANK4	5
5040	KCNJ8	5
5049	KCNMB1	5
5080	KDELR3	5
5086	KDM6B	5
5135	KIF7	5
5149	KLC1	5
5278	LATS2	5
5279	LAYN	5
5321	LGALS1	5
5352	LIMS2	5
5705	LYVE1	5
5756	MAP1A	5
5841	MCAM	5
5886	MEDAG	5
5892	MEG3	5
5899	MEIS3	5
5936	MFAP5	5
5965	MICAL2	5
6057	MMP1	5
6062	MMP16	5
6101	MPDZ	5
6180	MSRB3	5
6237	MXRA7	5
6240	MYADM	5
6251	MYH10	5
6267	MYLK	5
6341	NAV3	5
6374	NDN	5
6403	NEK6	5
6427	NFATC4	5
6461	NKD1	5
6489	NNMT	5
6517	NOTCH4	5
6521	NOX4	5
6552	NPR2	5
6575	NREP	5
6610	NT5E	5
6612	NTM	5
6673	OAF	5
6731	OR51E1	5
6791	P3H1	5
6793	P3H3	5
6880	PCDH12	5
6980	PDE1A	5
6984	PDE3A	5
6995	PDE7B	5
7018	PDLIM3	5
7114	PHLDB1	5
7132	PID1	5
7147	PIK3C2A	5
7256	PLPPR4	5
7262	PLXDC1	5
7270	PMEPA1	5
7281	PNMA1	5
7392	PPP1R14A	5
7459	PRICKLE2	5
7580	PTDSS2	5
7596	PTGS2	5
7614	PTPRD	5
7615	PTPRE	5
7649	PXDN	5
7730	RAI14	5
7758	RARRES2	5
7783	RASL12	5
7833	RBPMS	5
7847	RCN3	5
7891	RFTN1	5
7933	RHOJ	5
7956	RIPOR1	5
8235	RUSC2	5
8252	S1PR1	5
8266	SAMD4A	5
8297	SCARF2	5
8306	SCG5	5
8333	SDC2	5
8408	SEPTIN4	5
8430	SERPINE2	5
8467	SGCE	5
8468	SGIP1	5
8678	SLC39A14	5
8724	SLC7A6	5
8821	SNCA	5
8924	SOD3	5
8962	SPAG9	5
8991	SPECC1	5
9010	SPON1	5
9023	SPRY4	5
9096	ST3GAL2	5
9104	ST6GALNAC5	5
9118	STARD13	5
9187	SULF2	5
9212	SWAP70	5
9280	TAGLN	5
9284	TAMALIN	5
9337	TBX2	5
9353	TCEAL7	5
9386	TEK	5
9390	TENM3	5
9423	TFPI	5
9428	TGFB1I1	5
9429	TGFB2	5
9455	THBS2	5
9492	TIMP2	5
9493	TIMP3	5
9514	TM4SF18	5
9516	TM6SF2	5
9572	TMEM158	5
9617	TMEM255B	5
9634	TMEM47	5
9674	TNFRSF12A	5
9701	TNS2	5
9729	TP53INP1	5
9741	TPM1	5
9743	TPM2	5
9777	TRAM2	5
9839	TRIO	5
9855	TRO	5
9889	TSPAN18	5
9967	TWIST1	5
10136	VASN	5
10147	VEGFC	5
10153	VGLL3	5
10213	VWF	5
10254	WDR86	5
10287	WWC2	5
10717	ZNF708	5
10822	ZYX	5
4	A2M	4
23	ABCA6	4
34	ABCC9	4
68	ACAN	4
81	ACLY	4
82	ACO1	4
91	ACSS3	4
93	ACTA2-AS1	4
96	ACTC1	4
112	ACVR1	4
141	ADAMTS5	4
142	ADAMTS6	4
152	ADAMTSL2	4
170	ADD1	4
173	ADGRA2	4
211	ADRA2A	4
235	AGPAT4	4
242	AGTR1	4
245	AHR	4
258	AKAP12	4
272	AKT3	4
280	ALDH1B1	4
281	ALDH1L2	4
300	ALPK2	4
371	ANKRD50	4
392	ANTXR1	4
397	ANXA5	4
400	AOC3	4
408	AP1S2	4
410	AP2A2	4
411	AP2B1	4
421	APBB1	4
424	APCDD1	4
425	APCDD1L	4
439	APP	4
452	ARF4	4
461	ARHGAP1	4
501	ARHGEF40	4
512	ARID5B	4
536	ARMC9	4
592	ASPN	4
657	ATP6V1G2	4
664	ATP8B2	4
682	AVPR1A	4
687	AZIN1	4
706	BACE1	4
709	BAG2	4
734	BCAR1	4
750	BCL6B	4
774	BEST1	4
776	BET1L	4
788	BICC1	4
806	BMI1	4
817	BMPR2	4
827	BNIP3L	4
850	BRINP1	4
931	C1QTNF5	4
932	C1QTNF6	4
967	C5AR2	4
981	C8orf48	4
1000	CACNA1C	4
1029	CALHM5	4
1043	CAMK2N1	4
1052	CAP1	4
1055	CAPN11	4
1092	CAT	4
1097	CAVIN1	4
1150	CCDC3	4
1175	CCDC93	4
1196	CCM2L	4
1207	CCND2	4
1235	CD163L1	4
1239	CD200	4
1244	CD276	4
1251	CD302	4
1282	CDC42EP2	4
1302	CDK14	4
1335	CEMIP2	4
1343	CEP170	4
1388	CFI	4
1408	CHD6	4
1427	CHORDC1	4
1431	CHPF	4
1432	CHPF2	4
1436	CHRDL2	4
1450	CHSY3	4
1498	CLEC11A	4
1511	CLEC4G	4
1521	CLIP3	4
1564	CNIH3	4
1570	CNN3	4
1579	CNRIP1	4
1596	COL11A1	4
1599	COL14A1	4
1603	COL18A1	4
1612	COL24A1	4
1658	CORIN	4
1675	CPE	4
1711	CREB3L2	4
1723	CRIM1	4
1742	CRY1	4
1775	CSPG4	4
1816	CTNNAL1	4
1845	CUX1	4
1866	CYB5R3	4
1867	CYBRD1	4
1876	CYP1B1	4
1889	CYP46A1	4
1915	DACT1	4
1938	DCHS1	4
1943	DCLK2	4
1945	DCN	4
1958	DCUN1D3	4
1964	DDHD1	4
2008	DENND5A	4
2077	DKK1	4
2082	DLC1	4
2085	DLG4	4
2096	DMD	4
2117	DNAJC10	4
2127	DNAJC3	4
2182	DPY19L2	4
2188	DPYSL2	4
2189	DPYSL3	4
2192	DRAM1	4
2207	DTNA	4
2225	DUSP6	4
2233	DYNC1H1	4
2245	DYSF	4
2307	EFHD1	4
2309	EFNB2	4
2312	EFR3B	4
2317	EGFLAM	4
2331	EID1	4
2371	EIF4G2	4
2396	ELOVL5	4
2409	EML1	4
2586	ENSG00000230333	4
3327	ENSG00000276855	4
3606	EPAS1	4
3613	EPDR1	4
3666	ETS1	4
3671	EVA1A	4
3674	EVC	4
3693	EXT2	4
3708	F2RL3	4
3726	FAM110B	4
3772	FAM210B	4
3833	FBLIM1	4
3834	FBLN1	4
3835	FBLN2	4
3836	FBLN5	4
3838	FBN2	4
3849	FBXL7	4
3885	FEZ1	4
3916	FHL2	4
3917	FHL3	4
3926	FIGN	4
3934	FJX1	4
3935	FKBP10	4
3941	FKBP9	4
3951	FLNC	4
3954	FLRT2	4
3955	FLRT3	4
3975	FNDC3A	4
3977	FNDC4	4
4029	FRY	4
4030	FRZB	4
4038	FSTL3	4
4135	GASK1B	4
4149	GCC2	4
4175	GDPD5	4
4176	GEM	4
4212	GJA1	4
4228	GLI2	4
4243	GLS	4
4253	GNA12	4
4286	GNS	4
4304	GOPC	4
4307	GOSR2	4
4328	GPM6B	4
4339	GPR162	4
4355	GPRASP1	4
4366	GPX8	4
4372	GRB10	4
4394	GRK5	4
4405	GSDME	4
4410	GSPT2	4
4446	GUCY1B1	4
4560	HIC1	4
4580	HLX	4
4666	HSP90B1	4
4668	HSPA12A	4
4680	HSPB6	4
4710	HYAL2	4
4727	ID4	4
4738	IFITM2	4
4760	IGF2	4
4768	IGFBP6	4
4785	IKBIP	4
4789	IL11	4
4845	INPP5A	4
4847	INPPL1	4
4873	INVS	4
4880	IPO7	4
4899	IRAG1	4
4908	ISLR	4
4924	ITGA8	4
4926	ITGAV	4
4961	JAM2	4
4968	JMJD1C	4
4984	KANK2	4
5020	KCND2	4
5025	KCNF1	4
5065	KCTD10	4
5089	KDR	4
5118	KIDINS220	4
5128	KIF26B	4
5182	KLHL4	4
5183	KLHL42	4
5252	LAMB1	4
5258	LAMC3	4
5280	LBH	4
5294	LDB2	4
5303	LDLRAD3	4
5312	LEPR	4
5351	LIMS1	4
5357	LIN7A	4
5530	LINC02904	4
5536	LINGO1	4
5542	LIX1L	4
5550	LMCD1	4
5558	LMOD1	4
5583	LOXL1	4
5586	LOXL3	4
5588	LPAR1	4
5590	LPAR4	4
5613	LRP4	4
5664	LSAMP	4
5674	LTBP1	4
5684	LUM	4
5687	LUZP1	4
5721	MAGED1	4
5722	MAGED2	4
5724	MAGED4B	4
5727	MAGEH1	4
5757	MAP1B	4
5759	MAP1LC3B	4
5781	MAP4K4	4
5831	MBL1P	4
5845	MCFD2	4
5877	MED17	4
5904	MEOX1	4
5935	MFAP4	4
5954	MGAT5	4
5957	MGLL	4
5959	MGP	4
5960	MGRN1	4
6061	MMP14	4
6064	MMP19	4
6071	MMP3	4
6079	MN1	4
6088	MOCS1	4
6111	MPRIP	4
6213	MTMR9	4
6246	MYCT1	4
6284	MYOCD	4
6293	MYOZ3	4
6361	NCKAP5L	4
6424	NFAT5	4
6448	NHSL2	4
6460	NKAPL	4
6513	NOSTRIN	4
6564	NR2F1	4
6601	NSMF	4
6620	NUAK1	4
6646	NUP160	4
6702	OLFML3	4
6732	OR51E2	4
6752	OSBPL5	4
6753	OSBPL8	4
6803	PABPC5	4
6811	PAFAH1B2	4
6826	PALLD	4
6832	PAM	4
6833	PAMR1	4
6844	PAPSS2	4
6882	PCDH18	4
6951	PCNX1	4
6962	PCSK7	4
6983	PDE2A	4
6993	PDE5A	4
7001	PDGFB	4
7004	PDGFRA	4
7006	PDGFRL	4
7020	PDLIM5	4
7021	PDLIM7	4
7034	PDZRN3	4
7039	PEAR1	4
7042	PECAM1	4
7078	PGM2L1	4
7079	PGM3	4
7093	PHACTR2	4
7123	PI15	4
7131	PICALM	4
7155	PIKFYVE	4
7161	PIP4P2	4
7171	PIWIL4	4
7180	PKD2	4
7229	PLEKHA5	4
7245	PLOD1	4
7250	PLPP3	4
7251	PLPP4	4
7253	PLPP7	4
7259	PLSCR3	4
7267	PLXND1	4
7298	PODXL	4
7302	POGLUT3	4
7366	PPFIBP1	4
7413	PPP3CA	4
7424	PPT2	4
7435	PRCP	4
7443	PRDM8	4
7474	PRKD1	4
7528	PRRX1	4
7558	PSMD1	4
7585	PTGER3	4
7600	PTK7	4
7607	PTPN12	4
7613	PTPRB	4
7664	QKI	4
7754	RARA	4
7774	RASGRF2	4
7807	RBM24	4
7834	RBPMS2	4
7885	REXO2	4
7888	RFLNB	4
7895	RFX8	4
7897	RGCC	4
7915	RGS2	4
7919	RGS4	4
8002	RNF144A	4
8010	RNF180	4
8014	RNF214	4
8036	ROBO4	4
8041	ROR2	4
8225	RUBCNL	4
8232	RUNX1T1	4
8254	S1PR3	4
8264	SAMD14	4
8272	SARAF	4
8313	SCN1B	4
8357	SEC23A	4
8367	SEC63	4
8406	SEPTIN2	4
8410	SEPTIN7	4
8418	SERINC1	4
8420	SERINC3	4
8429	SERPINE1	4
8431	SERPINF1	4
8437	SESTD1	4
8463	SFXN3	4
8464	SGCA	4
8466	SGCD	4
8487	SH3D21	4
8499	SHANK3	4
8500	SHC1	4
8512	SHISAL1	4
8524	SIDT2	4
8543	SKI	4
8555	SLC12A2	4
8556	SLC12A4	4
8606	SLC25A30	4
8623	SLC29A1	4
8649	SLC35B4	4
8675	SLC39A10	4
8692	SLC46A3	4
8699	SLC4A7	4
8733	SLC9B2	4
8763	SMARCD3	4
8798	SMOC2	4
8799	SMOX	4
8806	SMTN	4
8824	SND1	4
8896	SNX19	4
8906	SNX29	4
8943	SOX18	4
8965	SPARCL1	4
8998	SPIN1	4
9006	SPIRE1	4
9008	SPOCD1	4
9017	SPRED2	4
9052	SRPRA	4
9054	SRPX	4
9055	SRPX2	4
9075	SSC5D	4
9076	SSH1	4
9106	ST8SIA1	4
9122	STARD8	4
9138	STK32B	4
9156	STT3A	4
9202	SURF4	4
9204	SUSD2	4
9216	SYDE1	4
9222	SYNDIG1	4
9224	SYNE1	4
9247	SYTL2	4
9285	TANC1	4
9313	TBC1D16	4
9340	TBX3	4
9342	TBXA2R	4
9357	TCF21	4
9359	TCF4	4
9361	TCF7L1	4
9378	TDRP	4
9379	TEAD1	4
9380	TEAD2	4
9432	TGFBR1	4
9433	TGFBR2	4
9440	TGOLN2	4
9507	TLL1	4
9509	TLN2	4
9549	TMEM119	4
9569	TMEM150A	4
9586	TMEM184B	4
9619	TMEM256-PLSCR3	4
9623	TMEM263	4
9665	TNC	4
9672	TNFRSF10D	4
9675	TNFRSF19	4
9735	TPCN1	4
9857	TRPC1	4
9881	TSHZ3	4
9893	TSPAN4	4
9950	TUBB3	4
9968	TWIST2	4
9969	TWSG1	4
10017	UBE4A	4
10025	UBR1	4
10052	UGGT2	4
10089	USO1	4
10174	VPS13C	4
10220	WASHC4	4
10286	WTIP	4
10288	WWC2-AS2	4
10336	YPEL2	4
10402	ZEB1	4
10413	ZFP1	4
10439	ZHX3	4
10447	ZKSCAN7	4
10467	ZNF135	4
10518	ZNF254	4
10566	ZNF385D	4
10578	ZNF423	4
10605	ZNF493	4
10700	ZNF676	4
10713	ZNF704	4
10781	ZNF85	4
10810	ZSCAN18	4
5	A2M-AS1	3
24	ABCA8	3
25	ABCA9	3
26	ABCB1	3
27	ABCB4	3
29	ABCC1	3
33	ABCC8	3
43	ABCG2	3
53	ABI3BP	3
54	ABL1	3
55	ABL2	3
63	ACAD11	3
70	ACAT1	3
77	ACER3	3
79	ACKR1	3
83	ACOX2	3
88	ACSL4	3
101	ACTN1	3
121	ADAM19	3
126	ADAM33	3
129	ADAM9	3
136	ADAMTS18	3
143	ADAMTS7	3
147	ADAMTS8	3
151	ADAMTSL1	3
154	ADAMTSL4	3
158	ADARB1	3
163	ADCY4	3
171	ADD3	3
174	ADGRA3	3
178	ADGRE3	3
187	ADGRL4	3
209	ADRA1B	3
218	AFAP1	3
222	AFF3	3
223	AFF4	3
226	AGAP1	3
227	AGAP3	3
257	AKAP11	3
263	AKAP6	3
276	ALCAM	3
277	ALDH1A1	3
278	ALDH1A2	3
287	ALG11	3
293	ALG8	3
294	ALG9	3
319	AMPH	3
337	ANGPTL1	3
341	ANK2	3
372	ANKRD53	3
374	ANKRD6	3
383	ANO2	3
391	ANPEP	3
403	AOX1	3
420	APBA2	3
431	APLN	3
433	APLP2	3
434	APMAP	3
447	AR	3
458	ARFGEF2	3
462	ARHGAP11A-SCG5	3
464	ARHGAP18	3
470	ARHGAP28	3
471	ARHGAP29	3
477	ARHGAP42	3
484	ARHGAP44	3
488	ARHGAP6	3
494	ARHGEF15	3
498	ARHGEF25	3
502	ARHGEF6	3
503	ARHGEF7	3
507	ARID3A	3
520	ARL15	3
522	ARL2BP	3
524	ARL4C	3
534	ARMC2	3
537	ARMCX1	3
538	ARMCX2	3
539	ARMCX3	3
567	ASAH1	3
607	ATF7IP	3
611	ATG2B	3
615	ATL1	3
616	ATL3	3
617	ATM	3
632	ATP2B1	3
648	ATP6AP2	3
650	ATP6V0D1	3
671	ATRX	3
672	ATXN1	3
684	AXIN2	3
723	BAZ2B	3
735	BCAR3	3
754	BCLAF1	3
772	BEND5	3
773	BEND6	3
781	BFAR	3
786	BHLHE41	3
787	BHMT2	3
791	BICRAL	3
792	BIN1	3
793	BIRC2	3
810	BMP4	3
811	BMP6	3
826	BNIP2	3
828	BOC	3
837	BPNT2	3
854	BRSK1	3
862	BTBD1	3
875	BVES	3
877	BZW1	3
889	C11orf54	3
895	C11orf96	3
917	C19orf18	3
933	C1QTNF7	3
954	C3orf18	3
961	C4A	3
970	C5orf46	3
975	C6orf89	3
976	C7	3
982	C8orf58	3
989	CA4	3
1008	CACNA2D1	3
1009	CACNB2	3
1015	CADM1	3
1022	CALB2	3
1026	CALCRL	3
1051	CANX	3
1079	CASD1	3
1080	CASP12	3
1098	CAVIN2	3
1101	CBARP	3
1104	CBL	3
1105	CBLB	3
1107	CBLN2	3
1119	CCBE1	3
1121	CCDC102B	3
1139	CCDC178	3
1160	CCDC71L	3
1162	CCDC8	3
1163	CCDC80	3
1165	CCDC82	3
1174	CCDC92	3
1183	CCL14	3
1209	CCNG1	3
1210	CCNG2	3
1218	CCPG1	3
1233	CD151	3
1240	CD209	3
1260	CD59	3
1266	CD99L2	3
1297	CDH6	3
1301	CDK13	3
1303	CDK15	3
1313	CDK6-AS1	3
1317	CDO1	3
1319	CDR1	3
1320	CDR2	3
1325	CDYL2	3
1334	CEMIP	3
1339	CEP112	3
1341	CEP126	3
1345	CEP170P1	3
1347	CEP290	3
1355	CEP85L	3
1400	CGNL1	3
1425	CHN1	3
1426	CHN2	3
1434	CHRD	3
1449	CHSY1	3
1482	CLCF1	3
1494	CLDN5	3
1520	CLIP2	3
1536	CLSTN2	3
1578	CNPY4	3
1587	CNTN4	3
1589	CNTNAP1	3
1592	COG5	3
1610	COL21A1	3
1622	COL4A6	3
1654	COPS8	3
1667	COX4I2	3
1678	CPED1	3
1690	CPQ	3
1698	CPT1C	3
1702	CPXM2	3
1703	CPZ	3
1704	CR1	3
1710	CREB3L1	3
1715	CREBL2	3
1749	CRYGN	3
1754	CSDC2	3
1759	CSF2	3
1761	CSF3	3
1763	CSGALNACT1	3
1771	CSNK1E	3
1779	CSRNP3	3
1830	CTSO	3
1834	CTTNBP2	3
1835	CTTNBP2NL	3
1836	CTXN1	3
1837	CUBN	3
1850	CXCL12	3
1853	CXCL5	3
1856	CXCR1	3
1879	CYP26B1	3
1880	CYP27A1	3
1895	CYP7B1	3
1899	CYS1	3
1904	CYYR1	3
1913	DACH1	3
1921	DAP	3
1924	DAPK3	3
1942	DCLK1	3
1981	DDX3X	3
1988	DDX6	3
2014	DEPP1	3
2030	DGKI	3
2054	DIO2	3
2059	DIPK1A	3
2060	DIPK1B	3
2074	DIXDC1	3
2081	DLAT	3
2088	DLGAP4	3
2116	DNAJB9	3
2122	DNAJC18	3
2133	DNALI1	3
2145	DNM3	3
2149	DOCK11	3
2170	DPP6	3
2184	DPY19L3	3
2202	DSEL	3
2205	DSTN	3
2222	DUSP3	3
2235	DYNC1I2	3
2238	DYNC1LI2	3
2239	DYNC2H1	3
2241	DYNC2LI1	3
2243	DYNLT5	3
2246	DZIP1	3
2269	ECRG4	3
2271	EDA2R	3
2273	EDIL3	3
2276	EDNRB	3
2326	EHD2	3
2328	EHD4	3
2348	EIF3H	3
2385	ELMO2	3
2389	ELN	3
2398	ELP2	3
2404	EMCN	3
2412	EMP3	3
2414	EMX2	3
2415	EMX2OS	3
2417	ENC1	3
2424	ENOX1	3
2427	ENPP1	3
2428	ENPP2	3
2446	ENSG00000198211	3
2561	ENSG00000228073	3
2820	ENSG00000254192	3
2887	ENSG00000256500	3
2922	ENSG00000258399	3
2973	ENSG00000260228	3
3060	ENSG00000263424	3
3123	ENSG00000267629	3
3213	ENSG00000271380	3
3458	ENSG00000280282	3
3483	ENSG00000282556	3
3545	ENSG00000285816	3
3555	ENSG00000286231	3
3583	ENSG00000288669	3
3597	ENTPD1	3
3608	EPB41L2	3
3609	EPB41L3	3
3615	EPHA3	3
3616	EPHA4	3
3621	EPHB1	3
3633	EPS8	3
3647	ERLEC1	3
3658	ESM1	3
3660	ESR1	3
3676	EVI5	3
3694	EXTL1	3
3695	EXTL2	3
3697	EXTL3	3
3699	EYA1	3
3705	F13A1	3
3707	F2RL2	3
3709	F3	3
3727	FAM110D	3
3737	FAM124B	3
3739	FAM131B	3
3746	FAM13C	3
3755	FAM171B	3
3770	FAM20A	3
3786	FAM229B	3
3792	FAM3C	3
3829	FAT4	3
3831	FAXDC2	3
3845	FBXL22	3
3855	FBXO21	3
3886	FEZ2	3
3889	FGD5	3
3891	FGF10	3
3893	FGF13	3
3894	FGF14	3
3896	FGF18	3
3899	FGF20	3
3901	FGF7	3
3906	FGF9	3
3909	FGFR1	3
3914	FHIP2A	3
3918	FHL5	3
3919	FHOD1	3
3922	FIBIN	3
3929	FILIP1	3
3944	FLCN	3
3945	FLI1	3
3949	FLNA	3
3972	FNBP4	3
3976	FNDC3B	3
3993	FOXF1	3
4010	FPR1	3
4011	FPR2	3
4014	FRAS1	3
4015	FREM1	3
4027	FRS2	3
4062	FXYD6	3
4068	FZD1	3
4069	FZD2	3
4081	GAB2	3
4111	GALNT18	3
4125	GARRE1	3
4129	GAS1	3
4132	GAS7	3
4141	GATAD1	3
4145	GBGT1	3
4171	GDNF	3
4180	GET1	3
4186	GFRA2	3
4195	GHR	3
4208	GINM1	3
4215	GJA5	3
4225	GLCE	3
4227	GLI1	3
4235	GLIS3	3
4245	GLT8D1	3
4249	GMFB	3
4268	GNB1	3
4279	GNG7	3
4298	GOLM1	3
4299	GOLM2	3
4302	GOLT1B	3
4315	GPATCH2L	3
4326	GPIHBP1	3
4341	GPR173	3
4345	GPR21	3
4357	GPRC5A	3
4358	GPRC5B	3
4379	GRIA3	3
4380	GRID1	3
4382	GRIK2	3
4389	GRINA	3
4401	GRP	3
4402	GRPR	3
4420	GTDC1	3
4448	GULP1	3
4453	GXYLT2	3
4455	GYPC	3
4481	HAND2	3
4482	HAND2-AS1	3
4486	HAS1	3
4487	HAS2	3
4515	HDAC4	3
4517	HDAC9	3
4554	HGF	3
4556	HHIP	3
4564	HIF1A	3
4567	HIGD1B	3
4573	HIP1	3
4583	HMCN1	3
4596	HNMT	3
4619	HOMER3	3
4623	HOXA11	3
4645	HS2ST1	3
4660	HSDL1	3
4663	HSF2BP	3
4664	HSP90AB1	3
4670	HSPA13	3
4689	HSPG2	3
4694	HTR1F	3
4695	HTR2A	3
4696	HTR2B	3
4713	HYDIN	3
4716	HYOU1	3
4723	ICAM2	3
4736	IFFO1	3
4739	IFITM3	3
4743	IFRD1	3
4758	IGF1	3
4764	IGF2R	3
4765	IGFBP3	3
4767	IGFBP5	3
4772	IGFN1	3
4794	IL17B	3
4798	IL1B	3
4800	IL1R1	3
4805	IL1RL1	3
4812	IL3RA	3
4816	IL6	3
4819	IL6ST	3
4833	INCA1	3
4837	INHBA	3
4840	INMT	3
4848	INS-IGF2	3
4851	INSIG2	3
4882	IPO7P2	3
4915	ITFG1	3
4923	ITGA7	3
4930	ITGB1P1	3
4932	ITGB3	3
4935	ITGB5	3
4937	ITGBL1	3
4943	ITM2A	3
4948	ITPR1	3
4950	ITPRID2	3
4964	JAZF1	3
4965	JCAD	3
4974	JPH2	3
4983	KALRN	3
5015	KCNAB1	3
5023	KCNE4	3
5024	KCNE5	3
5027	KCNH1	3
5028	KCNH2	3
5047	KCNK3	3
5053	KCNN2	3
5058	KCNQ1OT1	3
5066	KCTD12	3
5079	KDELR2	3
5096	KHDRBS3	3
5099	KIAA0232	3
5116	KIAA1755	3
5132	KIF5A	3
5133	KIF5B	3
5148	KL	3
5153	KLF12	3
5157	KLF2	3
5161	KLF9	3
5176	KLHL3	3
5241	L3HYPDH	3
5242	L3MBTL3	3
5248	LAMA1	3
5249	LAMA2	3
5250	LAMA4-AS1	3
5253	LAMB2	3
5256	LAMC1	3
5263	LANCL1	3
5270	LARGE1	3
5274	LARP6	3
5277	LATS1	3
5286	LCN10	3
5299	LDHB	3
5304	LDLRAD4	3
5305	LDOC1	3
5306	LEF1	3
5314	LEPROTL1	3
5325	LGI2	3
5338	LIF	3
5341	LILRA1	3
5349	LIMA1	3
5391	LINC00662	3
5417	LINC01119	3
5421	LINC01142	3
5466	LINC01929	3
5528	LINC02897	3
5537	LIPG	3
5544	LMAN1	3
5555	LMO3	3
5577	LONP2	3
5585	LOXL2	3
5591	LPCAT1	3
5603	LRCH1	3
5604	LRCH2	3
5605	LRFN4	3
5606	LRFN5	3
5618	LRRC15	3
5619	LRRC17	3
5621	LRRC2	3
5637	LRRC4B	3
5638	LRRC4C	3
5655	LRRN1	3
5659	LRRN4CL	3
5676	LTBP3	3
5678	LTBR	3
5683	LUC7L3	3
5692	LY6H	3
5695	LYPD1	3
5699	LYRM1	3
5703	LYSMD3	3
5704	LYST	3
5708	LZTS1	3
5731	MAGI2-AS3	3
5755	MAP10	3
5773	MAP3K20	3
5778	MAP3K7CL	3
5782	MAP4K5	3
5783	MAP6	3
5787	MAP9	3
5789	MAPK10	3
5804	MAPRE2	3
5807	MARCHF7	3
5816	MASP1	3
5823	MATN3	3
5843	MCEMP1	3
5859	MDFIC	3
5867	ME3	3
5890	MEF2D	3
5905	MEOX2	3
5907	MERTK	3
5928	METTL9	3
5930	MEX3B	3
5937	MFGE8	3
5940	MFRP	3
5963	MIB1	3
5979	MINDY2	3
5980	MINDY3	3
6002	MIR22HG	3
6035	MITF	3
6075	MMRN1	3
6076	MMRN2	3
6097	MORN4	3
6100	MOXD1	3
6109	MPPED2	3
6117	MRAS	3
6119	MRC2	3
6158	MRTFB	3
6166	MSANTD4	3
6167	MSC	3
6177	MSMP	3
6178	MSN	3
6183	MSX2	3
6185	MT1A	3
6210	MTMR2	3
6212	MTMR6	3
6233	MVB12B	3
6252	MYH11	3
6258	MYH9	3
6263	MYL3	3
6264	MYL4	3
6277	MYO1B	3
6281	MYO5A	3
6306	NAALAD2	3
6307	NAALADL1	3
6313	NACAD	3
6316	NAE1	3
6324	NAP1L1	3
6327	NAP1L2	3
6333	NARS2	3
6337	NATD1	3
6339	NAV2	3
6344	NBEA	3
6349	NCALD	3
6352	NCAPD3	3
6369	NCOR2	3
6397	NECTIN3	3
6398	NEDD9	3
6400	NEGR1	3
6436	NFU1	3
6438	NFYA	3
6445	NHLRC3	3
6462	NKD2	3
6464	NKX3-2	3
6470	NLGN4X	3
6473	NLN	3
6477	NLRP3	3
6480	NME4	3
6481	NME5	3
6512	NOS3	3
6519	NOVA1	3
6558	NPY1R	3
6566	NR2F2	3
6570	NR5A2	3
6572	NRCAM	3
6577	NRG1	3
6585	NRP2	3
6590	NRXN2	3
6611	NTF3	3
6619	NTRK3	3
6625	NUDT10	3
6639	NUDT9	3
6656	NUP98	3
6664	NXN	3
6667	NXPE3	3
6670	NXPH3	3
6676	OAZ2	3
6680	OBSL1	3
6693	OGFOD1	3
6699	OLFML1	3
6700	OLFML2A	3
6763	OSTC	3
6787	P2RY14	3
6794	P3H4	3
6796	P4HA3	3
6798	PAAF1	3
6825	PALD1	3
6827	PALM	3
6848	PARD3B	3
6854	PARM1	3
6858	PARVB	3
6878	PCDH11X	3
6881	PCDH17	3
6883	PCDH19	3
6901	PCDHB12	3
6909	PCDHB4	3
6910	PCDHB5	3
6915	PCDHGA10	3
6916	PCDHGA11	3
6917	PCDHGA12	3
6918	PCDHGA2	3
6919	PCDHGA3	3
6925	PCDHGA9	3
6929	PCDHGB4	3
6930	PCDHGB5	3
6931	PCDHGB6	3
6932	PCDHGB7	3
6943	PCM1	3
6954	PCOLCE	3
6956	PCP4	3
6981	PDE1B	3
6988	PDE4B	3
6997	PDE8B	3
7003	PDGFD	3
7011	PDIA4	3
7012	PDIA5	3
7016	PDK4	3
7037	PEAK1	3
7045	PEG3	3
7048	PELO	3
7080	PGM5	3
7082	PGM5P2	3
7112	PHLDA1	3
7116	PHLPP2	3
7127	PIANP	3
7152	PIK3R1	3
7160	PIP4K2B	3
7162	PIP5K1C	3
7175	PKD1L1-AS1	3
7184	PKIG	3
7188	PKNOX2	3
7192	PLA2G12A	3
7198	PLA2R1	3
7200	PLAAT3	3
7202	PLAC9	3
7205	PLAGL1	3
7210	PLBD2	3
7212	PLCB4	3
7216	PLCG1	3
7224	PLEC	3
7232	PLEKHG1	3
7233	PLEKHG2	3
7244	PLN	3
7247	PLOD3	3
7249	PLPP1	3
7257	PLPPR5	3
7263	PLXDC2	3
7266	PLXNC1	3
7283	PNMA8A	3
7291	PNPLA8	3
7296	PODN	3
7301	POGLUT2	3
7305	POLD4	3
7311	POLI	3
7333	POPDC2	3
7359	PPARG	3
7363	PPEF1	3
7365	PPFIA2	3
7375	PPIL4	3
7381	PPM1K	3
7385	PPP1CB	3
7403	PPP1R3B	3
7407	PPP2R1B	3
7420	PPP4R4	3
7449	PRELP	3
7451	PREPL	3
7453	PREX2	3
7458	PRICKLE1	3
7466	PRKACB	3
7467	PRKAR1A	3
7469	PRKAR2B	3
7482	PRLR	3
7488	PRND	3
7501	PRPF39	3
7511	PRR16	3
7532	PRSS35	3
7535	PRUNE2	3
7540	PSD	3
7552	PSMB5	3
7574	PTCH1	3
7584	PTGER2	3
7592	PTGIR	3
7593	PTGIS	3
7597	PTH1R	3
7598	PTHLH	3
7601	PTN	3
7606	PTPN11	3
7619	PTPRM	3
7620	PTPRN	3
7647	PWWP3B	3
7655	PYGB	3
7667	QPRT	3
7669	QSOX1	3
7674	RAB11FIP2	3
7675	RAB11FIP3	3
7676	RAB11FIP5	3
7678	RAB18	3
7683	RAB23	3
7685	RAB2A	3
7687	RAB30	3
7689	RAB31	3
7692	RAB34	3
7711	RAB8B	3
7712	RABAC1	3
7731	RAI2	3
7733	RALB	3
7738	RAMP1	3
7743	RANBP2	3
7752	RAPGEF4	3
7763	RASA3	3
7764	RASA4	3
7776	RASGRP2	3
7784	RASSF2	3
7787	RASSF8	3
7801	RBFOX2	3
7823	RBMS1	3
7826	RBMS3	3
7862	REEP2	3
7869	REM1	3
7872	RERE	3
7873	RERG	3
7880	RETREG1	3
7883	REV3L	3
7887	RFLNA	3
7892	RFTN2	3
7898	RGL1	3
7901	RGN	3
7905	RGPD3	3
7906	RGPD4	3
7907	RGPD5	3
7908	RGPD6	3
7917	RGS22	3
7925	RHOB	3
7926	RHOBTB1	3
7928	RHOBTB3	3
7934	RHOQ	3
7989	RND2	3
8000	RNF14	3
8003	RNF146	3
8006	RNF150	3
8019	RNF38	3
8037	ROCK1	3
8038	ROCK2	3
8040	ROR1	3
8119	RPL9	3
8163	RPS6KA2	3
8179	RRAGB	3
8181	RRAS2	3
8197	RSF1	3
8201	RSPO1	3
8202	RSPO2	3
8204	RSPRY1	3
8206	RSU1	3
8215	RTL5	3
8222	RTN4	3
8230	RUNX1	3
8233	RUNX2	3
8238	RWDD2A	3
8259	SALL1	3
8260	SALL2	3
8262	SALL4	3
8278	SATB2	3
8286	SC5D	3
8302	SCCPDH	3
8330	SCUBE2	3
8350	SEC14L1	3
8352	SEC14L2	3
8361	SEC24D	3
8362	SEC31A	3
8369	SECISBP2L	3
8373	SELE	3
8383	SELP	3
8385	SEMA3A	3
8388	SEMA3D	3
8390	SEMA3G	3
8393	SEMA5B	3
8396	SEMA6B	3
8405	SEPTIN11	3
8409	SEPTIN5	3
8419	SERINC2	3
8439	SETBP1	3
8456	SFRP1	3
8457	SFRP2	3
8465	SGCB	3
8480	SH3BGRL	3
8484	SH3BP5	3
8486	SH3D19	3
8493	SH3PXD2B	3
8495	SH3RF3	3
8497	SHANK1	3
8504	SHE	3
8536	SIRPA	3
8572	SLC16A9	3
8573	SLC17A5	3
8577	SLC19A1	3
8580	SLC1A2	3
8588	SLC22A4	3
8593	SLC25A1	3
8604	SLC25A27	3
8607	SLC25A32	3
8622	SLC27A6	3
8625	SLC2A10	3
8629	SLC2A14	3
8633	SLC2A6	3
8634	SLC30A1	3
8644	SLC35A2	3
8647	SLC35B2	3
8660	SLC35F4	3
8677	SLC39A13	3
8679	SLC39A6	3
8681	SLC39A8	3
8682	SLC39A9	3
8683	SLC3A2	3
8684	SLC40A1	3
8686	SLC43A1	3
8689	SLC45A1	3
8690	SLC45A3	3
8696	SLC4A3	3
8708	SLC5A4	3
8718	SLC6A6	3
8720	SLC7A2	3
8729	SLC9A3R2	3
8741	SLIT2	3
8753	SMAD5	3
8755	SMAD7	3
8756	SMAD9	3
8758	SMARCA1	3
8761	SMARCAD1	3
8771	SMCO3	3
8796	SMO	3
8807	SMTNL2	3
8809	SMYD3	3
8820	SNAPC5	3
8822	SNCAIP	3
8883	SNRPN	3
8884	SNTB1	3
8887	SNURF	3
8913	SNX9	3
8920	SOCS5	3
8926	SORBS1	3
8939	SOX11	3
8944	SOX4	3
8945	SOX5	3
8947	SOX8	3
8950	SP3	3
8983	SPATA7	3
8987	SPCS2	3
8992	SPECC1L	3
9016	SPRED1	3
9020	SPRY1	3
9021	SPRY2	3
9044	SRM	3
9066	SRSF6	3
9072	SSB	3
9077	SSPN	3
9102	ST6GAL2	3
9103	ST6GALNAC3	3
9108	ST8SIA4	3
9121	STARD4-AS1	3
9139	STK33	3
9142	STK38L	3
9146	STMN2	3
9147	STMN3	3
9149	STON1	3
9162	STX1A	3
9163	STX2	3
9189	SULT1C4	3
9194	SUPT20H	3
9203	SUSD1	3
9208	SV2A	3
9210	SVEP1	3
9220	SYNC	3
9229	SYNJ2	3
9233	SYNPO2	3
9236	SYPL2	3
9238	SYT11	3
9256	TACC1	3
9260	TAF10	3
9279	TAFA5	3
9291	TARID	3
9314	TBC1D19	3
9319	TBC1D2B	3
9328	TBCEL	3
9330	TBL1X	3
9348	TCEAL2	3
9349	TCEAL3	3
9352	TCEAL6	3
9354	TCEAL8	3
9356	TCF12	3
9366	TCP11L1	3
9367	TCP11L2	3
9375	TDO2	3
9404	TET1	3
9431	TGFBI	3
9434	TGFBR3	3
9437	TGM2	3
9463	THPO	3
9464	THRA	3
9498	TJP1	3
9505	TLK1	3
9508	TLN1	3
9530	TMCO3	3
9532	TMED10	3
9538	TMED7	3
9540	TMEFF1	3
9542	TMEM100	3
9544	TMEM106B	3
9576	TMEM167A	3
9584	TMEM178A	3
9593	TMEM200A	3
9600	TMEM215	3
9622	TMEM260	3
9627	TMEM30A	3
9636	TMEM59L	3
9640	TMEM67	3
9651	TMEM98	3
9660	TMTC1	3
9668	TNFAIP6	3
9673	TNFRSF11B	3
9679	TNFRSF6B	3
9686	TNKS	3
9692	TNPO1	3
9698	TNRC6A	3
9717	TOP2B	3
9747	TPP1	3
9755	TPSG1	3
9761	TPTE2P6	3
9764	TPTEP2-CSNK1E	3
9776	TRAM1L1	3
9791	TRDMT1	3
9793	TREH	3
9794	TREM1	3
9806	TRIM2	3
9807	TRIM23	3
9812	TRIM3	3
9841	TRIP12	3
9859	TRPC4	3
9860	TRPC4AP	3
9862	TRPC6	3
9865	TRPS1	3
9872	TSC22D1	3
9886	TSPAN11	3
9890	TSPAN2	3
9896	TSPAN9	3
9901	TSPYL2	3
9902	TSPYL4	3
9916	TTC26	3
9942	TUB	3
9943	TUBA1A	3
9952	TUBE1	3
9953	TUBG2	3
9958	TULP4	3
9960	TUSC3	3
9975	TXNDC5	3
10018	UBFD1	3
10029	UBR5	3
10031	UBTD1	3
10044	UEVLD	3
10045	UFL1	3
10049	UGDH	3
10088	USHBP1	3
10125	UTRN	3
10135	VASH2	3
10138	VAT1	3
10140	VAV2	3
10141	VCAM1	3
10158	VIPR2	3
10161	VKORC1	3
10182	VPS35	3
10183	VPS35L	3
10203	VSTM4	3
10228	WDR1	3
10231	WDR19	3
10233	WDR26	3
10234	WDR27	3
10264	WFS1	3
10266	WIPF1	3
10273	WNT2	3
10274	WNT5A	3
10280	WSB1	3
10282	WSCD1	3
10292	WWTR1	3
10322	YAP1	3
10337	YPEL4	3
10342	YTHDF3	3
10355	ZBTB10	3
10363	ZBTB38	3
10369	ZBTB46	3
10373	ZC2HC1A	3
10383	ZCCHC12	3
10396	ZDHHC2	3
10401	ZDHHC8	3
10404	ZEB2	3
10410	ZFHX3	3
10411	ZFHX4	3
10422	ZFP82	3
10429	ZFR	3
10431	ZFX	3
10445	ZKSCAN2	3
10454	ZMYM4	3
10456	ZMYND11	3
10466	ZNF134	3
10480	ZNF175	3
10491	ZNF208	3
10495	ZNF217	3
10497	ZNF22-AS1	3
10498	ZNF221	3
10499	ZNF222	3
10509	ZNF234	3
10515	ZNF25	3
10519	ZNF256	3
10520	ZNF257	3
10523	ZNF268	3
10532	ZNF282	3
10534	ZNF285	3
10542	ZNF304	3
10549	ZNF330	3
10552	ZNF334	3
10556	ZNF350	3
10562	ZNF37A	3
10564	ZNF382	3
10573	ZNF415	3
10575	ZNF418	3
10583	ZNF43	3
10585	ZNF431	3
10587	ZNF439	3
10592	ZNF454	3
10597	ZNF469	3
10600	ZNF471	3
10601	ZNF483	3
10602	ZNF486	3
10619	ZNF521	3
10620	ZNF528	3
10627	ZNF542P	3
10643	ZNF568	3
10656	ZNF586	3
10667	ZNF608	3
10671	ZNF614	3
10676	ZNF625	3
10678	ZNF626	3
10689	ZNF660	3
10694	ZNF667	3
10701	ZNF677	3
10704	ZNF682	3
10707	ZNF697	3
10731	ZNF727	3
10744	ZNF766	3
10754	ZNF781	3
10764	ZNF800	3
10772	ZNF829	3
10774	ZNF835	3
10787	ZNF883	3
10792	ZNF91	3
2	A1BG	2
8	AADAT	2
16	AASDHPPT	2
28	ABCB7	2
32	ABCC4	2
40	ABCF2	2
41	ABCF2-H2BE1	2
49	ABHD17B	2
50	ABHD2	2
52	ABI2	2
60	ACAA2	2
61	ACACB	2
66	ACADSB	2
74	ACD	2
78	ACHE	2
94	ACTB	2
118	ADAM10	2
122	ADAM22	2
127	ADAM3B	2
131	ADAMTS10	2
132	ADAMTS12	2
133	ADAMTS14	2
134	ADAMTS15	2
137	ADAMTS19	2
139	ADAMTS3	2
140	ADAMTS4	2
159	ADAT1	2
161	ADCY2	2
165	ADCY6	2
167	ADCY9	2
168	ADCYAP1	2
176	ADGRD1	2
184	ADGRG3	2
186	ADGRL3	2
200	ADM	2
203	ADORA1	2
205	ADPRH	2
206	ADPRHL1	2
208	ADRA1A	2
210	ADRA1D	2
212	ADRA2C	2
220	AFAP1L2	2
232	AGO3	2
240	AGT	2
246	AHRR	2
254	AK5	2
264	AKAP7	2
267	AKIRIN2	2
279	ALDH1A3	2
297	ALKBH3	2
302	ALS2	2
304	AMD1	2
307	AMER2	2
308	AMFR	2
312	AMMECR1L	2
313	AMN	2
314	AMN1	2
315	AMOT	2
316	AMOTL1	2
317	AMOTL2	2
318	AMPD2	2
322	AMZ1	2
334	ANGPT1	2
342	ANKAR	2
343	ANKDD1A	2
344	ANKH	2
348	ANKRD1	2
349	ANKRD10	2
358	ANKRD28	2
366	ANKRD40	2
368	ANKRD42	2
378	ANKS1B	2
379	ANKS3	2
388	ANOS1	2
399	ANXA7	2
401	AOC4P	2
407	AP1M1	2
413	AP2S1	2
426	APEH	2
429	APH1B	2
436	APOA4	2
437	APOD	2
440	APPBP2	2
441	APPL1	2
443	AQP1	2
446	AQP9	2
456	ARFGAP3	2
457	ARFGEF1	2
460	ARGLU1	2
466	ARHGAP20	2
467	ARHGAP21	2
468	ARHGAP24	2
473	ARHGAP31	2
481	ARHGAP42P3	2
482	ARHGAP42P4	2
483	ARHGAP42P5	2
485	ARHGAP44-AS1	2
489	ARHGDIA	2
493	ARHGEF12	2
497	ARHGEF2	2
510	ARID4B	2
511	ARID5A	2
515	ARL1	2
518	ARL14EP	2
525	ARL5A	2
532	ARMC1	2
533	ARMC10	2
543	ARMH4	2
545	ARMT1	2
546	ARNT2	2
560	ARSJ	2
561	ARSL	2
563	ART5	2
565	ARX	2
568	ASAP1	2
571	ASB1	2
575	ASB3	2
578	ASCC1	2
581	ASGR1	2
583	ASIC2	2
585	ASIC4	2
586	ASL	2
587	ASNSD1	2
593	ASTN1	2
595	ASXL1	2
608	ATG13	2
609	ATG14	2
610	ATG16L1	2
619	ATN1	2
620	ATOH8	2
625	ATP1A2	2
633	ATP2B1-AS1	2
635	ATP2B4	2
653	ATP6V1A	2
654	ATP6V1B2	2
662	ATP8A1	2
[truncated: 8,823 more rows]
