# Supplementary material for: Extracellular matrix-related genes-based prognostic signature for cervical cancer: association of LAMA4 expression with prognosis and response to immunotherapy
Source: Front Oncol. 2025 Aug 13;15:1562115. doi: 10.3389/fonc.2025.1562115 (PMC12380540; doi:10.3389/fonc.2025.1562115)
Supplement: Supplementary file 8 [file DataSheet1.zip › original data/2.source data (public datasets)/Plasma.csv]

dataset	gene	immune_cells	cor	p.value	p_value
GSE14404	LAMA4	Plasma_cells_CIBERSORT	0.0991957348497598	0.615523315044082	p>=0.05
GSE14404	LAMA4	Plasma_cells_CIBERSORT_ABS	0.0919153139433554	0.641800900911644	p>=0.05
GSE14404	LAMA4	Plasma_cells_xCell	0.299193651430827	0.121940956109648	p>=0.05
GSE151666	LAMA4	Plasma_cells_CIBERSORT	0.0546349809790897	0.658120498222803	p>=0.05
GSE151666	LAMA4	Plasma_cells_CIBERSORT_ABS	0.0435363147663115	0.724447655553749	p>=0.05
GSE151666	LAMA4	Plasma_cells_xCell	0.20116038260914	0.0999864925751755	p>=0.05
GSE26511	LAMA4	Plasma_cells_CIBERSORT	0.0584034986688456	0.723964916265898	p>=0.05
GSE26511	LAMA4	Plasma_cells_CIBERSORT_ABS	0.0613876190387866	0.710456519738065	p>=0.05
GSE26511	LAMA4	Plasma_cells_xCell	0.373131388589436	0.0193047896994917	p<0.05
GSE27469	LAMA4	Plasma_cells_CIBERSORT	-0.122631901201805	0.272387955001568	p>=0.05
GSE27469	LAMA4	Plasma_cells_CIBERSORT_ABS	-0.131295789984714	0.239683006842011	p>=0.05
GSE27469	LAMA4	Plasma_cells_xCell	-0.24557706895356	0.0261599581498652	p<0.05
GSE30155	LAMA4	Plasma_cells_CIBERSORT	-0.492805380304581	0.320632582865828	p>=0.05
GSE30155	LAMA4	Plasma_cells_CIBERSORT_ABS	-0.492805380304581	0.320632582865828	p>=0.05
GSE30155	LAMA4	Plasma_cells_xCell	-0.428571428571429	0.419444444444444	p>=0.05
GSE38964	LAMA4	Plasma_cells_CIBERSORT	-0.0486977311951727	0.547352929461849	p>=0.05
GSE38964	LAMA4	Plasma_cells_CIBERSORT_ABS	-0.0577142131862491	0.475650996120825	p>=0.05
GSE38964	LAMA4	Plasma_cells_xCell	-0.165974228414388	0.0390201740023297	p<0.05
GSE44001	LAMA4	Plasma_cells_CIBERSORT	-0.227688409654473	6.90284043919175e-05	p<0.05
GSE44001	LAMA4	Plasma_cells_CIBERSORT_ABS	-0.22274775786402	9.98344993038002e-05	p<0.05
GSE44001	LAMA4	Plasma_cells_xCell	-0.126124470051735	0.0289512819497544	p<0.05
GSE56303	LAMA4	Plasma_cells_CIBERSORT	0.110408385460438	0.303001005542375	p>=0.05
GSE56303	LAMA4	Plasma_cells_CIBERSORT_ABS	0.0852704454182255	0.426894912081958	p>=0.05
GSE56303	LAMA4	Plasma_cells_xCell	0.272732314524086	0.0097154061033483	p<0.05
GSE56363	LAMA4	Plasma_cells_CIBERSORT	0.373133555362877	0.0957117380213193	p>=0.05
GSE56363	LAMA4	Plasma_cells_CIBERSORT_ABS	0.370328039909021	0.0984322229125967	p>=0.05
GSE56363	LAMA4	Plasma_cells_xCell	-0.0893623600286312	0.700084497386344	p>=0.05
GSE63514	LAMA4	Plasma_cells_CIBERSORT	-0.652684670825743	0.000166915463242493	p<0.05
GSE63514	LAMA4	Plasma_cells_CIBERSORT_ABS	-0.649297034125956	0.000185207316044447	p<0.05
GSE63514	LAMA4	Plasma_cells_xCell	-0.384793125711149	0.043185535000207	p<0.05
TCGA_CESC	LAMA4	Plasma_cells_CIBERSORT	0.0459890324414544	0.422777857908122	p>=0.05
TCGA_CESC	LAMA4	Plasma_cells_CIBERSORT_ABS	0.134424099761663	0.0186464588946591	p<0.05
TCGA_CESC	LAMA4	Plasma_cells_xCell	-0.0929969057589745	0.104451824938534	p>=0.05
