# Supplementary material for: Extracellular matrix-related genes-based prognostic signature for cervical cancer: association of LAMA4 expression with prognosis and response to immunotherapy
Source: Front Oncol. 2025 Aug 13;15:1562115. doi: 10.3389/fonc.2025.1562115 (PMC12380540; doi:10.3389/fonc.2025.1562115)
Supplement: Supplementary file 8 [file DataSheet1.zip › original data/2.source data (public datasets)/Progenitor.csv]

dataset	gene	immune_cells	cor	p.value	p_value
GSE14404	LAMA4	CLP_xCell	0.407224958949097	0.0324060495037229	p<0.05
GSE14404	LAMA4	CMP_xCell	-0.502666490965782	0.00640772412470157	p<0.05
GSE14404	LAMA4	GMP_xCell	-0.291208051192419	0.132716090565228	p>=0.05
GSE151666	LAMA4	CLP_xCell	-0.249618262512003	0.0400859136835238	p<0.05
GSE151666	LAMA4	CMP_xCell	0.206596515897535	0.0909624302346465	p>=0.05
GSE151666	LAMA4	GMP_xCell	0.0219615122092487	0.858909013283472	p>=0.05
GSE26511	LAMA4	CLP_xCell	0.408405115642383	0.00984705547230769	p<0.05
GSE26511	LAMA4	CMP_xCell	0.36453595699537	0.0225129459860293	p<0.05
GSE26511	LAMA4	GMP_xCell	0.185390304555289	0.258508860629243	p>=0.05
GSE27469	LAMA4	CLP_xCell	-0.301000947076162	0.00599835650201406	p<0.05
GSE27469	LAMA4	CMP_xCell	0.208796165397264	0.0597669114161363	p>=0.05
GSE27469	LAMA4	GMP_xCell	0.154235439139823	0.16650731970575	p>=0.05
GSE30155	LAMA4	CLP_xCell	0.314285714285714	0.563888888888889	p>=0.05
GSE30155	LAMA4	CMP_xCell	-0.0579771035652448	0.913131785162327	p>=0.05
GSE30155	LAMA4	GMP_xCell	-0.845154254728517	0.0341094231674097	p<0.05
GSE38964	LAMA4	CLP_xCell	-0.243576171531971	0.00225747293711598	p<0.05
GSE38964	LAMA4	CMP_xCell	0.0535101737695921	0.508434242204915	p>=0.05
GSE38964	LAMA4	GMP_xCell	0.0281565257870158	0.728007393280251	p>=0.05
GSE44001	LAMA4	CLP_xCell	-0.149853742527083	0.00933865058792843	p<0.05
GSE44001	LAMA4	CMP_xCell	0.303883046190729	7.92034003889046e-08	p<0.05
GSE44001	LAMA4	GMP_xCell	-0.00953289524863934	0.869393415631878	p>=0.05
GSE56303	LAMA4	CLP_xCell	0.165790627302435	0.120489623910638	p>=0.05
GSE56303	LAMA4	CMP_xCell	-0.243230416349046	0.0216300936166254	p<0.05
GSE56303	LAMA4	GMP_xCell	-0.123779411652979	0.247813896215196	p>=0.05
GSE56363	LAMA4	CLP_xCell	-0.369311105493313	0.0994321973618854	p>=0.05
GSE56363	LAMA4	CMP_xCell	0.0284017275988943	0.902734701954892	p>=0.05
GSE56363	LAMA4	GMP_xCell	0.148047029236018	0.521887708050233	p>=0.05
GSE63514	LAMA4	CLP_xCell	-0.456486042692939	0.0154644424894041	p<0.05
GSE63514	LAMA4	CMP_xCell	0.2398776147499	0.218887977642839	p>=0.05
GSE63514	LAMA4	GMP_xCell	0.0731972316846516	0.711262078284965	p>=0.05
TCGA_CESC	LAMA4	CLP_xCell	-0.136539412968562	0.0168533278985112	p<0.05
TCGA_CESC	LAMA4	CMP_xCell	0.0739598623496149	0.196966660536473	p>=0.05
TCGA_CESC	LAMA4	GMP_xCell	0.164398191436169	0.00393071085715633	p<0.05
