# Supplementary material for: Extracellular matrix-related genes-based prognostic signature for cervical cancer: association of LAMA4 expression with prognosis and response to immunotherapy
Source: Front Oncol. 2025 Aug 13;15:1562115. doi: 10.3389/fonc.2025.1562115 (PMC12380540; doi:10.3389/fonc.2025.1562115)
Supplement: Supplementary file 8 [file DataSheet1.zip › original data/2.source data (public datasets)/pTab.csv]

i	j	pValue
LAMA4	LAMA4	0
LAMA4	Step1 Release of cancer cell antigens	0.0667516439480953
LAMA4	Step2 Cancer antigen presentation	0.724065421416204
LAMA4	Step3 Priming and activation	0.84020427829622
LAMA4	Step4 T cell recruiting	0.284458950861074
LAMA4	Step4 CD4 T cell recruiting	0.795097904567646
LAMA4	Step4 CD8 T cell recruiting	0.965770764489737
LAMA4	Step4 Th1 cell recruiting	0.96627388478133
LAMA4	Step4 Dendritic cell recruiting	0.0867248654730604
LAMA4	Step4 Th22 cell recruiting	0.788726375382632
LAMA4	Step4 Macrophage recruiting	0.376886322891381
LAMA4	Step4 Monocyte recruiting	0.000986444077988552
LAMA4	Step4 Neutrophil recruiting	0.179421598793302
LAMA4	Step4 NK cell recruiting	0.929411934711312
LAMA4	Step4 Eosinophil recruiting	2.40172589697568e-05
LAMA4	Step4 Basophil recruiting	0.048315195197571
LAMA4	Step4 Th17 cell recruiting	0.0358602577651456
LAMA4	Step4 B cell recruiting	0.00172191854718317
LAMA4	Step4 Th2 cell recruiting	0.826786888471438
LAMA4	Step4 Treg cell recruiting	0.097067793121846
LAMA4	Step4 MDSC recruiting	0.0443260551093441
LAMA4	Step5 Infiltration of immune cells into tumors	0.539776723369415
LAMA4	Step6 Recognition of cancer cells by T cells	0.779397502384392
LAMA4	Step7 Killing of cancer cells	0.653705223834758
Step1 Release of cancer cell antigens	LAMA4	0.0667516439480953
Step1 Release of cancer cell antigens	Step1 Release of cancer cell antigens	0
Step1 Release of cancer cell antigens	Step2 Cancer antigen presentation	1.23798807265212e-05
Step1 Release of cancer cell antigens	Step3 Priming and activation	1.03445915518925e-08
Step1 Release of cancer cell antigens	Step4 T cell recruiting	7.67456367336631e-09
Step1 Release of cancer cell antigens	Step4 CD4 T cell recruiting	0.169394881323956
Step1 Release of cancer cell antigens	Step4 CD8 T cell recruiting	2.16108312451804e-11
Step1 Release of cancer cell antigens	Step4 Th1 cell recruiting	1.06011804235682e-15
Step1 Release of cancer cell antigens	Step4 Dendritic cell recruiting	3.07745588993608e-06
Step1 Release of cancer cell antigens	Step4 Th22 cell recruiting	0.894336897768861
Step1 Release of cancer cell antigens	Step4 Macrophage recruiting	1.59881775242935e-09
Step1 Release of cancer cell antigens	Step4 Monocyte recruiting	0.000104643274033164
Step1 Release of cancer cell antigens	Step4 Neutrophil recruiting	0.517730785486644
Step1 Release of cancer cell antigens	Step4 NK cell recruiting	5.68926843265666e-15
Step1 Release of cancer cell antigens	Step4 Eosinophil recruiting	0.00149216398315238
Step1 Release of cancer cell antigens	Step4 Basophil recruiting	0.0127902777678875
Step1 Release of cancer cell antigens	Step4 Th17 cell recruiting	0.73888532932071
Step1 Release of cancer cell antigens	Step4 B cell recruiting	0.118825400800683
Step1 Release of cancer cell antigens	Step4 Th2 cell recruiting	0.125634303595791
Step1 Release of cancer cell antigens	Step4 Treg cell recruiting	0.17264884768731
Step1 Release of cancer cell antigens	Step4 MDSC recruiting	0.0161937929240156
Step1 Release of cancer cell antigens	Step5 Infiltration of immune cells into tumors	0.861725498764074
Step1 Release of cancer cell antigens	Step6 Recognition of cancer cells by T cells	0.0324267308097454
Step1 Release of cancer cell antigens	Step7 Killing of cancer cells	0.0487987490477674
Step2 Cancer antigen presentation	LAMA4	0.724065421416204
Step2 Cancer antigen presentation	Step1 Release of cancer cell antigens	1.23798807265212e-05
Step2 Cancer antigen presentation	Step2 Cancer antigen presentation	0
Step2 Cancer antigen presentation	Step3 Priming and activation	2.16978831451608e-06
Step2 Cancer antigen presentation	Step4 T cell recruiting	6.25189542730706e-05
Step2 Cancer antigen presentation	Step4 CD4 T cell recruiting	0.00533096456198021
Step2 Cancer antigen presentation	Step4 CD8 T cell recruiting	3.96795682405835e-07
Step2 Cancer antigen presentation	Step4 Th1 cell recruiting	1.49847642101422e-07
Step2 Cancer antigen presentation	Step4 Dendritic cell recruiting	6.79081580903317e-05
Step2 Cancer antigen presentation	Step4 Th22 cell recruiting	0.596119305263339
Step2 Cancer antigen presentation	Step4 Macrophage recruiting	2.06981009203799e-06
Step2 Cancer antigen presentation	Step4 Monocyte recruiting	0.0668601811435266
Step2 Cancer antigen presentation	Step4 Neutrophil recruiting	0.220809710950994
Step2 Cancer antigen presentation	Step4 NK cell recruiting	5.24368634124439e-06
Step2 Cancer antigen presentation	Step4 Eosinophil recruiting	0.343992781819184
Step2 Cancer antigen presentation	Step4 Basophil recruiting	0.0125056260269053
Step2 Cancer antigen presentation	Step4 Th17 cell recruiting	0.293630837153913
Step2 Cancer antigen presentation	Step4 B cell recruiting	0.801789928626057
Step2 Cancer antigen presentation	Step4 Th2 cell recruiting	0.185882405107321
Step2 Cancer antigen presentation	Step4 Treg cell recruiting	0.867795029000376
Step2 Cancer antigen presentation	Step4 MDSC recruiting	0.00763102968792585
Step2 Cancer antigen presentation	Step5 Infiltration of immune cells into tumors	0.85439311090011
Step2 Cancer antigen presentation	Step6 Recognition of cancer cells by T cells	0.00700827155258694
Step2 Cancer antigen presentation	Step7 Killing of cancer cells	0.701958060026238
Step3 Priming and activation	LAMA4	0.84020427829622
Step3 Priming and activation	Step1 Release of cancer cell antigens	1.03445915518925e-08
Step3 Priming and activation	Step2 Cancer antigen presentation	2.16978831451608e-06
Step3 Priming and activation	Step3 Priming and activation	0
Step3 Priming and activation	Step4 T cell recruiting	7.58064611247013e-12
Step3 Priming and activation	Step4 CD4 T cell recruiting	0.00110214379407296
Step3 Priming and activation	Step4 CD8 T cell recruiting	3.66397147136819e-10
Step3 Priming and activation	Step4 Th1 cell recruiting	2.13977408482648e-10
Step3 Priming and activation	Step4 Dendritic cell recruiting	3.09567180574499e-10
Step3 Priming and activation	Step4 Th22 cell recruiting	0.889227921302447
Step3 Priming and activation	Step4 Macrophage recruiting	3.8304284140732e-13
Step3 Priming and activation	Step4 Monocyte recruiting	0.118163051150211
Step3 Priming and activation	Step4 Neutrophil recruiting	0.31570902460693
Step3 Priming and activation	Step4 NK cell recruiting	1.52996122493932e-11
Step3 Priming and activation	Step4 Eosinophil recruiting	0.00021399394055424
Step3 Priming and activation	Step4 Basophil recruiting	0.000136071954834849
Step3 Priming and activation	Step4 Th17 cell recruiting	0.912484524641932
Step3 Priming and activation	Step4 B cell recruiting	0.433211406919583
Step3 Priming and activation	Step4 Th2 cell recruiting	0.000507111871622033
Step3 Priming and activation	Step4 Treg cell recruiting	0.048317121575605
Step3 Priming and activation	Step4 MDSC recruiting	0.0947170027145233
Step3 Priming and activation	Step5 Infiltration of immune cells into tumors	1.59985556938384e-05
Step3 Priming and activation	Step6 Recognition of cancer cells by T cells	0.000146358697776206
Step3 Priming and activation	Step7 Killing of cancer cells	0.310013558596429
Step4 T cell recruiting	LAMA4	0.284458950861074
Step4 T cell recruiting	Step1 Release of cancer cell antigens	7.67456367336631e-09
Step4 T cell recruiting	Step2 Cancer antigen presentation	6.25189542730706e-05
Step4 T cell recruiting	Step3 Priming and activation	7.58064611247013e-12
Step4 T cell recruiting	Step4 T cell recruiting	0
Step4 T cell recruiting	Step4 CD4 T cell recruiting	1.50854320519845e-27
Step4 T cell recruiting	Step4 CD8 T cell recruiting	2.82613553934741e-56
Step4 T cell recruiting	Step4 Th1 cell recruiting	1.91507763657799e-52
Step4 T cell recruiting	Step4 Dendritic cell recruiting	1.95585900417092e-57
Step4 T cell recruiting	Step4 Th22 cell recruiting	0.154295512497989
Step4 T cell recruiting	Step4 Macrophage recruiting	7.38447744254357e-46
Step4 T cell recruiting	Step4 Monocyte recruiting	7.16273632541044e-11
Step4 T cell recruiting	Step4 Neutrophil recruiting	0.0168171579312035
Step4 T cell recruiting	Step4 NK cell recruiting	6.50501487286519e-71
Step4 T cell recruiting	Step4 Eosinophil recruiting	2.25650161909091e-06
Step4 T cell recruiting	Step4 Basophil recruiting	0.0492017372447381
Step4 T cell recruiting	Step4 Th17 cell recruiting	0.203558090862285
Step4 T cell recruiting	Step4 B cell recruiting	0.0996535689865316
Step4 T cell recruiting	Step4 Th2 cell recruiting	8.82804770370847e-08
Step4 T cell recruiting	Step4 Treg cell recruiting	2.44387990738051e-07
Step4 T cell recruiting	Step4 MDSC recruiting	0.374198135981901
Step4 T cell recruiting	Step5 Infiltration of immune cells into tumors	8.56591547477567e-16
Step4 T cell recruiting	Step6 Recognition of cancer cells by T cells	0.362389230782334
Step4 T cell recruiting	Step7 Killing of cancer cells	0.0274258419729966
Step4 CD4 T cell recruiting	LAMA4	0.795097904567646
Step4 CD4 T cell recruiting	Step1 Release of cancer cell antigens	0.169394881323956
Step4 CD4 T cell recruiting	Step2 Cancer antigen presentation	0.00533096456198021
Step4 CD4 T cell recruiting	Step3 Priming and activation	0.00110214379407296
Step4 CD4 T cell recruiting	Step4 T cell recruiting	1.50854320519845e-27
Step4 CD4 T cell recruiting	Step4 CD4 T cell recruiting	0
Step4 CD4 T cell recruiting	Step4 CD8 T cell recruiting	1.9951054566828e-22
Step4 CD4 T cell recruiting	Step4 Th1 cell recruiting	1.77229269040575e-13
Step4 CD4 T cell recruiting	Step4 Dendritic cell recruiting	7.70309818216244e-12
Step4 CD4 T cell recruiting	Step4 Th22 cell recruiting	0.136906720722631
Step4 CD4 T cell recruiting	Step4 Macrophage recruiting	1.49219852096405e-06
Step4 CD4 T cell recruiting	Step4 Monocyte recruiting	7.89819625451075e-09
Step4 CD4 T cell recruiting	Step4 Neutrophil recruiting	0.000305700750554009
Step4 CD4 T cell recruiting	Step4 NK cell recruiting	3.00050725145188e-16
Step4 CD4 T cell recruiting	Step4 Eosinophil recruiting	0.00259783995320166
Step4 CD4 T cell recruiting	Step4 Basophil recruiting	0.0220885116586463
Step4 CD4 T cell recruiting	Step4 Th17 cell recruiting	0.0425529442140124
Step4 CD4 T cell recruiting	Step4 B cell recruiting	0.822745912721881
Step4 CD4 T cell recruiting	Step4 Th2 cell recruiting	2.53858029742628e-06
Step4 CD4 T cell recruiting	Step4 Treg cell recruiting	6.06249898540883e-10
Step4 CD4 T cell recruiting	Step4 MDSC recruiting	0.224305386383556
Step4 CD4 T cell recruiting	Step5 Infiltration of immune cells into tumors	3.36813470464415e-10
Step4 CD4 T cell recruiting	Step6 Recognition of cancer cells by T cells	0.170378888159871
Step4 CD4 T cell recruiting	Step7 Killing of cancer cells	0.948562374129814
Step4 CD8 T cell recruiting	LAMA4	0.965770764489737
Step4 CD8 T cell recruiting	Step1 Release of cancer cell antigens	2.16108312451804e-11
Step4 CD8 T cell recruiting	Step2 Cancer antigen presentation	3.96795682405835e-07
Step4 CD8 T cell recruiting	Step3 Priming and activation	3.66397147136819e-10
Step4 CD8 T cell recruiting	Step4 T cell recruiting	2.82613553934741e-56
Step4 CD8 T cell recruiting	Step4 CD4 T cell recruiting	1.9951054566828e-22
Step4 CD8 T cell recruiting	Step4 CD8 T cell recruiting	0
Step4 CD8 T cell recruiting	Step4 Th1 cell recruiting	3.9227187829995e-74
Step4 CD8 T cell recruiting	Step4 Dendritic cell recruiting	1.08582516558242e-29
Step4 CD8 T cell recruiting	Step4 Th22 cell recruiting	0.425949170147667
Step4 CD8 T cell recruiting	Step4 Macrophage recruiting	4.02665293396402e-39
Step4 CD8 T cell recruiting	Step4 Monocyte recruiting	3.9990314092436e-09
Step4 CD8 T cell recruiting	Step4 Neutrophil recruiting	0.982172826486158
Step4 CD8 T cell recruiting	Step4 NK cell recruiting	4.86683174498462e-92
Step4 CD8 T cell recruiting	Step4 Eosinophil recruiting	4.33786333348103e-05
Step4 CD8 T cell recruiting	Step4 Basophil recruiting	0.268345867045395
Step4 CD8 T cell recruiting	Step4 Th17 cell recruiting	0.0829107622109295
Step4 CD8 T cell recruiting	Step4 B cell recruiting	0.393080410687878
Step4 CD8 T cell recruiting	Step4 Th2 cell recruiting	0.00126266119003466
Step4 CD8 T cell recruiting	Step4 Treg cell recruiting	0.000863143925728382
Step4 CD8 T cell recruiting	Step4 MDSC recruiting	0.020891605650681
Step4 CD8 T cell recruiting	Step5 Infiltration of immune cells into tumors	1.35733320283797e-08
Step4 CD8 T cell recruiting	Step6 Recognition of cancer cells by T cells	0.128040479987161
Step4 CD8 T cell recruiting	Step7 Killing of cancer cells	0.0197083202276356
Step4 Th1 cell recruiting	LAMA4	0.96627388478133
Step4 Th1 cell recruiting	Step1 Release of cancer cell antigens	1.06011804235682e-15
Step4 Th1 cell recruiting	Step2 Cancer antigen presentation	1.49847642101422e-07
Step4 Th1 cell recruiting	Step3 Priming and activation	2.13977408482648e-10
Step4 Th1 cell recruiting	Step4 T cell recruiting	1.91507763657799e-52
Step4 Th1 cell recruiting	Step4 CD4 T cell recruiting	1.77229269040575e-13
Step4 Th1 cell recruiting	Step4 CD8 T cell recruiting	3.9227187829995e-74
Step4 Th1 cell recruiting	Step4 Th1 cell recruiting	0
Step4 Th1 cell recruiting	Step4 Dendritic cell recruiting	1.41242447946745e-30
Step4 Th1 cell recruiting	Step4 Th22 cell recruiting	0.232174871418743
Step4 Th1 cell recruiting	Step4 Macrophage recruiting	4.05275688071533e-40
Step4 Th1 cell recruiting	Step4 Monocyte recruiting	1.00377821524062e-08
Step4 Th1 cell recruiting	Step4 Neutrophil recruiting	0.355506816252492
Step4 Th1 cell recruiting	Step4 NK cell recruiting	2.97375766350778e-92
Step4 Th1 cell recruiting	Step4 Eosinophil recruiting	0.00395225690182948
Step4 Th1 cell recruiting	Step4 Basophil recruiting	0.777371126549375
Step4 Th1 cell recruiting	Step4 Th17 cell recruiting	0.386161580731322
Step4 Th1 cell recruiting	Step4 B cell recruiting	0.186418578520064
Step4 Th1 cell recruiting	Step4 Th2 cell recruiting	0.034690667697585
Step4 Th1 cell recruiting	Step4 Treg cell recruiting	0.0266553052371099
Step4 Th1 cell recruiting	Step4 MDSC recruiting	0.256015090699477
Step4 Th1 cell recruiting	Step5 Infiltration of immune cells into tumors	1.50752483914115e-08
Step4 Th1 cell recruiting	Step6 Recognition of cancer cells by T cells	0.929568425645542
Step4 Th1 cell recruiting	Step7 Killing of cancer cells	0.02560848466213
Step4 Dendritic cell recruiting	LAMA4	0.0867248654730604
Step4 Dendritic cell recruiting	Step1 Release of cancer cell antigens	3.07745588993608e-06
Step4 Dendritic cell recruiting	Step2 Cancer antigen presentation	6.79081580903317e-05
Step4 Dendritic cell recruiting	Step3 Priming and activation	3.09567180574499e-10
Step4 Dendritic cell recruiting	Step4 T cell recruiting	1.95585900417092e-57
Step4 Dendritic cell recruiting	Step4 CD4 T cell recruiting	7.70309818216244e-12
Step4 Dendritic cell recruiting	Step4 CD8 T cell recruiting	1.08582516558242e-29
Step4 Dendritic cell recruiting	Step4 Th1 cell recruiting	1.41242447946745e-30
Step4 Dendritic cell recruiting	Step4 Dendritic cell recruiting	0
Step4 Dendritic cell recruiting	Step4 Th22 cell recruiting	0.397277079673849
Step4 Dendritic cell recruiting	Step4 Macrophage recruiting	4.1142941408943e-46
Step4 Dendritic cell recruiting	Step4 Monocyte recruiting	1.97062150544035e-06
Step4 Dendritic cell recruiting	Step4 Neutrophil recruiting	0.0970796665331919
Step4 Dendritic cell recruiting	Step4 NK cell recruiting	3.22132712838298e-40
Step4 Dendritic cell recruiting	Step4 Eosinophil recruiting	1.90423716774091e-09
Step4 Dendritic cell recruiting	Step4 Basophil recruiting	0.0195848705503027
Step4 Dendritic cell recruiting	Step4 Th17 cell recruiting	0.3697416335965
Step4 Dendritic cell recruiting	Step4 B cell recruiting	0.138450290467145
Step4 Dendritic cell recruiting	Step4 Th2 cell recruiting	0.00106025598503235
Step4 Dendritic cell recruiting	Step4 Treg cell recruiting	0.00750887825036847
Step4 Dendritic cell recruiting	Step4 MDSC recruiting	0.1805600928232
Step4 Dendritic cell recruiting	Step5 Infiltration of immune cells into tumors	6.95924898986983e-11
Step4 Dendritic cell recruiting	Step6 Recognition of cancer cells by T cells	0.909091501347455
Step4 Dendritic cell recruiting	Step7 Killing of cancer cells	0.0392561328376497
Step4 Th22 cell recruiting	LAMA4	0.788726375382632
Step4 Th22 cell recruiting	Step1 Release of cancer cell antigens	0.894336897768861
Step4 Th22 cell recruiting	Step2 Cancer antigen presentation	0.596119305263339
Step4 Th22 cell recruiting	Step3 Priming and activation	0.889227921302447
Step4 Th22 cell recruiting	Step4 T cell recruiting	0.154295512497989
Step4 Th22 cell recruiting	Step4 CD4 T cell recruiting	0.136906720722631
Step4 Th22 cell recruiting	Step4 CD8 T cell recruiting	0.425949170147667
Step4 Th22 cell recruiting	Step4 Th1 cell recruiting	0.232174871418743
Step4 Th22 cell recruiting	Step4 Dendritic cell recruiting	0.397277079673849
Step4 Th22 cell recruiting	Step4 Th22 cell recruiting	0
Step4 Th22 cell recruiting	Step4 Macrophage recruiting	0.281701643212268
Step4 Th22 cell recruiting	Step4 Monocyte recruiting	0.193199883328373
Step4 Th22 cell recruiting	Step4 Neutrophil recruiting	0.84841616277875
Step4 Th22 cell recruiting	Step4 NK cell recruiting	0.766511727495526
Step4 Th22 cell recruiting	Step4 Eosinophil recruiting	0.483209251133834
Step4 Th22 cell recruiting	Step4 Basophil recruiting	0.285008171766388
Step4 Th22 cell recruiting	Step4 Th17 cell recruiting	0.0418771570797152
Step4 Th22 cell recruiting	Step4 B cell recruiting	0.828188101043658
Step4 Th22 cell recruiting	Step4 Th2 cell recruiting	0.0639051870379643
Step4 Th22 cell recruiting	Step4 Treg cell recruiting	0.277804046427395
Step4 Th22 cell recruiting	Step4 MDSC recruiting	0.747421851618288
Step4 Th22 cell recruiting	Step5 Infiltration of immune cells into tumors	0.334807411358142
Step4 Th22 cell recruiting	Step6 Recognition of cancer cells by T cells	0.749057620535106
Step4 Th22 cell recruiting	Step7 Killing of cancer cells	0.612470192716872
Step4 Macrophage recruiting	LAMA4	0.376886322891381
Step4 Macrophage recruiting	Step1 Release of cancer cell antigens	1.59881775242935e-09
Step4 Macrophage recruiting	Step2 Cancer antigen presentation	2.06981009203799e-06
Step4 Macrophage recruiting	Step3 Priming and activation	3.8304284140732e-13
Step4 Macrophage recruiting	Step4 T cell recruiting	7.38447744254357e-46
Step4 Macrophage recruiting	Step4 CD4 T cell recruiting	1.49219852096405e-06
Step4 Macrophage recruiting	Step4 CD8 T cell recruiting	4.02665293396402e-39
Step4 Macrophage recruiting	Step4 Th1 cell recruiting	4.05275688071533e-40
Step4 Macrophage recruiting	Step4 Dendritic cell recruiting	4.1142941408943e-46
Step4 Macrophage recruiting	Step4 Th22 cell recruiting	0.281701643212268
Step4 Macrophage recruiting	Step4 Macrophage recruiting	0
Step4 Macrophage recruiting	Step4 Monocyte recruiting	1.02925672350182e-10
Step4 Macrophage recruiting	Step4 Neutrophil recruiting	0.238402019068688
Step4 Macrophage recruiting	Step4 NK cell recruiting	3.59720845764487e-64
Step4 Macrophage recruiting	Step4 Eosinophil recruiting	2.64721684835837e-05
Step4 Macrophage recruiting	Step4 Basophil recruiting	0.324230420369927
Step4 Macrophage recruiting	Step4 Th17 cell recruiting	0.288682252175012
Step4 Macrophage recruiting	Step4 B cell recruiting	0.0769677344531007
Step4 Macrophage recruiting	Step4 Th2 cell recruiting	0.00463987724179356
Step4 Macrophage recruiting	Step4 Treg cell recruiting	0.226476166918603
Step4 Macrophage recruiting	Step4 MDSC recruiting	0.00217307655094892
Step4 Macrophage recruiting	Step5 Infiltration of immune cells into tumors	4.89031039916664e-14
Step4 Macrophage recruiting	Step6 Recognition of cancer cells by T cells	0.455986948602718
Step4 Macrophage recruiting	Step7 Killing of cancer cells	0.0471393557205714
Step4 Monocyte recruiting	LAMA4	0.000986444077988552
Step4 Monocyte recruiting	Step1 Release of cancer cell antigens	0.000104643274033164
Step4 Monocyte recruiting	Step2 Cancer antigen presentation	0.0668601811435266
Step4 Monocyte recruiting	Step3 Priming and activation	0.118163051150211
Step4 Monocyte recruiting	Step4 T cell recruiting	7.16273632541044e-11
Step4 Monocyte recruiting	Step4 CD4 T cell recruiting	7.89819625451075e-09
Step4 Monocyte recruiting	Step4 CD8 T cell recruiting	3.9990314092436e-09
Step4 Monocyte recruiting	Step4 Th1 cell recruiting	1.00377821524062e-08
Step4 Monocyte recruiting	Step4 Dendritic cell recruiting	1.97062150544035e-06
Step4 Monocyte recruiting	Step4 Th22 cell recruiting	0.193199883328373
Step4 Monocyte recruiting	Step4 Macrophage recruiting	1.02925672350182e-10
Step4 Monocyte recruiting	Step4 Monocyte recruiting	0
Step4 Monocyte recruiting	Step4 Neutrophil recruiting	0.945974467983324
Step4 Monocyte recruiting	Step4 NK cell recruiting	5.91361243424807e-11
Step4 Monocyte recruiting	Step4 Eosinophil recruiting	2.99399174719228e-05
Step4 Monocyte recruiting	Step4 Basophil recruiting	0.30896451553777
Step4 Monocyte recruiting	Step4 Th17 cell recruiting	0.000567312956320098
Step4 Monocyte recruiting	Step4 B cell recruiting	0.0995499335546924
Step4 Monocyte recruiting	Step4 Th2 cell recruiting	0.65944247246496
Step4 Monocyte recruiting	Step4 Treg cell recruiting	0.0736811488674414
Step4 Monocyte recruiting	Step4 MDSC recruiting	0.276682046840392
Step4 Monocyte recruiting	Step5 Infiltration of immune cells into tumors	0.0131289986769008
Step4 Monocyte recruiting	Step6 Recognition of cancer cells by T cells	0.228409461353004
Step4 Monocyte recruiting	Step7 Killing of cancer cells	0.33998853775828
Step4 Neutrophil recruiting	LAMA4	0.179421598793302
Step4 Neutrophil recruiting	Step1 Release of cancer cell antigens	0.517730785486644
Step4 Neutrophil recruiting	Step2 Cancer antigen presentation	0.220809710950994
Step4 Neutrophil recruiting	Step3 Priming and activation	0.31570902460693
Step4 Neutrophil recruiting	Step4 T cell recruiting	0.0168171579312035
Step4 Neutrophil recruiting	Step4 CD4 T cell recruiting	0.000305700750554009
Step4 Neutrophil recruiting	Step4 CD8 T cell recruiting	0.982172826486158
Step4 Neutrophil recruiting	Step4 Th1 cell recruiting	0.355506816252492
Step4 Neutrophil recruiting	Step4 Dendritic cell recruiting	0.0970796665331919
Step4 Neutrophil recruiting	Step4 Th22 cell recruiting	0.84841616277875
Step4 Neutrophil recruiting	Step4 Macrophage recruiting	0.238402019068688
Step4 Neutrophil recruiting	Step4 Monocyte recruiting	0.945974467983324
Step4 Neutrophil recruiting	Step4 Neutrophil recruiting	0
Step4 Neutrophil recruiting	Step4 NK cell recruiting	0.34437923793615
Step4 Neutrophil recruiting	Step4 Eosinophil recruiting	0.27810785909649
Step4 Neutrophil recruiting	Step4 Basophil recruiting	0.112229902379767
Step4 Neutrophil recruiting	Step4 Th17 cell recruiting	0.0540340846777368
Step4 Neutrophil recruiting	Step4 B cell recruiting	0.454567079571063
Step4 Neutrophil recruiting	Step4 Th2 cell recruiting	0.864041448277375
Step4 Neutrophil recruiting	Step4 Treg cell recruiting	0.45059962888121
Step4 Neutrophil recruiting	Step4 MDSC recruiting	7.47765602341308e-12
Step4 Neutrophil recruiting	Step5 Infiltration of immune cells into tumors	0.00373823579581557
Step4 Neutrophil recruiting	Step6 Recognition of cancer cells by T cells	0.212460299481176
Step4 Neutrophil recruiting	Step7 Killing of cancer cells	0.278313095681999
Step4 NK cell recruiting	LAMA4	0.929411934711312
Step4 NK cell recruiting	Step1 Release of cancer cell antigens	5.68926843265666e-15
Step4 NK cell recruiting	Step2 Cancer antigen presentation	5.24368634124439e-06
Step4 NK cell recruiting	Step3 Priming and activation	1.52996122493932e-11
Step4 NK cell recruiting	Step4 T cell recruiting	6.50501487286519e-71
Step4 NK cell recruiting	Step4 CD4 T cell recruiting	3.00050725145188e-16
Step4 NK cell recruiting	Step4 CD8 T cell recruiting	4.86683174498462e-92
Step4 NK cell recruiting	Step4 Th1 cell recruiting	2.97375766350778e-92
Step4 NK cell recruiting	Step4 Dendritic cell recruiting	3.22132712838298e-40
Step4 NK cell recruiting	Step4 Th22 cell recruiting	0.766511727495526
Step4 NK cell recruiting	Step4 Macrophage recruiting	3.59720845764487e-64
Step4 NK cell recruiting	Step4 Monocyte recruiting	5.91361243424807e-11
Step4 NK cell recruiting	Step4 Neutrophil recruiting	0.34437923793615
Step4 NK cell recruiting	Step4 NK cell recruiting	0
Step4 NK cell recruiting	Step4 Eosinophil recruiting	3.17231137074858e-05
Step4 NK cell recruiting	Step4 Basophil recruiting	0.567063599586399
Step4 NK cell recruiting	Step4 Th17 cell recruiting	0.676473211045964
Step4 NK cell recruiting	Step4 B cell recruiting	0.748091241395624
Step4 NK cell recruiting	Step4 Th2 cell recruiting	0.00229969905729754
Step4 NK cell recruiting	Step4 Treg cell recruiting	0.0125866907441412
Step4 NK cell recruiting	Step4 MDSC recruiting	0.0550003690107597
Step4 NK cell recruiting	Step5 Infiltration of immune cells into tumors	4.11096805546286e-11
Step4 NK cell recruiting	Step6 Recognition of cancer cells by T cells	0.549433318740869
Step4 NK cell recruiting	Step7 Killing of cancer cells	0.0255314336849604
Step4 Eosinophil recruiting	LAMA4	2.40172589697568e-05
Step4 Eosinophil recruiting	Step1 Release of cancer cell antigens	0.00149216398315238
Step4 Eosinophil recruiting	Step2 Cancer antigen presentation	0.343992781819184
Step4 Eosinophil recruiting	Step3 Priming and activation	0.00021399394055424
Step4 Eosinophil recruiting	Step4 T cell recruiting	2.25650161909091e-06
Step4 Eosinophil recruiting	Step4 CD4 T cell recruiting	0.00259783995320166
Step4 Eosinophil recruiting	Step4 CD8 T cell recruiting	4.33786333348103e-05
Step4 Eosinophil recruiting	Step4 Th1 cell recruiting	0.00395225690182948
Step4 Eosinophil recruiting	Step4 Dendritic cell recruiting	1.90423716774091e-09
Step4 Eosinophil recruiting	Step4 Th22 cell recruiting	0.483209251133834
Step4 Eosinophil recruiting	Step4 Macrophage recruiting	2.64721684835837e-05
Step4 Eosinophil recruiting	Step4 Monocyte recruiting	2.99399174719228e-05
Step4 Eosinophil recruiting	Step4 Neutrophil recruiting	0.27810785909649
Step4 Eosinophil recruiting	Step4 NK cell recruiting	3.17231137074858e-05
Step4 Eosinophil recruiting	Step4 Eosinophil recruiting	0
Step4 Eosinophil recruiting	Step4 Basophil recruiting	9.68843455601801e-27
Step4 Eosinophil recruiting	Step4 Th17 cell recruiting	0.8420341012441
Step4 Eosinophil recruiting	Step4 B cell recruiting	0.168771669898641
Step4 Eosinophil recruiting	Step4 Th2 cell recruiting	0.00059980197259728
Step4 Eosinophil recruiting	Step4 Treg cell recruiting	0.146917398236365
Step4 Eosinophil recruiting	Step4 MDSC recruiting	0.0902972746465878
Step4 Eosinophil recruiting	Step5 Infiltration of immune cells into tumors	0.054315376089121
Step4 Eosinophil recruiting	Step6 Recognition of cancer cells by T cells	0.148101710535821
Step4 Eosinophil recruiting	Step7 Killing of cancer cells	0.795193292952144
Step4 Basophil recruiting	LAMA4	0.048315195197571
Step4 Basophil recruiting	Step1 Release of cancer cell antigens	0.0127902777678875
Step4 Basophil recruiting	Step2 Cancer antigen presentation	0.0125056260269053
Step4 Basophil recruiting	Step3 Priming and activation	0.000136071954834849
Step4 Basophil recruiting	Step4 T cell recruiting	0.0492017372447381
Step4 Basophil recruiting	Step4 CD4 T cell recruiting	0.0220885116586463
Step4 Basophil recruiting	Step4 CD8 T cell recruiting	0.268345867045395
Step4 Basophil recruiting	Step4 Th1 cell recruiting	0.777371126549375
Step4 Basophil recruiting	Step4 Dendritic cell recruiting	0.0195848705503027
Step4 Basophil recruiting	Step4 Th22 cell recruiting	0.285008171766388
Step4 Basophil recruiting	Step4 Macrophage recruiting	0.324230420369927
Step4 Basophil recruiting	Step4 Monocyte recruiting	0.30896451553777
Step4 Basophil recruiting	Step4 Neutrophil recruiting	0.112229902379767
Step4 Basophil recruiting	Step4 NK cell recruiting	0.567063599586399
Step4 Basophil recruiting	Step4 Eosinophil recruiting	9.68843455601801e-27
Step4 Basophil recruiting	Step4 Basophil recruiting	0
Step4 Basophil recruiting	Step4 Th17 cell recruiting	0.477049962886566
Step4 Basophil recruiting	Step4 B cell recruiting	0.762199848533953
Step4 Basophil recruiting	Step4 Th2 cell recruiting	0.000212410723792654
Step4 Basophil recruiting	Step4 Treg cell recruiting	0.229980776925005
Step4 Basophil recruiting	Step4 MDSC recruiting	0.100113925621506
Step4 Basophil recruiting	Step5 Infiltration of immune cells into tumors	0.305562112529528
Step4 Basophil recruiting	Step6 Recognition of cancer cells by T cells	0.0378518611946803
Step4 Basophil recruiting	Step7 Killing of cancer cells	0.451208509296195
Step4 Th17 cell recruiting	LAMA4	0.0358602577651456
Step4 Th17 cell recruiting	Step1 Release of cancer cell antigens	0.73888532932071
Step4 Th17 cell recruiting	Step2 Cancer antigen presentation	0.293630837153913
Step4 Th17 cell recruiting	Step3 Priming and activation	0.912484524641932
Step4 Th17 cell recruiting	Step4 T cell recruiting	0.203558090862285
Step4 Th17 cell recruiting	Step4 CD4 T cell recruiting	0.0425529442140124
Step4 Th17 cell recruiting	Step4 CD8 T cell recruiting	0.0829107622109295
Step4 Th17 cell recruiting	Step4 Th1 cell recruiting	0.386161580731322
Step4 Th17 cell recruiting	Step4 Dendritic cell recruiting	0.3697416335965
Step4 Th17 cell recruiting	Step4 Th22 cell recruiting	0.0418771570797152
Step4 Th17 cell recruiting	Step4 Macrophage recruiting	0.288682252175012
Step4 Th17 cell recruiting	Step4 Monocyte recruiting	0.000567312956320098
Step4 Th17 cell recruiting	Step4 Neutrophil recruiting	0.0540340846777368
Step4 Th17 cell recruiting	Step4 NK cell recruiting	0.676473211045964
Step4 Th17 cell recruiting	Step4 Eosinophil recruiting	0.8420341012441
Step4 Th17 cell recruiting	Step4 Basophil recruiting	0.477049962886566
Step4 Th17 cell recruiting	Step4 Th17 cell recruiting	0
Step4 Th17 cell recruiting	Step4 B cell recruiting	0.798961684276532
Step4 Th17 cell recruiting	Step4 Th2 cell recruiting	0.0124107449929225
Step4 Th17 cell recruiting	Step4 Treg cell recruiting	0.00703781404921979
Step4 Th17 cell recruiting	Step4 MDSC recruiting	0.284440974250422
Step4 Th17 cell recruiting	Step5 Infiltration of immune cells into tumors	0.370266482378086
Step4 Th17 cell recruiting	Step6 Recognition of cancer cells by T cells	0.366209541133078
Step4 Th17 cell recruiting	Step7 Killing of cancer cells	0.514598089848234
Step4 B cell recruiting	LAMA4	0.00172191854718317
Step4 B cell recruiting	Step1 Release of cancer cell antigens	0.118825400800683
Step4 B cell recruiting	Step2 Cancer antigen presentation	0.801789928626057
Step4 B cell recruiting	Step3 Priming and activation	0.433211406919583
Step4 B cell recruiting	Step4 T cell recruiting	0.0996535689865316
Step4 B cell recruiting	Step4 CD4 T cell recruiting	0.822745912721881
Step4 B cell recruiting	Step4 CD8 T cell recruiting	0.393080410687878
Step4 B cell recruiting	Step4 Th1 cell recruiting	0.186418578520064
Step4 B cell recruiting	Step4 Dendritic cell recruiting	0.138450290467145
Step4 B cell recruiting	Step4 Th22 cell recruiting	0.828188101043658
Step4 B cell recruiting	Step4 Macrophage recruiting	0.0769677344531007
Step4 B cell recruiting	Step4 Monocyte recruiting	0.0995499335546924
Step4 B cell recruiting	Step4 Neutrophil recruiting	0.454567079571063
Step4 B cell recruiting	Step4 NK cell recruiting	0.748091241395624
Step4 B cell recruiting	Step4 Eosinophil recruiting	0.168771669898641
Step4 B cell recruiting	Step4 Basophil recruiting	0.762199848533953
Step4 B cell recruiting	Step4 Th17 cell recruiting	0.798961684276532
Step4 B cell recruiting	Step4 B cell recruiting	0
Step4 B cell recruiting	Step4 Th2 cell recruiting	0.441096910532966
Step4 B cell recruiting	Step4 Treg cell recruiting	0.437793071890454
Step4 B cell recruiting	Step4 MDSC recruiting	0.985775661533684
Step4 B cell recruiting	Step5 Infiltration of immune cells into tumors	0.00885964311112545
Step4 B cell recruiting	Step6 Recognition of cancer cells by T cells	0.0482433973959169
Step4 B cell recruiting	Step7 Killing of cancer cells	0.000893633512524857
Step4 Th2 cell recruiting	LAMA4	0.826786888471438
Step4 Th2 cell recruiting	Step1 Release of cancer cell antigens	0.125634303595791
Step4 Th2 cell recruiting	Step2 Cancer antigen presentation	0.185882405107321
Step4 Th2 cell recruiting	Step3 Priming and activation	0.000507111871622033
Step4 Th2 cell recruiting	Step4 T cell recruiting	8.82804770370847e-08
Step4 Th2 cell recruiting	Step4 CD4 T cell recruiting	2.53858029742628e-06
Step4 Th2 cell recruiting	Step4 CD8 T cell recruiting	0.00126266119003466
Step4 Th2 cell recruiting	Step4 Th1 cell recruiting	0.034690667697585
Step4 Th2 cell recruiting	Step4 Dendritic cell recruiting	0.00106025598503235
Step4 Th2 cell recruiting	Step4 Th22 cell recruiting	0.0639051870379643
Step4 Th2 cell recruiting	Step4 Macrophage recruiting	0.00463987724179356
Step4 Th2 cell recruiting	Step4 Monocyte recruiting	0.65944247246496
Step4 Th2 cell recruiting	Step4 Neutrophil recruiting	0.864041448277375
Step4 Th2 cell recruiting	Step4 NK cell recruiting	0.00229969905729754
Step4 Th2 cell recruiting	Step4 Eosinophil recruiting	0.00059980197259728
Step4 Th2 cell recruiting	Step4 Basophil recruiting	0.000212410723792654
Step4 Th2 cell recruiting	Step4 Th17 cell recruiting	0.0124107449929225
Step4 Th2 cell recruiting	Step4 B cell recruiting	0.441096910532966
Step4 Th2 cell recruiting	Step4 Th2 cell recruiting	0
Step4 Th2 cell recruiting	Step4 Treg cell recruiting	7.49843671426542e-24
Step4 Th2 cell recruiting	Step4 MDSC recruiting	0.00121797033200381
Step4 Th2 cell recruiting	Step5 Infiltration of immune cells into tumors	8.11314865668791e-06
Step4 Th2 cell recruiting	Step6 Recognition of cancer cells by T cells	0.327837438548497
Step4 Th2 cell recruiting	Step7 Killing of cancer cells	0.391758164378531
Step4 Treg cell recruiting	LAMA4	0.097067793121846
Step4 Treg cell recruiting	Step1 Release of cancer cell antigens	0.17264884768731
Step4 Treg cell recruiting	Step2 Cancer antigen presentation	0.867795029000376
Step4 Treg cell recruiting	Step3 Priming and activation	0.048317121575605
Step4 Treg cell recruiting	Step4 T cell recruiting	2.44387990738051e-07
Step4 Treg cell recruiting	Step4 CD4 T cell recruiting	6.06249898540883e-10
Step4 Treg cell recruiting	Step4 CD8 T cell recruiting	0.000863143925728382
Step4 Treg cell recruiting	Step4 Th1 cell recruiting	0.0266553052371099
Step4 Treg cell recruiting	Step4 Dendritic cell recruiting	0.00750887825036847
Step4 Treg cell recruiting	Step4 Th22 cell recruiting	0.277804046427395
Step4 Treg cell recruiting	Step4 Macrophage recruiting	0.226476166918603
Step4 Treg cell recruiting	Step4 Monocyte recruiting	0.0736811488674414
Step4 Treg cell recruiting	Step4 Neutrophil recruiting	0.45059962888121
Step4 Treg cell recruiting	Step4 NK cell recruiting	0.0125866907441412
Step4 Treg cell recruiting	Step4 Eosinophil recruiting	0.146917398236365
Step4 Treg cell recruiting	Step4 Basophil recruiting	0.229980776925005
Step4 Treg cell recruiting	Step4 Th17 cell recruiting	0.00703781404921979
Step4 Treg cell recruiting	Step4 B cell recruiting	0.437793071890454
Step4 Treg cell recruiting	Step4 Th2 cell recruiting	7.49843671426542e-24
Step4 Treg cell recruiting	Step4 Treg cell recruiting	0
Step4 Treg cell recruiting	Step4 MDSC recruiting	0.265247124212436
Step4 Treg cell recruiting	Step5 Infiltration of immune cells into tumors	1.65166546378824e-07
Step4 Treg cell recruiting	Step6 Recognition of cancer cells by T cells	0.215886296897317
Step4 Treg cell recruiting	Step7 Killing of cancer cells	0.575539828964839
Step4 MDSC recruiting	LAMA4	0.0443260551093441
Step4 MDSC recruiting	Step1 Release of cancer cell antigens	0.0161937929240156
Step4 MDSC recruiting	Step2 Cancer antigen presentation	0.00763102968792585
Step4 MDSC recruiting	Step3 Priming and activation	0.0947170027145233
Step4 MDSC recruiting	Step4 T cell recruiting	0.374198135981901
Step4 MDSC recruiting	Step4 CD4 T cell recruiting	0.224305386383556
Step4 MDSC recruiting	Step4 CD8 T cell recruiting	0.020891605650681
Step4 MDSC recruiting	Step4 Th1 cell recruiting	0.256015090699477
Step4 MDSC recruiting	Step4 Dendritic cell recruiting	0.1805600928232
Step4 MDSC recruiting	Step4 Th22 cell recruiting	0.747421851618288
Step4 MDSC recruiting	Step4 Macrophage recruiting	0.00217307655094892
Step4 MDSC recruiting	Step4 Monocyte recruiting	0.276682046840392
Step4 MDSC recruiting	Step4 Neutrophil recruiting	7.47765602341308e-12
Step4 MDSC recruiting	Step4 NK cell recruiting	0.0550003690107597
Step4 MDSC recruiting	Step4 Eosinophil recruiting	0.0902972746465878
Step4 MDSC recruiting	Step4 Basophil recruiting	0.100113925621506
Step4 MDSC recruiting	Step4 Th17 cell recruiting	0.284440974250422
Step4 MDSC recruiting	Step4 B cell recruiting	0.985775661533684
Step4 MDSC recruiting	Step4 Th2 cell recruiting	0.00121797033200381
Step4 MDSC recruiting	Step4 Treg cell recruiting	0.265247124212436
Step4 MDSC recruiting	Step4 MDSC recruiting	0
Step4 MDSC recruiting	Step5 Infiltration of immune cells into tumors	0.747452515879225
Step4 MDSC recruiting	Step6 Recognition of cancer cells by T cells	0.223089434063338
Step4 MDSC recruiting	Step7 Killing of cancer cells	0.235571741195445
Step5 Infiltration of immune cells into tumors	LAMA4	0.539776723369415
Step5 Infiltration of immune cells into tumors	Step1 Release of cancer cell antigens	0.861725498764074
Step5 Infiltration of immune cells into tumors	Step2 Cancer antigen presentation	0.85439311090011
Step5 Infiltration of immune cells into tumors	Step3 Priming and activation	1.59985556938384e-05
Step5 Infiltration of immune cells into tumors	Step4 T cell recruiting	8.56591547477567e-16
Step5 Infiltration of immune cells into tumors	Step4 CD4 T cell recruiting	3.36813470464415e-10
Step5 Infiltration of immune cells into tumors	Step4 CD8 T cell recruiting	1.35733320283797e-08
Step5 Infiltration of immune cells into tumors	Step4 Th1 cell recruiting	1.50752483914115e-08
Step5 Infiltration of immune cells into tumors	Step4 Dendritic cell recruiting	6.95924898986983e-11
Step5 Infiltration of immune cells into tumors	Step4 Th22 cell recruiting	0.334807411358142
Step5 Infiltration of immune cells into tumors	Step4 Macrophage recruiting	4.89031039916664e-14
Step5 Infiltration of immune cells into tumors	Step4 Monocyte recruiting	0.0131289986769008
Step5 Infiltration of immune cells into tumors	Step4 Neutrophil recruiting	0.00373823579581557
Step5 Infiltration of immune cells into tumors	Step4 NK cell recruiting	4.11096805546286e-11
Step5 Infiltration of immune cells into tumors	Step4 Eosinophil recruiting	0.054315376089121
Step5 Infiltration of immune cells into tumors	Step4 Basophil recruiting	0.305562112529528
Step5 Infiltration of immune cells into tumors	Step4 Th17 cell recruiting	0.370266482378086
Step5 Infiltration of immune cells into tumors	Step4 B cell recruiting	0.00885964311112545
Step5 Infiltration of immune cells into tumors	Step4 Th2 cell recruiting	8.11314865668791e-06
Step5 Infiltration of immune cells into tumors	Step4 Treg cell recruiting	1.65166546378824e-07
Step5 Infiltration of immune cells into tumors	Step4 MDSC recruiting	0.747452515879225
Step5 Infiltration of immune cells into tumors	Step5 Infiltration of immune cells into tumors	0
Step5 Infiltration of immune cells into tumors	Step6 Recognition of cancer cells by T cells	0.921602751836086
Step5 Infiltration of immune cells into tumors	Step7 Killing of cancer cells	0.533307462811226
Step6 Recognition of cancer cells by T cells	LAMA4	0.779397502384392
Step6 Recognition of cancer cells by T cells	Step1 Release of cancer cell antigens	0.0324267308097454
Step6 Recognition of cancer cells by T cells	Step2 Cancer antigen presentation	0.00700827155258694
Step6 Recognition of cancer cells by T cells	Step3 Priming and activation	0.000146358697776206
Step6 Recognition of cancer cells by T cells	Step4 T cell recruiting	0.362389230782334
Step6 Recognition of cancer cells by T cells	Step4 CD4 T cell recruiting	0.170378888159871
Step6 Recognition of cancer cells by T cells	Step4 CD8 T cell recruiting	0.128040479987161
Step6 Recognition of cancer cells by T cells	Step4 Th1 cell recruiting	0.929568425645542
Step6 Recognition of cancer cells by T cells	Step4 Dendritic cell recruiting	0.909091501347455
Step6 Recognition of cancer cells by T cells	Step4 Th22 cell recruiting	0.749057620535106
Step6 Recognition of cancer cells by T cells	Step4 Macrophage recruiting	0.455986948602718
Step6 Recognition of cancer cells by T cells	Step4 Monocyte recruiting	0.228409461353004
Step6 Recognition of cancer cells by T cells	Step4 Neutrophil recruiting	0.212460299481176
Step6 Recognition of cancer cells by T cells	Step4 NK cell recruiting	0.549433318740869
Step6 Recognition of cancer cells by T cells	Step4 Eosinophil recruiting	0.148101710535821
Step6 Recognition of cancer cells by T cells	Step4 Basophil recruiting	0.0378518611946803
Step6 Recognition of cancer cells by T cells	Step4 Th17 cell recruiting	0.366209541133078
Step6 Recognition of cancer cells by T cells	Step4 B cell recruiting	0.0482433973959169
Step6 Recognition of cancer cells by T cells	Step4 Th2 cell recruiting	0.327837438548497
Step6 Recognition of cancer cells by T cells	Step4 Treg cell recruiting	0.215886296897317
Step6 Recognition of cancer cells by T cells	Step4 MDSC recruiting	0.223089434063338
Step6 Recognition of cancer cells by T cells	Step5 Infiltration of immune cells into tumors	0.921602751836086
Step6 Recognition of cancer cells by T cells	Step6 Recognition of cancer cells by T cells	0
Step6 Recognition of cancer cells by T cells	Step7 Killing of cancer cells	0.950399770935388
Step7 Killing of cancer cells	LAMA4	0.653705223834758
Step7 Killing of cancer cells	Step1 Release of cancer cell antigens	0.0487987490477674
Step7 Killing of cancer cells	Step2 Cancer antigen presentation	0.701958060026238
Step7 Killing of cancer cells	Step3 Priming and activation	0.310013558596429
Step7 Killing of cancer cells	Step4 T cell recruiting	0.0274258419729966
Step7 Killing of cancer cells	Step4 CD4 T cell recruiting	0.948562374129814
Step7 Killing of cancer cells	Step4 CD8 T cell recruiting	0.0197083202276356
Step7 Killing of cancer cells	Step4 Th1 cell recruiting	0.02560848466213
Step7 Killing of cancer cells	Step4 Dendritic cell recruiting	0.0392561328376497
Step7 Killing of cancer cells	Step4 Th22 cell recruiting	0.612470192716872
Step7 Killing of cancer cells	Step4 Macrophage recruiting	0.0471393557205714
Step7 Killing of cancer cells	Step4 Monocyte recruiting	0.33998853775828
Step7 Killing of cancer cells	Step4 Neutrophil recruiting	0.278313095681999
Step7 Killing of cancer cells	Step4 NK cell recruiting	0.0255314336849604
Step7 Killing of cancer cells	Step4 Eosinophil recruiting	0.795193292952144
Step7 Killing of cancer cells	Step4 Basophil recruiting	0.451208509296195
Step7 Killing of cancer cells	Step4 Th17 cell recruiting	0.514598089848234
Step7 Killing of cancer cells	Step4 B cell recruiting	0.000893633512524857
Step7 Killing of cancer cells	Step4 Th2 cell recruiting	0.391758164378531
Step7 Killing of cancer cells	Step4 Treg cell recruiting	0.575539828964839
Step7 Killing of cancer cells	Step4 MDSC recruiting	0.235571741195445
Step7 Killing of cancer cells	Step5 Infiltration of immune cells into tumors	0.533307462811226
Step7 Killing of cancer cells	Step6 Recognition of cancer cells by T cells	0.950399770935388
Step7 Killing of cancer cells	Step7 Killing of cancer cells	0
