# Supplementary material for: Extracellular matrix-related genes-based prognostic signature for cervical cancer: association of LAMA4 expression with prognosis and response to immunotherapy
Source: Front Oncol. 2025 Aug 13;15:1562115. doi: 10.3389/fonc.2025.1562115 (PMC12380540; doi:10.3389/fonc.2025.1562115)
Supplement: Supplementary file 8 [file DataSheet1.zip › original data/2.source data (public datasets)/Tc.csv]

dataset	gene	immune_cells	cor	p.value	p_value
GSE14404	LAMA4	T_cells_MCPcounter	0.108374384236453	0.581639881406036	p>=0.05
GSE151666	LAMA4	T_cells_MCPcounter	0.0116425544909722	0.924843950367655	p>=0.05
GSE26511	LAMA4	T_cells_MCPcounter	0.0629554655870445	0.702526696826276	p>=0.05
GSE27469	LAMA4	T_cells_MCPcounter	-0.166182344554369	0.135481344279783	p>=0.05
GSE30155	LAMA4	T_cells_MCPcounter	-0.257142857142857	0.658333333333333	p>=0.05
GSE38964	LAMA4	T_cells_MCPcounter	-0.176834598332852	0.0277269099513482	p<0.05
GSE44001	LAMA4	T_cells_MCPcounter	-0.11825242617064	0.040674926552894	p<0.05
GSE56303	LAMA4	T_cells_MCPcounter	0.00295370681696077	0.978083789976251	p>=0.05
GSE56363	LAMA4	T_cells_MCPcounter	-0.0428571428571429	0.854473212596554	p>=0.05
GSE63514	LAMA4	T_cells_MCPcounter	0.254515599343186	0.190536583299748	p>=0.05
TCGA_CESC	LAMA4	T_cells_MCPcounter	0.0162338743368336	0.777182309719741	p>=0.05
