# Supplementary material for: Extracellular matrix-related genes-based prognostic signature for cervical cancer: association of LAMA4 expression with prognosis and response to immunotherapy
Source: Front Oncol. 2025 Aug 13;15:1562115. doi: 10.3389/fonc.2025.1562115 (PMC12380540; doi:10.3389/fonc.2025.1562115)
Supplement: Supplementary file 8 [file DataSheet1.zip › original data/2.source data (public datasets)/Tgd.csv]

dataset	gene	immune_cells	cor	p.value	p_value
GSE14404	LAMA4	T_cells_gamma_delta_CIBERSORT	-0.0335222285368174	0.865526888743951	p>=0.05
GSE14404	LAMA4	T_cells_gamma_delta_CIBERSORT_ABS	-0.0316066726204279	0.87314795366777	p>=0.05
GSE14404	LAMA4	Tgd_cells_xCell	0.467855374935089	0.0120519793106726	p<0.05
GSE151666	LAMA4	T_cells_gamma_delta_CIBERSORT	0.117506942444011	0.339914720232611	p>=0.05
GSE151666	LAMA4	T_cells_gamma_delta_CIBERSORT_ABS	0.100660219555184	0.414069262752575	p>=0.05
GSE151666	LAMA4	Tgd_cells_xCell	-0.115643571011659	0.347680905596965	p>=0.05
GSE26511	LAMA4	T_cells_gamma_delta_CIBERSORT	0.200679518805169	0.220584100252716	p>=0.05
GSE26511	LAMA4	T_cells_gamma_delta_CIBERSORT_ABS	0.20249562304775	0.216348196963347	p>=0.05
GSE26511	LAMA4	Tgd_cells_xCell	0.0882571516016685	0.593149361738026	p>=0.05
GSE27469	LAMA4	T_cells_gamma_delta_CIBERSORT	-0.281947593061181	0.0102808146247815	p<0.05
GSE27469	LAMA4	T_cells_gamma_delta_CIBERSORT_ABS	-0.289113776390063	0.00842965347842158	p<0.05
GSE27469	LAMA4	Tgd_cells_xCell	-0.485874712435567	3.70527941646759e-06	p<0.05
GSE30155	LAMA4	T_cells_gamma_delta_CIBERSORT	-0.130930734141595	0.804726162223106	p>=0.05
GSE30155	LAMA4	T_cells_gamma_delta_CIBERSORT_ABS	-0.130930734141595	0.804726162223106	p>=0.05
GSE30155	LAMA4	Tgd_cells_xCell	-0.142857142857143	0.802777777777778	p>=0.05
GSE38964	LAMA4	T_cells_gamma_delta_CIBERSORT	-0.207702479656295	0.00950631643126382	p<0.05
GSE38964	LAMA4	T_cells_gamma_delta_CIBERSORT_ABS	-0.211671390105293	0.0081936380670348	p<0.05
GSE38964	LAMA4	Tgd_cells_xCell	-0.353832854406033	6.28675451406115e-06	p<0.05
GSE44001	LAMA4	T_cells_gamma_delta_CIBERSORT	0.0626022002229259	0.279770174381412	p>=0.05
GSE44001	LAMA4	T_cells_gamma_delta_CIBERSORT_ABS	0.0616660824524813	0.287037742866607	p>=0.05
GSE44001	LAMA4	Tgd_cells_xCell	-0.437973489653381	1.7209339177995e-15	p<0.05
GSE56303	LAMA4	T_cells_gamma_delta_CIBERSORT	-0.07504269332435	0.484595914672685	p>=0.05
GSE56303	LAMA4	T_cells_gamma_delta_CIBERSORT_ABS	-0.0763369491845035	0.477072338758809	p>=0.05
GSE56303	LAMA4	Tgd_cells_xCell	0.197892274935631	0.0630342644414849	p>=0.05
GSE56363	LAMA4	T_cells_gamma_delta_CIBERSORT	0.446076957163138	0.0426749093834163	p<0.05
GSE56363	LAMA4	T_cells_gamma_delta_CIBERSORT_ABS	0.454493503524707	0.0384643674805756	p<0.05
GSE56363	LAMA4	Tgd_cells_xCell	-0.203312774607353	0.376734318202801	p>=0.05
GSE63514	LAMA4	T_cells_gamma_delta_CIBERSORT	-0.125507021972998	0.524537835337665	p>=0.05
GSE63514	LAMA4	T_cells_gamma_delta_CIBERSORT_ABS	-0.132050042075856	0.502967051259501	p>=0.05
GSE63514	LAMA4	Tgd_cells_xCell	-0.165545709007368	0.399855747735655	p>=0.05
TCGA_CESC	LAMA4	T_cells_gamma_delta_CIBERSORT	0.034492268292197	0.547788186286259	p>=0.05
TCGA_CESC	LAMA4	T_cells_gamma_delta_CIBERSORT_ABS	0.0364020277535545	0.525833118837843	p>=0.05
TCGA_CESC	LAMA4	Tgd_cells_xCell	-0.25042780402192	9.26653141689675e-06	p<0.05
