# Supplementary material for: Extracellular matrix-related genes-based prognostic signature for cervical cancer: association of LAMA4 expression with prognosis and response to immunotherapy
Source: Front Oncol. 2025 Aug 13;15:1562115. doi: 10.3389/fonc.2025.1562115 (PMC12380540; doi:10.3389/fonc.2025.1562115)
Supplement: Supplementary file 8 [file DataSheet1.zip › original data/2.source data (public datasets)/TME.csv]

dataset	gene	immune_cells	cor	p.value	p_value
GSE14404	LAMA4	StromalScore_estimate	-0.0421455938697318	0.831302269350297	p>=0.05
GSE14404	LAMA4	ImmuneScore_estimate	0.119321291735085	0.543806280928689	p>=0.05
GSE14404	LAMA4	ESTIMATEScore_estimate	0.00821018062397373	0.967801294976872	p>=0.05
GSE14404	LAMA4	Cytotoxic_lymphocytes_MCPcounter	-0.616858237547893	0.000614273626960992	p<0.05
GSE151666	LAMA4	StromalScore_estimate	0.506584723441615	1.38819527732101e-05	p<0.05
GSE151666	LAMA4	ImmuneScore_estimate	-0.0687865022712524	0.576445118884483	p>=0.05
GSE151666	LAMA4	ESTIMATEScore_estimate	0.200595488032981	0.100930028182767	p>=0.05
GSE151666	LAMA4	Cytotoxic_lymphocytes_MCPcounter	-0.0657327174867351	0.593522647216262	p>=0.05
GSE26511	LAMA4	StromalScore_estimate	0.267206477732794	0.100146458664801	p>=0.05
GSE26511	LAMA4	ImmuneScore_estimate	0.139068825910931	0.397095136467688	p>=0.05
GSE26511	LAMA4	ESTIMATEScore_estimate	0.198987854251012	0.223743868590248	p>=0.05
GSE26511	LAMA4	Cytotoxic_lymphocytes_MCPcounter	0.0453441295546559	0.783465559725369	p>=0.05
GSE27469	LAMA4	StromalScore_estimate	0.534746030191226	3.61172135495646e-07	p<0.05
GSE27469	LAMA4	ImmuneScore_estimate	-0.0287219338056834	0.797473384208749	p>=0.05
GSE27469	LAMA4	ESTIMATEScore_estimate	0.202337806510595	0.0684014607124745	p>=0.05
GSE27469	LAMA4	Cytotoxic_lymphocytes_MCPcounter	-0.173474385346263	0.118975844917283	p>=0.05
GSE30155	LAMA4	StromalScore_estimate	-0.771428571428571	0.102777777777778	p>=0.05
GSE30155	LAMA4	ImmuneScore_estimate	0.485714285714286	0.355555555555556	p>=0.05
GSE30155	LAMA4	ESTIMATEScore_estimate	-0.714285714285714	0.136111111111111	p>=0.05
GSE30155	LAMA4	Cytotoxic_lymphocytes_MCPcounter	-0.0285714285714286	1	p>=0.05
GSE38964	LAMA4	StromalScore_estimate	0.377793478935283	1.25819357842041e-06	p<0.05
GSE38964	LAMA4	ImmuneScore_estimate	-0.094512015816485	0.242097189584508	p>=0.05
GSE38964	LAMA4	ESTIMATEScore_estimate	0.085462993025545	0.290361556279598	p>=0.05
GSE38964	LAMA4	Cytotoxic_lymphocytes_MCPcounter	-0.219100431101575	0.00616149741207879	p<0.05
GSE44001	LAMA4	StromalScore_estimate	0.650422899943304	1.81515403466413e-37	p<0.05
GSE44001	LAMA4	ImmuneScore_estimate	-0.0848391029084892	0.14265753829014	p>=0.05
GSE44001	LAMA4	ESTIMATEScore_estimate	0.258100244192524	5.93399746941324e-06	p<0.05
GSE44001	LAMA4	Cytotoxic_lymphocytes_MCPcounter	-0.182345259377586	0.0015151792029677	p<0.05
GSE56303	LAMA4	StromalScore_estimate	0.311969322310122	0.00291880703072049	p<0.05
GSE56303	LAMA4	ImmuneScore_estimate	0.00222166420526444	0.983514588440348	p>=0.05
GSE56303	LAMA4	ESTIMATEScore_estimate	0.12929064219832	0.227217075558457	p>=0.05
GSE56303	LAMA4	Cytotoxic_lymphocytes_MCPcounter	-0.348341625563359	0.000822183937477752	p<0.05
GSE56363	LAMA4	StromalScore_estimate	0.792207792207792	2.48418094722778e-05	p<0.05
GSE56363	LAMA4	ImmuneScore_estimate	0.0766233766233766	0.741110003211744	p>=0.05
GSE56363	LAMA4	ESTIMATEScore_estimate	0.315584415584416	0.16328354280201	p>=0.05
GSE56363	LAMA4	Cytotoxic_lymphocytes_MCPcounter	-0.176623376623377	0.442012623268565	p>=0.05
GSE63514	LAMA4	StromalScore_estimate	0.313081554460865	0.104975100900287	p>=0.05
GSE63514	LAMA4	ImmuneScore_estimate	0.0558292282430213	0.777392270407494	p>=0.05
GSE63514	LAMA4	ESTIMATEScore_estimate	0.233169129720854	0.23143621054782	p>=0.05
GSE63514	LAMA4	Cytotoxic_lymphocytes_MCPcounter	-0.136288998357964	0.48758791882158	p>=0.05
TCGA_CESC	LAMA4	StromalScore_estimate	0.575395182572262	2.26084776598513e-28	p<0.05
TCGA_CESC	LAMA4	ImmuneScore_estimate	-0.0951502339601938	0.0966177572967131	p>=0.05
TCGA_CESC	LAMA4	ESTIMATEScore_estimate	0.166098230823274	0.00360579131975688	p<0.05
TCGA_CESC	LAMA4	Cytotoxic_lymphocytes_MCPcounter	-0.0176377402031459	0.758486811875237	p>=0.05
