# Supplementary material for: Extracellular matrix-related genes-based prognostic signature for cervical cancer: association of LAMA4 expression with prognosis and response to immunotherapy
Source: Front Oncol. 2025 Aug 13;15:1562115. doi: 10.3389/fonc.2025.1562115 (PMC12380540; doi:10.3389/fonc.2025.1562115)
Supplement: Supplementary file 8 [file DataSheet1.zip › original data/2.source data (public datasets)/Treg.csv]

dataset	gene	immune_cells	cor	p.value	p_value
GSE14404	LAMA4	T_cells_regulatory_Tregs_CIBERSORT	-0.0946384831296569	0.631920328998228	p>=0.05
GSE14404	LAMA4	T_cells_regulatory_Tregs_CIBERSORT_ABS	-0.102049930603666	0.605344496976609	p>=0.05
GSE14404	LAMA4	Tregs_quantiseq	0.0514504652435687	0.794544930468249	p>=0.05
GSE14404	LAMA4	Tregs_xCell	-0.319539899867124	0.0974105075447409	p>=0.05
GSE151666	LAMA4	T_cells_regulatory_Tregs_CIBERSORT	-0.263609127864167	0.0298517674917849	p<0.05
GSE151666	LAMA4	T_cells_regulatory_Tregs_CIBERSORT_ABS	-0.269605845325708	0.0261919351955492	p<0.05
GSE151666	LAMA4	Tregs_quantiseq	0.0553794525943943	0.653757347934012	p>=0.05
GSE151666	LAMA4	Tregs_xCell	0.26324953614071	0.0300842387816836	p<0.05
GSE26511	LAMA4	T_cells_regulatory_Tregs_CIBERSORT	-0.176809131919005	0.281587861052117	p>=0.05
GSE26511	LAMA4	T_cells_regulatory_Tregs_CIBERSORT_ABS	-0.133539386554861	0.417676106051276	p>=0.05
GSE26511	LAMA4	Tregs_quantiseq	0.307692307692308	0.0571383180921936	p>=0.05
GSE26511	LAMA4	Tregs_xCell	0.354775039676986	0.0266827229708133	p<0.05
GSE27469	LAMA4	T_cells_regulatory_Tregs_CIBERSORT	-0.122192449691691	0.274123014219364	p>=0.05
GSE27469	LAMA4	T_cells_regulatory_Tregs_CIBERSORT_ABS	-0.114050965392876	0.307608005007859	p>=0.05
GSE27469	LAMA4	Tregs_quantiseq	-0.122273499245022	0.273802455381867	p>=0.05
GSE27469	LAMA4	Tregs_xCell	-0.226261470947897	0.0409515755899565	p<0.05
GSE30155	LAMA4	T_cells_regulatory_Tregs_CIBERSORT	0.516100229611079	0.294583741462461	p>=0.05
GSE30155	LAMA4	T_cells_regulatory_Tregs_CIBERSORT_ABS	0.516100229611079	0.294583741462461	p>=0.05
GSE30155	LAMA4	Tregs_quantiseq	-0.371428571428571	0.497222222222222	p>=0.05
GSE30155	LAMA4	Tregs_xCell	-0.405839724956714	0.424662507561365	p>=0.05
GSE38964	LAMA4	T_cells_regulatory_Tregs_CIBERSORT	-0.149588904523129	0.0632032852684842	p>=0.05
GSE38964	LAMA4	T_cells_regulatory_Tregs_CIBERSORT_ABS	-0.156516589885205	0.0517934885583234	p>=0.05
GSE38964	LAMA4	Tregs_quantiseq	0.00848219092713061	0.916574584522661	p>=0.05
GSE38964	LAMA4	Tregs_xCell	-0.0255251156499549	0.752561093249861	p>=0.05
GSE44001	LAMA4	T_cells_regulatory_Tregs_CIBERSORT	-0.0162530908183167	0.779205088538318	p>=0.05
GSE44001	LAMA4	T_cells_regulatory_Tregs_CIBERSORT_ABS	-0.0192866870625985	0.739367094233275	p>=0.05
GSE44001	LAMA4	Tregs_quantiseq	-0.047136796088206	0.415944518462721	p>=0.05
GSE44001	LAMA4	Tregs_xCell	0.210218421713105	0.000245462579952542	p<0.05
GSE56303	LAMA4	T_cells_regulatory_Tregs_CIBERSORT	0.0897803838870519	0.402758695542546	p>=0.05
GSE56303	LAMA4	T_cells_regulatory_Tregs_CIBERSORT_ABS	0.0977164731422513	0.362292106613282	p>=0.05
GSE56303	LAMA4	Tregs_quantiseq	0.0467570937912551	0.663484084732894	p>=0.05
GSE56303	LAMA4	Tregs_xCell	-0.10048620941825	0.34878011465534	p>=0.05
GSE56363	LAMA4	T_cells_regulatory_Tregs_CIBERSORT	-0.0715406440733335	0.757960053204823	p>=0.05
GSE56363	LAMA4	T_cells_regulatory_Tregs_CIBERSORT_ABS	-0.0701378863464054	0.762573397367974	p>=0.05
GSE56363	LAMA4	Tregs_quantiseq	0.198116281965632	0.38930956508858	p>=0.05
GSE56363	LAMA4	Tregs_xCell	0.0266667019191216	0.908651821855588	p>=0.05
GSE63514	LAMA4	T_cells_regulatory_Tregs_CIBERSORT	0.119454171558625	0.544881439763538	p>=0.05
GSE63514	LAMA4	T_cells_regulatory_Tregs_CIBERSORT_ABS	0.13384624042111	0.497123638790652	p>=0.05
GSE63514	LAMA4	Tregs_quantiseq	0.142935399309387	0.468085076259472	p>=0.05
GSE63514	LAMA4	Tregs_xCell	0.00658619384482922	0.973465493644366	p>=0.05
TCGA_CESC	LAMA4	T_cells_regulatory_Tregs_CIBERSORT	-0.00421584302006626	0.941451502284271	p>=0.05
TCGA_CESC	LAMA4	T_cells_regulatory_Tregs_CIBERSORT_ABS	0.104675443656433	0.0674588152019939	p>=0.05
TCGA_CESC	LAMA4	Tregs_quantiseq	0.260636619841917	3.82395247812415e-06	p<0.05
TCGA_CESC	LAMA4	Tregs_xCell	-0.0452299368354295	0.430482543841518	p>=0.05
