# Supplementary material for: Extracellular matrix-related genes-based prognostic signature for cervical cancer: association of LAMA4 expression with prognosis and response to immunotherapy
Source: Front Oncol. 2025 Aug 13;15:1562115. doi: 10.3389/fonc.2025.1562115 (PMC12380540; doi:10.3389/fonc.2025.1562115)
Supplement: Supplementary file 8 [file DataSheet1.zip › original data/3.qPCR+IHC+Clinical data from our hospital/1qPCR/LAMA4-PCR.xlsx]

## Sheet: Sheet1
N1	N2	N3	T1	T2	T3
0.4497	0.2943	0.4439	0.9316	0.834	0.9702
0.3867	0.3534	0.3803	0.7191	0.8491	0.8279
0.383	0.3931	0.4489	0.8899	0.9093	0.803
