# Supplementary material for: Extracellular matrix-related genes-based prognostic signature for cervical cancer: association of LAMA4 expression with prognosis and response to immunotherapy
Source: Front Oncol. 2025 Aug 13;15:1562115. doi: 10.3389/fonc.2025.1562115 (PMC12380540; doi:10.3389/fonc.2025.1562115)
Supplement: Supplementary file 8 [file DataSheet1.zip › original data/3.qPCR+IHC+Clinical data from our hospital/3Clinical data from our hospital/1.Survival data for patients in our hospital.xlsx]

## Sheet: Sheet1
ID	Stat	OS/Mon	LAMA4 IHC score	Age	Gender	T	N	M	IHC
1	1	4	12	78	female	3	1	0	positive
2	1	10	8	71	female	2	0	0	positive
3	1	12	8	61	female	4	0	0	positive
4	1	12	8	68	female	2	0	0	positive
5	1	8	8	62	female	2	1	0	positive
6	0	50	8	73	female	2	0	0	positive
7	1	3	12	51	female	3	0	0	positive
8	1	8	8	80	female	3	0	0	positive
9	1	27	8	67	female	3	0	0	positive
10	1	6	12	61	female	2	0	0	positive
11	1	28	8	64	female	3	0	0	positive
12	1	3	8	65	female	3	1	1	positive
13	1	16	8	69	female	2	1	0	positive
14	0	2	9	70	female	3	0	0	positive
15	1	6	8	73	female	3	1	1	positive
16	1	10	8	80	female	2	0	0	positive
17	1	5	8	66	female	2	0	1	positive
18	1	4	9	50	female	2	0	1	positive
19	0	70	8	60	female	4	0	0	positive
20	1	26	8	74	female	3	0	0	positive
21	1	8	8	73	female	4	1	0	positive
22	0	56	8	64	female	3	0	0	positive
23	0	3	12	64	female	1	0	0	positive
24	0	54	8	67	female	2	0	0	positive
25	0	3	12	51	female	2	0	0	positive
26	0	53	8	62	female	1	0	0	positive
27	0	47	8	62	female	1	0	0	positive
28	0	52	8	61	female	2	0	0	positive
29	1	35	9	41	female	4	0	0	positive
30	0	3	12	64	female	1	0	0	positive
31	0	53	8	65	female	1	0	0	positive
32	0	6	12	67	female	1	0	0	positive
33	0	64	8	48	female	1	0	0	positive
34	0	70	8	62	female	1	0	0	positive
35	1	3	8	57	female	2	0	0	positive
36	0	43	8	82	female	1	0	0	positive
37	0	46	8	54	female	1	0	0	positive
38	1	39	8	85	female	1	0	0	positive
39	1	3	8	40	female	3	1	1	positive
40	1	4	12	61	female	2	0	0	positive
41	1	4	8	66	female	3	1	1	positive
42	0	42	8	69	female	2	1	0	positive
43	1	4	8	71	female	3	1	1	positive
44	1	26	8	71	female	2	0	0	positive
45	1	22	8	61	female	4	0	0	positive
46	1	17	8	51	female	2	0	0	positive
47	1	8	8	62	female	3	1	0	positive
48	0	72	8	77	female	2	0	0	positive
49	1	3	12	51	female	2	0	0	positive
50	1	8	8	74	female	3	0	0	positive
51	0	72	4	59	female	1	0	0	negative
52	0	72	6	65	female	1	0	0	negative
53	1	70	6	78	female	3	1	1	negative
54	0	72	3	62	female	1	0	0	negative
55	0	46	6	72	female	2	0	0	negative
56	1	72	6	67	female	3	0	0	negative
57	0	69	6	58	female	3	0	0	negative
58	1	11	6	70	female	3	0	0	negative
59	1	20	4	64	female	1	0	0	negative
60	0	72	3	51	female	2	0	0	negative
61	0	39	4	62	female	1	0	0	negative
62	0	42	4	62	female	1	0	0	negative
63	1	72	4	61	female	2	0	0	negative
64	1	72	1	64	female	1	0	0	negative
65	1	72	0	65	female	1	0	0	negative
66	1	70	3	67	female	1	0	0	negative
67	1	8	6	48	female	1	0	0	negative
68	1	72	4	62	female	1	0	0	negative
69	1	72	1	64	female	1	0	0	negative
70	1	72	0	65	female	1	0	0	negative
71	1	70	3	67	female	1	0	0	negative
72	1	8	6	48	female	1	0	0	negative
73	1	72	4	62	female	1	0	0	negative
