# Supplementary material for: Extracellular matrix-related genes-based prognostic signature for cervical cancer: association of LAMA4 expression with prognosis and response to immunotherapy
Source: Front Oncol. 2025 Aug 13;15:1562115. doi: 10.3389/fonc.2025.1562115 (PMC12380540; doi:10.3389/fonc.2025.1562115)
Supplement: Supplementary file 8 [file DataSheet1.zip › original data/3.qPCR+IHC+Clinical data from our hospital/3Clinical data from our hospital/2.LAMA4 protein expression in 55 patients receiving ICI therapy.xlsx]

## Sheet: Sheet1
ID	Efficacy	LAMA4 IHC score	IHC
1	SD	8	positive
2	SD	8	positive
3	SD	8	positive
4	SD	8	positive
5	SD	8	positive
6	PR	8	positive
7	SD	8	positive
8	SD	8	positive
9	SD	8	positive
10	SD	12	positive
11	PR	3	negative
12	PR	3	negative
13	PR	3	negative
14	PR	6	negative
15	SD	12	positive
16	SD	12	positive
17	SD	12	positive
18	PR	1	negative
19	SD	8	positive
20	SD	8	positive
21	SD	8	positive
22	SD	8	positive
23	SD	8	positive
24	SD	8	positive
25	SD	8	positive
26	SD	8	positive
27	SD	8	positive
28	SD	8	positive
29	SD	8	positive
30	SD	8	positive
31	SD	8	positive
32	SD	8	positive
33	PR	8	positive
34	SD	8	positive
35	SD	8	positive
36	SD	8	positive
37	SD	8	positive
38	SD	8	positive
39	SD	8	positive
40	PR	9	positive
41	SD	9	positive
42	CR	12	positive
43	SD	12	positive
44	SD	12	positive
45	SD	12	positive
46	SD	12	positive
47	PR	1	negative
48	PR	3	negative
49	PR	3	negative
50	PR	3	negative
51	CR	4	negative
52	PD	4	negative
53	PR	4	negative
54	PR	6	negative
55	PR	6	negative
